# Supplementary material for: Analysis of Matched Tumor and Normal Profiles Reveals Common Transcriptional and Epigenetic Signals Shared across Cancer Types
Source: PLoS One. 2015 Nov 10;10(11):e0142618. doi: 10.1371/journal.pone.0142618 (PMC4640835; doi:10.1371/journal.pone.0142618)
Supplement: S1 Table — Includes panels for gene, miRNA, and methylation datasets. (XLSX) [file pone.0142618.s010.xlsx]

## Sheet: Summary
S1 Table: Fraction upregulated (fup) statistics for genome-wide data.
Tabs:
	mRNA	mRNA sequencing data from TCGA
	miRNA	miRNA sequencing data from TCGA
	methylation	Illumina HumanMethylation450k chips run of TCGA samples
Columns:
	num_ox	number of subjects upregulated in tumors across all patients with matched tumor-normal samples
	num_dx	number of subjects with a change marker levels from tumor to normal samples
	frac	fraction upregulated (f_up)
	l_ci	lower 95% confidence interval, Bonferroni adjusted for number of markers in data-layer
	u_ci	upper 95% confidence interval, Bonferroni adjusted for number of markers in data-layer
	p	p-value of sign test statistic (comparing against null hypothesis that f_up = 0.5)
	p_Bonf	Bonferroni adjusted p-value of sign test statistic

## Sheet: mRNA
gene	num_ox	num_dx	frac	l_ci	u_ci	p	p_Bonf
PKMYT1	618	649	0.952234	0.901109	0.981209	8.00278e-143	1.47411e-138
UBE2C	617	649	0.950693	0.899029	0.980272	1.5483e-141	2.85197e-137
IQGAP3	617	649	0.950693	0.899029	0.980272	1.5483e-141	2.85197e-137
ASF1B	616	649	0.949153	0.89696	0.979326	2.90005e-140	5.3419e-136
ADH1B	34	649	0.0523883	0.020674	0.10304	5.2637e-139	9.69574e-135
MELK	615	649	0.947612	0.8949	0.97837	5.2637e-139	9.69574e-135
CDT1	615	649	0.947612	0.8949	0.97837	5.2637e-139	9.69574e-135
SEMA5B	615	649	0.947612	0.8949	0.97837	5.2637e-139	9.69574e-135
TPX2	613	649	0.94453	0.890807	0.976433	1.58323e-136	2.91631e-132
SPC24	613	649	0.94453	0.890807	0.976433	1.58323e-136	2.91631e-132
UHRF1	611	649	0.941448	0.886748	0.974462	4.24e-134	7.81008e-130
ADH1A	38	649	0.0585516	0.0245489	0.111227	4.24e-134	7.81008e-130
CDC45	610	649	0.939908	0.88473	0.973464	6.65497e-133	1.22585e-128
TROAP	610	649	0.939908	0.88473	0.973464	6.65497e-133	1.22585e-128
KIF4A	610	649	0.939908	0.88473	0.973464	6.65497e-133	1.22585e-128
BUB1	609	649	0.938367	0.88272	0.97246	1.01677e-131	1.8729e-127
TOP2A	609	649	0.938367	0.88272	0.97246	1.01677e-131	1.8729e-127
FAM111B	609	649	0.938367	0.88272	0.97246	1.01677e-131	1.8729e-127
HJURP	608	649	0.936826	0.880718	0.971448	1.51311e-130	2.78714e-126
GTSE1	607	649	0.935285	0.878723	0.970429	2.19452e-129	4.04231e-125
KIF20A	607	649	0.935285	0.878723	0.970429	2.19452e-129	4.04231e-125
CCNB2	607	649	0.935285	0.878723	0.970429	2.19452e-129	4.04231e-125
CEP55	606	649	0.933744	0.876734	0.969404	3.10371e-128	5.71703e-124
CDC25C	605	649	0.932203	0.874753	0.968372	4.28277e-127	7.88887e-123
NCAPH	604	649	0.930663	0.872777	0.967333	5.76895e-126	1.06264e-121
CDCA5	604	649	0.930663	0.872777	0.967333	5.76895e-126	1.06264e-121
DLGAP5	604	649	0.930663	0.872777	0.967333	5.76895e-126	1.06264e-121
MLF1IP	604	649	0.930663	0.872777	0.967333	5.76895e-126	1.06264e-121
MYBL2	603	649	0.929122	0.870809	0.966288	7.58944e-125	1.39797e-120
MCM10	603	649	0.929122	0.870809	0.966288	7.58944e-125	1.39797e-120
KIAA0101	603	649	0.929122	0.870809	0.966288	7.58944e-125	1.39797e-120
FOXM1	603	649	0.929122	0.870809	0.966288	7.58944e-125	1.39797e-120
C16orf59	603	649	0.929122	0.870809	0.966288	7.58944e-125	1.39797e-120
PAQR4	602	649	0.927581	0.868846	0.965238	9.75588e-124	1.79703e-119
BIRC5	602	649	0.927581	0.868846	0.965238	9.75588e-124	1.79703e-119
SKA3	601	649	0.92604	0.866889	0.964181	1.22593e-122	2.25815e-118
FAM64A	601	649	0.92604	0.866889	0.964181	1.22593e-122	2.25815e-118
CDC6	601	649	0.92604	0.866889	0.964181	1.22593e-122	2.25815e-118
PLK1	601	649	0.92604	0.866889	0.964181	1.22593e-122	2.25815e-118
CENPA	600	649	0.924499	0.864938	0.963119	1.50657e-121	2.7751e-117
CDCA8	600	649	0.924499	0.864938	0.963119	1.50657e-121	2.7751e-117
NCAPG	600	649	0.924499	0.864938	0.963119	1.50657e-121	2.7751e-117
PPP1R14B	600	649	0.924499	0.864938	0.963119	1.50657e-121	2.7751e-117
KIF18B	600	649	0.924499	0.864938	0.963119	1.50657e-121	2.7751e-117
CENPF	600	649	0.924499	0.864938	0.963119	1.50657e-121	2.7751e-117
ANLN	599	649	0.922958	0.862992	0.962051	1.81143e-120	3.33665e-116
ASPM	599	649	0.922958	0.862992	0.962051	1.81143e-120	3.33665e-116
GPRIN1	598	649	0.921418	0.861053	0.960978	2.13173e-119	3.92665e-115
CKAP2L	598	649	0.921418	0.861053	0.960978	2.13173e-119	3.92665e-115
MKI67	597	649	0.919877	0.859118	0.9599	2.45635e-118	4.5246e-114
KIF14	597	649	0.919877	0.859118	0.9599	2.45635e-118	4.5246e-114
E2F1	597	649	0.919877	0.859118	0.9599	2.45635e-118	4.5246e-114
GSTM5	52	649	0.0801233	0.0390217	0.138947	2.45635e-118	4.5246e-114
TCEAL2	52	649	0.0801233	0.0390217	0.138947	2.45635e-118	4.5246e-114
CDCA3	596	649	0.918336	0.857188	0.958817	2.77239e-117	5.10674e-113
NEK2	596	649	0.918336	0.857188	0.958817	2.77239e-117	5.10674e-113
CCNA2	596	649	0.918336	0.857188	0.958817	2.77239e-117	5.10674e-113
EZH2	596	649	0.918336	0.857188	0.958817	2.77239e-117	5.10674e-113
PRC1	596	649	0.918336	0.857188	0.958817	2.77239e-117	5.10674e-113
SPC25	596	649	0.918336	0.857188	0.958817	2.77239e-117	5.10674e-113
TTK	595	649	0.916795	0.855264	0.957728	3.06602e-116	5.64762e-112
MMP11	595	649	0.916795	0.855264	0.957728	3.06602e-116	5.64762e-112
BUB1B	595	649	0.916795	0.855264	0.957728	3.06602e-116	5.64762e-112
NUF2	595	649	0.916795	0.855264	0.957728	3.06602e-116	5.64762e-112
CDKN3	595	649	0.916795	0.855264	0.957728	3.06602e-116	5.64762e-112
SCARA5	54	649	0.0832049	0.0411834	0.142812	3.06602e-116	5.64762e-112
UBE2T	594	649	0.915254	0.853345	0.956635	3.32356e-115	6.122e-111
AURKB	594	649	0.915254	0.853345	0.956635	3.32356e-115	6.122e-111
NME1	594	649	0.915254	0.853345	0.956635	3.32356e-115	6.122e-111
DTL	594	649	0.915254	0.853345	0.956635	3.32356e-115	6.122e-111
ERCC6L	594	649	0.915254	0.853345	0.956635	3.32356e-115	6.122e-111
CLSPN	593	649	0.913713	0.85143	0.955537	3.53249e-114	6.50684e-110
RNASEH2A	593	649	0.913713	0.85143	0.955537	3.53249e-114	6.50684e-110
CHRDL1	56	649	0.0862866	0.0433651	0.146655	3.53249e-114	6.50684e-110
CENPM	593	649	0.913713	0.85143	0.955537	3.53249e-114	6.50684e-110
KIF4B	591	647	0.913447	0.850987	0.955396	1.17991e-113	2.1734e-109
TMEM132C	56	647	0.0865533	0.0435022	0.147093	1.17991e-113	2.1734e-109
RRM2	592	649	0.912173	0.84952	0.954434	3.68251e-113	6.78318e-109
CD300LG	57	649	0.0878274	0.0444632	0.14857	3.68251e-113	6.78318e-109
C1QTNF7	57	649	0.0878274	0.0444632	0.14857	3.68251e-113	6.78318e-109
SKA1	592	649	0.912173	0.84952	0.954434	3.68251e-113	6.78318e-109
NEIL3	591	649	0.910632	0.847615	0.953327	3.76639e-112	6.93769e-108
KIFC1	591	649	0.910632	0.847615	0.953327	3.76639e-112	6.93769e-108
EXO1	591	649	0.910632	0.847615	0.953327	3.76639e-112	6.93769e-108
MAMDC2	58	649	0.0893683	0.0455658	0.15048	3.76639e-112	6.93769e-108
FAM107A	59	649	0.0909091	0.0466731	0.152385	3.78054e-111	6.96375e-107
PI16	60	649	0.0924499	0.0477847	0.154286	3.72522e-110	6.86186e-106
EME1	589	649	0.90755	0.843818	0.951099	3.72522e-110	6.86186e-106
LOC572558	54	625	0.0864	0.0428006	0.148102	6.17225e-110	1.13693e-105
POP7	588	649	0.906009	0.841926	0.949979	3.60446e-109	6.63942e-105
NUSAP1	588	649	0.906009	0.841926	0.949979	3.60446e-109	6.63942e-105
HMMR	588	649	0.906009	0.841926	0.949979	3.60446e-109	6.63942e-105
FANCI	588	649	0.906009	0.841926	0.949979	3.60446e-109	6.63942e-105
CMTM5	61	646	0.0944272	0.0491332	0.156881	2.14474e-108	3.95062e-104
PBK	587	649	0.904468	0.840038	0.948855	3.42558e-108	6.30991e-104
ANGPTL1	62	649	0.0955316	0.050021	0.158074	3.42558e-108	6.30991e-104
TGFBR3	62	649	0.0955316	0.050021	0.158074	3.42558e-108	6.30991e-104
GPR172A	587	649	0.904468	0.840038	0.948855	3.42558e-108	6.30991e-104
CBX3	586	649	0.902928	0.838154	0.947726	3.19848e-107	5.8916e-103
TRIP13	586	649	0.902928	0.838154	0.947726	3.19848e-107	5.8916e-103
CDC20	586	649	0.902928	0.838154	0.947726	3.19848e-107	5.8916e-103
SNRPB	586	649	0.902928	0.838154	0.947726	3.19848e-107	5.8916e-103
PGM5	63	649	0.0970724	0.0511454	0.159962	3.19848e-107	5.8916e-103
MRPL17	584	649	0.899846	0.834399	0.945457	2.64694e-105	4.87566e-101
FAM54A	584	649	0.899846	0.834399	0.945457	2.64694e-105	4.87566e-101
GPM6A	65	649	0.100154	0.0534064	0.163726	2.64694e-105	4.87566e-101
FANCA	584	649	0.899846	0.834399	0.945457	2.64694e-105	4.87566e-101
GAPDH	584	649	0.899846	0.834399	0.945457	2.64694e-105	4.87566e-101
C16orf88	583	649	0.898305	0.832527	0.944317	2.34715e-104	4.32345e-100
E2F7	583	649	0.898305	0.832527	0.944317	2.34715e-104	4.32345e-100
RPUSD1	583	649	0.898305	0.832527	0.944317	2.34715e-104	4.32345e-100
NDRG2	66	649	0.101695	0.0545428	0.165601	2.34715e-104	4.32345e-100
RAD51	583	649	0.898305	0.832527	0.944317	2.34715e-104	4.32345e-100
POLQ	583	649	0.898305	0.832527	0.944317	2.34715e-104	4.32345e-100
DNASE1L3	67	649	0.103236	0.055683	0.167473	2.04676e-103	3.77013e-99
GINS2	582	649	0.896764	0.830659	0.943173	2.04676e-103	3.77013e-99
CRHBP	67	649	0.103236	0.055683	0.167473	2.04676e-103	3.77013e-99
PKHD1L1	67	649	0.103236	0.055683	0.167473	2.04676e-103	3.77013e-99
DPT	68	649	0.104777	0.0568269	0.169341	1.75557e-102	3.23377e-98
MT1M	69	649	0.106317	0.0579746	0.171206	1.48146e-101	2.72885e-97
MAD2L1	579	649	0.892142	0.825076	0.939719	1.23018e-100	2.26599e-96
DEPDC1	579	649	0.892142	0.825076	0.939719	1.23018e-100	2.26599e-96
C2orf40	70	649	0.107858	0.0591259	0.173066	1.23018e-100	2.26599e-96
FEN1	579	649	0.892142	0.825076	0.939719	1.23018e-100	2.26599e-96
CD3EAP	579	649	0.892142	0.825076	0.939719	1.23018e-100	2.26599e-96
HMGCLL1	70	648	0.108025	0.0592195	0.173323	2.1955e-100	4.04412e-96
RERGL	71	649	0.109399	0.0602807	0.174924	1.00541e-99	1.85196e-95
CDCA2	578	649	0.890601	0.823223	0.938561	1.00541e-99	1.85196e-95
MND1	578	649	0.890601	0.823223	0.938561	1.00541e-99	1.85196e-95
SHMT2	578	649	0.890601	0.823223	0.938561	1.00541e-99	1.85196e-95
EPM2A	72	649	0.11094	0.061439	0.176777	8.08904e-99	1.49e-94
RAD51AP1	577	649	0.88906	0.821373	0.937399	8.08904e-99	1.49e-94
ASPA	72	649	0.11094	0.061439	0.176777	8.08904e-99	1.49e-94
C7	72	649	0.11094	0.061439	0.176777	8.08904e-99	1.49e-94
LAGE3	576	649	0.887519	0.819526	0.936234	6.40788e-98	1.18033e-93
TRIM59	576	649	0.887519	0.819526	0.936234	6.40788e-98	1.18033e-93
OIP5	576	649	0.887519	0.819526	0.936234	6.40788e-98	1.18033e-93
IBSP	544	606	0.89769	0.829131	0.945131	3.47583e-97	6.40249e-93
TMEM132A	575	649	0.885978	0.817683	0.935066	4.99891e-97	9.20799e-93
SGOL1	575	649	0.885978	0.817683	0.935066	4.99891e-97	9.20799e-93
BRIP1	575	649	0.885978	0.817683	0.935066	4.99891e-97	9.20799e-93
IGSF10	74	649	0.114022	0.0637659	0.180474	4.99891e-97	9.20799e-93
RDM1	575	649	0.885978	0.817683	0.935066	4.99891e-97	9.20799e-93
CCNB1	574	649	0.884438	0.815842	0.933894	3.84112e-96	7.07534e-92
BLM	574	649	0.884438	0.815842	0.933894	3.84112e-96	7.07534e-92
ADH1C	75	649	0.115562	0.0649343	0.182317	3.84112e-96	7.07534e-92
CCNE2	574	649	0.884438	0.815842	0.933894	3.84112e-96	7.07534e-92
AURKA	574	649	0.884438	0.815842	0.933894	3.84112e-96	7.07534e-92
KIF2C	574	649	0.884438	0.815842	0.933894	3.84112e-96	7.07534e-92
NR3C2	75	649	0.115562	0.0649343	0.182317	3.84112e-96	7.07534e-92
FXYD1	75	649	0.115562	0.0649343	0.182317	3.84112e-96	7.07534e-92
FGF10	70	631	0.110935	0.0608577	0.177809	4.03275e-96	7.42833e-92
CENPE	573	649	0.882897	0.814005	0.932719	2.90762e-95	5.35583e-91
ARHGAP11A	573	649	0.882897	0.814005	0.932719	2.90762e-95	5.35583e-91
PMM2	573	649	0.882897	0.814005	0.932719	2.90762e-95	5.35583e-91
GABRD	572	649	0.881356	0.812172	0.931541	2.16864e-94	3.99464e-90
DBF4	572	649	0.881356	0.812172	0.931541	2.16864e-94	3.99464e-90
USP44	77	649	0.118644	0.0672808	0.185995	2.16864e-94	3.99464e-90
TK1	572	649	0.881356	0.812172	0.931541	2.16864e-94	3.99464e-90
HSPB6	77	649	0.118644	0.0672808	0.185995	2.16864e-94	3.99464e-90
ESCO2	572	649	0.881356	0.812172	0.931541	2.16864e-94	3.99464e-90
XRCC2	572	649	0.881356	0.812172	0.931541	2.16864e-94	3.99464e-90
ANK2	77	649	0.118644	0.0672808	0.185995	2.16864e-94	3.99464e-90
TNXB	77	649	0.118644	0.0672808	0.185995	2.16864e-94	3.99464e-90
CAMK2N2	572	649	0.881356	0.812172	0.931541	2.16864e-94	3.99464e-90
CNTFR	78	649	0.120185	0.0684588	0.187828	1.59398e-93	2.93611e-89
HLF	78	649	0.120185	0.0684588	0.187828	1.59398e-93	2.93611e-89
GARS	571	649	0.879815	0.810341	0.93036	1.59398e-93	2.93611e-89
RFC2	571	649	0.879815	0.810341	0.93036	1.59398e-93	2.93611e-89
CENPI	570	649	0.878274	0.808514	0.929176	1.15475e-92	2.12706e-88
PRR11	570	649	0.878274	0.808514	0.929176	1.15475e-92	2.12706e-88
CTHRC1	570	649	0.878274	0.808514	0.929176	1.15475e-92	2.12706e-88
SHFM1	570	649	0.878274	0.808514	0.929176	1.15475e-92	2.12706e-88
CD276	570	649	0.878274	0.808514	0.929176	1.15475e-92	2.12706e-88
CLEC3B	79	649	0.121726	0.0696399	0.189659	1.15475e-92	2.12706e-88
TUBB3	570	649	0.878274	0.808514	0.929176	1.15475e-92	2.12706e-88
RAD54L	570	649	0.878274	0.808514	0.929176	1.15475e-92	2.12706e-88
TCF21	78	645	0.12093	0.0688953	0.188946	1.52791e-92	2.81441e-88
CDH19	79	646	0.122291	0.0699725	0.190504	6.25976e-92	1.15305e-87
OGN	80	649	0.123267	0.070824	0.191486	8.24667e-92	1.51904e-87
ACACB	80	649	0.123267	0.070824	0.191486	8.24667e-92	1.51904e-87
METTL7A	80	649	0.123267	0.070824	0.191486	8.24667e-92	1.51904e-87
CENPK	569	649	0.876733	0.806689	0.927989	8.24667e-92	1.51904e-87
LOC283914	564	642	0.878505	0.808358	0.929579	8.30509e-92	1.5298e-87
LIMK1	568	649	0.875193	0.804867	0.926799	5.80652e-91	1.06956e-86
ABCA8	81	649	0.124807	0.0720112	0.193311	5.80652e-91	1.06956e-86
CXCL12	81	649	0.124807	0.0720112	0.193311	5.80652e-91	1.06956e-86
GSG2	568	649	0.875193	0.804867	0.926799	5.80652e-91	1.06956e-86
NPY5R	80	644	0.124224	0.0713897	0.192912	1.36598e-90	2.51614e-86
DCN	82	649	0.126348	0.0732012	0.195133	4.0315e-90	7.42601e-86
POLE2	567	649	0.873652	0.803049	0.925606	4.0315e-90	7.42601e-86
PPP4C	567	649	0.873652	0.803049	0.925606	4.0315e-90	7.42601e-86
RGN	82	649	0.126348	0.0732012	0.195133	4.0315e-90	7.42601e-86
STIL	567	649	0.873652	0.803049	0.925606	4.0315e-90	7.42601e-86
PCDH9	82	649	0.126348	0.0732012	0.195133	4.0315e-90	7.42601e-86
PYCR1	567	649	0.873652	0.803049	0.925606	4.0315e-90	7.42601e-86
CA4	82	648	0.126543	0.0733175	0.195421	7.04633e-90	1.29793e-85
CDO1	83	649	0.127889	0.0743942	0.196951	2.76053e-89	5.0849e-85
FBXL6	566	649	0.872111	0.801233	0.92441	2.76053e-89	5.0849e-85
CDKN2A	566	649	0.872111	0.801233	0.92441	2.76053e-89	5.0849e-85
PEG3	83	649	0.127889	0.0743942	0.196951	2.76053e-89	5.0849e-85
ATAD2	566	649	0.872111	0.801233	0.92441	2.76053e-89	5.0849e-85
FAM72D	565	649	0.87057	0.79942	0.923211	1.86448e-88	3.43437e-84
PLP1	84	649	0.12943	0.0755901	0.198767	1.86448e-88	3.43437e-84
DES	84	649	0.12943	0.0755901	0.198767	1.86448e-88	3.43437e-84
WDR62	565	649	0.87057	0.79942	0.923211	1.86448e-88	3.43437e-84
NAALAD2	84	649	0.12943	0.0755901	0.198767	1.86448e-88	3.43437e-84
SCN7A	84	648	0.12963	0.0757102	0.199061	3.24732e-88	5.98156e-84
SSBP1	564	649	0.869029	0.79761	0.92201	1.24229e-87	2.28829e-83
KIF15	564	649	0.869029	0.79761	0.92201	1.24229e-87	2.28829e-83
C5orf4	85	649	0.130971	0.0767887	0.20058	1.24229e-87	2.28829e-83
PTTG1	564	649	0.869029	0.79761	0.92201	1.24229e-87	2.28829e-83
CCNE1	564	649	0.869029	0.79761	0.92201	1.24229e-87	2.28829e-83
PKNOX2	85	649	0.130971	0.0767887	0.20058	1.24229e-87	2.28829e-83
PLSCR4	86	649	0.132512	0.0779901	0.20239	8.16661e-87	1.50429e-82
FIBP	563	649	0.867488	0.795803	0.920806	8.16661e-87	1.50429e-82
H2AFX	563	649	0.867488	0.795803	0.920806	8.16661e-87	1.50429e-82
TMEM220	86	649	0.132512	0.0779901	0.20239	8.16661e-87	1.50429e-82
CHEK1	563	649	0.867488	0.795803	0.920806	8.16661e-87	1.50429e-82
RCC1	563	649	0.867488	0.795803	0.920806	8.16661e-87	1.50429e-82
LYVE1	86	649	0.132512	0.0779901	0.20239	8.16661e-87	1.50429e-82
CKS2	563	649	0.867488	0.795803	0.920806	8.16661e-87	1.50429e-82
OBFC2B	563	649	0.867488	0.795803	0.920806	8.16661e-87	1.50429e-82
ABCA9	86	649	0.132512	0.0779901	0.20239	8.16661e-87	1.50429e-82
MAZ	562	649	0.865948	0.793998	0.919599	5.29758e-86	9.75814e-82
TPI1	562	649	0.865948	0.793998	0.919599	5.29758e-86	9.75814e-82
SYNE1	87	649	0.134052	0.0791943	0.204197	5.29758e-86	9.75814e-82
SDPR	87	649	0.134052	0.0791943	0.204197	5.29758e-86	9.75814e-82
CELSR3	562	649	0.865948	0.793998	0.919599	5.29758e-86	9.75814e-82
DPP6	87	646	0.134675	0.0795732	0.205105	2.75266e-85	5.07041e-81
KLHL33	85	639	0.13302	0.0780267	0.203585	3.10212e-85	5.7141e-81
EXOSC5	561	649	0.864407	0.792196	0.918389	3.39143e-85	6.24702e-81
E2F8	561	649	0.864407	0.792196	0.918389	3.39143e-85	6.24702e-81
GPRASP1	88	649	0.135593	0.0804011	0.206002	3.39143e-85	6.24702e-81
ALG3	561	649	0.864407	0.792196	0.918389	3.39143e-85	6.24702e-81
NUDT1	561	649	0.864407	0.792196	0.918389	3.39143e-85	6.24702e-81
MYOM2	88	649	0.135593	0.0804011	0.206002	3.39143e-85	6.24702e-81
ANGPTL7	86	639	0.134585	0.0792478	0.205421	2.00325e-84	3.68998e-80
MRPS34	560	649	0.862866	0.790397	0.917177	2.14296e-84	3.94734e-80
PLCXD3	89	649	0.137134	0.0816107	0.207804	2.14296e-84	3.94734e-80
CHTF18	560	649	0.862866	0.790397	0.917177	2.14296e-84	3.94734e-80
CORO2B	89	649	0.137134	0.0816107	0.207804	2.14296e-84	3.94734e-80
HM13	560	649	0.862866	0.790397	0.917177	2.14296e-84	3.94734e-80
C16orf13	560	649	0.862866	0.790397	0.917177	2.14296e-84	3.94734e-80
MFAP4	90	649	0.138675	0.0828228	0.209603	1.33667e-83	2.46215e-79
RACGAP1	559	649	0.861325	0.7886	0.915963	1.33667e-83	2.46215e-79
NR2C2AP	559	649	0.861325	0.7886	0.915963	1.33667e-83	2.46215e-79
TCEAL7	90	649	0.138675	0.0828228	0.209603	1.33667e-83	2.46215e-79
KIF11	559	649	0.861325	0.7886	0.915963	1.33667e-83	2.46215e-79
CHAF1A	559	649	0.861325	0.7886	0.915963	1.33667e-83	2.46215e-79
PTH1R	90	649	0.138675	0.0828228	0.209603	1.33667e-83	2.46215e-79
RCC2	558	649	0.859784	0.786806	0.914745	8.23127e-83	1.5162e-78
C20orf20	558	649	0.859784	0.786806	0.914745	8.23127e-83	1.5162e-78
LEPRE1	558	649	0.859784	0.786806	0.914745	8.23127e-83	1.5162e-78
TACC3	558	649	0.859784	0.786806	0.914745	8.23127e-83	1.5162e-78
FBLN5	91	649	0.140216	0.0840375	0.2114	8.23127e-83	1.5162e-78
JPH4	92	649	0.141757	0.0852547	0.213194	5.00485e-82	9.21894e-78
TBRG4	557	649	0.858243	0.785014	0.913525	5.00485e-82	9.21894e-78
KLF9	93	649	0.143297	0.0864745	0.214986	3.00502e-81	5.53525e-77
PID1	93	649	0.143297	0.0864745	0.214986	3.00502e-81	5.53525e-77
TTYH3	556	649	0.856703	0.783225	0.912303	3.00502e-81	5.53525e-77
MCM2	556	649	0.856703	0.783225	0.912303	3.00502e-81	5.53525e-77
CENPH	556	649	0.856703	0.783225	0.912303	3.00502e-81	5.53525e-77
CENPL	556	649	0.856703	0.783225	0.912303	3.00502e-81	5.53525e-77
SFRP1	93	649	0.143297	0.0864745	0.214986	3.00502e-81	5.53525e-77
NCLN	556	649	0.856703	0.783225	0.912303	3.00502e-81	5.53525e-77
ADAM33	93	649	0.143297	0.0864745	0.214986	3.00502e-81	5.53525e-77
TPPP2	86	625	0.1376	0.0810782	0.209821	4.26175e-81	7.85015e-77
HIST1H2AM	555	648	0.856481	0.782905	0.912164	5.15067e-81	9.48753e-77
NDC80	555	649	0.855162	0.781438	0.911079	1.78191e-80	3.28228e-76
CKAP2	555	649	0.855162	0.781438	0.911079	1.78191e-80	3.28228e-76
LRRC2	94	649	0.144838	0.0876968	0.216775	1.78191e-80	3.28228e-76
ZNF668	555	649	0.855162	0.781438	0.911079	1.78191e-80	3.28228e-76
AOX1	94	649	0.144838	0.0876968	0.216775	1.78191e-80	3.28228e-76
SEC61G	555	649	0.855162	0.781438	0.911079	1.78191e-80	3.28228e-76
PAFAH1B3	555	649	0.855162	0.781438	0.911079	1.78191e-80	3.28228e-76
SAC3D1	555	649	0.855162	0.781438	0.911079	1.78191e-80	3.28228e-76
ZWINT	555	649	0.855162	0.781438	0.911079	1.78191e-80	3.28228e-76
C14orf180	92	641	0.143526	0.0863526	0.215738	3.75522e-80	6.91712e-76
KPNA2	554	649	0.853621	0.779654	0.909851	1.04365e-79	1.92239e-75
KNTC1	554	649	0.853621	0.779654	0.909851	1.04365e-79	1.92239e-75
SCN11A	95	649	0.146379	0.0889215	0.218562	1.04365e-79	1.92239e-75
ALDH2	95	649	0.146379	0.0889215	0.218562	1.04365e-79	1.92239e-75
CSRNP1	95	649	0.146379	0.0889215	0.218562	1.04365e-79	1.92239e-75
YDJC	554	649	0.853621	0.779654	0.909851	1.04365e-79	1.92239e-75
KREMEN2	554	649	0.853621	0.779654	0.909851	1.04365e-79	1.92239e-75
HBB	95	649	0.146379	0.0889215	0.218562	1.04365e-79	1.92239e-75
C7orf58	95	649	0.146379	0.0889215	0.218562	1.04365e-79	1.92239e-75
GPR182	95	646	0.147059	0.0893477	0.219532	5.1949e-79	9.56901e-75
PPIA	553	649	0.85208	0.777872	0.908622	6.03804e-79	1.11221e-74
ADHFE1	96	649	0.14792	0.0901486	0.220346	6.03804e-79	1.11221e-74
RFC4	553	649	0.85208	0.777872	0.908622	6.03804e-79	1.11221e-74
TUBA1C	553	649	0.85208	0.777872	0.908622	6.03804e-79	1.11221e-74
PCGF1	553	649	0.85208	0.777872	0.908622	6.03804e-79	1.11221e-74
ARHGAP24	96	649	0.14792	0.0901486	0.220346	6.03804e-79	1.11221e-74
TOMM40	553	649	0.85208	0.777872	0.908622	6.03804e-79	1.11221e-74
ID4	96	649	0.14792	0.0901486	0.220346	6.03804e-79	1.11221e-74
BAI3	96	649	0.14792	0.0901486	0.220346	6.03804e-79	1.11221e-74
CDK5	553	649	0.85208	0.777872	0.908622	6.03804e-79	1.11221e-74
ADAMTS14	553	649	0.85208	0.777872	0.908622	6.03804e-79	1.11221e-74
LIFR	96	649	0.14792	0.0901486	0.220346	6.03804e-79	1.11221e-74
ABCA6	96	649	0.14792	0.0901486	0.220346	6.03804e-79	1.11221e-74
RNF180	97	649	0.149461	0.0913781	0.222128	3.45112e-78	6.35697e-74
C19orf10	552	649	0.850539	0.776092	0.90739	3.45112e-78	6.35697e-74
FLJ42875	97	649	0.149461	0.0913781	0.222128	3.45112e-78	6.35697e-74
MTHFD2	552	649	0.850539	0.776092	0.90739	3.45112e-78	6.35697e-74
BDH2	97	649	0.149461	0.0913781	0.222128	3.45112e-78	6.35697e-74
NRXN1	97	648	0.149691	0.0915237	0.222456	5.87288e-78	1.08178e-73
PTTG3P	551	649	0.848998	0.774315	0.906156	1.94891e-77	3.58989e-73
RSPO3	98	649	0.151002	0.0926099	0.223908	1.94891e-77	3.58989e-73
SYNPO2	98	649	0.151002	0.0926099	0.223908	1.94891e-77	3.58989e-73
VARS	551	649	0.848998	0.774315	0.906156	1.94891e-77	3.58989e-73
PDCD5	551	649	0.848998	0.774315	0.906156	1.94891e-77	3.58989e-73
KLHDC1	98	649	0.151002	0.0926099	0.223908	1.94891e-77	3.58989e-73
BRP44L	98	649	0.151002	0.0926099	0.223908	1.94891e-77	3.58989e-73
PLK4	551	649	0.848998	0.774315	0.906156	1.94891e-77	3.58989e-73
PDK4	98	649	0.151002	0.0926099	0.223908	1.94891e-77	3.58989e-73
NECAB1	98	649	0.151002	0.0926099	0.223908	1.94891e-77	3.58989e-73
FIGF	92	629	0.146264	0.0880534	0.219668	2.36544e-77	4.35715e-73
C18orf34	96	642	0.149533	0.0911636	0.22264	2.51287e-77	4.62871e-73
MYOC	92	627	0.14673	0.0883434	0.220337	6.89975e-77	1.27093e-72
DONSON	550	649	0.847458	0.77254	0.904919	1.08751e-76	2.00319e-72
MOGS	550	649	0.847458	0.77254	0.904919	1.08751e-76	2.00319e-72
FERMT2	99	649	0.152542	0.0938441	0.225685	1.08751e-76	2.00319e-72
C1QTNF6	550	649	0.847458	0.77254	0.904919	1.08751e-76	2.00319e-72
CHPF2	550	649	0.847458	0.77254	0.904919	1.08751e-76	2.00319e-72
GPM6B	99	649	0.152542	0.0938441	0.225685	1.08751e-76	2.00319e-72
AQP4	99	649	0.152542	0.0938441	0.225685	1.08751e-76	2.00319e-72
POC1A	550	649	0.847458	0.77254	0.904919	1.08751e-76	2.00319e-72
DTYMK	549	649	0.845917	0.770768	0.903681	5.9969e-76	1.10463e-71
KIF18A	549	649	0.845917	0.770768	0.903681	5.9969e-76	1.10463e-71
CDK1	549	649	0.845917	0.770768	0.903681	5.9969e-76	1.10463e-71
PDZD11	549	649	0.845917	0.770768	0.903681	5.9969e-76	1.10463e-71
SEC61A1	549	649	0.845917	0.770768	0.903681	5.9969e-76	1.10463e-71
FAM72A	549	649	0.845917	0.770768	0.903681	5.9969e-76	1.10463e-71
RNF187	549	649	0.845917	0.770768	0.903681	5.9969e-76	1.10463e-71
AQP7	100	649	0.154083	0.0950806	0.22746	5.9969e-76	1.10463e-71
ZMYND19	549	649	0.845917	0.770768	0.903681	5.9969e-76	1.10463e-71
BMP5	97	639	0.1518	0.0928554	0.225446	6.94303e-76	1.27891e-71
CAV3	81	586	0.138225	0.0800007	0.213149	7.76381e-76	1.43009e-71
PMP2	92	622	0.14791	0.0890769	0.222027	9.97838e-76	1.83802e-71
ADRA1A	100	648	0.154321	0.0952322	0.227795	1.01498e-75	1.8696e-71
CLEC4M	93	624	0.149038	0.0900531	0.223206	1.96748e-75	3.62409e-71
SPATS2	548	649	0.844376	0.768997	0.90244	3.26826e-75	6.02014e-71
PDE2A	101	649	0.155624	0.0963194	0.229232	3.26826e-75	6.02014e-71
PRR7	548	649	0.844376	0.768997	0.90244	3.26826e-75	6.02014e-71
CCBE1	101	649	0.155624	0.0963194	0.229232	3.26826e-75	6.02014e-71
KAT2B	101	649	0.155624	0.0963194	0.229232	3.26826e-75	6.02014e-71
UBE2S	548	649	0.844376	0.768997	0.90244	3.26826e-75	6.02014e-71
TBL2	548	649	0.844376	0.768997	0.90244	3.26826e-75	6.02014e-71
FLAD1	548	649	0.844376	0.768997	0.90244	3.26826e-75	6.02014e-71
MAPK4	101	649	0.155624	0.0963194	0.229232	3.26826e-75	6.02014e-71
C19orf48	548	649	0.844376	0.768997	0.90244	3.26826e-75	6.02014e-71
BAX	548	649	0.844376	0.768997	0.90244	3.26826e-75	6.02014e-71
LMOD1	101	649	0.155624	0.0963194	0.229232	3.26826e-75	6.02014e-71
PARK2	101	649	0.155624	0.0963194	0.229232	3.26826e-75	6.02014e-71
ANGPTL5	89	609	0.146141	0.0871467	0.220828	5.36369e-75	9.87991e-71
SCN2B	101	647	0.156105	0.0966271	0.229908	9.32569e-75	1.71779e-70
CCL14	80	577	0.138648	0.0799467	0.214284	1.68259e-74	3.09934e-70
RIC3	102	649	0.157165	0.0975604	0.231003	1.76053e-74	3.2429e-70
ATXN2L	547	649	0.842835	0.767229	0.901196	1.76053e-74	3.2429e-70
CDK4	547	649	0.842835	0.767229	0.901196	1.76053e-74	3.2429e-70
ITM2A	102	649	0.157165	0.0975604	0.231003	1.76053e-74	3.2429e-70
YARS	547	649	0.842835	0.767229	0.901196	1.76053e-74	3.2429e-70
C7orf41	102	649	0.157165	0.0975604	0.231003	1.76053e-74	3.2429e-70
SRPX	102	649	0.157165	0.0975604	0.231003	1.76053e-74	3.2429e-70
FMO2	102	649	0.157165	0.0975604	0.231003	1.76053e-74	3.2429e-70
GBX2	489	566	0.863958	0.785902	0.921178	2.7752e-74	5.11192e-70
HBD	102	646	0.157895	0.0980288	0.232026	8.43586e-74	1.55389e-69
CAT	103	649	0.158706	0.0988036	0.232771	9.37447e-74	1.72678e-69
SLC14A1	103	649	0.158706	0.0988036	0.232771	9.37447e-74	1.72678e-69
CRTAC1	103	649	0.158706	0.0988036	0.232771	9.37447e-74	1.72678e-69
PRKAR2B	103	649	0.158706	0.0988036	0.232771	9.37447e-74	1.72678e-69
DDX56	546	649	0.841294	0.765463	0.899951	9.37447e-74	1.72678e-69
C19orf24	546	649	0.841294	0.765463	0.899951	9.37447e-74	1.72678e-69
ZNF204P	103	649	0.158706	0.0988036	0.232771	9.37447e-74	1.72678e-69
EFNA3	546	649	0.841294	0.765463	0.899951	9.37447e-74	1.72678e-69
RPN2	546	649	0.841294	0.765463	0.899951	9.37447e-74	1.72678e-69
LMNB2	546	649	0.841294	0.765463	0.899951	9.37447e-74	1.72678e-69
VIT	100	637	0.156986	0.0969325	0.231546	3.25246e-73	5.99103e-69
MTMR10	104	649	0.160247	0.100049	0.234537	4.93477e-73	9.08984e-69
NSUN5	545	649	0.839753	0.7637	0.898703	4.93477e-73	9.08984e-69
SEMA6D	104	649	0.160247	0.100049	0.234537	4.93477e-73	9.08984e-69
PVT1	545	649	0.839753	0.7637	0.898703	4.93477e-73	9.08984e-69
GPR19	545	649	0.839753	0.7637	0.898703	4.93477e-73	9.08984e-69
NUP62	545	649	0.839753	0.7637	0.898703	4.93477e-73	9.08984e-69
PPARGC1A	104	649	0.160247	0.100049	0.234537	4.93477e-73	9.08984e-69
SLC1A4	545	649	0.839753	0.7637	0.898703	4.93477e-73	9.08984e-69
USP2	105	649	0.161787	0.101297	0.2363	2.56828e-72	4.73076e-68
POLD1	544	649	0.838213	0.761938	0.897454	2.56828e-72	4.73076e-68
LMNB1	544	649	0.838213	0.761938	0.897454	2.56828e-72	4.73076e-68
C17orf108	105	649	0.161787	0.101297	0.2363	2.56828e-72	4.73076e-68
PDIA4	543	649	0.836672	0.760179	0.896202	1.32163e-71	2.43444e-67
CNPY2	543	649	0.836672	0.760179	0.896202	1.32163e-71	2.43444e-67
HBA2	106	649	0.163328	0.102546	0.238062	1.32163e-71	2.43444e-67
LTBP4	106	649	0.163328	0.102546	0.238062	1.32163e-71	2.43444e-67
GLT25D1	543	649	0.836672	0.760179	0.896202	1.32163e-71	2.43444e-67
EMCN	106	649	0.163328	0.102546	0.238062	1.32163e-71	2.43444e-67
LOC145820	106	649	0.163328	0.102546	0.238062	1.32163e-71	2.43444e-67
DLGAP2	106	649	0.163328	0.102546	0.238062	1.32163e-71	2.43444e-67
LEPR	106	649	0.163328	0.102546	0.238062	1.32163e-71	2.43444e-67
FAM72B	543	649	0.836672	0.760179	0.896202	1.32163e-71	2.43444e-67
PSMG3	543	649	0.836672	0.760179	0.896202	1.32163e-71	2.43444e-67
CDCA4	543	649	0.836672	0.760179	0.896202	1.32163e-71	2.43444e-67
MYOM1	106	649	0.163328	0.102546	0.238062	1.32163e-71	2.43444e-67
TMOD1	106	649	0.163328	0.102546	0.238062	1.32163e-71	2.43444e-67
CBX8	543	649	0.836672	0.760179	0.896202	1.32163e-71	2.43444e-67
ZNF540	106	649	0.163328	0.102546	0.238062	1.32163e-71	2.43444e-67
C16orf86	107	649	0.164869	0.103798	0.239821	6.72525e-71	1.23879e-66
TMED9	542	649	0.835131	0.758421	0.894948	6.72525e-71	1.23879e-66
EIF4EBP1	542	649	0.835131	0.758421	0.894948	6.72525e-71	1.23879e-66
C17orf62	542	649	0.835131	0.758421	0.894948	6.72525e-71	1.23879e-66
ALDH1A2	107	649	0.164869	0.103798	0.239821	6.72525e-71	1.23879e-66
SYT15	107	649	0.164869	0.103798	0.239821	6.72525e-71	1.23879e-66
TYMS	542	649	0.835131	0.758421	0.894948	6.72525e-71	1.23879e-66
DNA2	542	649	0.835131	0.758421	0.894948	6.72525e-71	1.23879e-66
CNIH4	542	649	0.835131	0.758421	0.894948	6.72525e-71	1.23879e-66
BRCA2	542	649	0.835131	0.758421	0.894948	6.72525e-71	1.23879e-66
ZNF781	107	649	0.164869	0.103798	0.239821	6.72525e-71	1.23879e-66
C16orf89	107	649	0.164869	0.103798	0.239821	6.72525e-71	1.23879e-66
PUS1	542	649	0.835131	0.758421	0.894948	6.72525e-71	1.23879e-66
C17orf53	542	649	0.835131	0.758421	0.894948	6.72525e-71	1.23879e-66
MRGPRF	107	649	0.164869	0.103798	0.239821	6.72525e-71	1.23879e-66
ZNF581	542	649	0.835131	0.758421	0.894948	6.72525e-71	1.23879e-66
INTS8	542	649	0.835131	0.758421	0.894948	6.72525e-71	1.23879e-66
PGM5P2	106	644	0.164596	0.10337	0.239823	1.73257e-70	3.1914e-66
SLC25A20	108	649	0.16641	0.105052	0.241579	3.38434e-70	6.23396e-66
ECT2	541	649	0.83359	0.756666	0.893692	3.38434e-70	6.23396e-66
CHEK2	541	649	0.83359	0.756666	0.893692	3.38434e-70	6.23396e-66
PHYHD1	108	649	0.16641	0.105052	0.241579	3.38434e-70	6.23396e-66
FREM1	108	649	0.16641	0.105052	0.241579	3.38434e-70	6.23396e-66
B3GALT2	108	648	0.166667	0.10522	0.241934	5.64489e-70	1.03979e-65
EIF3B	540	649	0.832049	0.754913	0.892434	1.68439e-69	3.10265e-65
RBMS3	109	649	0.167951	0.106308	0.243334	1.68439e-69	3.10265e-65
GINS1	540	649	0.832049	0.754913	0.892434	1.68439e-69	3.10265e-65
SLC25A25	109	649	0.167951	0.106308	0.243334	1.68439e-69	3.10265e-65
SNRPF	540	649	0.832049	0.754913	0.892434	1.68439e-69	3.10265e-65
TUBA1B	540	649	0.832049	0.754913	0.892434	1.68439e-69	3.10265e-65
ATP1B2	109	649	0.167951	0.106308	0.243334	1.68439e-69	3.10265e-65
HSPB7	109	649	0.167951	0.106308	0.243334	1.68439e-69	3.10265e-65
C21orf62	108	645	0.167442	0.105726	0.243005	2.61456e-69	4.81602e-65
CBX7	110	649	0.169492	0.107566	0.245087	8.29182e-69	1.52735e-64
IL11RA	110	649	0.169492	0.107566	0.245087	8.29182e-69	1.52735e-64
AP1S1	539	649	0.830508	0.753162	0.891174	8.29182e-69	1.52735e-64
ANKRD39	539	649	0.830508	0.753162	0.891174	8.29182e-69	1.52735e-64
ADRM1	539	649	0.830508	0.753162	0.891174	8.29182e-69	1.52735e-64
RCAN1	110	649	0.169492	0.107566	0.245087	8.29182e-69	1.52735e-64
GABARAPL3	110	649	0.169492	0.107566	0.245087	8.29182e-69	1.52735e-64
BCL2L12	539	649	0.830508	0.753162	0.891174	8.29182e-69	1.52735e-64
AP2S1	539	649	0.830508	0.753162	0.891174	8.29182e-69	1.52735e-64
C9orf100	539	649	0.830508	0.753162	0.891174	8.29182e-69	1.52735e-64
CSRP1	110	649	0.169492	0.107566	0.245087	8.29182e-69	1.52735e-64
KCNIP1	110	649	0.169492	0.107566	0.245087	8.29182e-69	1.52735e-64
VAMP2	111	649	0.171032	0.108826	0.246838	4.03765e-68	7.43736e-64
CCDC152	111	649	0.171032	0.108826	0.246838	4.03765e-68	7.43736e-64
NACC1	538	649	0.828968	0.751413	0.889912	4.03765e-68	7.43736e-64
TSPAN7	111	649	0.171032	0.108826	0.246838	4.03765e-68	7.43736e-64
EIF3IP1	538	649	0.828968	0.751413	0.889912	4.03765e-68	7.43736e-64
PTGFR	111	649	0.171032	0.108826	0.246838	4.03765e-68	7.43736e-64
E2F2	538	649	0.828968	0.751413	0.889912	4.03765e-68	7.43736e-64
NOP2	538	649	0.828968	0.751413	0.889912	4.03765e-68	7.43736e-64
FBXL19	538	649	0.828968	0.751413	0.889912	4.03765e-68	7.43736e-64
KCTD13	538	649	0.828968	0.751413	0.889912	4.03765e-68	7.43736e-64
AVPR2	111	648	0.171296	0.109	0.247201	6.69737e-68	1.23366e-63
NAP1L5	112	649	0.172573	0.110088	0.248587	1.94498e-67	3.58265e-63
INMT	112	649	0.172573	0.110088	0.248587	1.94498e-67	3.58265e-63
TAF10	537	649	0.827427	0.749665	0.888648	1.94498e-67	3.58265e-63
PLXNA3	537	649	0.827427	0.749665	0.888648	1.94498e-67	3.58265e-63
HNRNPAB	537	649	0.827427	0.749665	0.888648	1.94498e-67	3.58265e-63
CYBRD1	112	649	0.172573	0.110088	0.248587	1.94498e-67	3.58265e-63
DDX41	537	649	0.827427	0.749665	0.888648	1.94498e-67	3.58265e-63
FAM184A	112	649	0.172573	0.110088	0.248587	1.94498e-67	3.58265e-63
PRELP	112	649	0.172573	0.110088	0.248587	1.94498e-67	3.58265e-63
ZDHHC15	112	649	0.172573	0.110088	0.248587	1.94498e-67	3.58265e-63
FGL2	112	649	0.172573	0.110088	0.248587	1.94498e-67	3.58265e-63
P4HB	537	649	0.827427	0.749665	0.888648	1.94498e-67	3.58265e-63
RUVBL2	537	649	0.827427	0.749665	0.888648	1.94498e-67	3.58265e-63
FAM82A1	112	649	0.172573	0.110088	0.248587	1.94498e-67	3.58265e-63
RNASE10	452	526	0.859316	0.777132	0.919365	3.37251e-67	6.21216e-63
SLITRK3	110	640	0.171875	0.109133	0.248366	7.92365e-67	1.45954e-62
PTGIS	113	649	0.174114	0.111352	0.250335	9.26915e-67	1.70738e-62
GABARAPL1	113	649	0.174114	0.111352	0.250335	9.26915e-67	1.70738e-62
PRKCSH	536	649	0.825886	0.74792	0.887382	9.26915e-67	1.70738e-62
NUTF2	536	649	0.825886	0.74792	0.887382	9.26915e-67	1.70738e-62
TRIB3	536	649	0.825886	0.74792	0.887382	9.26915e-67	1.70738e-62
ENPP6	113	649	0.174114	0.111352	0.250335	9.26915e-67	1.70738e-62
DENND2A	113	649	0.174114	0.111352	0.250335	9.26915e-67	1.70738e-62
ATOH8	113	649	0.174114	0.111352	0.250335	9.26915e-67	1.70738e-62
SRM	536	649	0.825886	0.74792	0.887382	9.26915e-67	1.70738e-62
MRPL51	536	649	0.825886	0.74792	0.887382	9.26915e-67	1.70738e-62
TNS1	113	649	0.174114	0.111352	0.250335	9.26915e-67	1.70738e-62
YIF1B	536	649	0.825886	0.74792	0.887382	9.26915e-67	1.70738e-62
RPS2	536	649	0.825886	0.74792	0.887382	9.26915e-67	1.70738e-62
TSTA3	536	649	0.825886	0.74792	0.887382	9.26915e-67	1.70738e-62
ATIC	536	649	0.825886	0.74792	0.887382	9.26915e-67	1.70738e-62
DTX2	536	649	0.825886	0.74792	0.887382	9.26915e-67	1.70738e-62
C15orf42	536	649	0.825886	0.74792	0.887382	9.26915e-67	1.70738e-62
PCNA	536	649	0.825886	0.74792	0.887382	9.26915e-67	1.70738e-62
C11orf10	536	649	0.825886	0.74792	0.887382	9.26915e-67	1.70738e-62
TRPM2	536	649	0.825886	0.74792	0.887382	9.26915e-67	1.70738e-62
CCT6A	536	649	0.825886	0.74792	0.887382	9.26915e-67	1.70738e-62
C19orf40	536	649	0.825886	0.74792	0.887382	9.26915e-67	1.70738e-62
POLR2H	536	649	0.825886	0.74792	0.887382	9.26915e-67	1.70738e-62
MAP6	113	649	0.174114	0.111352	0.250335	9.26915e-67	1.70738e-62
PIK3R2	536	649	0.825886	0.74792	0.887382	9.26915e-67	1.70738e-62
KCNA4	94	589	0.159593	0.0969454	0.237783	1.07484e-66	1.97985e-62
MYOZ2	111	640	0.173437	0.110412	0.25014	3.79421e-66	6.98893e-62
FADD	535	649	0.824345	0.746177	0.886114	4.37056e-66	8.05057e-62
PYGM	114	649	0.175655	0.112618	0.25208	4.37056e-66	8.05057e-62
CCDC69	114	649	0.175655	0.112618	0.25208	4.37056e-66	8.05057e-62
PTGDS	114	649	0.175655	0.112618	0.25208	4.37056e-66	8.05057e-62
PLOD3	535	649	0.824345	0.746177	0.886114	4.37056e-66	8.05057e-62
ZCWPW2	114	649	0.175655	0.112618	0.25208	4.37056e-66	8.05057e-62
CCL23	114	649	0.175655	0.112618	0.25208	4.37056e-66	8.05057e-62
FAM110A	535	649	0.824345	0.746177	0.886114	4.37056e-66	8.05057e-62
HIF3A	114	649	0.175655	0.112618	0.25208	4.37056e-66	8.05057e-62
ALAD	114	649	0.175655	0.112618	0.25208	4.37056e-66	8.05057e-62
SOX11	533	647	0.823802	0.745431	0.885749	1.1888e-65	2.18977e-61
RGS7BP	114	647	0.176198	0.112979	0.252821	1.1888e-65	2.18977e-61
RASL11A	115	649	0.177196	0.113886	0.253823	2.0391e-65	3.75602e-61
GEMIN7	534	649	0.822804	0.744436	0.884844	2.0391e-65	3.75602e-61
TRAIP	534	649	0.822804	0.744436	0.884844	2.0391e-65	3.75602e-61
EFHA2	115	649	0.177196	0.113886	0.253823	2.0391e-65	3.75602e-61
LOC339524	115	649	0.177196	0.113886	0.253823	2.0391e-65	3.75602e-61
MCM7	534	649	0.822804	0.744436	0.884844	2.0391e-65	3.75602e-61
PDE7B	115	649	0.177196	0.113886	0.253823	2.0391e-65	3.75602e-61
DAZAP1	534	649	0.822804	0.744436	0.884844	2.0391e-65	3.75602e-61
MEX3D	534	649	0.822804	0.744436	0.884844	2.0391e-65	3.75602e-61
MYOCD	115	649	0.177196	0.113886	0.253823	2.0391e-65	3.75602e-61
MTHFD1L	534	649	0.822804	0.744436	0.884844	2.0391e-65	3.75602e-61
PELI2	115	649	0.177196	0.113886	0.253823	2.0391e-65	3.75602e-61
C17orf70	534	649	0.822804	0.744436	0.884844	2.0391e-65	3.75602e-61
PSMB4	534	649	0.822804	0.744436	0.884844	2.0391e-65	3.75602e-61
GGCT	534	649	0.822804	0.744436	0.884844	2.0391e-65	3.75602e-61
PTGER4	115	649	0.177196	0.113886	0.253823	2.0391e-65	3.75602e-61
SLC19A3	115	649	0.177196	0.113886	0.253823	2.0391e-65	3.75602e-61
GPX3	115	649	0.177196	0.113886	0.253823	2.0391e-65	3.75602e-61
TEK	115	649	0.177196	0.113886	0.253823	2.0391e-65	3.75602e-61
TRIM11	534	649	0.822804	0.744436	0.884844	2.0391e-65	3.75602e-61
NXPH4	533	649	0.821263	0.742696	0.883572	9.41402e-65	1.73406e-60
PPP1R1A	116	649	0.178737	0.115156	0.255564	9.41402e-65	1.73406e-60
THOC6	533	649	0.821263	0.742696	0.883572	9.41402e-65	1.73406e-60
TIMM50	533	649	0.821263	0.742696	0.883572	9.41402e-65	1.73406e-60
AXIN1	533	649	0.821263	0.742696	0.883572	9.41402e-65	1.73406e-60
FOS	116	649	0.178737	0.115156	0.255564	9.41402e-65	1.73406e-60
FAM50A	533	649	0.821263	0.742696	0.883572	9.41402e-65	1.73406e-60
H2AFY	533	649	0.821263	0.742696	0.883572	9.41402e-65	1.73406e-60
PTPN21	116	649	0.178737	0.115156	0.255564	9.41402e-65	1.73406e-60
GNG7	116	649	0.178737	0.115156	0.255564	9.41402e-65	1.73406e-60
FOSB	116	649	0.178737	0.115156	0.255564	9.41402e-65	1.73406e-60
COMMD5	533	649	0.821263	0.742696	0.883572	9.41402e-65	1.73406e-60
PTRH2	533	649	0.821263	0.742696	0.883572	9.41402e-65	1.73406e-60
SYT4	106	616	0.172078	0.108241	0.250184	2.72019e-64	5.01059e-60
EDN3	109	625	0.1744	0.11054	0.252216	3.17334e-64	5.84529e-60
COL4A3	117	649	0.180277	0.116428	0.257304	4.30109e-64	7.92261e-60
SOCS2	117	649	0.180277	0.116428	0.257304	4.30109e-64	7.92261e-60
LIMS2	117	649	0.180277	0.116428	0.257304	4.30109e-64	7.92261e-60
CHAF1B	532	649	0.819723	0.740959	0.882298	4.30109e-64	7.92261e-60
RNPS1	532	649	0.819723	0.740959	0.882298	4.30109e-64	7.92261e-60
ZNF598	532	649	0.819723	0.740959	0.882298	4.30109e-64	7.92261e-60
JAM2	117	649	0.180277	0.116428	0.257304	4.30109e-64	7.92261e-60
NCAPG2	532	649	0.819723	0.740959	0.882298	4.30109e-64	7.92261e-60
FXYD6	117	649	0.180277	0.116428	0.257304	4.30109e-64	7.92261e-60
RSPO1	117	649	0.180277	0.116428	0.257304	4.30109e-64	7.92261e-60
NOS1	117	649	0.180277	0.116428	0.257304	4.30109e-64	7.92261e-60
ACBD6	532	649	0.819723	0.740959	0.882298	4.30109e-64	7.92261e-60
NTN4	117	649	0.180277	0.116428	0.257304	4.30109e-64	7.92261e-60
MMP9	532	649	0.819723	0.740959	0.882298	4.30109e-64	7.92261e-60
LRRC59	532	649	0.819723	0.740959	0.882298	4.30109e-64	7.92261e-60
CST2	517	627	0.824561	0.744932	0.887214	5.48594e-64	1.01051e-59
PTPRQ	112	633	0.176935	0.112974	0.25456	5.96357e-64	1.09849e-59
GRIA1	115	641	0.179407	0.11536	0.256834	1.09088e-63	2.00939e-59
ARHGAP20	118	649	0.181818	0.117702	0.259041	1.94482e-63	3.58235e-59
SAMD1	531	649	0.818182	0.739223	0.881023	1.94482e-63	3.58235e-59
RHBDF2	531	649	0.818182	0.739223	0.881023	1.94482e-63	3.58235e-59
MYH11	118	649	0.181818	0.117702	0.259041	1.94482e-63	3.58235e-59
EIF2S2	531	649	0.818182	0.739223	0.881023	1.94482e-63	3.58235e-59
LSR	531	649	0.818182	0.739223	0.881023	1.94482e-63	3.58235e-59
NOC4L	531	649	0.818182	0.739223	0.881023	1.94482e-63	3.58235e-59
NOP16	531	649	0.818182	0.739223	0.881023	1.94482e-63	3.58235e-59
DPP3	531	649	0.818182	0.739223	0.881023	1.94482e-63	3.58235e-59
RAN	531	649	0.818182	0.739223	0.881023	1.94482e-63	3.58235e-59
DDX49	531	649	0.818182	0.739223	0.881023	1.94482e-63	3.58235e-59
CPAMD8	118	649	0.181818	0.117702	0.259041	1.94482e-63	3.58235e-59
DMBX1	489	587	0.833049	0.751673	0.89588	2.06996e-63	3.81286e-59
CST1	501	605	0.828099	0.747376	0.891063	3.0422e-63	5.60374e-59
LBX2	529	647	0.81762	0.738457	0.880641	5.21138e-63	9.59936e-59
CCT8	530	649	0.816641	0.737489	0.879745	8.70372e-63	1.60322e-58
RPS6KB2	530	649	0.816641	0.737489	0.879745	8.70372e-63	1.60322e-58
ESM1	530	649	0.816641	0.737489	0.879745	8.70372e-63	1.60322e-58
FAM180A	119	649	0.183359	0.118977	0.260777	8.70372e-63	1.60322e-58
GPIHBP1	119	649	0.183359	0.118977	0.260777	8.70372e-63	1.60322e-58
CLN6	530	649	0.816641	0.737489	0.879745	8.70372e-63	1.60322e-58
PRICKLE2	119	649	0.183359	0.118977	0.260777	8.70372e-63	1.60322e-58
PDAP1	530	649	0.816641	0.737489	0.879745	8.70372e-63	1.60322e-58
SNRPD2	530	649	0.816641	0.737489	0.879745	8.70372e-63	1.60322e-58
NEGR1	119	649	0.183359	0.118977	0.260777	8.70372e-63	1.60322e-58
MYOZ1	119	649	0.183359	0.118977	0.260777	8.70372e-63	1.60322e-58
LOC541471	530	649	0.816641	0.737489	0.879745	8.70372e-63	1.60322e-58
SEZ6L2	530	649	0.816641	0.737489	0.879745	8.70372e-63	1.60322e-58
HBA1	119	649	0.183359	0.118977	0.260777	8.70372e-63	1.60322e-58
TRAF2	529	649	0.8151	0.735758	0.878466	3.85555e-62	7.10193e-58
NPR1	120	649	0.1849	0.120255	0.262511	3.85555e-62	7.10193e-58
BLOC1S3	529	649	0.8151	0.735758	0.878466	3.85555e-62	7.10193e-58
PQLC2	529	649	0.8151	0.735758	0.878466	3.85555e-62	7.10193e-58
CENPN	529	649	0.8151	0.735758	0.878466	3.85555e-62	7.10193e-58
SOX12	529	649	0.8151	0.735758	0.878466	3.85555e-62	7.10193e-58
WDHD1	529	649	0.8151	0.735758	0.878466	3.85555e-62	7.10193e-58
SFRP5	119	645	0.184496	0.119743	0.262313	6.19426e-62	1.14098e-57
TCEAL5	117	638	0.183386	0.118511	0.261517	9.76367e-62	1.79847e-57
C9orf71	120	646	0.185759	0.120834	0.263668	1.67136e-61	3.07865e-57
PKM2	528	649	0.813559	0.734027	0.877185	1.69065e-61	3.11417e-57
ARFGAP1	528	649	0.813559	0.734027	0.877185	1.69065e-61	3.11417e-57
FAM124A	121	649	0.186441	0.121534	0.264242	1.69065e-61	3.11417e-57
PACRG	121	649	0.186441	0.121534	0.264242	1.69065e-61	3.11417e-57
AK3	121	649	0.186441	0.121534	0.264242	1.69065e-61	3.11417e-57
PPIB	528	649	0.813559	0.734027	0.877185	1.69065e-61	3.11417e-57
CALR	528	649	0.813559	0.734027	0.877185	1.69065e-61	3.11417e-57
DSN1	528	649	0.813559	0.734027	0.877185	1.69065e-61	3.11417e-57
CCT5	528	649	0.813559	0.734027	0.877185	1.69065e-61	3.11417e-57
NPY1R	121	649	0.186441	0.121534	0.264242	1.69065e-61	3.11417e-57
B4GALT3	528	649	0.813559	0.734027	0.877185	1.69065e-61	3.11417e-57
ANO5	121	649	0.186441	0.121534	0.264242	1.69065e-61	3.11417e-57
TRMT112	528	649	0.813559	0.734027	0.877185	1.69065e-61	3.11417e-57
GPI	528	649	0.813559	0.734027	0.877185	1.69065e-61	3.11417e-57
PIK3C2G	121	648	0.186728	0.121728	0.26463	2.75242e-61	5.06995e-57
MUSTN1	122	649	0.187982	0.122815	0.265973	7.33891e-61	1.35183e-56
GIPC2	122	649	0.187982	0.122815	0.265973	7.33891e-61	1.35183e-56
SERPINH1	527	649	0.812018	0.732299	0.875902	7.33891e-61	1.35183e-56
SH3BGRL2	122	649	0.187982	0.122815	0.265973	7.33891e-61	1.35183e-56
EFEMP1	122	649	0.187982	0.122815	0.265973	7.33891e-61	1.35183e-56
MARCKSL1	527	649	0.812018	0.732299	0.875902	7.33891e-61	1.35183e-56
TUBG1	527	649	0.812018	0.732299	0.875902	7.33891e-61	1.35183e-56
CPSF3	527	649	0.812018	0.732299	0.875902	7.33891e-61	1.35183e-56
AGTR1	122	649	0.187982	0.122815	0.265973	7.33891e-61	1.35183e-56
CSNK2B	527	649	0.812018	0.732299	0.875902	7.33891e-61	1.35183e-56
DNAJC9	527	649	0.812018	0.732299	0.875902	7.33891e-61	1.35183e-56
C20orf132	122	649	0.187982	0.122815	0.265973	7.33891e-61	1.35183e-56
ZNF643	527	649	0.812018	0.732299	0.875902	7.33891e-61	1.35183e-56
ARPC1A	527	649	0.812018	0.732299	0.875902	7.33891e-61	1.35183e-56
ST6GALNAC3	122	649	0.187982	0.122815	0.265973	7.33891e-61	1.35183e-56
AOC3	122	649	0.187982	0.122815	0.265973	7.33891e-61	1.35183e-56
POLR2J	527	649	0.812018	0.732299	0.875902	7.33891e-61	1.35183e-56
CCT3	527	649	0.812018	0.732299	0.875902	7.33891e-61	1.35183e-56
VDAC1	527	649	0.812018	0.732299	0.875902	7.33891e-61	1.35183e-56
DSCC1	527	649	0.812018	0.732299	0.875902	7.33891e-61	1.35183e-56
SPHKAP	107	603	0.177446	0.112015	0.257187	8.74008e-61	1.60992e-56
WSCD2	122	648	0.188272	0.123012	0.266362	1.19254e-60	2.19666e-56
GPR17	122	648	0.188272	0.123012	0.266362	1.19254e-60	2.19666e-56
C2orf71	115	625	0.184	0.118426	0.263074	2.92402e-60	5.38605e-56
SOSTDC1	122	646	0.188854	0.123407	0.267145	3.14553e-60	5.79406e-56
C11orf84	526	649	0.810478	0.730573	0.874618	3.15392e-60	5.80952e-56
KRTCAP2	526	649	0.810478	0.730573	0.874618	3.15392e-60	5.80952e-56
SGCA	123	649	0.189522	0.124098	0.267701	3.15392e-60	5.80952e-56
PLAC9	123	649	0.189522	0.124098	0.267701	3.15392e-60	5.80952e-56
FOXO4	123	649	0.189522	0.124098	0.267701	3.15392e-60	5.80952e-56
CCDC137	526	649	0.810478	0.730573	0.874618	3.15392e-60	5.80952e-56
STX12	123	649	0.189522	0.124098	0.267701	3.15392e-60	5.80952e-56
NAA10	526	649	0.810478	0.730573	0.874618	3.15392e-60	5.80952e-56
RALY	526	649	0.810478	0.730573	0.874618	3.15392e-60	5.80952e-56
ZBTB16	123	649	0.189522	0.124098	0.267701	3.15392e-60	5.80952e-56
APBB1	123	649	0.189522	0.124098	0.267701	3.15392e-60	5.80952e-56
SH3GL1	526	649	0.810478	0.730573	0.874618	3.15392e-60	5.80952e-56
TXNIP	123	649	0.189522	0.124098	0.267701	3.15392e-60	5.80952e-56
LMO2	123	649	0.189522	0.124098	0.267701	3.15392e-60	5.80952e-56
CFL2	123	649	0.189522	0.124098	0.267701	3.15392e-60	5.80952e-56
DEPDC1B	526	649	0.810478	0.730573	0.874618	3.15392e-60	5.80952e-56
PDCD2L	526	649	0.810478	0.730573	0.874618	3.15392e-60	5.80952e-56
PABPC1	526	649	0.810478	0.730573	0.874618	3.15392e-60	5.80952e-56
RNFT2	526	649	0.810478	0.730573	0.874618	3.15392e-60	5.80952e-56
RGS2	123	649	0.189522	0.124098	0.267701	3.15392e-60	5.80952e-56
RECQL4	526	649	0.810478	0.730573	0.874618	3.15392e-60	5.80952e-56
CCR8	514	632	0.813291	0.732568	0.877699	8.09644e-60	1.49136e-55
SCHIP1	111	610	0.181967	0.11605	0.261812	1.17779e-59	2.16949e-55
HGS	525	649	0.808937	0.728848	0.873331	1.34195e-59	2.47188e-55
CBX2	525	649	0.808937	0.728848	0.873331	1.34195e-59	2.47188e-55
STX6	525	649	0.808937	0.728848	0.873331	1.34195e-59	2.47188e-55
HHIP	124	649	0.191063	0.125382	0.269427	1.34195e-59	2.47188e-55
COPE	525	649	0.808937	0.728848	0.873331	1.34195e-59	2.47188e-55
EGR1	124	649	0.191063	0.125382	0.269427	1.34195e-59	2.47188e-55
GREM2	124	649	0.191063	0.125382	0.269427	1.34195e-59	2.47188e-55
DUSP1	124	649	0.191063	0.125382	0.269427	1.34195e-59	2.47188e-55
BYSL	525	649	0.808937	0.728848	0.873331	1.34195e-59	2.47188e-55
PSMD4	525	649	0.808937	0.728848	0.873331	1.34195e-59	2.47188e-55
XPOT	525	649	0.808937	0.728848	0.873331	1.34195e-59	2.47188e-55
CDK5R1	525	649	0.808937	0.728848	0.873331	1.34195e-59	2.47188e-55
PPP1R12B	124	649	0.191063	0.125382	0.269427	1.34195e-59	2.47188e-55
YIF1A	525	649	0.808937	0.728848	0.873331	1.34195e-59	2.47188e-55
CAND2	124	649	0.191063	0.125382	0.269427	1.34195e-59	2.47188e-55
YARS2	525	649	0.808937	0.728848	0.873331	1.34195e-59	2.47188e-55
PRDX4	525	649	0.808937	0.728848	0.873331	1.34195e-59	2.47188e-55
MSRA	124	649	0.191063	0.125382	0.269427	1.34195e-59	2.47188e-55
EFTUD2	525	649	0.808937	0.728848	0.873331	1.34195e-59	2.47188e-55
MRPS12	525	649	0.808937	0.728848	0.873331	1.34195e-59	2.47188e-55
ARHGAP11B	524	648	0.808642	0.728451	0.873128	2.17238e-59	4.00152e-55
WFIKKN2	123	645	0.190698	0.124897	0.269276	2.17769e-59	4.01131e-55
OTC	114	617	0.184765	0.118684	0.264483	3.33485e-59	6.14279e-55
KISS1R	509	626	0.813099	0.731931	0.877806	3.45851e-59	6.37057e-55
SPG20	125	649	0.192604	0.126669	0.271152	5.65351e-59	1.04138e-54
AP4M1	524	649	0.807396	0.727125	0.872043	5.65351e-59	1.04138e-54
CLDN11	125	649	0.192604	0.126669	0.271152	5.65351e-59	1.04138e-54
SCNM1	524	649	0.807396	0.727125	0.872043	5.65351e-59	1.04138e-54
SOX5	125	649	0.192604	0.126669	0.271152	5.65351e-59	1.04138e-54
SYN2	125	649	0.192604	0.126669	0.271152	5.65351e-59	1.04138e-54
GRAMD1A	524	649	0.807396	0.727125	0.872043	5.65351e-59	1.04138e-54
PSMD3	524	649	0.807396	0.727125	0.872043	5.65351e-59	1.04138e-54
C9orf103	125	649	0.192604	0.126669	0.271152	5.65351e-59	1.04138e-54
SOD3	125	649	0.192604	0.126669	0.271152	5.65351e-59	1.04138e-54
PLEKHH2	125	649	0.192604	0.126669	0.271152	5.65351e-59	1.04138e-54
TUBB	524	649	0.807396	0.727125	0.872043	5.65351e-59	1.04138e-54
C11orf31	524	649	0.807396	0.727125	0.872043	5.65351e-59	1.04138e-54
LRRN3	125	649	0.192604	0.126669	0.271152	5.65351e-59	1.04138e-54
CFL1	524	649	0.807396	0.727125	0.872043	5.65351e-59	1.04138e-54
GINS4	524	649	0.807396	0.727125	0.872043	5.65351e-59	1.04138e-54
B4GALT7	524	649	0.807396	0.727125	0.872043	5.65351e-59	1.04138e-54
FAM189A2	125	649	0.192604	0.126669	0.271152	5.65351e-59	1.04138e-54
B3GAT3	524	649	0.807396	0.727125	0.872043	5.65351e-59	1.04138e-54
MMP1	524	649	0.807396	0.727125	0.872043	5.65351e-59	1.04138e-54
ATP1A2	125	649	0.192604	0.126669	0.271152	5.65351e-59	1.04138e-54
EPHX2	125	649	0.192604	0.126669	0.271152	5.65351e-59	1.04138e-54
SLC5A7	118	627	0.188198	0.121991	0.267663	9.21181e-59	1.69681e-54
AGPAT9	126	649	0.194145	0.127957	0.272875	2.35841e-58	4.34419e-54
SCN3A	126	649	0.194145	0.127957	0.272875	2.35841e-58	4.34419e-54
SLC6A16	126	649	0.194145	0.127957	0.272875	2.35841e-58	4.34419e-54
ASXL3	126	649	0.194145	0.127957	0.272875	2.35841e-58	4.34419e-54
PLEKHN1	523	649	0.805855	0.725404	0.870753	2.35841e-58	4.34419e-54
SOBP	126	649	0.194145	0.127957	0.272875	2.35841e-58	4.34419e-54
PPM1G	523	649	0.805855	0.725404	0.870753	2.35841e-58	4.34419e-54
RAVER1	523	649	0.805855	0.725404	0.870753	2.35841e-58	4.34419e-54
COX7A1	126	649	0.194145	0.127957	0.272875	2.35841e-58	4.34419e-54
IL33	126	649	0.194145	0.127957	0.272875	2.35841e-58	4.34419e-54
DAP3	523	649	0.805855	0.725404	0.870753	2.35841e-58	4.34419e-54
NTRK3	126	649	0.194145	0.127957	0.272875	2.35841e-58	4.34419e-54
PSMB2	523	649	0.805855	0.725404	0.870753	2.35841e-58	4.34419e-54
TMEM47	126	649	0.194145	0.127957	0.272875	2.35841e-58	4.34419e-54
REEP4	523	649	0.805855	0.725404	0.870753	2.35841e-58	4.34419e-54
TBC1D10B	523	649	0.805855	0.725404	0.870753	2.35841e-58	4.34419e-54
C1orf112	523	649	0.805855	0.725404	0.870753	2.35841e-58	4.34419e-54
GHR	126	649	0.194145	0.127957	0.272875	2.35841e-58	4.34419e-54
E2F3	523	649	0.805855	0.725404	0.870753	2.35841e-58	4.34419e-54
ABCA10	126	649	0.194145	0.127957	0.272875	2.35841e-58	4.34419e-54
CBX4	523	649	0.805855	0.725404	0.870753	2.35841e-58	4.34419e-54
TCF3	523	649	0.805855	0.725404	0.870753	2.35841e-58	4.34419e-54
SHCBP1	523	649	0.805855	0.725404	0.870753	2.35841e-58	4.34419e-54
ZP3	523	649	0.805855	0.725404	0.870753	2.35841e-58	4.34419e-54
SIGLEC11	126	648	0.194444	0.128162	0.273275	3.80336e-58	7.00578e-54
LOC283392	126	648	0.194444	0.128162	0.273275	3.80336e-58	7.00578e-54
PCSK2	126	648	0.194444	0.128162	0.273275	3.80336e-58	7.00578e-54
HIST1H3J	493	605	0.814876	0.732408	0.880233	6.10397e-58	1.12435e-53
CDKN1C	127	649	0.195686	0.129247	0.274596	9.74243e-58	1.79456e-53
TFR2	522	649	0.804314	0.723684	0.869462	9.74243e-58	1.79456e-53
MPV17	522	649	0.804314	0.723684	0.869462	9.74243e-58	1.79456e-53
CCL21	127	649	0.195686	0.129247	0.274596	9.74243e-58	1.79456e-53
DUSP26	127	649	0.195686	0.129247	0.274596	9.74243e-58	1.79456e-53
LIG1	522	649	0.804314	0.723684	0.869462	9.74243e-58	1.79456e-53
MLST8	522	649	0.804314	0.723684	0.869462	9.74243e-58	1.79456e-53
FOXO1	127	649	0.195686	0.129247	0.274596	9.74243e-58	1.79456e-53
ARRB1	127	649	0.195686	0.129247	0.274596	9.74243e-58	1.79456e-53
TCOF1	522	649	0.804314	0.723684	0.869462	9.74243e-58	1.79456e-53
HPD	127	649	0.195686	0.129247	0.274596	9.74243e-58	1.79456e-53
DDX11	522	649	0.804314	0.723684	0.869462	9.74243e-58	1.79456e-53
MAPK10	127	649	0.195686	0.129247	0.274596	9.74243e-58	1.79456e-53
BOP1	522	649	0.804314	0.723684	0.869462	9.74243e-58	1.79456e-53
CYS1	127	649	0.195686	0.129247	0.274596	9.74243e-58	1.79456e-53
TIGD5	522	649	0.804314	0.723684	0.869462	9.74243e-58	1.79456e-53
C11orf82	522	649	0.804314	0.723684	0.869462	9.74243e-58	1.79456e-53
BEX1	127	648	0.195988	0.129454	0.274998	1.56815e-57	2.88853e-53
SNORD60	521	648	0.804012	0.72328	0.869252	1.56815e-57	2.88853e-53
RAET1K	515	639	0.805947	0.724825	0.871271	1.63145e-57	3.00513e-53
GPR123	123	636	0.193396	0.126734	0.272889	1.64748e-57	3.03465e-53
KIF23	521	649	0.802773	0.721966	0.868169	3.98554e-57	7.34136e-53
RANBP3L	128	649	0.197227	0.130538	0.276316	3.98554e-57	7.34136e-53
KIF22	521	649	0.802773	0.721966	0.868169	3.98554e-57	7.34136e-53
GFRA2	128	649	0.197227	0.130538	0.276316	3.98554e-57	7.34136e-53
HES6	521	649	0.802773	0.721966	0.868169	3.98554e-57	7.34136e-53
SELP	128	649	0.197227	0.130538	0.276316	3.98554e-57	7.34136e-53
NFE2L3	521	649	0.802773	0.721966	0.868169	3.98554e-57	7.34136e-53
ERBB4	128	649	0.197227	0.130538	0.276316	3.98554e-57	7.34136e-53
MRPL9	521	649	0.802773	0.721966	0.868169	3.98554e-57	7.34136e-53
ACAT1	128	649	0.197227	0.130538	0.276316	3.98554e-57	7.34136e-53
YIPF2	521	649	0.802773	0.721966	0.868169	3.98554e-57	7.34136e-53
PPP2CB	128	649	0.197227	0.130538	0.276316	3.98554e-57	7.34136e-53
UBE2M	521	649	0.802773	0.721966	0.868169	3.98554e-57	7.34136e-53
GPR133	128	649	0.197227	0.130538	0.276316	3.98554e-57	7.34136e-53
PSMB3	521	649	0.802773	0.721966	0.868169	3.98554e-57	7.34136e-53
LOC144571	128	649	0.197227	0.130538	0.276316	3.98554e-57	7.34136e-53
SHARPIN	521	649	0.802773	0.721966	0.868169	3.98554e-57	7.34136e-53
FAM54B	128	649	0.197227	0.130538	0.276316	3.98554e-57	7.34136e-53
HFM1	126	642	0.196262	0.129407	0.275696	6.63845e-57	1.2228e-52
PIF1	520	649	0.801233	0.72025	0.866874	1.61474e-56	2.97436e-52
ARC	129	649	0.198767	0.131831	0.278034	1.61474e-56	2.97436e-52
C2orf29	520	649	0.801233	0.72025	0.866874	1.61474e-56	2.97436e-52
SLC25A34	129	649	0.198767	0.131831	0.278034	1.61474e-56	2.97436e-52
PDGFRA	129	649	0.198767	0.131831	0.278034	1.61474e-56	2.97436e-52
LOC100128164	129	649	0.198767	0.131831	0.278034	1.61474e-56	2.97436e-52
SUV420H2	520	649	0.801233	0.72025	0.866874	1.61474e-56	2.97436e-52
APEX2	520	649	0.801233	0.72025	0.866874	1.61474e-56	2.97436e-52
DNAJB4	129	649	0.198767	0.131831	0.278034	1.61474e-56	2.97436e-52
VSIG2	129	649	0.198767	0.131831	0.278034	1.61474e-56	2.97436e-52
SNRPE	520	649	0.801233	0.72025	0.866874	1.61474e-56	2.97436e-52
FABP4	129	649	0.198767	0.131831	0.278034	1.61474e-56	2.97436e-52
C11orf48	520	649	0.801233	0.72025	0.866874	1.61474e-56	2.97436e-52
RRP1	520	649	0.801233	0.72025	0.866874	1.61474e-56	2.97436e-52
GPC2	520	649	0.801233	0.72025	0.866874	1.61474e-56	2.97436e-52
PGLS	520	649	0.801233	0.72025	0.866874	1.61474e-56	2.97436e-52
CDKL1	129	649	0.198767	0.131831	0.278034	1.61474e-56	2.97436e-52
CHCHD8	520	649	0.801233	0.72025	0.866874	1.61474e-56	2.97436e-52
TIMELESS	520	649	0.801233	0.72025	0.866874	1.61474e-56	2.97436e-52
RUNX1T1	129	649	0.198767	0.131831	0.278034	1.61474e-56	2.97436e-52
SMC4	520	649	0.801233	0.72025	0.866874	1.61474e-56	2.97436e-52
DMGDH	129	649	0.198767	0.131831	0.278034	1.61474e-56	2.97436e-52
ARF1	520	649	0.801233	0.72025	0.866874	1.61474e-56	2.97436e-52
HMGCS2	128	646	0.198142	0.131168	0.277532	1.65071e-56	3.0406e-52
FMN2	128	646	0.198142	0.131168	0.277532	1.65071e-56	3.0406e-52
PCK1	128	645	0.19845	0.13138	0.27794	2.64893e-56	4.87932e-52
HIST1H3B	473	579	0.816926	0.732719	0.883159	2.78702e-56	5.13369e-52
HIST1H2AL	497	615	0.80813	0.725565	0.874184	3.03736e-56	5.59482e-52
MAB21L1	127	641	0.198128	0.130924	0.277844	4.34375e-56	8.00119e-52
ELK1	519	649	0.799692	0.718536	0.865577	6.4795e-56	1.19352e-51
KRT222	130	649	0.200308	0.133126	0.27975	6.4795e-56	1.19352e-51
GPD1L	130	649	0.200308	0.133126	0.27975	6.4795e-56	1.19352e-51
GTPBP3	519	649	0.799692	0.718536	0.865577	6.4795e-56	1.19352e-51
ACAN	519	649	0.799692	0.718536	0.865577	6.4795e-56	1.19352e-51
HAGHL	519	649	0.799692	0.718536	0.865577	6.4795e-56	1.19352e-51
TSPAN17	519	649	0.799692	0.718536	0.865577	6.4795e-56	1.19352e-51
BBC3	519	649	0.799692	0.718536	0.865577	6.4795e-56	1.19352e-51
LDB3	130	649	0.200308	0.133126	0.27975	6.4795e-56	1.19352e-51
LOC338758	130	649	0.200308	0.133126	0.27975	6.4795e-56	1.19352e-51
RELN	130	649	0.200308	0.133126	0.27975	6.4795e-56	1.19352e-51
MTX1	519	649	0.799692	0.718536	0.865577	6.4795e-56	1.19352e-51
CADM2	130	649	0.200308	0.133126	0.27975	6.4795e-56	1.19352e-51
ECHDC3	130	649	0.200308	0.133126	0.27975	6.4795e-56	1.19352e-51
MMRN1	130	649	0.200308	0.133126	0.27975	6.4795e-56	1.19352e-51
ART4	128	643	0.199067	0.131805	0.278759	6.81353e-56	1.25505e-51
TREH	130	648	0.200617	0.13334	0.280159	1.03698e-55	1.91012e-51
PCDH11X	123	626	0.196486	0.128839	0.277019	1.94521e-55	3.58307e-51
C14orf159	131	649	0.201849	0.134423	0.281464	2.57529e-55	4.74368e-51
MAN1B1	518	649	0.798151	0.716823	0.864279	2.57529e-55	4.74368e-51
P2RX6	131	649	0.201849	0.134423	0.281464	2.57529e-55	4.74368e-51
FBXO45	518	649	0.798151	0.716823	0.864279	2.57529e-55	4.74368e-51
MAD2L2	518	649	0.798151	0.716823	0.864279	2.57529e-55	4.74368e-51
SCNN1B	131	649	0.201849	0.134423	0.281464	2.57529e-55	4.74368e-51
PER1	131	649	0.201849	0.134423	0.281464	2.57529e-55	4.74368e-51
PSMA1	518	649	0.798151	0.716823	0.864279	2.57529e-55	4.74368e-51
SVEP1	131	649	0.201849	0.134423	0.281464	2.57529e-55	4.74368e-51
MAGI2	131	649	0.201849	0.134423	0.281464	2.57529e-55	4.74368e-51
C1orf35	518	649	0.798151	0.716823	0.864279	2.57529e-55	4.74368e-51
NMUR1	131	649	0.201849	0.134423	0.281464	2.57529e-55	4.74368e-51
SOLH	518	649	0.798151	0.716823	0.864279	2.57529e-55	4.74368e-51
HSD17B13	131	649	0.201849	0.134423	0.281464	2.57529e-55	4.74368e-51
SLC2A1	518	649	0.798151	0.716823	0.864279	2.57529e-55	4.74368e-51
CPEB3	131	649	0.201849	0.134423	0.281464	2.57529e-55	4.74368e-51
CES1	131	649	0.201849	0.134423	0.281464	2.57529e-55	4.74368e-51
PRPF19	518	649	0.798151	0.716823	0.864279	2.57529e-55	4.74368e-51
TRAF7	518	649	0.798151	0.716823	0.864279	2.57529e-55	4.74368e-51
MCM6	518	649	0.798151	0.716823	0.864279	2.57529e-55	4.74368e-51
FANCD2	518	649	0.798151	0.716823	0.864279	2.57529e-55	4.74368e-51
CCT7	518	649	0.798151	0.716823	0.864279	2.57529e-55	4.74368e-51
SPAG4	518	649	0.798151	0.716823	0.864279	2.57529e-55	4.74368e-51
ZNF695	513	642	0.799065	0.717361	0.865363	4.36561e-55	8.04145e-51
LOC284276	131	647	0.202473	0.134855	0.282289	6.56823e-55	1.20987e-50
CGNL1	132	649	0.20339	0.135721	0.283177	1.01386e-54	1.86753e-50
ENOPH1	517	649	0.79661	0.715112	0.862979	1.01386e-54	1.86753e-50
PDIA3P	517	649	0.79661	0.715112	0.862979	1.01386e-54	1.86753e-50
IMP4	517	649	0.79661	0.715112	0.862979	1.01386e-54	1.86753e-50
EIF2AK1	517	649	0.79661	0.715112	0.862979	1.01386e-54	1.86753e-50
UBL4A	517	649	0.79661	0.715112	0.862979	1.01386e-54	1.86753e-50
SEMA3G	132	649	0.20339	0.135721	0.283177	1.01386e-54	1.86753e-50
SSTR1	132	649	0.20339	0.135721	0.283177	1.01386e-54	1.86753e-50
NUP85	517	649	0.79661	0.715112	0.862979	1.01386e-54	1.86753e-50
ALDOA	517	649	0.79661	0.715112	0.862979	1.01386e-54	1.86753e-50
PDE8B	132	649	0.20339	0.135721	0.283177	1.01386e-54	1.86753e-50
FAM46B	132	649	0.20339	0.135721	0.283177	1.01386e-54	1.86753e-50
CDC34	517	649	0.79661	0.715112	0.862979	1.01386e-54	1.86753e-50
TELO2	517	649	0.79661	0.715112	0.862979	1.01386e-54	1.86753e-50
DNMT1	517	649	0.79661	0.715112	0.862979	1.01386e-54	1.86753e-50
TSLP	132	649	0.20339	0.135721	0.283177	1.01386e-54	1.86753e-50
TMEM232	132	649	0.20339	0.135721	0.283177	1.01386e-54	1.86753e-50
CPSF1	517	649	0.79661	0.715112	0.862979	1.01386e-54	1.86753e-50
CENPP	517	649	0.79661	0.715112	0.862979	1.01386e-54	1.86753e-50
NHP2	517	649	0.79661	0.715112	0.862979	1.01386e-54	1.86753e-50
DHX37	517	649	0.79661	0.715112	0.862979	1.01386e-54	1.86753e-50
FBXO8	132	649	0.20339	0.135721	0.283177	1.01386e-54	1.86753e-50
MXD3	517	649	0.79661	0.715112	0.862979	1.01386e-54	1.86753e-50
GDF10	132	648	0.203704	0.135939	0.283591	1.61636e-54	2.97734e-50
KCNJ16	132	648	0.203704	0.135939	0.283591	1.61636e-54	2.97734e-50
LOC389033	131	645	0.203101	0.13529	0.283118	1.67262e-54	3.08096e-50
SLC25A39	516	649	0.795069	0.713402	0.861677	3.95389e-54	7.28307e-50
SLC7A11	516	649	0.795069	0.713402	0.861677	3.95389e-54	7.28307e-50
NR4A3	133	649	0.204931	0.137021	0.284888	3.95389e-54	7.28307e-50
KIFC2	516	649	0.795069	0.713402	0.861677	3.95389e-54	7.28307e-50
CRY2	133	649	0.204931	0.137021	0.284888	3.95389e-54	7.28307e-50
MEN1	516	649	0.795069	0.713402	0.861677	3.95389e-54	7.28307e-50
RRS1	516	649	0.795069	0.713402	0.861677	3.95389e-54	7.28307e-50
C14orf132	133	649	0.204931	0.137021	0.284888	3.95389e-54	7.28307e-50
PIGU	516	649	0.795069	0.713402	0.861677	3.95389e-54	7.28307e-50
PRR19	516	649	0.795069	0.713402	0.861677	3.95389e-54	7.28307e-50
ST6GALNAC6	133	649	0.204931	0.137021	0.284888	3.95389e-54	7.28307e-50
C20orf194	133	649	0.204931	0.137021	0.284888	3.95389e-54	7.28307e-50
TIMM10	516	649	0.795069	0.713402	0.861677	3.95389e-54	7.28307e-50
MYL3	133	649	0.204931	0.137021	0.284888	3.95389e-54	7.28307e-50
SNRPA	516	649	0.795069	0.713402	0.861677	3.95389e-54	7.28307e-50
LOC728554	516	649	0.795069	0.713402	0.861677	3.95389e-54	7.28307e-50
TPI1P3	516	649	0.795069	0.713402	0.861677	3.95389e-54	7.28307e-50
FHL1	133	649	0.204931	0.137021	0.284888	3.95389e-54	7.28307e-50
PLCL1	133	649	0.204931	0.137021	0.284888	3.95389e-54	7.28307e-50
CAB39L	133	649	0.204931	0.137021	0.284888	3.95389e-54	7.28307e-50
TMEFF2	130	640	0.203125	0.135074	0.283475	4.40104e-54	8.10671e-50
NBLA00301	87	510	0.170588	0.101621	0.256836	5.33392e-54	9.82508e-50
PTCHD1	129	636	0.20283	0.134636	0.283415	7.25866e-54	1.33705e-49
SCRG1	133	647	0.205564	0.137462	0.285722	1.00069e-53	1.84328e-49
HMGB3	515	649	0.793529	0.711694	0.860374	1.52752e-53	2.81369e-49
CDKL2	134	649	0.206471	0.138323	0.286598	1.52752e-53	2.81369e-49
ADAMTS8	134	649	0.206471	0.138323	0.286598	1.52752e-53	2.81369e-49
NONO	515	649	0.793529	0.711694	0.860374	1.52752e-53	2.81369e-49
PPP1R14A	134	649	0.206471	0.138323	0.286598	1.52752e-53	2.81369e-49
RECK	134	649	0.206471	0.138323	0.286598	1.52752e-53	2.81369e-49
MPG	515	649	0.793529	0.711694	0.860374	1.52752e-53	2.81369e-49
MAOB	134	649	0.206471	0.138323	0.286598	1.52752e-53	2.81369e-49
PA2G4P4	515	649	0.793529	0.711694	0.860374	1.52752e-53	2.81369e-49
ADAM12	515	649	0.793529	0.711694	0.860374	1.52752e-53	2.81369e-49
CLDN5	134	649	0.206471	0.138323	0.286598	1.52752e-53	2.81369e-49
LONP1	515	649	0.793529	0.711694	0.860374	1.52752e-53	2.81369e-49
OCIAD2	515	649	0.793529	0.711694	0.860374	1.52752e-53	2.81369e-49
MCM4	515	649	0.793529	0.711694	0.860374	1.52752e-53	2.81369e-49
PCOLCE2	134	649	0.206471	0.138323	0.286598	1.52752e-53	2.81369e-49
SPRY2	134	649	0.206471	0.138323	0.286598	1.52752e-53	2.81369e-49
FARSA	515	649	0.793529	0.711694	0.860374	1.52752e-53	2.81369e-49
C15orf23	515	649	0.793529	0.711694	0.860374	1.52752e-53	2.81369e-49
TMEM79	515	649	0.793529	0.711694	0.860374	1.52752e-53	2.81369e-49
DIAPH3	515	649	0.793529	0.711694	0.860374	1.52752e-53	2.81369e-49
COL1A1	515	649	0.793529	0.711694	0.860374	1.52752e-53	2.81369e-49
KDELR2	515	649	0.793529	0.711694	0.860374	1.52752e-53	2.81369e-49
ECHDC2	134	649	0.206471	0.138323	0.286598	1.52752e-53	2.81369e-49
OR2B6	476	590	0.80678	0.722164	0.874263	1.60272e-53	2.95221e-49
EDEM2	514	649	0.791988	0.709988	0.859069	5.84639e-53	1.07691e-48
TNFRSF18	514	649	0.791988	0.709988	0.859069	5.84639e-53	1.07691e-48
TCEB1	514	649	0.791988	0.709988	0.859069	5.84639e-53	1.07691e-48
STIP1	514	649	0.791988	0.709988	0.859069	5.84639e-53	1.07691e-48
PEBP4	135	649	0.208012	0.139626	0.288306	5.84639e-53	1.07691e-48
APRT	514	649	0.791988	0.709988	0.859069	5.84639e-53	1.07691e-48
NCAM1	135	649	0.208012	0.139626	0.288306	5.84639e-53	1.07691e-48
P4HA1	514	649	0.791988	0.709988	0.859069	5.84639e-53	1.07691e-48
PRIM2	514	649	0.791988	0.709988	0.859069	5.84639e-53	1.07691e-48
OLA1	514	649	0.791988	0.709988	0.859069	5.84639e-53	1.07691e-48
NEXN	135	649	0.208012	0.139626	0.288306	5.84639e-53	1.07691e-48
SNRPA1	514	649	0.791988	0.709988	0.859069	5.84639e-53	1.07691e-48
CALU	514	649	0.791988	0.709988	0.859069	5.84639e-53	1.07691e-48
PSMD8	514	649	0.791988	0.709988	0.859069	5.84639e-53	1.07691e-48
PAR-SN	135	649	0.208012	0.139626	0.288306	5.84639e-53	1.07691e-48
UBE2I	514	649	0.791988	0.709988	0.859069	5.84639e-53	1.07691e-48
PDZRN3	135	649	0.208012	0.139626	0.288306	5.84639e-53	1.07691e-48
ITPA	514	649	0.791988	0.709988	0.859069	5.84639e-53	1.07691e-48
TSPAN2	135	649	0.208012	0.139626	0.288306	5.84639e-53	1.07691e-48
LCN10	135	649	0.208012	0.139626	0.288306	5.84639e-53	1.07691e-48
MYO19	514	649	0.791988	0.709988	0.859069	5.84639e-53	1.07691e-48
ZFP36	135	649	0.208012	0.139626	0.288306	5.84639e-53	1.07691e-48
PPIAL4G	514	649	0.791988	0.709988	0.859069	5.84639e-53	1.07691e-48
ACSM5	135	649	0.208012	0.139626	0.288306	5.84639e-53	1.07691e-48
ZBTB4	135	649	0.208012	0.139626	0.288306	5.84639e-53	1.07691e-48
SEPP1	135	649	0.208012	0.139626	0.288306	5.84639e-53	1.07691e-48
TMED3	514	649	0.791988	0.709988	0.859069	5.84639e-53	1.07691e-48
C3orf45	134	646	0.20743	0.138992	0.287858	6.11117e-53	1.12568e-48
HIST1H2BO	505	636	0.794025	0.711346	0.86139	1.10072e-52	2.02752e-48
HIST1H2BH	510	644	0.791925	0.709576	0.859245	1.53702e-52	2.83118e-48
NOMO1	513	649	0.790447	0.708283	0.857763	2.21692e-52	4.08356e-48
ARPC3	513	649	0.790447	0.708283	0.857763	2.21692e-52	4.08356e-48
ZNF207	513	649	0.790447	0.708283	0.857763	2.21692e-52	4.08356e-48
COL4A4	136	649	0.209553	0.140931	0.290012	2.21692e-52	4.08356e-48
WASF3	136	649	0.209553	0.140931	0.290012	2.21692e-52	4.08356e-48
PFDN2	513	649	0.790447	0.708283	0.857763	2.21692e-52	4.08356e-48
SMARCA2	136	649	0.209553	0.140931	0.290012	2.21692e-52	4.08356e-48
CDK7	513	649	0.790447	0.708283	0.857763	2.21692e-52	4.08356e-48
ASNS	513	649	0.790447	0.708283	0.857763	2.21692e-52	4.08356e-48
SSR2	513	649	0.790447	0.708283	0.857763	2.21692e-52	4.08356e-48
RELT	513	649	0.790447	0.708283	0.857763	2.21692e-52	4.08356e-48
DPM2	513	649	0.790447	0.708283	0.857763	2.21692e-52	4.08356e-48
ITIH5	136	649	0.209553	0.140931	0.290012	2.21692e-52	4.08356e-48
DDOST	513	649	0.790447	0.708283	0.857763	2.21692e-52	4.08356e-48
CAPZA1	513	649	0.790447	0.708283	0.857763	2.21692e-52	4.08356e-48
MT1E	136	649	0.209553	0.140931	0.290012	2.21692e-52	4.08356e-48
PTX3	136	649	0.209553	0.140931	0.290012	2.21692e-52	4.08356e-48
SGOL2	513	649	0.790447	0.708283	0.857763	2.21692e-52	4.08356e-48
RPLP0P2	513	649	0.790447	0.708283	0.857763	2.21692e-52	4.08356e-48
BANF1	513	649	0.790447	0.708283	0.857763	2.21692e-52	4.08356e-48
MC1R	513	649	0.790447	0.708283	0.857763	2.21692e-52	4.08356e-48
HIST1H2AJ	466	578	0.806228	0.720593	0.874409	2.8912e-52	5.32558e-48
GABRA2	126	619	0.203554	0.134413	0.285387	3.36494e-52	6.19822e-48
TMEM35	135	645	0.209302	0.140528	0.289998	3.68147e-52	6.78126e-48
CLCNKB	135	644	0.209627	0.140755	0.290424	5.82591e-52	1.07313e-47
S100A11	512	649	0.788906	0.70658	0.856455	8.32903e-52	1.53421e-47
DLG2	137	649	0.211094	0.142237	0.291717	8.32903e-52	1.53421e-47
PABPC1P2	512	649	0.788906	0.70658	0.856455	8.32903e-52	1.53421e-47
LRWD1	512	649	0.788906	0.70658	0.856455	8.32903e-52	1.53421e-47
PPAP2B	137	649	0.211094	0.142237	0.291717	8.32903e-52	1.53421e-47
GNL2	512	649	0.788906	0.70658	0.856455	8.32903e-52	1.53421e-47
FTSJ1	512	649	0.788906	0.70658	0.856455	8.32903e-52	1.53421e-47
GEMIN6	512	649	0.788906	0.70658	0.856455	8.32903e-52	1.53421e-47
BCHE	137	649	0.211094	0.142237	0.291717	8.32903e-52	1.53421e-47
RIPK2	512	649	0.788906	0.70658	0.856455	8.32903e-52	1.53421e-47
WDR74	512	649	0.788906	0.70658	0.856455	8.32903e-52	1.53421e-47
ELAVL1	512	649	0.788906	0.70658	0.856455	8.32903e-52	1.53421e-47
WDR46	512	649	0.788906	0.70658	0.856455	8.32903e-52	1.53421e-47
ABI3BP	137	649	0.211094	0.142237	0.291717	8.32903e-52	1.53421e-47
PRDM16	137	649	0.211094	0.142237	0.291717	8.32903e-52	1.53421e-47
NTF3	137	649	0.211094	0.142237	0.291717	8.32903e-52	1.53421e-47
BAZ1A	512	649	0.788906	0.70658	0.856455	8.32903e-52	1.53421e-47
TRMT1	512	649	0.788906	0.70658	0.856455	8.32903e-52	1.53421e-47
LAMA2	137	649	0.211094	0.142237	0.291717	8.32903e-52	1.53421e-47
SCN3B	137	648	0.21142	0.142466	0.292143	1.31509e-51	2.4224e-47
SLITRK2	137	648	0.21142	0.142466	0.292143	1.31509e-51	2.4224e-47
PPEF1	509	645	0.789147	0.706572	0.856844	1.38518e-51	2.55151e-47
KCNA1	133	635	0.209449	0.140168	0.290829	2.54294e-51	4.68409e-47
ZC3H3	511	649	0.787365	0.704879	0.855145	3.10059e-51	5.71128e-47
AKAP3	138	649	0.212635	0.143545	0.29342	3.10059e-51	5.71128e-47
DPP9	511	649	0.787365	0.704879	0.855145	3.10059e-51	5.71128e-47
IRAK1	511	649	0.787365	0.704879	0.855145	3.10059e-51	5.71128e-47
LDHA	511	649	0.787365	0.704879	0.855145	3.10059e-51	5.71128e-47
HIST3H2A	511	649	0.787365	0.704879	0.855145	3.10059e-51	5.71128e-47
TMSB10	511	649	0.787365	0.704879	0.855145	3.10059e-51	5.71128e-47
SCAMP3	511	649	0.787365	0.704879	0.855145	3.10059e-51	5.71128e-47
NTRK2	138	649	0.212635	0.143545	0.29342	3.10059e-51	5.71128e-47
C19orf53	511	649	0.787365	0.704879	0.855145	3.10059e-51	5.71128e-47
HSPE1	511	649	0.787365	0.704879	0.855145	3.10059e-51	5.71128e-47
SERINC1	138	649	0.212635	0.143545	0.29342	3.10059e-51	5.71128e-47
C2orf18	511	649	0.787365	0.704879	0.855145	3.10059e-51	5.71128e-47
EFNA4	511	649	0.787365	0.704879	0.855145	3.10059e-51	5.71128e-47
PLOD1	511	649	0.787365	0.704879	0.855145	3.10059e-51	5.71128e-47
MSRB3	138	649	0.212635	0.143545	0.29342	3.10059e-51	5.71128e-47
PRX	138	649	0.212635	0.143545	0.29342	3.10059e-51	5.71128e-47
MEX3A	511	649	0.787365	0.704879	0.855145	3.10059e-51	5.71128e-47
SLC7A14	133	634	0.209779	0.140398	0.291263	4.0235e-51	7.41128e-47
SGCG	132	631	0.209192	0.139754	0.290817	4.22269e-51	7.7782e-47
ELANE	136	642	0.211838	0.142532	0.293003	5.45075e-51	1.00403e-46
LCN6	138	647	0.213292	0.144007	0.294278	7.69658e-51	1.41771e-46
EYA4	138	647	0.213292	0.144007	0.294278	7.69658e-51	1.41771e-46
LPA	135	638	0.211599	0.142134	0.293006	9.07156e-51	1.67098e-46
THOP1	510	649	0.785824	0.703179	0.853834	1.14372e-50	2.10673e-46
COL6A6	139	649	0.214176	0.144855	0.295121	1.14372e-50	2.10673e-46
FGF7	139	649	0.214176	0.144855	0.295121	1.14372e-50	2.10673e-46
LOC100128191	510	649	0.785824	0.703179	0.853834	1.14372e-50	2.10673e-46
ATF3	139	649	0.214176	0.144855	0.295121	1.14372e-50	2.10673e-46
PA2G4	510	649	0.785824	0.703179	0.853834	1.14372e-50	2.10673e-46
AZI1	510	649	0.785824	0.703179	0.853834	1.14372e-50	2.10673e-46
BUB3	510	649	0.785824	0.703179	0.853834	1.14372e-50	2.10673e-46
C12orf32	510	649	0.785824	0.703179	0.853834	1.14372e-50	2.10673e-46
PFKFB4	510	649	0.785824	0.703179	0.853834	1.14372e-50	2.10673e-46
TACC1	139	649	0.214176	0.144855	0.295121	1.14372e-50	2.10673e-46
MYLK	139	649	0.214176	0.144855	0.295121	1.14372e-50	2.10673e-46
C12orf45	510	649	0.785824	0.703179	0.853834	1.14372e-50	2.10673e-46
KCTD5	510	649	0.785824	0.703179	0.853834	1.14372e-50	2.10673e-46
CLIC5	139	649	0.214176	0.144855	0.295121	1.14372e-50	2.10673e-46
H2AFZ	510	649	0.785824	0.703179	0.853834	1.14372e-50	2.10673e-46
ROMO1	510	649	0.785824	0.703179	0.853834	1.14372e-50	2.10673e-46
POLD2	510	649	0.785824	0.703179	0.853834	1.14372e-50	2.10673e-46
RPL22L1	510	649	0.785824	0.703179	0.853834	1.14372e-50	2.10673e-46
PLIN4	139	649	0.214176	0.144855	0.295121	1.14372e-50	2.10673e-46
TLCD1	510	649	0.785824	0.703179	0.853834	1.14372e-50	2.10673e-46
PNKP	510	649	0.785824	0.703179	0.853834	1.14372e-50	2.10673e-46
SNRPC	510	649	0.785824	0.703179	0.853834	1.14372e-50	2.10673e-46
TERT	502	637	0.788069	0.704823	0.856302	1.43144e-50	2.63671e-46
C5orf46	481	605	0.795041	0.710212	0.863733	1.50021e-50	2.7634e-46
DIO3OS	136	639	0.212833	0.143229	0.294303	2.1369e-50	3.93618e-46
SCTR	139	647	0.214838	0.145321	0.295984	2.828e-50	5.20917e-46
AMT	140	649	0.215716	0.146166	0.296821	4.18062e-50	7.7007e-46
SNRPD1	509	649	0.784284	0.70148	0.852522	4.18062e-50	7.7007e-46
TARS	509	649	0.784284	0.70148	0.852522	4.18062e-50	7.7007e-46
EFCAB1	140	649	0.215716	0.146166	0.296821	4.18062e-50	7.7007e-46
PTBP1	509	649	0.784284	0.70148	0.852522	4.18062e-50	7.7007e-46
C8orf76	509	649	0.784284	0.70148	0.852522	4.18062e-50	7.7007e-46
CYP4F12	140	649	0.215716	0.146166	0.296821	4.18062e-50	7.7007e-46
MAL	140	649	0.215716	0.146166	0.296821	4.18062e-50	7.7007e-46
KIT	140	649	0.215716	0.146166	0.296821	4.18062e-50	7.7007e-46
MRTO4	509	649	0.784284	0.70148	0.852522	4.18062e-50	7.7007e-46
PIP5K1B	140	649	0.215716	0.146166	0.296821	4.18062e-50	7.7007e-46
ARMCX1	140	649	0.215716	0.146166	0.296821	4.18062e-50	7.7007e-46
RNF112	140	649	0.215716	0.146166	0.296821	4.18062e-50	7.7007e-46
SAT2	140	649	0.215716	0.146166	0.296821	4.18062e-50	7.7007e-46
NOC2L	509	649	0.784284	0.70148	0.852522	4.18062e-50	7.7007e-46
MEIS2	140	649	0.215716	0.146166	0.296821	4.18062e-50	7.7007e-46
PSMC4	509	649	0.784284	0.70148	0.852522	4.18062e-50	7.7007e-46
DBNDD1	509	649	0.784284	0.70148	0.852522	4.18062e-50	7.7007e-46
EIF3I	509	649	0.784284	0.70148	0.852522	4.18062e-50	7.7007e-46
CLPTM1L	509	649	0.784284	0.70148	0.852522	4.18062e-50	7.7007e-46
SND1	509	649	0.784284	0.70148	0.852522	4.18062e-50	7.7007e-46
CCDC13	140	649	0.215716	0.146166	0.296821	4.18062e-50	7.7007e-46
ANKRD35	140	649	0.215716	0.146166	0.296821	4.18062e-50	7.7007e-46
SELENBP1	140	649	0.215716	0.146166	0.296821	4.18062e-50	7.7007e-46
B3GNTL1	509	649	0.784284	0.70148	0.852522	4.18062e-50	7.7007e-46
KLF2	140	649	0.215716	0.146166	0.296821	4.18062e-50	7.7007e-46
ANGPT1	140	649	0.215716	0.146166	0.296821	4.18062e-50	7.7007e-46
MGAT4B	509	649	0.784284	0.70148	0.852522	4.18062e-50	7.7007e-46
VIP	140	648	0.216049	0.146401	0.297254	6.56241e-50	1.2088e-45
PM20D1	140	647	0.216383	0.146637	0.297689	1.02968e-49	1.89667e-45
LGI1	130	618	0.210356	0.140086	0.293011	1.15467e-49	2.1269e-45
SHISA3	141	649	0.217257	0.147478	0.29852	1.51436e-49	2.78945e-45
CHPF	508	649	0.782743	0.699784	0.851207	1.51436e-49	2.78945e-45
UTP14A	508	649	0.782743	0.699784	0.851207	1.51436e-49	2.78945e-45
FAM83H	508	649	0.782743	0.699784	0.851207	1.51436e-49	2.78945e-45
THOC3	508	649	0.782743	0.699784	0.851207	1.51436e-49	2.78945e-45
PFDN6	508	649	0.782743	0.699784	0.851207	1.51436e-49	2.78945e-45
KIAA0415	508	649	0.782743	0.699784	0.851207	1.51436e-49	2.78945e-45
CCNF	508	649	0.782743	0.699784	0.851207	1.51436e-49	2.78945e-45
MAP3K15	141	649	0.217257	0.147478	0.29852	1.51436e-49	2.78945e-45
TRPM3	141	649	0.217257	0.147478	0.29852	1.51436e-49	2.78945e-45
GSS	508	649	0.782743	0.699784	0.851207	1.51436e-49	2.78945e-45
GALNTL1	141	649	0.217257	0.147478	0.29852	1.51436e-49	2.78945e-45
RNF113A	508	649	0.782743	0.699784	0.851207	1.51436e-49	2.78945e-45
NLGN3	141	649	0.217257	0.147478	0.29852	1.51436e-49	2.78945e-45
NAT10	508	649	0.782743	0.699784	0.851207	1.51436e-49	2.78945e-45
ARRDC4	141	649	0.217257	0.147478	0.29852	1.51436e-49	2.78945e-45
PSMD14	508	649	0.782743	0.699784	0.851207	1.51436e-49	2.78945e-45
PDIA3	508	649	0.782743	0.699784	0.851207	1.51436e-49	2.78945e-45
NOP56	508	649	0.782743	0.699784	0.851207	1.51436e-49	2.78945e-45
ENDOU	141	649	0.217257	0.147478	0.29852	1.51436e-49	2.78945e-45
NFASC	141	649	0.217257	0.147478	0.29852	1.51436e-49	2.78945e-45
MMP14	508	649	0.782743	0.699784	0.851207	1.51436e-49	2.78945e-45
AURKAPS1	508	649	0.782743	0.699784	0.851207	1.51436e-49	2.78945e-45
RNF150	141	649	0.217257	0.147478	0.29852	1.51436e-49	2.78945e-45
MEA1	508	649	0.782743	0.699784	0.851207	1.51436e-49	2.78945e-45
INTS7	508	649	0.782743	0.699784	0.851207	1.51436e-49	2.78945e-45
ITLN1	135	631	0.213946	0.143778	0.296078	2.19017e-49	4.0343e-45
TRHDE	141	648	0.217593	0.147716	0.298955	2.37248e-49	4.37011e-45
CRISP2	110	557	0.197487	0.126077	0.283307	3.78005e-49	6.96286e-45
ZNF205	507	649	0.781202	0.698088	0.849892	5.43633e-49	1.00137e-44
POLR3K	507	649	0.781202	0.698088	0.849892	5.43633e-49	1.00137e-44
GPC3	142	649	0.218798	0.148793	0.300216	5.43633e-49	1.00137e-44
TMEM208	507	649	0.781202	0.698088	0.849892	5.43633e-49	1.00137e-44
MYCT1	142	649	0.218798	0.148793	0.300216	5.43633e-49	1.00137e-44
RGAG4	142	649	0.218798	0.148793	0.300216	5.43633e-49	1.00137e-44
LSM7	507	649	0.781202	0.698088	0.849892	5.43633e-49	1.00137e-44
STARD8	142	649	0.218798	0.148793	0.300216	5.43633e-49	1.00137e-44
KDELR1	507	649	0.781202	0.698088	0.849892	5.43633e-49	1.00137e-44
GLIPR1L2	142	649	0.218798	0.148793	0.300216	5.43633e-49	1.00137e-44
U2AF2	507	649	0.781202	0.698088	0.849892	5.43633e-49	1.00137e-44
KIAA1524	507	649	0.781202	0.698088	0.849892	5.43633e-49	1.00137e-44
SSR4	507	649	0.781202	0.698088	0.849892	5.43633e-49	1.00137e-44
DDX55	507	649	0.781202	0.698088	0.849892	5.43633e-49	1.00137e-44
GNA14	142	649	0.218798	0.148793	0.300216	5.43633e-49	1.00137e-44
RANBP1	507	649	0.781202	0.698088	0.849892	5.43633e-49	1.00137e-44
BEX4	142	649	0.218798	0.148793	0.300216	5.43633e-49	1.00137e-44
IMPDH1	507	649	0.781202	0.698088	0.849892	5.43633e-49	1.00137e-44
CRBN	142	649	0.218798	0.148793	0.300216	5.43633e-49	1.00137e-44
FRY	142	649	0.218798	0.148793	0.300216	5.43633e-49	1.00137e-44
NPM1	507	649	0.781202	0.698088	0.849892	5.43633e-49	1.00137e-44
PDCD6	507	649	0.781202	0.698088	0.849892	5.43633e-49	1.00137e-44
MATN2	142	649	0.218798	0.148793	0.300216	5.43633e-49	1.00137e-44
RFXANK	507	649	0.781202	0.698088	0.849892	5.43633e-49	1.00137e-44
BID	507	649	0.781202	0.698088	0.849892	5.43633e-49	1.00137e-44
ESPL1	507	649	0.781202	0.698088	0.849892	5.43633e-49	1.00137e-44
HN1	507	649	0.781202	0.698088	0.849892	5.43633e-49	1.00137e-44
NUBP2	507	649	0.781202	0.698088	0.849892	5.43633e-49	1.00137e-44
NUDT7	142	649	0.218798	0.148793	0.300216	5.43633e-49	1.00137e-44
ACADSB	142	649	0.218798	0.148793	0.300216	5.43633e-49	1.00137e-44
MESTIT1	134	626	0.214058	0.143621	0.296547	5.74744e-49	1.05868e-44
HRASLS5	141	646	0.218266	0.148192	0.29983	5.81561e-49	1.07124e-44
DRD1	141	646	0.218266	0.148192	0.29983	5.81561e-49	1.07124e-44
LOC283856	141	646	0.218266	0.148192	0.29983	5.81561e-49	1.07124e-44
KY	141	646	0.218266	0.148192	0.29983	5.81561e-49	1.07124e-44
LRFN5	139	640	0.217188	0.146978	0.299043	6.63401e-49	1.22198e-44
IGFL2	482	611	0.788871	0.703819	0.858241	7.57422e-49	1.39517e-44
OVCH2	126	602	0.209302	0.13837	0.292997	8.80108e-49	1.62116e-44
VWC2	134	625	0.2144	0.14386	0.296995	9.0411e-49	1.66537e-44
RACGAP1P	500	639	0.782473	0.698791	0.851449	1.03942e-48	1.91462e-44
DMP1	435	540	0.805556	0.716603	0.875881	1.06124e-48	1.95481e-44
KLHL14	142	647	0.219474	0.149272	0.301093	1.32851e-48	2.44711e-44
SLC27A6	138	635	0.217323	0.146845	0.299531	1.73822e-48	3.2018e-44
DAAM2	143	649	0.220339	0.150108	0.301912	1.93415e-48	3.56271e-44
RPS6KA4	506	649	0.779661	0.696394	0.848575	1.93415e-48	3.56271e-44
TMEM145	506	649	0.779661	0.696394	0.848575	1.93415e-48	3.56271e-44
SLC17A7	143	649	0.220339	0.150108	0.301912	1.93415e-48	3.56271e-44
NKAPL	143	649	0.220339	0.150108	0.301912	1.93415e-48	3.56271e-44
LSM4	506	649	0.779661	0.696394	0.848575	1.93415e-48	3.56271e-44
FLJ36777	143	649	0.220339	0.150108	0.301912	1.93415e-48	3.56271e-44
CENPW	506	649	0.779661	0.696394	0.848575	1.93415e-48	3.56271e-44
EIF1B	143	649	0.220339	0.150108	0.301912	1.93415e-48	3.56271e-44
CDC7	506	649	0.779661	0.696394	0.848575	1.93415e-48	3.56271e-44
CDADC1	143	649	0.220339	0.150108	0.301912	1.93415e-48	3.56271e-44
CDC37L1	143	649	0.220339	0.150108	0.301912	1.93415e-48	3.56271e-44
ZDHHC24	506	649	0.779661	0.696394	0.848575	1.93415e-48	3.56271e-44
HIST1H2BN	506	649	0.779661	0.696394	0.848575	1.93415e-48	3.56271e-44
ECE2	506	649	0.779661	0.696394	0.848575	1.93415e-48	3.56271e-44
ZNF471	143	649	0.220339	0.150108	0.301912	1.93415e-48	3.56271e-44
MARS	506	649	0.779661	0.696394	0.848575	1.93415e-48	3.56271e-44
PRELID1	506	649	0.779661	0.696394	0.848575	1.93415e-48	3.56271e-44
FAM149A	143	649	0.220339	0.150108	0.301912	1.93415e-48	3.56271e-44
TLE4	143	649	0.220339	0.150108	0.301912	1.93415e-48	3.56271e-44
EIF4E3	143	649	0.220339	0.150108	0.301912	1.93415e-48	3.56271e-44
SIGMAR1	506	649	0.779661	0.696394	0.848575	1.93415e-48	3.56271e-44
FBXL3	143	649	0.220339	0.150108	0.301912	1.93415e-48	3.56271e-44
MMP13	462	582	0.793814	0.707048	0.863877	2.89259e-48	5.32814e-44
C9orf135	119	579	0.205527	0.133972	0.290539	3.01136e-48	5.54693e-44
LRRN4CL	142	645	0.220155	0.149755	0.301975	3.24097e-48	5.96987e-44
HTR3C	116	570	0.203509	0.131793	0.288996	3.36626e-48	6.20065e-44
PAK7	141	642	0.219626	0.149155	0.301595	3.47652e-48	6.40375e-44
SYCE1	141	642	0.219626	0.149155	0.301595	3.47652e-48	6.40375e-44
SLC13A2	139	636	0.218553	0.147942	0.300819	3.98765e-48	7.34524e-44
SOX10	143	647	0.22102	0.150592	0.302794	4.70806e-48	8.67224e-44
SLC25A22	505	649	0.77812	0.694702	0.847256	6.82027e-48	1.25629e-43
C2orf88	144	649	0.22188	0.151425	0.303606	6.82027e-48	1.25629e-43
CABLES2	505	649	0.77812	0.694702	0.847256	6.82027e-48	1.25629e-43
PDZRN4	144	649	0.22188	0.151425	0.303606	6.82027e-48	1.25629e-43
TMED2	505	649	0.77812	0.694702	0.847256	6.82027e-48	1.25629e-43
MEIS3P1	144	649	0.22188	0.151425	0.303606	6.82027e-48	1.25629e-43
AATF	505	649	0.77812	0.694702	0.847256	6.82027e-48	1.25629e-43
SLC35C2	505	649	0.77812	0.694702	0.847256	6.82027e-48	1.25629e-43
ULBP2	505	649	0.77812	0.694702	0.847256	6.82027e-48	1.25629e-43
CYB5D2	144	649	0.22188	0.151425	0.303606	6.82027e-48	1.25629e-43
HMBS	505	649	0.77812	0.694702	0.847256	6.82027e-48	1.25629e-43
CYR61	144	649	0.22188	0.151425	0.303606	6.82027e-48	1.25629e-43
SASH1	144	649	0.22188	0.151425	0.303606	6.82027e-48	1.25629e-43
CC2D2A	144	649	0.22188	0.151425	0.303606	6.82027e-48	1.25629e-43
CFD	144	649	0.22188	0.151425	0.303606	6.82027e-48	1.25629e-43
OSTC	505	649	0.77812	0.694702	0.847256	6.82027e-48	1.25629e-43
KLF15	144	649	0.22188	0.151425	0.303606	6.82027e-48	1.25629e-43
PPP1R16B	144	649	0.22188	0.151425	0.303606	6.82027e-48	1.25629e-43
NUDT5	505	649	0.77812	0.694702	0.847256	6.82027e-48	1.25629e-43
COL5A2	505	649	0.77812	0.694702	0.847256	6.82027e-48	1.25629e-43
AKAP12	144	649	0.22188	0.151425	0.303606	6.82027e-48	1.25629e-43
POLE	505	649	0.77812	0.694702	0.847256	6.82027e-48	1.25629e-43
C6	144	649	0.22188	0.151425	0.303606	6.82027e-48	1.25629e-43
TEX19	477	606	0.787129	0.701513	0.857021	7.40024e-48	1.36312e-43
NLRP14	141	640	0.220312	0.149642	0.302485	8.47796e-48	1.56164e-43
CPA1	132	614	0.214984	0.14379	0.298418	9.78386e-48	1.80219e-43
BMP3	143	645	0.221705	0.151079	0.30368	1.14403e-47	2.10731e-43
C2orf48	484	618	0.783172	0.698044	0.853067	2.1289e-47	3.92144e-43
CNTN1	145	649	0.223421	0.152744	0.305298	2.38375e-47	4.39086e-43
LRRC45	504	649	0.776579	0.693011	0.845936	2.38375e-47	4.39086e-43
HIST1H2BK	504	649	0.776579	0.693011	0.845936	2.38375e-47	4.39086e-43
LRRC70	145	649	0.223421	0.152744	0.305298	2.38375e-47	4.39086e-43
TFAP4	504	649	0.776579	0.693011	0.845936	2.38375e-47	4.39086e-43
SH3BP5	145	649	0.223421	0.152744	0.305298	2.38375e-47	4.39086e-43
IL4I1	504	649	0.776579	0.693011	0.845936	2.38375e-47	4.39086e-43
TPI1P2	504	649	0.776579	0.693011	0.845936	2.38375e-47	4.39086e-43
BUD31	504	649	0.776579	0.693011	0.845936	2.38375e-47	4.39086e-43
ZDHHC9	504	649	0.776579	0.693011	0.845936	2.38375e-47	4.39086e-43
TOM1L2	145	649	0.223421	0.152744	0.305298	2.38375e-47	4.39086e-43
LOXL2	504	649	0.776579	0.693011	0.845936	2.38375e-47	4.39086e-43
RPL26L1	504	649	0.776579	0.693011	0.845936	2.38375e-47	4.39086e-43
FAT4	145	649	0.223421	0.152744	0.305298	2.38375e-47	4.39086e-43
WDR17	145	649	0.223421	0.152744	0.305298	2.38375e-47	4.39086e-43
RABIF	504	649	0.776579	0.693011	0.845936	2.38375e-47	4.39086e-43
PABPC3	504	649	0.776579	0.693011	0.845936	2.38375e-47	4.39086e-43
F12	504	649	0.776579	0.693011	0.845936	2.38375e-47	4.39086e-43
PSME2	504	649	0.776579	0.693011	0.845936	2.38375e-47	4.39086e-43
PITPNM3	145	649	0.223421	0.152744	0.305298	2.38375e-47	4.39086e-43
FHL5	145	649	0.223421	0.152744	0.305298	2.38375e-47	4.39086e-43
USP53	145	649	0.223421	0.152744	0.305298	2.38375e-47	4.39086e-43
ANAPC16	145	649	0.223421	0.152744	0.305298	2.38375e-47	4.39086e-43
GORASP2	504	649	0.776579	0.693011	0.845936	2.38375e-47	4.39086e-43
PCCA	145	649	0.223421	0.152744	0.305298	2.38375e-47	4.39086e-43
DPY30	504	649	0.776579	0.693011	0.845936	2.38375e-47	4.39086e-43
UBE2Q1	504	649	0.776579	0.693011	0.845936	2.38375e-47	4.39086e-43
ATAD3A	504	649	0.776579	0.693011	0.845936	2.38375e-47	4.39086e-43
SORCS1	144	645	0.223256	0.152405	0.305384	4.00242e-47	7.37247e-43
RGS22	142	639	0.222222	0.151222	0.304653	4.65662e-47	8.5775e-43
HIST1H2BL	496	638	0.777429	0.693175	0.847191	7.24939e-47	1.33534e-42
MTBP	503	649	0.775039	0.691322	0.844614	8.25817e-47	1.52116e-42
RPN1	503	649	0.775039	0.691322	0.844614	8.25817e-47	1.52116e-42
F10	146	649	0.224961	0.154064	0.306989	8.25817e-47	1.52116e-42
CHRNA5	503	649	0.775039	0.691322	0.844614	8.25817e-47	1.52116e-42
XPNPEP2	146	649	0.224961	0.154064	0.306989	8.25817e-47	1.52116e-42
TBL3	503	649	0.775039	0.691322	0.844614	8.25817e-47	1.52116e-42
BTG2	146	649	0.224961	0.154064	0.306989	8.25817e-47	1.52116e-42
HELLS	503	649	0.775039	0.691322	0.844614	8.25817e-47	1.52116e-42
SPP1	503	649	0.775039	0.691322	0.844614	8.25817e-47	1.52116e-42
SYNGR2	503	649	0.775039	0.691322	0.844614	8.25817e-47	1.52116e-42
FAP	503	649	0.775039	0.691322	0.844614	8.25817e-47	1.52116e-42
PSMA7	503	649	0.775039	0.691322	0.844614	8.25817e-47	1.52116e-42
CKAP5	503	649	0.775039	0.691322	0.844614	8.25817e-47	1.52116e-42
PAPPA2	146	649	0.224961	0.154064	0.306989	8.25817e-47	1.52116e-42
ATP13A1	503	649	0.775039	0.691322	0.844614	8.25817e-47	1.52116e-42
STYXL1	503	649	0.775039	0.691322	0.844614	8.25817e-47	1.52116e-42
MORC2	503	649	0.775039	0.691322	0.844614	8.25817e-47	1.52116e-42
RTN4R	503	649	0.775039	0.691322	0.844614	8.25817e-47	1.52116e-42
TMEM88	146	649	0.224961	0.154064	0.306989	8.25817e-47	1.52116e-42
DRAP1	503	649	0.775039	0.691322	0.844614	8.25817e-47	1.52116e-42
EXOSC4	503	649	0.775039	0.691322	0.844614	8.25817e-47	1.52116e-42
SAMD10	503	649	0.775039	0.691322	0.844614	8.25817e-47	1.52116e-42
ACLY	503	649	0.775039	0.691322	0.844614	8.25817e-47	1.52116e-42
HOXC13	460	583	0.789022	0.701806	0.859807	9.99266e-47	1.84065e-42
GABRA4	133	611	0.217676	0.145913	0.301608	1.37004e-46	2.52361e-42
LOC221122	352	422	0.834123	0.736572	0.90595	2.63693e-46	4.85722e-42
CCDC86	502	649	0.773498	0.689634	0.843291	2.83591e-46	5.22375e-42
HADH	147	649	0.226502	0.155386	0.308678	2.83591e-46	5.22375e-42
ATP5J2	502	649	0.773498	0.689634	0.843291	2.83591e-46	5.22375e-42
SLC16A5	147	649	0.226502	0.155386	0.308678	2.83591e-46	5.22375e-42
DIXDC1	147	649	0.226502	0.155386	0.308678	2.83591e-46	5.22375e-42
FAM162B	147	649	0.226502	0.155386	0.308678	2.83591e-46	5.22375e-42
KCNAB1	147	649	0.226502	0.155386	0.308678	2.83591e-46	5.22375e-42
HDGF	502	649	0.773498	0.689634	0.843291	2.83591e-46	5.22375e-42
APEX1	502	649	0.773498	0.689634	0.843291	2.83591e-46	5.22375e-42
SRL	147	649	0.226502	0.155386	0.308678	2.83591e-46	5.22375e-42
C17orf96	502	649	0.773498	0.689634	0.843291	2.83591e-46	5.22375e-42
MT1X	147	649	0.226502	0.155386	0.308678	2.83591e-46	5.22375e-42
OSTBETA	147	649	0.226502	0.155386	0.308678	2.83591e-46	5.22375e-42
TMEM100	147	649	0.226502	0.155386	0.308678	2.83591e-46	5.22375e-42
SHKBP1	502	649	0.773498	0.689634	0.843291	2.83591e-46	5.22375e-42
GSTM2	147	649	0.226502	0.155386	0.308678	2.83591e-46	5.22375e-42
CAPN6	147	649	0.226502	0.155386	0.308678	2.83591e-46	5.22375e-42
KCNMB2	147	648	0.226852	0.155636	0.309128	4.39071e-46	8.08769e-42
HEPACAM	137	619	0.221325	0.149432	0.305056	6.18611e-46	1.13948e-41
COL11A1	500	647	0.772798	0.688729	0.842785	6.7949e-46	1.25162e-41
LOC399815	496	641	0.773791	0.689396	0.843928	8.02311e-46	1.47786e-41
PENK	133	607	0.21911	0.146916	0.303483	8.21488e-46	1.51318e-41
ALKBH6	501	649	0.771957	0.687947	0.841966	9.65393e-46	1.77825e-41
LRCH2	148	649	0.228043	0.156709	0.310366	9.65393e-46	1.77825e-41
DTX3L	501	649	0.771957	0.687947	0.841966	9.65393e-46	1.77825e-41
PUSL1	501	649	0.771957	0.687947	0.841966	9.65393e-46	1.77825e-41
RHBDD3	501	649	0.771957	0.687947	0.841966	9.65393e-46	1.77825e-41
CDK2	501	649	0.771957	0.687947	0.841966	9.65393e-46	1.77825e-41
CDH24	501	649	0.771957	0.687947	0.841966	9.65393e-46	1.77825e-41
VIPR1	148	649	0.228043	0.156709	0.310366	9.65393e-46	1.77825e-41
LMAN2	501	649	0.771957	0.687947	0.841966	9.65393e-46	1.77825e-41
VPS72	501	649	0.771957	0.687947	0.841966	9.65393e-46	1.77825e-41
ARF5	501	649	0.771957	0.687947	0.841966	9.65393e-46	1.77825e-41
WBSCR22	501	649	0.771957	0.687947	0.841966	9.65393e-46	1.77825e-41
PES1	501	649	0.771957	0.687947	0.841966	9.65393e-46	1.77825e-41
UBAP2L	501	649	0.771957	0.687947	0.841966	9.65393e-46	1.77825e-41
DGUOK	501	649	0.771957	0.687947	0.841966	9.65393e-46	1.77825e-41
EGR2	148	649	0.228043	0.156709	0.310366	9.65393e-46	1.77825e-41
MAN1A1	148	649	0.228043	0.156709	0.310366	9.65393e-46	1.77825e-41
STK33	148	649	0.228043	0.156709	0.310366	9.65393e-46	1.77825e-41
TFG	501	649	0.771957	0.687947	0.841966	9.65393e-46	1.77825e-41
ACSBG1	148	649	0.228043	0.156709	0.310366	9.65393e-46	1.77825e-41
ZBTB47	148	649	0.228043	0.156709	0.310366	9.65393e-46	1.77825e-41
RXRG	148	649	0.228043	0.156709	0.310366	9.65393e-46	1.77825e-41
CITED2	148	649	0.228043	0.156709	0.310366	9.65393e-46	1.77825e-41
MEMO1	501	649	0.771957	0.687947	0.841966	9.65393e-46	1.77825e-41
CASP3	501	649	0.771957	0.687947	0.841966	9.65393e-46	1.77825e-41
SLC16A12	148	649	0.228043	0.156709	0.310366	9.65393e-46	1.77825e-41
LTBR	501	649	0.771957	0.687947	0.841966	9.65393e-46	1.77825e-41
ABCB1	148	649	0.228043	0.156709	0.310366	9.65393e-46	1.77825e-41
NKIRAS1	148	649	0.228043	0.156709	0.310366	9.65393e-46	1.77825e-41
SPATA6	148	649	0.228043	0.156709	0.310366	9.65393e-46	1.77825e-41
LAS1L	501	649	0.771957	0.687947	0.841966	9.65393e-46	1.77825e-41
MRPL12	501	649	0.771957	0.687947	0.841966	9.65393e-46	1.77825e-41
FANCG	501	649	0.771957	0.687947	0.841966	9.65393e-46	1.77825e-41
PTCHD3	141	629	0.224165	0.152373	0.307475	1.10632e-45	2.03784e-41
TNMD	141	629	0.224165	0.152373	0.307475	1.10632e-45	2.03784e-41
PMCH	475	609	0.779967	0.693837	0.850799	1.19721e-45	2.20527e-41
NTNG1	142	631	0.22504	0.153223	0.308296	1.58663e-45	2.92257e-41
CMA1	148	647	0.228748	0.157215	0.311271	2.30394e-45	4.24386e-41
CPEB1	148	647	0.228748	0.157215	0.311271	2.30394e-45	4.24386e-41
C4orf48	500	649	0.770416	0.686262	0.84064	3.25789e-45	6.00104e-41
GMPS	500	649	0.770416	0.686262	0.84064	3.25789e-45	6.00104e-41
GRASP	149	649	0.229584	0.158034	0.312053	3.25789e-45	6.00104e-41
RPL28	500	649	0.770416	0.686262	0.84064	3.25789e-45	6.00104e-41
TMEM178	149	649	0.229584	0.158034	0.312053	3.25789e-45	6.00104e-41
LOC401093	149	649	0.229584	0.158034	0.312053	3.25789e-45	6.00104e-41
PPM1K	149	649	0.229584	0.158034	0.312053	3.25789e-45	6.00104e-41
ADAMTSL3	149	649	0.229584	0.158034	0.312053	3.25789e-45	6.00104e-41
CASQ2	149	649	0.229584	0.158034	0.312053	3.25789e-45	6.00104e-41
XPA	149	649	0.229584	0.158034	0.312053	3.25789e-45	6.00104e-41
ALG8	500	649	0.770416	0.686262	0.84064	3.25789e-45	6.00104e-41
TOPBP1	500	649	0.770416	0.686262	0.84064	3.25789e-45	6.00104e-41
ZC3H12B	149	649	0.229584	0.158034	0.312053	3.25789e-45	6.00104e-41
CNO	500	649	0.770416	0.686262	0.84064	3.25789e-45	6.00104e-41
ERO1L	500	649	0.770416	0.686262	0.84064	3.25789e-45	6.00104e-41
LMBRD1	149	649	0.229584	0.158034	0.312053	3.25789e-45	6.00104e-41
FAM57A	500	649	0.770416	0.686262	0.84064	3.25789e-45	6.00104e-41
TSPYL1	149	649	0.229584	0.158034	0.312053	3.25789e-45	6.00104e-41
DNAJC2	500	649	0.770416	0.686262	0.84064	3.25789e-45	6.00104e-41
SEMA3D	149	649	0.229584	0.158034	0.312053	3.25789e-45	6.00104e-41
TPRG1L	149	649	0.229584	0.158034	0.312053	3.25789e-45	6.00104e-41
TACR1	149	648	0.229938	0.158288	0.312507	5.02407e-45	9.25435e-41
SH3GL2	149	648	0.229938	0.158288	0.312507	5.02407e-45	9.25435e-41
C3orf49	149	648	0.229938	0.158288	0.312507	5.02407e-45	9.25435e-41
FAM180B	138	617	0.223663	0.151318	0.307771	5.24415e-45	9.65973e-41
LEFTY2	148	645	0.229457	0.157724	0.312182	5.48845e-45	1.01097e-40
GNB2	499	649	0.768875	0.684579	0.839313	1.08996e-44	2.0077e-40
KLHL4	150	649	0.231125	0.15936	0.313738	1.08996e-44	2.0077e-40
ZNF331	150	649	0.231125	0.15936	0.313738	1.08996e-44	2.0077e-40
GAB1	150	649	0.231125	0.15936	0.313738	1.08996e-44	2.0077e-40
THRB	150	649	0.231125	0.15936	0.313738	1.08996e-44	2.0077e-40
HN1L	499	649	0.768875	0.684579	0.839313	1.08996e-44	2.0077e-40
AQP1	150	649	0.231125	0.15936	0.313738	1.08996e-44	2.0077e-40
ABLIM1	150	649	0.231125	0.15936	0.313738	1.08996e-44	2.0077e-40
ZSCAN18	150	649	0.231125	0.15936	0.313738	1.08996e-44	2.0077e-40
CYP11A1	150	649	0.231125	0.15936	0.313738	1.08996e-44	2.0077e-40
GAS1	150	649	0.231125	0.15936	0.313738	1.08996e-44	2.0077e-40
ASPHD1	499	649	0.768875	0.684579	0.839313	1.08996e-44	2.0077e-40
RAD54B	499	649	0.768875	0.684579	0.839313	1.08996e-44	2.0077e-40
PDZD4	150	649	0.231125	0.15936	0.313738	1.08996e-44	2.0077e-40
CELA2B	150	649	0.231125	0.15936	0.313738	1.08996e-44	2.0077e-40
NSMCE2	499	649	0.768875	0.684579	0.839313	1.08996e-44	2.0077e-40
KCNB1	150	649	0.231125	0.15936	0.313738	1.08996e-44	2.0077e-40
C18orf56	499	649	0.768875	0.684579	0.839313	1.08996e-44	2.0077e-40
ZNF132	150	649	0.231125	0.15936	0.313738	1.08996e-44	2.0077e-40
SMUG1	499	649	0.768875	0.684579	0.839313	1.08996e-44	2.0077e-40
CNPY3	499	649	0.768875	0.684579	0.839313	1.08996e-44	2.0077e-40
CA3	150	649	0.231125	0.15936	0.313738	1.08996e-44	2.0077e-40
PRDM5	150	649	0.231125	0.15936	0.313738	1.08996e-44	2.0077e-40
NVL	499	649	0.768875	0.684579	0.839313	1.08996e-44	2.0077e-40
CBFB	499	649	0.768875	0.684579	0.839313	1.08996e-44	2.0077e-40
SNTG2	143	629	0.227345	0.155093	0.310965	1.30443e-44	2.40275e-40
SNRPN	131	595	0.220168	0.147162	0.305543	1.37384e-44	2.53062e-40
HPSE2	150	647	0.231839	0.159874	0.314652	2.58059e-44	4.75345e-40
CST9	493	641	0.769111	0.684275	0.839906	3.09757e-44	5.70573e-40
ACSM2B	130	590	0.220339	0.147029	0.306112	3.59495e-44	6.6219e-40
WDR67	498	649	0.767334	0.682897	0.837984	3.61525e-44	6.65929e-40
MDK	498	649	0.767334	0.682897	0.837984	3.61525e-44	6.65929e-40
LRRC8E	498	649	0.767334	0.682897	0.837984	3.61525e-44	6.65929e-40
BRIX1	498	649	0.767334	0.682897	0.837984	3.61525e-44	6.65929e-40
KIAA1683	151	649	0.232666	0.160687	0.315421	3.61525e-44	6.65929e-40
MEIS1	151	649	0.232666	0.160687	0.315421	3.61525e-44	6.65929e-40
VIPR2	151	649	0.232666	0.160687	0.315421	3.61525e-44	6.65929e-40
MOCS3	498	649	0.767334	0.682897	0.837984	3.61525e-44	6.65929e-40
LDHD	151	649	0.232666	0.160687	0.315421	3.61525e-44	6.65929e-40
GTF3A	498	649	0.767334	0.682897	0.837984	3.61525e-44	6.65929e-40
WBSCR17	151	649	0.232666	0.160687	0.315421	3.61525e-44	6.65929e-40
ATAD5	498	649	0.767334	0.682897	0.837984	3.61525e-44	6.65929e-40
TPM3	498	649	0.767334	0.682897	0.837984	3.61525e-44	6.65929e-40
MAP4K4	498	649	0.767334	0.682897	0.837984	3.61525e-44	6.65929e-40
ZFP2	151	649	0.232666	0.160687	0.315421	3.61525e-44	6.65929e-40
RHEBL1	498	649	0.767334	0.682897	0.837984	3.61525e-44	6.65929e-40
SLC4A4	151	649	0.232666	0.160687	0.315421	3.61525e-44	6.65929e-40
ACAA2	151	649	0.232666	0.160687	0.315421	3.61525e-44	6.65929e-40
GPR146	151	649	0.232666	0.160687	0.315421	3.61525e-44	6.65929e-40
HSD11B1	151	649	0.232666	0.160687	0.315421	3.61525e-44	6.65929e-40
SAAL1	498	649	0.767334	0.682897	0.837984	3.61525e-44	6.65929e-40
EPRS	498	649	0.767334	0.682897	0.837984	3.61525e-44	6.65929e-40
SF3B4	498	649	0.767334	0.682897	0.837984	3.61525e-44	6.65929e-40
UFSP2	151	649	0.232666	0.160687	0.315421	3.61525e-44	6.65929e-40
METTL1	498	649	0.767334	0.682897	0.837984	3.61525e-44	6.65929e-40
PUS7	498	649	0.767334	0.682897	0.837984	3.61525e-44	6.65929e-40
KLRF1	151	649	0.232666	0.160687	0.315421	3.61525e-44	6.65929e-40
MPDZ	151	649	0.232666	0.160687	0.315421	3.61525e-44	6.65929e-40
HMGA1	498	649	0.767334	0.682897	0.837984	3.61525e-44	6.65929e-40
KIF26A	151	649	0.232666	0.160687	0.315421	3.61525e-44	6.65929e-40
AEN	498	649	0.767334	0.682897	0.837984	3.61525e-44	6.65929e-40
BCKDK	498	649	0.767334	0.682897	0.837984	3.61525e-44	6.65929e-40
WDR76	498	649	0.767334	0.682897	0.837984	3.61525e-44	6.65929e-40
FRMD1	145	632	0.22943	0.157036	0.313041	4.04853e-44	7.45739e-40
LOC285796	138	612	0.22549	0.15261	0.310141	4.73005e-44	8.71275e-40
GSG1L	148	640	0.23125	0.159011	0.314482	4.76884e-44	8.78421e-40
HIST1H2AG	496	647	0.766615	0.681973	0.837461	8.5254e-44	1.57038e-39
HIST1H2BM	422	533	0.791745	0.700503	0.864886	1.10949e-43	2.04367e-39
ACTL6A	497	649	0.765794	0.681216	0.836654	1.18889e-43	2.18994e-39
TGFBR2	152	649	0.234206	0.162016	0.317103	1.18889e-43	2.18994e-39
FLVCR1	497	649	0.765794	0.681216	0.836654	1.18889e-43	2.18994e-39
MRPL36	497	649	0.765794	0.681216	0.836654	1.18889e-43	2.18994e-39
TAL1	152	649	0.234206	0.162016	0.317103	1.18889e-43	2.18994e-39
KLHL17	497	649	0.765794	0.681216	0.836654	1.18889e-43	2.18994e-39
DNAH14	497	649	0.765794	0.681216	0.836654	1.18889e-43	2.18994e-39
C14orf166	497	649	0.765794	0.681216	0.836654	1.18889e-43	2.18994e-39
MKI67IP	497	649	0.765794	0.681216	0.836654	1.18889e-43	2.18994e-39
SNHG1	497	649	0.765794	0.681216	0.836654	1.18889e-43	2.18994e-39
ZWILCH	497	649	0.765794	0.681216	0.836654	1.18889e-43	2.18994e-39
CNN1	152	649	0.234206	0.162016	0.317103	1.18889e-43	2.18994e-39
EIF5A	497	649	0.765794	0.681216	0.836654	1.18889e-43	2.18994e-39
DHRS12	152	649	0.234206	0.162016	0.317103	1.18889e-43	2.18994e-39
THRA	152	649	0.234206	0.162016	0.317103	1.18889e-43	2.18994e-39
SLC35B2	497	649	0.765794	0.681216	0.836654	1.18889e-43	2.18994e-39
PYCRL	497	649	0.765794	0.681216	0.836654	1.18889e-43	2.18994e-39
KCNE1	152	649	0.234206	0.162016	0.317103	1.18889e-43	2.18994e-39
GIMAP5	151	646	0.233746	0.161467	0.316802	1.30828e-43	2.40985e-39
MGC27382	105	515	0.203883	0.128816	0.294153	1.41916e-43	2.61409e-39
CTNNA3	152	647	0.23493	0.162539	0.318027	2.79243e-43	5.14365e-39
HAND2	149	638	0.233542	0.160881	0.317124	3.72597e-43	6.86324e-39
AKAP6	153	649	0.235747	0.163346	0.318784	3.87648e-43	7.14047e-39
RPP40	496	649	0.764253	0.679537	0.835322	3.87648e-43	7.14047e-39
TCF19	496	649	0.764253	0.679537	0.835322	3.87648e-43	7.14047e-39
KLF10	153	649	0.235747	0.163346	0.318784	3.87648e-43	7.14047e-39
HSP90AB1	496	649	0.764253	0.679537	0.835322	3.87648e-43	7.14047e-39
ZFP64	496	649	0.764253	0.679537	0.835322	3.87648e-43	7.14047e-39
HPGD	153	649	0.235747	0.163346	0.318784	3.87648e-43	7.14047e-39
SFTPD	153	649	0.235747	0.163346	0.318784	3.87648e-43	7.14047e-39
SCUBE1	153	649	0.235747	0.163346	0.318784	3.87648e-43	7.14047e-39
SNORD80	496	649	0.764253	0.679537	0.835322	3.87648e-43	7.14047e-39
C9orf24	153	649	0.235747	0.163346	0.318784	3.87648e-43	7.14047e-39
PPP2R2B	153	649	0.235747	0.163346	0.318784	3.87648e-43	7.14047e-39
MCM5	496	649	0.764253	0.679537	0.835322	3.87648e-43	7.14047e-39
COL10A1	496	649	0.764253	0.679537	0.835322	3.87648e-43	7.14047e-39
NARF	496	649	0.764253	0.679537	0.835322	3.87648e-43	7.14047e-39
HYAL1	153	649	0.235747	0.163346	0.318784	3.87648e-43	7.14047e-39
MOCS1	153	649	0.235747	0.163346	0.318784	3.87648e-43	7.14047e-39
ARHGAP6	153	649	0.235747	0.163346	0.318784	3.87648e-43	7.14047e-39
CORO1B	496	649	0.764253	0.679537	0.835322	3.87648e-43	7.14047e-39
SIRT7	496	649	0.764253	0.679537	0.835322	3.87648e-43	7.14047e-39
INPP5A	153	649	0.235747	0.163346	0.318784	3.87648e-43	7.14047e-39
PDCL3	496	649	0.764253	0.679537	0.835322	3.87648e-43	7.14047e-39
MAGOHB	496	649	0.764253	0.679537	0.835322	3.87648e-43	7.14047e-39
DNAJC27	153	649	0.235747	0.163346	0.318784	3.87648e-43	7.14047e-39
CYP2U1	153	649	0.235747	0.163346	0.318784	3.87648e-43	7.14047e-39
C10orf32	153	649	0.235747	0.163346	0.318784	3.87648e-43	7.14047e-39
NR4A1	153	649	0.235747	0.163346	0.318784	3.87648e-43	7.14047e-39
MRPS17	496	649	0.764253	0.679537	0.835322	3.87648e-43	7.14047e-39
TMEM41A	496	649	0.764253	0.679537	0.835322	3.87648e-43	7.14047e-39
LOC100302650	153	649	0.235747	0.163346	0.318784	3.87648e-43	7.14047e-39
DDX54	496	649	0.764253	0.679537	0.835322	3.87648e-43	7.14047e-39
ACADM	153	649	0.235747	0.163346	0.318784	3.87648e-43	7.14047e-39
DERL1	496	649	0.764253	0.679537	0.835322	3.87648e-43	7.14047e-39
ACRV1	485	632	0.767405	0.681768	0.838885	4.49857e-43	8.28636e-39
FABP1	105	512	0.205078	0.129605	0.295772	5.73435e-43	1.05627e-38
AGTR2	98	491	0.199593	0.123729	0.291649	7.19032e-43	1.32446e-38
PWRN1	96	485	0.197938	0.121978	0.290389	7.5369e-43	1.3883e-38
FBXO43	495	649	0.762712	0.677859	0.833989	1.25326e-42	2.30851e-38
DNAJB11	495	649	0.762712	0.677859	0.833989	1.25326e-42	2.30851e-38
KCNT2	154	649	0.237288	0.164678	0.320463	1.25326e-42	2.30851e-38
PGAM5	495	649	0.762712	0.677859	0.833989	1.25326e-42	2.30851e-38
C11orf24	495	649	0.762712	0.677859	0.833989	1.25326e-42	2.30851e-38
OLFML1	154	649	0.237288	0.164678	0.320463	1.25326e-42	2.30851e-38
RRP12	495	649	0.762712	0.677859	0.833989	1.25326e-42	2.30851e-38
C1QTNF2	154	649	0.237288	0.164678	0.320463	1.25326e-42	2.30851e-38
PINK1	154	649	0.237288	0.164678	0.320463	1.25326e-42	2.30851e-38
SLC16A3	495	649	0.762712	0.677859	0.833989	1.25326e-42	2.30851e-38
LOC388796	495	649	0.762712	0.677859	0.833989	1.25326e-42	2.30851e-38
TRPM6	154	649	0.237288	0.164678	0.320463	1.25326e-42	2.30851e-38
TM9SF4	495	649	0.762712	0.677859	0.833989	1.25326e-42	2.30851e-38
AUP1	495	649	0.762712	0.677859	0.833989	1.25326e-42	2.30851e-38
TAPT1	154	649	0.237288	0.164678	0.320463	1.25326e-42	2.30851e-38
TARS2	495	649	0.762712	0.677859	0.833989	1.25326e-42	2.30851e-38
GSTM2P1	154	649	0.237288	0.164678	0.320463	1.25326e-42	2.30851e-38
ARMC10	495	649	0.762712	0.677859	0.833989	1.25326e-42	2.30851e-38
MAGI1	154	649	0.237288	0.164678	0.320463	1.25326e-42	2.30851e-38
BRCA1	495	649	0.762712	0.677859	0.833989	1.25326e-42	2.30851e-38
ATF5	495	649	0.762712	0.677859	0.833989	1.25326e-42	2.30851e-38
HSP90B1	495	649	0.762712	0.677859	0.833989	1.25326e-42	2.30851e-38
UBE2MP1	495	649	0.762712	0.677859	0.833989	1.25326e-42	2.30851e-38
RASSF9	154	649	0.237288	0.164678	0.320463	1.25326e-42	2.30851e-38
C1orf95	154	649	0.237288	0.164678	0.320463	1.25326e-42	2.30851e-38
SRXN1	495	649	0.762712	0.677859	0.833989	1.25326e-42	2.30851e-38
KLF4	154	649	0.237288	0.164678	0.320463	1.25326e-42	2.30851e-38
CDK16	495	649	0.762712	0.677859	0.833989	1.25326e-42	2.30851e-38
RNF181	495	649	0.762712	0.677859	0.833989	1.25326e-42	2.30851e-38
KANK3	154	649	0.237288	0.164678	0.320463	1.25326e-42	2.30851e-38
BHMT2	154	649	0.237288	0.164678	0.320463	1.25326e-42	2.30851e-38
DUS1L	495	649	0.762712	0.677859	0.833989	1.25326e-42	2.30851e-38
TUBB1	154	649	0.237288	0.164678	0.320463	1.25326e-42	2.30851e-38
CHRM2	102	501	0.203593	0.127664	0.29516	1.62628e-42	2.99562e-38
B3GNT4	492	645	0.762791	0.677664	0.834254	2.11745e-42	3.90035e-38
CHRNA4	152	642	0.23676	0.163862	0.320361	2.34153e-42	4.3131e-38
MAGEE2	142	614	0.23127	0.157658	0.316335	2.59623e-42	4.78226e-38
LHX2	486	636	0.764151	0.678506	0.835879	2.85719e-42	5.26294e-38
NME1-NME2	487	638	0.763323	0.677747	0.835063	3.95566e-42	7.28632e-38
GPR84	494	649	0.761171	0.676182	0.832655	4.01764e-42	7.40049e-38
EDNRB	155	649	0.238829	0.166011	0.322141	4.01764e-42	7.40049e-38
SDS	494	649	0.761171	0.676182	0.832655	4.01764e-42	7.40049e-38
SDCCAG3	494	649	0.761171	0.676182	0.832655	4.01764e-42	7.40049e-38
ZNF483	155	649	0.238829	0.166011	0.322141	4.01764e-42	7.40049e-38
DCAF13	494	649	0.761171	0.676182	0.832655	4.01764e-42	7.40049e-38
PCDHGA3	155	649	0.238829	0.166011	0.322141	4.01764e-42	7.40049e-38
GPBAR1	155	649	0.238829	0.166011	0.322141	4.01764e-42	7.40049e-38
AKT1S1	494	649	0.761171	0.676182	0.832655	4.01764e-42	7.40049e-38
MGC72080	494	649	0.761171	0.676182	0.832655	4.01764e-42	7.40049e-38
CCDC99	494	649	0.761171	0.676182	0.832655	4.01764e-42	7.40049e-38
SOX7	155	649	0.238829	0.166011	0.322141	4.01764e-42	7.40049e-38
HIST1H4J	494	649	0.761171	0.676182	0.832655	4.01764e-42	7.40049e-38
WHSC1	494	649	0.761171	0.676182	0.832655	4.01764e-42	7.40049e-38
TMEM147	494	649	0.761171	0.676182	0.832655	4.01764e-42	7.40049e-38
KIF17	155	649	0.238829	0.166011	0.322141	4.01764e-42	7.40049e-38
MASP1	155	649	0.238829	0.166011	0.322141	4.01764e-42	7.40049e-38
C5orf41	155	649	0.238829	0.166011	0.322141	4.01764e-42	7.40049e-38
HIST1H2BE	494	649	0.761171	0.676182	0.832655	4.01764e-42	7.40049e-38
ERGIC2	494	649	0.761171	0.676182	0.832655	4.01764e-42	7.40049e-38
ATP6V1F	494	649	0.761171	0.676182	0.832655	4.01764e-42	7.40049e-38
GIMAP1	155	649	0.238829	0.166011	0.322141	4.01764e-42	7.40049e-38
EPB41L3	155	649	0.238829	0.166011	0.322141	4.01764e-42	7.40049e-38
SEPT9	494	649	0.761171	0.676182	0.832655	4.01764e-42	7.40049e-38
NDN	155	649	0.238829	0.166011	0.322141	4.01764e-42	7.40049e-38
VGLL3	155	649	0.238829	0.166011	0.322141	4.01764e-42	7.40049e-38
DMD	155	649	0.238829	0.166011	0.322141	4.01764e-42	7.40049e-38
FAM136A	494	649	0.761171	0.676182	0.832655	4.01764e-42	7.40049e-38
ITM2B	155	649	0.238829	0.166011	0.322141	4.01764e-42	7.40049e-38
MT1A	155	649	0.238829	0.166011	0.322141	4.01764e-42	7.40049e-38
PPP1CA	494	649	0.761171	0.676182	0.832655	4.01764e-42	7.40049e-38
CCDC158	155	649	0.238829	0.166011	0.322141	4.01764e-42	7.40049e-38
PCDHGB6	155	649	0.238829	0.166011	0.322141	4.01764e-42	7.40049e-38
KCTD8	141	610	0.231148	0.157335	0.316493	4.3778e-42	8.06392e-38
SH3GL3	145	621	0.233494	0.159944	0.318263	4.63836e-42	8.54386e-38
GLP2R	148	629	0.235294	0.161918	0.319662	5.32393e-42	9.80667e-38
FAM5C	144	616	0.233766	0.159907	0.31892	1.2013e-41	2.2128e-37
EIF1AD	493	649	0.75963	0.674507	0.831319	1.27715e-41	2.35251e-37
PSMA6	493	649	0.75963	0.674507	0.831319	1.27715e-41	2.35251e-37
ALG1	493	649	0.75963	0.674507	0.831319	1.27715e-41	2.35251e-37
WDR75	493	649	0.75963	0.674507	0.831319	1.27715e-41	2.35251e-37
TET3	493	649	0.75963	0.674507	0.831319	1.27715e-41	2.35251e-37
PAMR1	156	649	0.24037	0.167345	0.323818	1.27715e-41	2.35251e-37
HIST1H2BJ	493	649	0.75963	0.674507	0.831319	1.27715e-41	2.35251e-37
GIMAP6	156	649	0.24037	0.167345	0.323818	1.27715e-41	2.35251e-37
MRPL37	493	649	0.75963	0.674507	0.831319	1.27715e-41	2.35251e-37
RARS	493	649	0.75963	0.674507	0.831319	1.27715e-41	2.35251e-37
SMARCB1	493	649	0.75963	0.674507	0.831319	1.27715e-41	2.35251e-37
APOBEC3B	493	649	0.75963	0.674507	0.831319	1.27715e-41	2.35251e-37
CHCHD2	493	649	0.75963	0.674507	0.831319	1.27715e-41	2.35251e-37
KDELR3	493	649	0.75963	0.674507	0.831319	1.27715e-41	2.35251e-37
SRD5A3	493	649	0.75963	0.674507	0.831319	1.27715e-41	2.35251e-37
CTU2	493	649	0.75963	0.674507	0.831319	1.27715e-41	2.35251e-37
SORBS1	156	649	0.24037	0.167345	0.323818	1.27715e-41	2.35251e-37
MTA2	493	649	0.75963	0.674507	0.831319	1.27715e-41	2.35251e-37
SLC16A2	156	649	0.24037	0.167345	0.323818	1.27715e-41	2.35251e-37
RBM34	493	649	0.75963	0.674507	0.831319	1.27715e-41	2.35251e-37
SPNS1	493	649	0.75963	0.674507	0.831319	1.27715e-41	2.35251e-37
ITPR1	156	649	0.24037	0.167345	0.323818	1.27715e-41	2.35251e-37
KIF6	156	649	0.24037	0.167345	0.323818	1.27715e-41	2.35251e-37
PARD3B	156	649	0.24037	0.167345	0.323818	1.27715e-41	2.35251e-37
TEF	156	649	0.24037	0.167345	0.323818	1.27715e-41	2.35251e-37
ACSM2A	138	599	0.230384	0.156073	0.316475	1.3621e-41	2.50899e-37
METTL11B	349	428	0.815421	0.715776	0.890981	1.46546e-41	2.69938e-37
GYS2	150	632	0.237342	0.163842	0.321685	1.55988e-41	2.87329e-37
LOC647946	487	640	0.760938	0.675293	0.8329	1.74932e-41	3.22224e-37
TEPP	152	637	0.238619	0.165207	0.322729	1.94012e-41	3.5737e-37
DDX25	156	648	0.240741	0.167615	0.324289	1.94212e-41	3.57738e-37
TSHB	108	513	0.210526	0.134161	0.301768	2.00737e-41	3.69758e-37
PRDM12	488	642	0.760125	0.674551	0.832096	2.39963e-41	4.42012e-37
RIMS3	157	649	0.241911	0.168681	0.325493	4.02597e-41	7.41584e-37
GNB1L	492	649	0.758089	0.672833	0.829982	4.02597e-41	7.41584e-37
MICALL2	492	649	0.758089	0.672833	0.829982	4.02597e-41	7.41584e-37
GRIN2D	492	649	0.758089	0.672833	0.829982	4.02597e-41	7.41584e-37
PRKD1	157	649	0.241911	0.168681	0.325493	4.02597e-41	7.41584e-37
ACSS3	157	649	0.241911	0.168681	0.325493	4.02597e-41	7.41584e-37
ZNF662	157	649	0.241911	0.168681	0.325493	4.02597e-41	7.41584e-37
SLC12A5	492	649	0.758089	0.672833	0.829982	4.02597e-41	7.41584e-37
GCK	157	649	0.241911	0.168681	0.325493	4.02597e-41	7.41584e-37
TRMT2A	492	649	0.758089	0.672833	0.829982	4.02597e-41	7.41584e-37
SUV39H1	492	649	0.758089	0.672833	0.829982	4.02597e-41	7.41584e-37
CLNS1A	492	649	0.758089	0.672833	0.829982	4.02597e-41	7.41584e-37
RGS6	157	649	0.241911	0.168681	0.325493	4.02597e-41	7.41584e-37
BST1	157	649	0.241911	0.168681	0.325493	4.02597e-41	7.41584e-37
GABPB1	492	649	0.758089	0.672833	0.829982	4.02597e-41	7.41584e-37
ATP13A2	492	649	0.758089	0.672833	0.829982	4.02597e-41	7.41584e-37
MPL	157	649	0.241911	0.168681	0.325493	4.02597e-41	7.41584e-37
CANT1	492	649	0.758089	0.672833	0.829982	4.02597e-41	7.41584e-37
TBC1D7	492	649	0.758089	0.672833	0.829982	4.02597e-41	7.41584e-37
PRIMA1	157	649	0.241911	0.168681	0.325493	4.02597e-41	7.41584e-37
HIST1H3H	492	649	0.758089	0.672833	0.829982	4.02597e-41	7.41584e-37
CKS1B	492	649	0.758089	0.672833	0.829982	4.02597e-41	7.41584e-37
ZNF25	157	649	0.241911	0.168681	0.325493	4.02597e-41	7.41584e-37
PRIM1	492	649	0.758089	0.672833	0.829982	4.02597e-41	7.41584e-37
RAD23A	492	649	0.758089	0.672833	0.829982	4.02597e-41	7.41584e-37
PTN	157	649	0.241911	0.168681	0.325493	4.02597e-41	7.41584e-37
NAP1L2	157	649	0.241911	0.168681	0.325493	4.02597e-41	7.41584e-37
RASGRP2	157	649	0.241911	0.168681	0.325493	4.02597e-41	7.41584e-37
CARM1	492	649	0.758089	0.672833	0.829982	4.02597e-41	7.41584e-37
ABCC9	157	649	0.241911	0.168681	0.325493	4.02597e-41	7.41584e-37
ACTL8	390	491	0.794297	0.699203	0.869616	4.38705e-41	8.08095e-37
TNNT3	156	646	0.241486	0.168158	0.325234	4.48449e-41	8.26043e-37
GBA3	152	635	0.23937	0.165752	0.323686	4.50492e-41	8.29806e-37
CHRNA6	472	618	0.763754	0.67675	0.83646	5.44215e-41	1.00244e-36
C8ORFK29	491	648	0.757716	0.672358	0.829707	6.10983e-41	1.12543e-36
AKAP2	156	645	0.24186	0.168431	0.325709	6.80949e-41	1.25431e-36
TAC1	145	614	0.236156	0.161851	0.321677	9.19331e-41	1.69341e-36
GPC5	157	647	0.242658	0.169227	0.32644	9.26776e-41	1.70712e-36
KHDRBS2	153	636	0.240566	0.166839	0.324919	9.39122e-41	1.72986e-36
NPAS4	151	630	0.239683	0.165756	0.324376	1.15978e-40	2.13632e-36
ECM2	158	649	0.243451	0.170018	0.327167	1.25856e-40	2.31827e-36
NDE1	491	649	0.756549	0.671161	0.828643	1.25856e-40	2.31827e-36
CALCOCO1	158	649	0.243451	0.170018	0.327167	1.25856e-40	2.31827e-36
ADCY5	158	649	0.243451	0.170018	0.327167	1.25856e-40	2.31827e-36
CASC5	491	649	0.756549	0.671161	0.828643	1.25856e-40	2.31827e-36
SLC35A2	491	649	0.756549	0.671161	0.828643	1.25856e-40	2.31827e-36
LOC401010	491	649	0.756549	0.671161	0.828643	1.25856e-40	2.31827e-36
ZNF677	158	649	0.243451	0.170018	0.327167	1.25856e-40	2.31827e-36
OMD	158	649	0.243451	0.170018	0.327167	1.25856e-40	2.31827e-36
EMG1	491	649	0.756549	0.671161	0.828643	1.25856e-40	2.31827e-36
EPAS1	158	649	0.243451	0.170018	0.327167	1.25856e-40	2.31827e-36
PRCD	158	649	0.243451	0.170018	0.327167	1.25856e-40	2.31827e-36
FEZ1	158	649	0.243451	0.170018	0.327167	1.25856e-40	2.31827e-36
PSRC1	491	649	0.756549	0.671161	0.828643	1.25856e-40	2.31827e-36
TSPAN8	158	649	0.243451	0.170018	0.327167	1.25856e-40	2.31827e-36
FAM91A1	491	649	0.756549	0.671161	0.828643	1.25856e-40	2.31827e-36
LOC100144603	491	649	0.756549	0.671161	0.828643	1.25856e-40	2.31827e-36
C1orf182	491	649	0.756549	0.671161	0.828643	1.25856e-40	2.31827e-36
KL	158	649	0.243451	0.170018	0.327167	1.25856e-40	2.31827e-36
ITPKA	491	649	0.756549	0.671161	0.828643	1.25856e-40	2.31827e-36
RRM1	491	649	0.756549	0.671161	0.828643	1.25856e-40	2.31827e-36
FITM1	158	649	0.243451	0.170018	0.327167	1.25856e-40	2.31827e-36
CLIC1	491	649	0.756549	0.671161	0.828643	1.25856e-40	2.31827e-36
C21orf58	491	649	0.756549	0.671161	0.828643	1.25856e-40	2.31827e-36
CEP250	491	649	0.756549	0.671161	0.828643	1.25856e-40	2.31827e-36
PAQR8	158	649	0.243451	0.170018	0.327167	1.25856e-40	2.31827e-36
POLA2	491	649	0.756549	0.671161	0.828643	1.25856e-40	2.31827e-36
PARM1	158	649	0.243451	0.170018	0.327167	1.25856e-40	2.31827e-36
TAP1	491	649	0.756549	0.671161	0.828643	1.25856e-40	2.31827e-36
CIT	491	649	0.756549	0.671161	0.828643	1.25856e-40	2.31827e-36
IRF7	491	649	0.756549	0.671161	0.828643	1.25856e-40	2.31827e-36
PARVA	158	649	0.243451	0.170018	0.327167	1.25856e-40	2.31827e-36
RUSC1	491	649	0.756549	0.671161	0.828643	1.25856e-40	2.31827e-36
RP9	491	649	0.756549	0.671161	0.828643	1.25856e-40	2.31827e-36
STX1A	491	649	0.756549	0.671161	0.828643	1.25856e-40	2.31827e-36
ZNF676	158	648	0.243827	0.170293	0.327642	1.90614e-40	3.5111e-36
CETN4P	157	645	0.243411	0.169776	0.327393	2.12926e-40	3.9221e-36
GPR12	143	606	0.235974	0.161251	0.322067	2.6234e-40	4.8323e-36
PLD5	158	647	0.244204	0.170568	0.328119	2.8855e-40	5.31509e-36
CST4	425	547	0.776965	0.685398	0.85169	2.97522e-40	5.48036e-36
SMARCA4	490	649	0.755008	0.66949	0.827303	3.90182e-40	7.18714e-36
TMEM206	490	649	0.755008	0.66949	0.827303	3.90182e-40	7.18714e-36
PTP4A3	490	649	0.755008	0.66949	0.827303	3.90182e-40	7.18714e-36
XPO5	490	649	0.755008	0.66949	0.827303	3.90182e-40	7.18714e-36
ZDHHC12	490	649	0.755008	0.66949	0.827303	3.90182e-40	7.18714e-36
NCAPD2	490	649	0.755008	0.66949	0.827303	3.90182e-40	7.18714e-36
MASP2	159	649	0.244992	0.171357	0.328839	3.90182e-40	7.18714e-36
CNIH2	490	649	0.755008	0.66949	0.827303	3.90182e-40	7.18714e-36
ETFDH	159	649	0.244992	0.171357	0.328839	3.90182e-40	7.18714e-36
USP5	490	649	0.755008	0.66949	0.827303	3.90182e-40	7.18714e-36
SNCA	159	649	0.244992	0.171357	0.328839	3.90182e-40	7.18714e-36
ZCCHC24	159	649	0.244992	0.171357	0.328839	3.90182e-40	7.18714e-36
PGK1	490	649	0.755008	0.66949	0.827303	3.90182e-40	7.18714e-36
F8	159	649	0.244992	0.171357	0.328839	3.90182e-40	7.18714e-36
PSMC2	490	649	0.755008	0.66949	0.827303	3.90182e-40	7.18714e-36
CKAP4	490	649	0.755008	0.66949	0.827303	3.90182e-40	7.18714e-36
ENO1	490	649	0.755008	0.66949	0.827303	3.90182e-40	7.18714e-36
GMPPA	490	649	0.755008	0.66949	0.827303	3.90182e-40	7.18714e-36
XPO6	490	649	0.755008	0.66949	0.827303	3.90182e-40	7.18714e-36
FGF2	159	649	0.244992	0.171357	0.328839	3.90182e-40	7.18714e-36
CYP4V2	159	649	0.244992	0.171357	0.328839	3.90182e-40	7.18714e-36
LDB2	159	649	0.244992	0.171357	0.328839	3.90182e-40	7.18714e-36
ADAMTS1	159	649	0.244992	0.171357	0.328839	3.90182e-40	7.18714e-36
HIST1H2AE	490	649	0.755008	0.66949	0.827303	3.90182e-40	7.18714e-36
FCER1A	159	649	0.244992	0.171357	0.328839	3.90182e-40	7.18714e-36
FAM189B	490	649	0.755008	0.66949	0.827303	3.90182e-40	7.18714e-36
CARS	490	649	0.755008	0.66949	0.827303	3.90182e-40	7.18714e-36
LMO3	159	649	0.244992	0.171357	0.328839	3.90182e-40	7.18714e-36
DHX34	490	649	0.755008	0.66949	0.827303	3.90182e-40	7.18714e-36
ADCK5	490	649	0.755008	0.66949	0.827303	3.90182e-40	7.18714e-36
BCL2L2	159	649	0.244992	0.171357	0.328839	3.90182e-40	7.18714e-36
QPCTL	490	649	0.755008	0.66949	0.827303	3.90182e-40	7.18714e-36
FGFR2	159	649	0.244992	0.171357	0.328839	3.90182e-40	7.18714e-36
SRPRB	490	649	0.755008	0.66949	0.827303	3.90182e-40	7.18714e-36
YKT6	490	649	0.755008	0.66949	0.827303	3.90182e-40	7.18714e-36
NOMO2	490	649	0.755008	0.66949	0.827303	3.90182e-40	7.18714e-36
E4F1	490	649	0.755008	0.66949	0.827303	3.90182e-40	7.18714e-36
WDR49	151	627	0.240829	0.166586	0.325836	4.08355e-40	7.5219e-36
SNORD88C	420	540	0.777778	0.685658	0.852796	5.38978e-40	9.92797e-36
IRX1	140	596	0.234899	0.159765	0.321647	5.39286e-40	9.93365e-36
CILP2	489	648	0.75463	0.66901	0.827024	5.89749e-40	1.08632e-35
GYPE	159	648	0.24537	0.171634	0.329317	5.89749e-40	1.08632e-35
KLKB1	159	647	0.24575	0.171911	0.329796	8.90949e-40	1.64113e-35
ZNF536	159	647	0.24575	0.171911	0.329796	8.90949e-40	1.64113e-35
TULP2	159	647	0.24575	0.171911	0.329796	8.90949e-40	1.64113e-35
WIF1	147	614	0.239414	0.164655	0.32523	9.47793e-40	1.74584e-35
VCAN	489	649	0.753467	0.66782	0.825962	1.19968e-39	2.20981e-35
ADAMTS7	489	649	0.753467	0.66782	0.825962	1.19968e-39	2.20981e-35
VEPH1	160	649	0.246533	0.172697	0.33051	1.19968e-39	2.20981e-35
FAF2	489	649	0.753467	0.66782	0.825962	1.19968e-39	2.20981e-35
GCNT4	160	649	0.246533	0.172697	0.33051	1.19968e-39	2.20981e-35
MGP	160	649	0.246533	0.172697	0.33051	1.19968e-39	2.20981e-35
PRKCE	160	649	0.246533	0.172697	0.33051	1.19968e-39	2.20981e-35
ZNF48	489	649	0.753467	0.66782	0.825962	1.19968e-39	2.20981e-35
C1orf31	489	649	0.753467	0.66782	0.825962	1.19968e-39	2.20981e-35
RNPEP	489	649	0.753467	0.66782	0.825962	1.19968e-39	2.20981e-35
ABHD11	489	649	0.753467	0.66782	0.825962	1.19968e-39	2.20981e-35
DIRAS3	160	649	0.246533	0.172697	0.33051	1.19968e-39	2.20981e-35
MT1L	160	649	0.246533	0.172697	0.33051	1.19968e-39	2.20981e-35
HIST1H3D	489	649	0.753467	0.66782	0.825962	1.19968e-39	2.20981e-35
BCAP31	489	649	0.753467	0.66782	0.825962	1.19968e-39	2.20981e-35
NMRAL1	489	649	0.753467	0.66782	0.825962	1.19968e-39	2.20981e-35
CCDC28A	160	649	0.246533	0.172697	0.33051	1.19968e-39	2.20981e-35
ISG15	489	649	0.753467	0.66782	0.825962	1.19968e-39	2.20981e-35
LIMCH1	160	649	0.246533	0.172697	0.33051	1.19968e-39	2.20981e-35
NME2	489	649	0.753467	0.66782	0.825962	1.19968e-39	2.20981e-35
SH3BGR	160	649	0.246533	0.172697	0.33051	1.19968e-39	2.20981e-35
TENC1	160	649	0.246533	0.172697	0.33051	1.19968e-39	2.20981e-35
NLN	489	649	0.753467	0.66782	0.825962	1.19968e-39	2.20981e-35
MGC12982	489	649	0.753467	0.66782	0.825962	1.19968e-39	2.20981e-35
GIMAP8	160	649	0.246533	0.172697	0.33051	1.19968e-39	2.20981e-35
MRPL55	489	649	0.753467	0.66782	0.825962	1.19968e-39	2.20981e-35
RPS19	489	649	0.753467	0.66782	0.825962	1.19968e-39	2.20981e-35
WDR24	489	649	0.753467	0.66782	0.825962	1.19968e-39	2.20981e-35
POLR2G	489	649	0.753467	0.66782	0.825962	1.19968e-39	2.20981e-35
RNASE4	160	649	0.246533	0.172697	0.33051	1.19968e-39	2.20981e-35
MANF	489	649	0.753467	0.66782	0.825962	1.19968e-39	2.20981e-35
C14orf49	160	649	0.246533	0.172697	0.33051	1.19968e-39	2.20981e-35
PSMB5	489	649	0.753467	0.66782	0.825962	1.19968e-39	2.20981e-35
COL4A6	160	649	0.246533	0.172697	0.33051	1.19968e-39	2.20981e-35
MPPE1	160	649	0.246533	0.172697	0.33051	1.19968e-39	2.20981e-35
C11orf83	489	649	0.753467	0.66782	0.825962	1.19968e-39	2.20981e-35
PCDHGB7	160	649	0.246533	0.172697	0.33051	1.19968e-39	2.20981e-35
SLC35B1	489	649	0.753467	0.66782	0.825962	1.19968e-39	2.20981e-35
KLHL10	157	640	0.245312	0.171164	0.3298	1.68889e-39	3.11094e-35
CYP4B1	160	648	0.246914	0.172976	0.33099	1.80961e-39	3.3333e-35
IL5RA	160	648	0.246914	0.172976	0.33099	1.80961e-39	3.3333e-35
MNX1	481	637	0.755102	0.668739	0.827992	1.89067e-39	3.48262e-35
OR5K2	143	601	0.237937	0.162655	0.324586	2.18482e-39	4.02444e-35
CCL16	157	639	0.245696	0.171444	0.330286	2.55167e-39	4.70018e-35
MMP10	482	639	0.754304	0.668017	0.827196	2.55167e-39	4.70018e-35
CASP12	160	647	0.247295	0.173256	0.331472	2.72827e-39	5.02547e-35
HMGXB3	488	649	0.751926	0.666152	0.824619	3.65834e-39	6.73866e-35
COL14A1	161	649	0.248074	0.174038	0.33218	3.65834e-39	6.73866e-35
ABCG2	161	649	0.248074	0.174038	0.33218	3.65834e-39	6.73866e-35
RAE1	488	649	0.751926	0.666152	0.824619	3.65834e-39	6.73866e-35
GNAL	161	649	0.248074	0.174038	0.33218	3.65834e-39	6.73866e-35
KPNB1	488	649	0.751926	0.666152	0.824619	3.65834e-39	6.73866e-35
JUND	161	649	0.248074	0.174038	0.33218	3.65834e-39	6.73866e-35
RAI2	161	649	0.248074	0.174038	0.33218	3.65834e-39	6.73866e-35
RCAN2	161	649	0.248074	0.174038	0.33218	3.65834e-39	6.73866e-35
DARC	161	649	0.248074	0.174038	0.33218	3.65834e-39	6.73866e-35
ANAPC11	488	649	0.751926	0.666152	0.824619	3.65834e-39	6.73866e-35
HEATR2	488	649	0.751926	0.666152	0.824619	3.65834e-39	6.73866e-35
EGR3	161	649	0.248074	0.174038	0.33218	3.65834e-39	6.73866e-35
SOX4	488	649	0.751926	0.666152	0.824619	3.65834e-39	6.73866e-35
DNAJC18	161	649	0.248074	0.174038	0.33218	3.65834e-39	6.73866e-35
SLMO1	488	649	0.751926	0.666152	0.824619	3.65834e-39	6.73866e-35
LRRTM2	161	649	0.248074	0.174038	0.33218	3.65834e-39	6.73866e-35
C6orf72	161	649	0.248074	0.174038	0.33218	3.65834e-39	6.73866e-35
MMP28	161	649	0.248074	0.174038	0.33218	3.65834e-39	6.73866e-35
ZNF582	161	649	0.248074	0.174038	0.33218	3.65834e-39	6.73866e-35
BCO2	161	649	0.248074	0.174038	0.33218	3.65834e-39	6.73866e-35
ASTN1	161	649	0.248074	0.174038	0.33218	3.65834e-39	6.73866e-35
POLR2D	488	649	0.751926	0.666152	0.824619	3.65834e-39	6.73866e-35
HGF	161	649	0.248074	0.174038	0.33218	3.65834e-39	6.73866e-35
PLCL2	161	649	0.248074	0.174038	0.33218	3.65834e-39	6.73866e-35
JDP2	161	649	0.248074	0.174038	0.33218	3.65834e-39	6.73866e-35
TMEM214	488	649	0.751926	0.666152	0.824619	3.65834e-39	6.73866e-35
PCYOX1	161	649	0.248074	0.174038	0.33218	3.65834e-39	6.73866e-35
ORMDL2	488	649	0.751926	0.666152	0.824619	3.65834e-39	6.73866e-35
AQP7P1	160	645	0.248062	0.173818	0.332439	6.19208e-39	1.14058e-34
DLX5	483	642	0.752336	0.666101	0.825331	6.95859e-39	1.28177e-34
SYNGR4	481	639	0.752739	0.666321	0.825835	7.81574e-39	1.43966e-34
LHFPL5	421	545	0.772477	0.680273	0.848023	8.4917e-39	1.56417e-34
CLEC4GP1	156	633	0.246445	0.171774	0.331516	9.84344e-39	1.81316e-34
CDH16	155	630	0.246032	0.171253	0.331278	1.10374e-38	2.03309e-34
NOMO3	487	649	0.750385	0.664485	0.823275	1.10647e-38	2.03811e-34
CNRIP1	162	649	0.249615	0.175381	0.333848	1.10647e-38	2.03811e-34
PCDHGA9	162	649	0.249615	0.175381	0.333848	1.10647e-38	2.03811e-34
ABHD6	162	649	0.249615	0.175381	0.333848	1.10647e-38	2.03811e-34
C3orf67	487	649	0.750385	0.664485	0.823275	1.10647e-38	2.03811e-34
C17orf90	487	649	0.750385	0.664485	0.823275	1.10647e-38	2.03811e-34
SNRK	162	649	0.249615	0.175381	0.333848	1.10647e-38	2.03811e-34
HSDL2	162	649	0.249615	0.175381	0.333848	1.10647e-38	2.03811e-34
CSMD2	487	649	0.750385	0.664485	0.823275	1.10647e-38	2.03811e-34
KDM5B	487	649	0.750385	0.664485	0.823275	1.10647e-38	2.03811e-34
EXOSC1	487	649	0.750385	0.664485	0.823275	1.10647e-38	2.03811e-34
PSMA5	487	649	0.750385	0.664485	0.823275	1.10647e-38	2.03811e-34
CENPO	487	649	0.750385	0.664485	0.823275	1.10647e-38	2.03811e-34
C16orf53	487	649	0.750385	0.664485	0.823275	1.10647e-38	2.03811e-34
TMEM50B	162	649	0.249615	0.175381	0.333848	1.10647e-38	2.03811e-34
FANCB	487	649	0.750385	0.664485	0.823275	1.10647e-38	2.03811e-34
ACSF2	162	649	0.249615	0.175381	0.333848	1.10647e-38	2.03811e-34
AVEN	487	649	0.750385	0.664485	0.823275	1.10647e-38	2.03811e-34
LSM14B	487	649	0.750385	0.664485	0.823275	1.10647e-38	2.03811e-34
ZNF853	162	649	0.249615	0.175381	0.333848	1.10647e-38	2.03811e-34
C4orf3	162	649	0.249615	0.175381	0.333848	1.10647e-38	2.03811e-34
FAM89B	487	649	0.750385	0.664485	0.823275	1.10647e-38	2.03811e-34
PNPLA7	162	649	0.249615	0.175381	0.333848	1.10647e-38	2.03811e-34
WLS	162	649	0.249615	0.175381	0.333848	1.10647e-38	2.03811e-34
TMEM161A	487	649	0.750385	0.664485	0.823275	1.10647e-38	2.03811e-34
ZNF692	487	649	0.750385	0.664485	0.823275	1.10647e-38	2.03811e-34
CCDC34	487	649	0.750385	0.664485	0.823275	1.10647e-38	2.03811e-34
HIST1H1B	450	591	0.761421	0.672103	0.835916	1.45272e-38	2.67591e-34
PAR5	162	647	0.250386	0.175948	0.334819	2.49587e-38	4.59739e-34
CYP4A11	154	625	0.2464	0.1713	0.332033	2.8199e-38	5.19425e-34
MUSK	157	633	0.248025	0.173146	0.333229	3.00292e-38	5.53138e-34
UBFD1	486	649	0.748844	0.662819	0.82193	3.31928e-38	6.11411e-34
MAN1C1	163	649	0.251156	0.176725	0.335515	3.31928e-38	6.11411e-34
UCN	486	649	0.748844	0.662819	0.82193	3.31928e-38	6.11411e-34
POLE3	486	649	0.748844	0.662819	0.82193	3.31928e-38	6.11411e-34
C1orf85	486	649	0.748844	0.662819	0.82193	3.31928e-38	6.11411e-34
BRMS1	486	649	0.748844	0.662819	0.82193	3.31928e-38	6.11411e-34
SLIT2	163	649	0.251156	0.176725	0.335515	3.31928e-38	6.11411e-34
CSK	486	649	0.748844	0.662819	0.82193	3.31928e-38	6.11411e-34
TUB	163	649	0.251156	0.176725	0.335515	3.31928e-38	6.11411e-34
ECHDC1	163	649	0.251156	0.176725	0.335515	3.31928e-38	6.11411e-34
KIAA1908	163	649	0.251156	0.176725	0.335515	3.31928e-38	6.11411e-34
RNF126	486	649	0.748844	0.662819	0.82193	3.31928e-38	6.11411e-34
SLC22A3	163	649	0.251156	0.176725	0.335515	3.31928e-38	6.11411e-34
CRYL1	163	649	0.251156	0.176725	0.335515	3.31928e-38	6.11411e-34
FAM198A	163	649	0.251156	0.176725	0.335515	3.31928e-38	6.11411e-34
SH3D19	163	649	0.251156	0.176725	0.335515	3.31928e-38	6.11411e-34
LOH12CR2	163	649	0.251156	0.176725	0.335515	3.31928e-38	6.11411e-34
TTC13	486	649	0.748844	0.662819	0.82193	3.31928e-38	6.11411e-34
GRINA	486	649	0.748844	0.662819	0.82193	3.31928e-38	6.11411e-34
PSMA4	486	649	0.748844	0.662819	0.82193	3.31928e-38	6.11411e-34
SLIT3	163	649	0.251156	0.176725	0.335515	3.31928e-38	6.11411e-34
GADD45GIP1	486	649	0.748844	0.662819	0.82193	3.31928e-38	6.11411e-34
AKAP7	163	649	0.251156	0.176725	0.335515	3.31928e-38	6.11411e-34
SLC16A11	163	649	0.251156	0.176725	0.335515	3.31928e-38	6.11411e-34
CCT2	486	649	0.748844	0.662819	0.82193	3.31928e-38	6.11411e-34
SEMA3E	163	649	0.251156	0.176725	0.335515	3.31928e-38	6.11411e-34
CHURC1	163	649	0.251156	0.176725	0.335515	3.31928e-38	6.11411e-34
GPRASP2	162	646	0.250774	0.176234	0.335306	3.74568e-38	6.89955e-34
FBXO40	156	629	0.248013	0.172918	0.333498	5.08311e-38	9.36309e-34
SNORD76	483	645	0.748837	0.662529	0.822127	5.61847e-38	1.03492e-33
C12orf70	476	634	0.750789	0.663848	0.824396	6.04356e-38	1.11322e-33
TTPA	162	644	0.251553	0.176807	0.336285	8.4233e-38	1.55157e-33
SLC7A3	144	595	0.242017	0.165819	0.329492	8.61628e-38	1.58712e-33
FIGNL1	485	649	0.747304	0.661155	0.820584	9.87676e-38	1.8193e-33
CPNE1	485	649	0.747304	0.661155	0.820584	9.87676e-38	1.8193e-33
GADD45B	164	649	0.252696	0.17807	0.337181	9.87676e-38	1.8193e-33
TCEB2	485	649	0.747304	0.661155	0.820584	9.87676e-38	1.8193e-33
PAICS	485	649	0.747304	0.661155	0.820584	9.87676e-38	1.8193e-33
CCDC43	485	649	0.747304	0.661155	0.820584	9.87676e-38	1.8193e-33
C1orf43	485	649	0.747304	0.661155	0.820584	9.87676e-38	1.8193e-33
FAM122A	164	649	0.252696	0.17807	0.337181	9.87676e-38	1.8193e-33
SETDB1	485	649	0.747304	0.661155	0.820584	9.87676e-38	1.8193e-33
C6orf225	164	649	0.252696	0.17807	0.337181	9.87676e-38	1.8193e-33
TMEM139	164	649	0.252696	0.17807	0.337181	9.87676e-38	1.8193e-33
RASSF8	164	649	0.252696	0.17807	0.337181	9.87676e-38	1.8193e-33
STK35	485	649	0.747304	0.661155	0.820584	9.87676e-38	1.8193e-33
TMEM54	485	649	0.747304	0.661155	0.820584	9.87676e-38	1.8193e-33
KAT2A	485	649	0.747304	0.661155	0.820584	9.87676e-38	1.8193e-33
CLYBL	164	649	0.252696	0.17807	0.337181	9.87676e-38	1.8193e-33
ZNF408	485	649	0.747304	0.661155	0.820584	9.87676e-38	1.8193e-33
ITGA8	164	649	0.252696	0.17807	0.337181	9.87676e-38	1.8193e-33
QSOX2	485	649	0.747304	0.661155	0.820584	9.87676e-38	1.8193e-33
SLC2A4	164	649	0.252696	0.17807	0.337181	9.87676e-38	1.8193e-33
HSPA5	485	649	0.747304	0.661155	0.820584	9.87676e-38	1.8193e-33
TTC9C	485	649	0.747304	0.661155	0.820584	9.87676e-38	1.8193e-33
ADAM15	485	649	0.747304	0.661155	0.820584	9.87676e-38	1.8193e-33
COPZ1	485	649	0.747304	0.661155	0.820584	9.87676e-38	1.8193e-33
SLC39A3	485	649	0.747304	0.661155	0.820584	9.87676e-38	1.8193e-33
DLC1	164	649	0.252696	0.17807	0.337181	9.87676e-38	1.8193e-33
LEPROT	164	649	0.252696	0.17807	0.337181	9.87676e-38	1.8193e-33
SIRT6	485	649	0.747304	0.661155	0.820584	9.87676e-38	1.8193e-33
CNTN4	164	649	0.252696	0.17807	0.337181	9.87676e-38	1.8193e-33
SDHD	164	649	0.252696	0.17807	0.337181	9.87676e-38	1.8193e-33
MRPL24	485	649	0.747304	0.661155	0.820584	9.87676e-38	1.8193e-33
YPEL5	164	649	0.252696	0.17807	0.337181	9.87676e-38	1.8193e-33
C11orf54	164	649	0.252696	0.17807	0.337181	9.87676e-38	1.8193e-33
CASP2	485	649	0.747304	0.661155	0.820584	9.87676e-38	1.8193e-33
AASS	164	649	0.252696	0.17807	0.337181	9.87676e-38	1.8193e-33
HSF1	485	649	0.747304	0.661155	0.820584	9.87676e-38	1.8193e-33
NUDT10	164	649	0.252696	0.17807	0.337181	9.87676e-38	1.8193e-33
FAM13B	164	649	0.252696	0.17807	0.337181	9.87676e-38	1.8193e-33
SLBP	485	649	0.747304	0.661155	0.820584	9.87676e-38	1.8193e-33
GINS3	485	649	0.747304	0.661155	0.820584	9.87676e-38	1.8193e-33
GFRA1	164	649	0.252696	0.17807	0.337181	9.87676e-38	1.8193e-33
PPME1	485	649	0.747304	0.661155	0.820584	9.87676e-38	1.8193e-33
ADARB2	164	649	0.252696	0.17807	0.337181	9.87676e-38	1.8193e-33
FAM57B	478	638	0.749216	0.662437	0.822818	1.07326e-37	1.97694e-33
KIAA0408	132	561	0.235294	0.15802	0.324877	1.28362e-37	2.36442e-33
MT1IP	148	604	0.245033	0.168939	0.332089	1.92378e-37	3.5436e-33
LRRTM3	142	587	0.241908	0.165256	0.329994	2.46641e-37	4.54313e-33
FOLR3	156	625	0.2496	0.174077	0.335503	2.60323e-37	4.79514e-33
TRABD	484	649	0.745763	0.659491	0.819236	2.91518e-37	5.36976e-33
TIMP3	165	649	0.254237	0.179416	0.338845	2.91518e-37	5.36976e-33
CACNB4	165	649	0.254237	0.179416	0.338845	2.91518e-37	5.36976e-33
SDF2L1	484	649	0.745763	0.659491	0.819236	2.91518e-37	5.36976e-33
C4orf46	484	649	0.745763	0.659491	0.819236	2.91518e-37	5.36976e-33
SLC16A7	165	649	0.254237	0.179416	0.338845	2.91518e-37	5.36976e-33
OAS3	484	649	0.745763	0.659491	0.819236	2.91518e-37	5.36976e-33
PAFAH1B1	165	649	0.254237	0.179416	0.338845	2.91518e-37	5.36976e-33
GATAD2A	484	649	0.745763	0.659491	0.819236	2.91518e-37	5.36976e-33
TMIE	165	649	0.254237	0.179416	0.338845	2.91518e-37	5.36976e-33
CTSG	165	649	0.254237	0.179416	0.338845	2.91518e-37	5.36976e-33
PIK3R1	165	649	0.254237	0.179416	0.338845	2.91518e-37	5.36976e-33
DUSP19	165	649	0.254237	0.179416	0.338845	2.91518e-37	5.36976e-33
RPL8	484	649	0.745763	0.659491	0.819236	2.91518e-37	5.36976e-33
MYOZ3	165	649	0.254237	0.179416	0.338845	2.91518e-37	5.36976e-33
ASCC3	484	649	0.745763	0.659491	0.819236	2.91518e-37	5.36976e-33
RPLP0	484	649	0.745763	0.659491	0.819236	2.91518e-37	5.36976e-33
PPAT	484	649	0.745763	0.659491	0.819236	2.91518e-37	5.36976e-33
GPD1	165	649	0.254237	0.179416	0.338845	2.91518e-37	5.36976e-33
SKIV2L	484	649	0.745763	0.659491	0.819236	2.91518e-37	5.36976e-33
STMN1	484	649	0.745763	0.659491	0.819236	2.91518e-37	5.36976e-33
GYPC	165	649	0.254237	0.179416	0.338845	2.91518e-37	5.36976e-33
MRPS23	484	649	0.745763	0.659491	0.819236	2.91518e-37	5.36976e-33
PAPSS2	165	649	0.254237	0.179416	0.338845	2.91518e-37	5.36976e-33
C22orf39	165	649	0.254237	0.179416	0.338845	2.91518e-37	5.36976e-33
MEOX2	165	649	0.254237	0.179416	0.338845	2.91518e-37	5.36976e-33
REXO4	484	649	0.745763	0.659491	0.819236	2.91518e-37	5.36976e-33
KIF1C	165	649	0.254237	0.179416	0.338845	2.91518e-37	5.36976e-33
COMMD4	484	649	0.745763	0.659491	0.819236	2.91518e-37	5.36976e-33
HSP90B3P	484	649	0.745763	0.659491	0.819236	2.91518e-37	5.36976e-33
KBTBD12	161	638	0.252351	0.177182	0.337563	3.19972e-37	5.89388e-33
C8orf12	115	511	0.225049	0.146104	0.318086	3.83329e-37	7.06092e-33
MMP27	94	451	0.208426	0.128012	0.305869	3.88864e-37	7.16288e-33
ASPG	165	648	0.25463	0.179707	0.339337	4.35263e-37	8.01755e-33
SIX1	483	648	0.74537	0.658998	0.818943	4.35263e-37	8.01755e-33
LOC284578	160	634	0.252366	0.176978	0.337859	5.4162e-37	9.97664e-33
P2RX2	159	631	0.251981	0.176479	0.337654	6.12185e-37	1.12764e-32
C20orf144	478	641	0.74571	0.658865	0.819601	8.35008e-37	1.53808e-32
PQLC1	166	649	0.255778	0.180764	0.340509	8.53512e-37	1.57217e-32
SLC17A9	483	649	0.744222	0.65783	0.817887	8.53512e-37	1.57217e-32
PKIG	166	649	0.255778	0.180764	0.340509	8.53512e-37	1.57217e-32
CDC25B	483	649	0.744222	0.65783	0.817887	8.53512e-37	1.57217e-32
NRG2	166	649	0.255778	0.180764	0.340509	8.53512e-37	1.57217e-32
SSSCA1	483	649	0.744222	0.65783	0.817887	8.53512e-37	1.57217e-32
SLC25A4	166	649	0.255778	0.180764	0.340509	8.53512e-37	1.57217e-32
FBXO6	483	649	0.744222	0.65783	0.817887	8.53512e-37	1.57217e-32
COPB2	483	649	0.744222	0.65783	0.817887	8.53512e-37	1.57217e-32
FCGRT	166	649	0.255778	0.180764	0.340509	8.53512e-37	1.57217e-32
PHKG2	483	649	0.744222	0.65783	0.817887	8.53512e-37	1.57217e-32
GLRX3	483	649	0.744222	0.65783	0.817887	8.53512e-37	1.57217e-32
CD302	166	649	0.255778	0.180764	0.340509	8.53512e-37	1.57217e-32
TRIM28	483	649	0.744222	0.65783	0.817887	8.53512e-37	1.57217e-32
TRIM61	166	649	0.255778	0.180764	0.340509	8.53512e-37	1.57217e-32
SBDS	166	649	0.255778	0.180764	0.340509	8.53512e-37	1.57217e-32
BMX	166	649	0.255778	0.180764	0.340509	8.53512e-37	1.57217e-32
KLB	166	649	0.255778	0.180764	0.340509	8.53512e-37	1.57217e-32
EIF5AL1	483	649	0.744222	0.65783	0.817887	8.53512e-37	1.57217e-32
ZNF217	483	649	0.744222	0.65783	0.817887	8.53512e-37	1.57217e-32
VPS33A	483	649	0.744222	0.65783	0.817887	8.53512e-37	1.57217e-32
SF3B14	483	649	0.744222	0.65783	0.817887	8.53512e-37	1.57217e-32
RGS9	166	649	0.255778	0.180764	0.340509	8.53512e-37	1.57217e-32
ITGA9	166	649	0.255778	0.180764	0.340509	8.53512e-37	1.57217e-32
DDR2	166	649	0.255778	0.180764	0.340509	8.53512e-37	1.57217e-32
C19orf52	483	649	0.744222	0.65783	0.817887	8.53512e-37	1.57217e-32
MYL9	166	649	0.255778	0.180764	0.340509	8.53512e-37	1.57217e-32
GPLD1	166	649	0.255778	0.180764	0.340509	8.53512e-37	1.57217e-32
C9orf69	483	649	0.744222	0.65783	0.817887	8.53512e-37	1.57217e-32
BVES	166	649	0.255778	0.180764	0.340509	8.53512e-37	1.57217e-32
ZFP36L2	166	649	0.255778	0.180764	0.340509	8.53512e-37	1.57217e-32
SATB1	166	649	0.255778	0.180764	0.340509	8.53512e-37	1.57217e-32
SGCE	166	649	0.255778	0.180764	0.340509	8.53512e-37	1.57217e-32
FTSJ2	483	649	0.744222	0.65783	0.817887	8.53512e-37	1.57217e-32
VOPP1	483	649	0.744222	0.65783	0.817887	8.53512e-37	1.57217e-32
RBCK1	483	649	0.744222	0.65783	0.817887	8.53512e-37	1.57217e-32
[truncated: 16,421 more rows]

## Sheet: miRNA
miRNA	num_ox	num_dx	frac	l_ci	u_ci	p	p_Bonf
hsa-mir-21	594	642	0.925234	0.874487	0.959544	9.14941e-121	4.75769e-118
hsa-mir-139	66	642	0.102804	0.0604299	0.157585	1.41509e-102	7.35846e-100
hsa-mir-133a-1	105	642	0.163551	0.109619	0.227772	9.52664e-71	4.95385e-68
hsa-mir-1307	536	642	0.834891	0.76872	0.887766	4.83955e-70	2.51656e-67
hsa-mir-204	106	642	0.165109	0.110926	0.229527	4.83955e-70	2.51656e-67
hsa-mir-145	107	642	0.166667	0.112234	0.23128	2.43103e-69	1.26414e-66
hsa-mir-93	534	642	0.831776	0.765221	0.885144	1.20763e-68	6.27965e-66
hsa-mir-183	531	642	0.827103	0.759985	0.881198	1.38565e-66	7.2054e-64
hsa-mir-1-2	115	641	0.179407	0.122962	0.245601	1.09088e-63	5.67256e-61
hsa-mir-133b	109	622	0.175241	0.118669	0.242008	1.42938e-63	7.43275e-61
hsa-mir-182	522	642	0.813084	0.744371	0.869266	1.17558e-60	6.11302e-58
hsa-mir-629	519	642	0.808411	0.739195	0.865259	9.24072e-59	4.80517e-56
hsa-mir-96	517	642	0.805296	0.735753	0.86258	1.61279e-57	8.38652e-55
hsa-mir-331	516	642	0.803738	0.734034	0.861239	6.63845e-57	3.45199e-54
hsa-mir-769	515	642	0.802181	0.732317	0.859895	2.70576e-56	1.407e-53
hsa-mir-106b	513	642	0.799065	0.728887	0.857204	4.36561e-55	2.27012e-52
hsa-mir-133a-2	98	547	0.179159	0.118595	0.251141	1.18023e-54	6.13721e-52
hsa-mir-30a	130	642	0.202492	0.142796	0.271113	1.72832e-54	8.98729e-52
hsa-mir-671	512	642	0.797508	0.727174	0.855856	1.72832e-54	8.98729e-52
hsa-let-7c	133	642	0.207165	0.146844	0.276247	1.01268e-52	5.26591e-50
hsa-mir-1258	118	593	0.198988	0.137594	0.270171	1.08691e-51	5.65193e-49
hsa-mir-130b	506	642	0.788162	0.716927	0.847739	5.45075e-51	2.83439e-48
hsa-mir-99a	136	642	0.211838	0.150904	0.281369	5.45075e-51	2.83439e-48
hsa-mir-195	137	642	0.213396	0.152261	0.283073	2.02007e-50	1.05043e-47
hsa-mir-101-2	137	642	0.213396	0.152261	0.283073	2.02007e-50	1.05043e-47
hsa-mir-3677	503	642	0.783489	0.711823	0.843662	2.69889e-49	1.40342e-46
hsa-mir-1301	500	642	0.778816	0.706731	0.839572	1.23092e-47	6.40077e-45
hsa-mir-937	489	626	0.78115	0.708295	0.842305	2.73374e-47	1.42154e-44
hsa-mir-210	499	642	0.777259	0.705036	0.838206	4.31926e-47	2.24601e-44
hsa-mir-26a-2	144	642	0.224299	0.161794	0.294964	1.50212e-46	7.81103e-44
hsa-mir-1247	146	642	0.227414	0.16453	0.298349	1.76897e-45	9.19866e-43
hsa-mir-589	496	642	0.772586	0.69996	0.8341	1.76897e-45	9.19866e-43
hsa-mir-143	147	642	0.228972	0.1659	0.30004	5.99072e-45	3.11518e-42
hsa-mir-423	494	642	0.76947	0.696583	0.831356	2.01108e-44	1.04576e-41
hsa-mir-151	492	642	0.766355	0.69321	0.828608	2.20787e-43	1.14809e-40
hsa-mir-206	131	587	0.223169	0.158183	0.297116	4.77878e-43	2.48497e-40
hsa-mir-92b	490	642	0.76324	0.689843	0.825854	2.34153e-42	1.2176e-39
hsa-mir-301b	465	604	0.769868	0.694603	0.833431	5.24296e-42	2.72634e-39
hsa-mir-30c-2	153	642	0.238318	0.174146	0.310157	7.52789e-42	3.9145e-39
hsa-mir-3127	489	642	0.761682	0.688161	0.824475	7.52789e-42	3.9145e-39
hsa-mir-381	154	642	0.239875	0.175525	0.311839	2.39963e-41	1.24781e-38
hsa-mir-1293	307	367	0.836512	0.746639	0.903211	4.555e-41	2.3686e-38
hsa-mir-103-2	486	642	0.757009	0.683123	0.820331	2.37707e-40	1.23607e-37
hsa-mir-454	485	642	0.755452	0.681446	0.818948	7.38756e-40	3.84153e-37
hsa-mir-592	476	628	0.757962	0.68328	0.821812	8.46149e-40	4.39997e-37
hsa-mir-760	479	634	0.755521	0.681026	0.819372	2.11532e-39	1.09997e-36
hsa-mir-4326	442	577	0.766031	0.688576	0.831393	4.82901e-39	2.51108e-36
hsa-mir-590	482	642	0.750779	0.676422	0.81479	2.10918e-38	1.09677e-35
hsa-mir-421	481	641	0.75039	0.675944	0.814489	3.17027e-38	1.64854e-35
hsa-mir-490	80	415	0.192771	0.121838	0.277975	3.46083e-38	1.79963e-35
hsa-mir-148b	479	642	0.746106	0.67141	0.810621	5.58985e-37	2.90672e-34
hsa-mir-147b	422	552	0.764493	0.685052	0.831362	5.60963e-37	2.91701e-34
hsa-mir-7-1	474	642	0.738318	0.663078	0.80365	1.1189e-34	5.8183e-32
hsa-mir-181b-1	474	642	0.738318	0.663078	0.80365	1.1189e-34	5.8183e-32
hsa-mir-196b	473	642	0.73676	0.661415	0.802252	3.152e-34	1.63904e-31
hsa-mir-100	170	642	0.264798	0.197748	0.338585	8.80878e-34	4.58057e-31
hsa-mir-411	170	642	0.264798	0.197748	0.338585	8.80878e-34	4.58057e-31
hsa-mir-3189	274	335	0.81791	0.720498	0.891213	2.27363e-33	1.18229e-30
hsa-mir-486	172	642	0.267913	0.200546	0.341908	6.71799e-33	3.49336e-30
hsa-mir-15a	469	642	0.73053	0.654774	0.796651	1.83341e-32	9.53372e-30
hsa-mir-1254	420	564	0.744681	0.664574	0.813271	2.7468e-32	1.42834e-29
hsa-mir-181b-2	468	642	0.728972	0.653117	0.795247	4.96441e-32	2.58149e-29
hsa-mir-497	175	642	0.272586	0.204753	0.346883	1.33376e-31	6.93556e-29
hsa-mir-383	103	445	0.231461	0.156521	0.317773	5.11801e-31	2.66137e-28
hsa-mir-379	177	642	0.275701	0.207562	0.350195	9.40487e-31	4.89053e-28
hsa-mir-218-2	179	642	0.278816	0.210376	0.353502	6.42956e-30	3.34337e-27
hsa-mir-330	463	642	0.721184	0.644846	0.788215	6.42956e-30	3.34337e-27
hsa-mir-301a	463	642	0.721184	0.644846	0.788215	6.42956e-30	3.34337e-27
hsa-mir-128-2	463	642	0.721184	0.644846	0.788215	6.42956e-30	3.34337e-27
hsa-mir-616	461	640	0.720313	0.643797	0.787524	1.3404e-29	6.97007e-27
hsa-mir-451	181	642	0.281931	0.213194	0.356805	4.26244e-29	2.21647e-26
hsa-mir-299	180	637	0.282575	0.213523	0.357788	1.02705e-28	5.34066e-26
hsa-mir-940	459	641	0.716069	0.639366	0.783631	1.55696e-28	8.0962e-26
hsa-mir-3176	270	341	0.791789	0.691908	0.869683	1.85316e-28	9.63645e-26
hsa-mir-33b	458	640	0.715625	0.638834	0.783277	2.23291e-28	1.16111e-25
hsa-mir-3170	448	624	0.717949	0.640268	0.786175	2.72448e-28	1.41673e-25
hsa-mir-125b-1	184	642	0.286604	0.217429	0.361751	6.87136e-28	3.57311e-25
hsa-mir-877	450	629	0.715421	0.637917	0.783636	7.29871e-28	3.79533e-25
hsa-mir-3199-2	181	633	0.28594	0.216365	0.361595	1.09712e-27	5.70502e-25
hsa-mir-3174	286	368	0.777174	0.67973	0.855103	1.39286e-27	7.24286e-25
hsa-mir-196a-1	456	640	0.7125	0.63553	0.780441	1.40198e-27	7.2903e-25
hsa-mir-103-1	457	642	0.711838	0.634956	0.779742	1.70973e-27	8.89059e-25
hsa-mir-378c	185	640	0.289062	0.219559	0.36447	3.47332e-27	1.80613e-24
hsa-mir-3619	307	402	0.763682	0.669453	0.84077	3.80027e-27	1.97614e-24
hsa-mir-155	456	642	0.71028	0.633311	0.778326	4.22223e-27	2.19556e-24
hsa-mir-1306	456	642	0.71028	0.633311	0.778326	4.22223e-27	2.19556e-24
hsa-mir-495	186	642	0.28972	0.220258	0.365044	4.22223e-27	2.19556e-24
hsa-mir-3662	287	372	0.771505	0.67404	0.850002	9.77178e-27	5.08133e-24
hsa-mir-185	455	642	0.708723	0.631668	0.776909	1.0349e-26	5.38146e-24
hsa-mir-639	419	583	0.718696	0.638239	0.789012	1.05135e-26	5.46703e-24
hsa-mir-1910	261	332	0.786145	0.68412	0.865977	1.14185e-26	5.93765e-24
hsa-mir-125b-2	188	642	0.292835	0.223091	0.368332	2.5177e-26	1.3092e-23
hsa-mir-142	454	642	0.707165	0.630025	0.775491	2.5177e-26	1.3092e-23
hsa-mir-144	189	642	0.294393	0.224509	0.369975	6.07956e-26	3.16137e-23
hsa-mir-376c	189	641	0.294852	0.224875	0.370519	8.59283e-26	4.46827e-23
hsa-mir-503	449	637	0.704867	0.627287	0.773646	1.42655e-25	7.41805e-23
hsa-mir-337	190	642	0.29595	0.225927	0.371616	1.45718e-25	7.57733e-23
hsa-mir-15b	452	642	0.70405	0.626743	0.772653	1.45718e-25	7.57733e-23
hsa-mir-549	242	306	0.79085	0.684752	0.872567	1.65057e-25	8.58295e-23
hsa-mir-3610	432	611	0.707038	0.627868	0.776957	4.2928e-25	2.23226e-22
hsa-mir-17	450	642	0.700935	0.623465	0.76981	8.18751e-25	4.2575e-22
hsa-mir-708	450	642	0.700935	0.623465	0.76981	8.18751e-25	4.2575e-22
hsa-mir-3613	450	642	0.700935	0.623465	0.76981	8.18751e-25	4.2575e-22
hsa-mir-378	192	642	0.299065	0.228768	0.374897	8.18751e-25	4.2575e-22
hsa-mir-2277	437	621	0.703704	0.625023	0.773402	1.08126e-24	5.62256e-22
hsa-mir-25	449	642	0.699377	0.621827	0.768387	1.91942e-24	9.98099e-22
hsa-mir-1269	404	568	0.711268	0.629256	0.783168	2.31403e-24	1.2033e-21
hsa-mir-550a-1	448	642	0.697819	0.620191	0.766963	4.46685e-24	2.32276e-21
hsa-mir-744	448	642	0.697819	0.620191	0.766963	4.46685e-24	2.32276e-21
hsa-mir-29c	195	642	0.303738	0.233037	0.379809	1.03194e-23	5.36609e-21
hsa-mir-654	195	642	0.303738	0.233037	0.379809	1.03194e-23	5.36609e-21
hsa-mir-1277	434	621	0.698873	0.619939	0.768999	1.41623e-23	7.36442e-21
hsa-mir-939	432	618	0.699029	0.619904	0.769299	1.66963e-23	8.68206e-21
hsa-mir-128-1	445	642	0.693146	0.615287	0.762685	5.38848e-23	2.80201e-20
hsa-mir-550a-2	441	639	0.690141	0.611947	0.760081	3.2336e-22	1.68147e-19
hsa-mir-18a	442	642	0.688474	0.610392	0.758399	6.08958e-22	3.16658e-19
hsa-mir-1304	396	566	0.699647	0.616837	0.772772	8.96037e-22	4.65939e-19
hsa-mir-3940	419	605	0.692562	0.612227	0.764094	1.26029e-21	6.55352e-19
hsa-mir-3682	416	600	0.693333	0.612689	0.765074	1.26767e-21	6.59187e-19
hsa-mir-484	439	642	0.683801	0.605505	0.754104	6.4508e-21	3.35441e-18
hsa-mir-19a	439	642	0.683801	0.605505	0.754104	6.4508e-21	3.35441e-18
hsa-mir-425	439	642	0.683801	0.605505	0.754104	6.4508e-21	3.35441e-18
hsa-mir-1276	251	334	0.751497	0.64621	0.837037	9.15314e-21	4.75963e-18
hsa-mir-3652	415	603	0.688226	0.607543	0.760239	1.21155e-20	6.30004e-18
hsa-mir-34a	438	642	0.682243	0.603878	0.75267	1.39665e-20	7.26256e-18
hsa-mir-10b	205	642	0.319315	0.24733	0.396122	3.00244e-20	1.56127e-17
hsa-mir-224	436	642	0.679128	0.600627	0.7498	6.40889e-20	3.33262e-17
hsa-mir-1468	207	642	0.32243	0.2502	0.399373	1.35838e-19	7.06359e-17
hsa-mir-181a-1	435	642	0.67757	0.599003	0.748363	1.35838e-19	7.06359e-17
hsa-mir-324	435	642	0.67757	0.599003	0.748363	1.35838e-19	7.06359e-17
hsa-mir-191	435	642	0.67757	0.599003	0.748363	1.35838e-19	7.06359e-17
hsa-mir-3691	317	446	0.710762	0.61761	0.791104	2.43452e-19	1.26595e-16
hsa-let-7d	434	642	0.676012	0.59738	0.746926	2.85891e-19	1.48663e-16
hsa-mir-632	375	544	0.689338	0.604264	0.764768	5.70505e-19	2.96662e-16
hsa-mir-659	432	641	0.673947	0.595166	0.74507	8.0764e-19	4.19973e-16
hsa-mir-10a	210	642	0.327103	0.254512	0.404242	1.23996e-18	6.44779e-16
hsa-mir-20a	432	642	0.672897	0.594137	0.744048	1.23996e-18	6.44779e-16
hsa-mir-29a	210	642	0.327103	0.254512	0.404242	1.23996e-18	6.44779e-16
hsa-mir-146b	431	642	0.67134	0.592516	0.742608	2.55536e-18	1.32879e-15
hsa-mir-1292	392	576	0.680556	0.597569	0.754771	2.75411e-18	1.43214e-15
hsa-mir-377	212	641	0.330733	0.257814	0.40808	7.02075e-18	3.65079e-15
hsa-mir-3651	397	587	0.67632	0.593961	0.750234	8.49789e-18	4.4189e-15
hsa-mir-675	212	640	0.33125	0.258238	0.408679	9.41827e-18	4.8975e-15
hsa-mir-1266	429	642	0.668224	0.589279	0.739725	1.06283e-17	5.52671e-15
hsa-mir-585	192	590	0.325424	0.249986	0.405872	1.49785e-17	7.78885e-15
hsa-mir-3690	378	557	0.678636	0.594104	0.754179	2.23541e-17	1.16241e-14
hsa-mir-1226	422	632	0.667722	0.588112	0.739787	2.38629e-17	1.24087e-14
hsa-mir-766	427	642	0.665109	0.586044	0.736838	4.29954e-17	2.23576e-14
hsa-mir-487b	215	641	0.335413	0.262148	0.412943	5.73249e-17	2.98089e-14
hsa-mir-3615	426	641	0.664587	0.585439	0.736406	5.73249e-17	2.98089e-14
hsa-mir-3928	423	636	0.665094	0.585644	0.737141	6.06742e-17	3.15506e-14
hsa-mir-545	401	600	0.668333	0.586578	0.742125	1.18472e-16	6.16053e-14
hsa-mir-605	192	583	0.329331	0.253149	0.410434	1.21735e-16	6.33022e-14
hsa-mir-16-2	425	642	0.661994	0.582814	0.733948	1.69196e-16	8.79821e-14
hsa-mir-127	217	642	0.338006	0.264607	0.415571	1.69196e-16	8.79821e-14
hsa-mir-140	218	642	0.339564	0.266052	0.417186	3.32198e-16	1.72743e-13
hsa-mir-643	404	608	0.664474	0.583128	0.738102	3.81312e-16	1.98282e-13
hsa-mir-767	309	447	0.691275	0.597117	0.77363	3.90362e-16	2.02988e-13
hsa-mir-2355	423	642	0.658879	0.579587	0.731053	6.47783e-16	3.36847e-13
hsa-mir-942	423	642	0.658879	0.579587	0.731053	6.47783e-16	3.36847e-13
hsa-mir-105-1	299	432	0.69213	0.596321	0.775687	9.06178e-16	4.71213e-13
hsa-mir-3191	354	525	0.674286	0.586922	0.752307	1.01499e-15	5.27795e-13
hsa-mir-488	128	419	0.305489	0.218892	0.400194	1.08451e-15	5.63944e-13
hsa-mir-2116	406	615	0.660163	0.579138	0.733714	1.56318e-15	8.12854e-13
hsa-mir-7-3	329	484	0.679752	0.588864	0.760262	1.86415e-15	9.69358e-13
hsa-mir-129-1	220	640	0.34375	0.269832	0.421644	2.17733e-15	1.13221e-12
hsa-mir-202	182	549	0.331512	0.252941	0.415216	2.22073e-15	1.15478e-12
hsa-mir-320b-2	420	642	0.654206	0.574753	0.726706	4.61048e-15	2.39745e-12
hsa-mir-154	222	642	0.345794	0.271844	0.423636	4.61048e-15	2.39745e-12
hsa-mir-3607	420	642	0.654206	0.574753	0.726706	4.61048e-15	2.39745e-12
hsa-mir-141	420	642	0.654206	0.574753	0.726706	4.61048e-15	2.39745e-12
hsa-mir-579	392	594	0.659933	0.577432	0.734708	5.21663e-15	2.71265e-12
hsa-mir-129-2	221	639	0.345853	0.271732	0.423881	5.47242e-15	2.84566e-12
hsa-mir-196a-2	363	545	0.666055	0.580033	0.743413	7.13127e-15	3.70826e-12
hsa-mir-3922	378	571	0.661996	0.577871	0.738008	7.95732e-15	4.1378e-12
hsa-mir-3187	324	479	0.676409	0.584876	0.757615	8.68734e-15	4.51742e-12
hsa-mir-190	223	642	0.347352	0.273294	0.425247	8.74882e-15	4.54939e-12
hsa-mir-576	419	642	0.652648	0.573144	0.725254	8.74882e-15	4.54939e-12
hsa-mir-665	190	562	0.338078	0.259854	0.421054	1.33484e-14	6.94115e-12
hsa-mir-138-1	198	581	0.340792	0.263592	0.422484	1.37455e-14	7.14766e-12
hsa-mir-625	418	642	0.65109	0.571535	0.723802	1.64897e-14	8.57467e-12
hsa-mir-101-1	224	642	0.34891	0.274746	0.426856	1.64897e-14	8.57467e-12
hsa-mir-30b	224	642	0.34891	0.274746	0.426856	1.64897e-14	8.57467e-12
hsa-mir-1180	418	642	0.65109	0.571535	0.723802	1.64897e-14	8.57467e-12
hsa-mir-483	221	632	0.349684	0.274905	0.428276	3.59369e-14	1.86872e-11
hsa-mir-615	381	581	0.655766	0.572168	0.73163	5.13454e-14	2.66996e-11
hsa-mir-16-1	416	642	0.647975	0.568321	0.720896	5.74053e-14	2.98508e-11
hsa-mir-369	226	642	0.352025	0.27765	0.430072	5.74053e-14	2.98508e-11
hsa-mir-218-1	218	623	0.34992	0.274609	0.429092	5.99834e-14	3.11914e-11
hsa-mir-3648	415	641	0.647426	0.567691	0.720437	7.45992e-14	3.87916e-11
hsa-mir-548t	254	366	0.693989	0.589593	0.783852	8.33955e-14	4.33657e-11
hsa-mir-636	305	452	0.674779	0.580367	0.758337	8.59187e-14	4.46777e-11
hsa-mir-3136	361	548	0.658759	0.572705	0.736496	9.14297e-14	4.75435e-11
hsa-mir-758	227	642	0.353583	0.279104	0.431679	1.06033e-13	5.5137e-11
hsa-mir-200c	415	642	0.646417	0.566715	0.719441	1.06033e-13	5.5137e-11
hsa-mir-3934	408	630	0.647619	0.567176	0.721215	1.13416e-13	5.89761e-11
hsa-mir-3622a	157	474	0.331224	0.247011	0.42139	1.66579e-13	8.66211e-11
hsa-mir-1229	372	569	0.653779	0.569206	0.730535	1.94956e-13	1.01377e-10
hsa-mir-651	413	641	0.644306	0.564475	0.717522	2.5162e-13	1.30842e-10
hsa-mir-658	313	470	0.665957	0.57307	0.748823	5.3623e-13	2.78839e-10
hsa-mir-181a-2	412	642	0.641745	0.561903	0.715072	6.41888e-13	3.33782e-10
hsa-mir-136	230	642	0.358255	0.283471	0.436494	6.41888e-13	3.33782e-10
hsa-mir-222	411	642	0.640187	0.5603	0.713614	1.15436e-12	6.00265e-10
hsa-mir-3913-1	411	642	0.640187	0.5603	0.713614	1.15436e-12	6.00265e-10
hsa-mir-363	231	642	0.359813	0.284928	0.438097	1.15436e-12	6.00265e-10
hsa-mir-1538	306	460	0.665217	0.571258	0.748977	1.20406e-12	6.26113e-10
hsa-mir-3679	216	309	0.699029	0.585229	0.795309	2.00663e-12	1.04345e-09
hsa-mir-432	232	642	0.361371	0.286386	0.4397	2.06222e-12	1.07235e-09
hsa-mir-27b	232	642	0.361371	0.286386	0.4397	2.06222e-12	1.07235e-09
hsa-mir-181d	410	642	0.638629	0.558699	0.712155	2.06222e-12	1.07235e-09
hsa-mir-23a	410	642	0.638629	0.558699	0.712155	2.06222e-12	1.07235e-09
hsa-mir-494	228	631	0.361331	0.285722	0.440344	3.14619e-12	1.63602e-09
hsa-mir-433	226	626	0.361022	0.285143	0.440343	3.43203e-12	1.78466e-09
hsa-mir-27a	409	642	0.637072	0.557098	0.710695	3.65975e-12	1.90307e-09
hsa-mir-3620	264	391	0.675192	0.573399	0.764443	3.68277e-12	1.91504e-09
hsa-mir-3654	223	322	0.692547	0.580809	0.787906	3.90053e-12	2.02828e-09
hsa-mir-138-2	201	567	0.354497	0.275378	0.437675	4.03819e-12	2.09986e-09
hsa-mir-105-2	295	445	0.662921	0.56724	0.748179	5.70334e-12	2.96574e-09
hsa-mir-1305	230	335	0.686567	0.576801	0.780978	7.15451e-12	3.72034e-09
hsa-mir-3200	407	641	0.634945	0.554851	0.708755	8.22653e-12	4.2778e-09
hsa-mir-655	231	634	0.364353	0.288725	0.443262	8.33586e-12	4.33465e-09
hsa-mir-1537	299	454	0.65859	0.563731	0.743445	1.30916e-11	6.80761e-09
hsa-mir-3199-1	222	611	0.363339	0.286417	0.443701	1.40731e-11	7.31803e-09
hsa-mir-581	369	576	0.640625	0.556169	0.717873	1.45528e-11	7.56744e-09
hsa-mir-3154	119	367	0.324251	0.230019	0.42658	1.46973e-11	7.64259e-09
hsa-mir-188	405	640	0.632812	0.552597	0.706808	1.82664e-11	9.49851e-09
hsa-mir-200a	405	642	0.630841	0.550704	0.704847	3.39825e-11	1.76709e-08
hsa-mir-548e	367	576	0.637153	0.552598	0.714635	4.63155e-11	2.40841e-08
hsa-mir-19b-1	404	642	0.629283	0.549108	0.703383	5.83542e-11	3.03442e-08
hsa-mir-370	238	642	0.370717	0.295153	0.449296	5.83542e-11	3.03442e-08
hsa-mir-3190	282	429	0.657343	0.559613	0.744558	6.89943e-11	3.5877e-08
hsa-mir-1228	387	613	0.631321	0.549274	0.706933	8.08231e-11	4.2028e-08
hsa-mir-548k	283	432	0.655093	0.557633	0.742228	1.11815e-10	5.81441e-08
hsa-mir-3676	402	641	0.627145	0.546854	0.701426	1.25412e-10	6.52144e-08
hsa-mir-374b	240	642	0.373832	0.298082	0.452488	1.68729e-10	8.77391e-08
hsa-mir-3687	379	602	0.629568	0.546711	0.705939	2.12263e-10	1.10377e-07
hsa-mir-1284	314	488	0.643443	0.55155	0.726716	2.37391e-10	1.23443e-07
hsa-mir-663	296	457	0.647702	0.552784	0.733216	2.72895e-10	1.41905e-07
hsa-mir-219-1	401	642	0.624611	0.544324	0.698985	2.8412e-10	1.47743e-07
hsa-mir-3605	401	642	0.624611	0.544324	0.698985	2.8412e-10	1.47743e-07
hsa-mir-192	401	642	0.624611	0.544324	0.698985	2.8412e-10	1.47743e-07
hsa-mir-455	400	642	0.623053	0.542731	0.697518	4.75326e-10	2.4717e-07
hsa-mir-3680	323	506	0.63834	0.547995	0.720595	5.02838e-10	2.61476e-07
hsa-mir-3130-1	398	639	0.622848	0.542329	0.69749	5.58307e-10	2.9032e-07
hsa-mir-3942	316	495	0.638384	0.547013	0.721486	7.68848e-10	3.99801e-07
hsa-mir-342	399	642	0.621495	0.541139	0.696049	7.90069e-10	4.10836e-07
hsa-mir-135a-1	236	625	0.3776	0.300637	0.457412	9.9757e-10	5.18737e-07
hsa-mir-340	398	642	0.619938	0.539548	0.69458	1.30475e-09	6.7847e-07
hsa-mir-889	244	642	0.380062	0.303951	0.458861	1.30475e-09	6.7847e-07
hsa-mir-548o	362	579	0.625216	0.540582	0.703279	1.79762e-09	9.34762e-07
hsa-mir-23b	245	642	0.38162	0.30542	0.460452	2.14085e-09	1.11324e-06
hsa-mir-934	215	573	0.375218	0.295107	0.458529	2.48701e-09	1.29325e-06
hsa-mir-556	351	561	0.625668	0.539664	0.704875	2.82781e-09	1.47046e-06
hsa-mir-3941	360	577	0.623917	0.539103	0.702188	2.82989e-09	1.47154e-06
hsa-mir-3684	319	505	0.631683	0.541065	0.714493	3.47914e-09	1.80915e-06
hsa-mir-92a-2	396	642	0.616822	0.536368	0.691639	3.49015e-09	1.81488e-06
hsa-mir-92a-1	396	642	0.616822	0.536368	0.691639	3.49015e-09	1.81488e-06
hsa-mir-410	246	642	0.383178	0.30689	0.462043	3.49015e-09	1.81488e-06
hsa-mir-26b	246	642	0.383178	0.30689	0.462043	3.49015e-09	1.81488e-06
hsa-mir-338	246	642	0.383178	0.30689	0.462043	3.49015e-09	1.81488e-06
hsa-mir-543	239	626	0.381789	0.304643	0.461629	3.59002e-09	1.86681e-06
hsa-mir-3178	211	317	0.665615	0.55163	0.764868	3.76567e-09	1.95815e-06
hsa-mir-3944	292	458	0.637555	0.542433	0.72379	4.17657e-09	2.17182e-06
hsa-mir-656	209	557	0.375224	0.294012	0.459728	4.17902e-09	2.17309e-06
hsa-mir-3074	395	642	0.615265	0.534779	0.690167	5.65342e-09	2.93978e-06
hsa-mir-197	394	642	0.613707	0.533191	0.688695	9.09894e-09	4.73145e-06
hsa-mir-125a	248	642	0.386293	0.309833	0.465221	9.09894e-09	4.73145e-06
hsa-mir-3194	298	471	0.632696	0.538802	0.718178	9.11426e-09	4.73942e-06
hsa-mir-376b	240	623	0.385233	0.307711	0.465337	1.10716e-08	5.75722e-06
hsa-mir-548b	245	634	0.386435	0.309501	0.465864	1.17699e-08	6.12035e-06
hsa-mir-212	393	642	0.61215	0.531604	0.687221	1.45509e-08	7.56646e-06
hsa-mir-3647	393	642	0.61215	0.531604	0.687221	1.45509e-08	7.56646e-06
hsa-mir-130a	249	642	0.38785	0.311305	0.466809	1.45509e-08	7.56646e-06
hsa-mir-190b	341	549	0.621129	0.534064	0.701437	1.50956e-08	7.84973e-06
hsa-mir-31	385	628	0.613057	0.531617	0.688871	1.60607e-08	8.35156e-06
hsa-mir-765	281	443	0.634312	0.537456	0.722149	1.70747e-08	8.87885e-06
hsa-mir-181c	392	642	0.610592	0.530017	0.685747	2.31213e-08	1.20231e-05
hsa-let-7i	392	642	0.610592	0.530017	0.685747	2.31213e-08	1.20231e-05
hsa-mir-873	154	422	0.364929	0.272968	0.461777	3.141e-08	1.63332e-05
hsa-mir-148a	391	642	0.609034	0.528432	0.684272	3.65063e-08	1.89833e-05
hsa-mir-1288	364	595	0.611765	0.528024	0.689619	5.53213e-08	2.87671e-05
hsa-mir-676	250	636	0.393082	0.315906	0.472508	7.75151e-08	4.03079e-05
hsa-mir-132	389	642	0.605919	0.525264	0.68132	8.9288e-08	4.64297e-05
hsa-mir-449a	283	452	0.626106	0.530039	0.71374	9.17248e-08	4.76969e-05
hsa-mir-329-1	205	532	0.385338	0.30166	0.472034	1.37748e-07	7.16289e-05
hsa-mir-32	388	642	0.604361	0.523681	0.679842	1.38317e-07	7.19248e-05
hsa-mir-642a	386	639	0.604069	0.523191	0.679733	1.60569e-07	8.34957e-05
hsa-mir-98	387	642	0.602804	0.522099	0.678364	2.12918e-07	0.000110717
hsa-mir-548s	310	504	0.615079	0.523992	0.699084	2.68523e-07	0.000139632
hsa-mir-376a-1	248	625	0.3968	0.318771	0.476985	2.78448e-07	0.000144793
hsa-mir-33a	386	642	0.601246	0.520517	0.676884	3.25693e-07	0.000169361
hsa-mir-339	386	642	0.601246	0.520517	0.676884	3.25693e-07	0.000169361
hsa-mir-3926-1	238	601	0.396007	0.316522	0.477762	3.86319e-07	0.000200886
hsa-mir-3653	385	642	0.599688	0.518937	0.675404	4.95076e-07	0.00025744
hsa-mir-376a-2	225	570	0.394737	0.313256	0.478663	5.67337e-07	0.000295015
hsa-mir-1179	171	448	0.381696	0.291061	0.476095	6.26013e-07	0.000325527
hsa-mir-126	258	642	0.401869	0.324596	0.481063	7.47838e-07	0.000388876
hsa-mir-134	258	642	0.401869	0.324596	0.481063	7.47838e-07	0.000388876
hsa-mir-7-2	343	568	0.603873	0.517988	0.683909	8.3883e-07	0.000436191
hsa-mir-548v	372	621	0.599034	0.516894	0.675993	9.06154e-07	0.0004712
hsa-mir-3140	216	341	0.633431	0.5226	0.732659	9.50683e-07	0.000494355
hsa-mir-424	383	642	0.596573	0.515778	0.672442	1.12259e-06	0.000583746
hsa-mir-487a	252	626	0.402556	0.324293	0.482764	1.22999e-06	0.000639595
hsa-mir-429	381	640	0.595313	0.514373	0.671355	1.61262e-06	0.000838562
hsa-mir-186	382	642	0.595016	0.5142	0.67096	1.67462e-06	0.000870804
hsa-mir-326	260	642	0.404984	0.327558	0.484222	1.67462e-06	0.000870804
hsa-mir-153-2	382	642	0.595016	0.5142	0.67096	1.67462e-06	0.000870804
hsa-mir-199a-1	260	642	0.404984	0.327558	0.484222	1.67462e-06	0.000870804
hsa-mir-3158-2	317	525	0.60381	0.514407	0.686892	2.24931e-06	0.00116964
hsa-mir-1249	380	640	0.59375	0.51279	0.669868	2.39357e-06	0.00124466
hsa-mir-107	381	642	0.593458	0.512623	0.669476	2.48258e-06	0.00129094
hsa-mir-1224	322	535	0.601869	0.513294	0.684324	2.80502e-06	0.00145861
hsa-mir-30e	262	642	0.4081	0.330524	0.487377	3.65752e-06	0.00190191
hsa-mir-345	380	642	0.5919	0.511047	0.667992	3.65752e-06	0.00190191
hsa-mir-329-2	225	560	0.401786	0.319211	0.486565	3.8348e-06	0.00199409
hsa-mir-3664	325	542	0.599631	0.511608	0.681704	4.01763e-06	0.00208917
hsa-mir-3678	351	590	0.594915	0.510552	0.673987	4.58794e-06	0.00238573
hsa-mir-499	241	592	0.407095	0.326444	0.489628	7.05417e-06	0.00366817
hsa-mir-450b	378	642	0.588785	0.507896	0.665022	7.79227e-06	0.00405198
hsa-mir-199b	264	642	0.411215	0.333493	0.490529	7.79227e-06	0.00405198
hsa-mir-511-2	264	642	0.411215	0.333493	0.490529	7.79227e-06	0.00405198
hsa-mir-135b	378	642	0.588785	0.507896	0.665022	7.79227e-06	0.00405198
hsa-mir-23c	249	609	0.408867	0.329233	0.490266	7.85599e-06	0.00408511
hsa-mir-193b	377	642	0.587227	0.506322	0.663535	1.12686e-05	0.00585968
hsa-mir-320c-2	325	548	0.593066	0.505451	0.675064	1.51698e-05	0.00788832
hsa-mir-1255a	314	528	0.594697	0.50543	0.678069	1.55663e-05	0.00809447
hsa-mir-199a-2	266	642	0.41433	0.336465	0.493678	1.61956e-05	0.00842172
hsa-mir-570	339	574	0.590592	0.50499	0.670927	1.63123e-05	0.00848242
hsa-mir-1248	373	637	0.585557	0.504314	0.662227	1.79553e-05	0.00933677
hsa-mir-217	267	642	0.415888	0.337952	0.495251	2.3134e-05	0.0120297
hsa-mir-200b	375	642	0.584112	0.503176	0.66056	2.3134e-05	0.0120297
hsa-mir-511-1	267	642	0.415888	0.337952	0.495251	2.3134e-05	0.0120297
hsa-mir-135a-2	203	501	0.40519	0.31784	0.49485	2.53813e-05	0.0131983
hsa-mir-323b	367	628	0.584395	0.502552	0.661641	2.67794e-05	0.0139253
hsa-mir-29b-1	374	642	0.582555	0.501605	0.659071	3.28426e-05	0.0170781
hsa-mir-3655	256	426	0.600939	0.50145	0.692817	3.60702e-05	0.0187565
hsa-mir-935	360	623	0.577849	0.49562	0.655681	0.000116529	0.0605949
hsa-mir-1976	370	642	0.576324	0.495327	0.653107	0.000125499	0.0652597
hsa-mir-362	272	642	0.423676	0.345401	0.503105	0.000125499	0.0652597
hsa-mir-1262	269	635	0.423622	0.344928	0.503484	0.000135382	0.0703987
hsa-mir-3150b	326	561	0.581105	0.494415	0.662789	0.000140402	0.0730089
hsa-mir-944	340	588	0.578231	0.493561	0.658232	0.000170052	0.088427
hsa-mir-203	369	642	0.574766	0.493759	0.651614	0.000172819	0.0898657
hsa-mir-504	272	638	0.426332	0.347705	0.506026	0.000226032	0.117537
hsa-mir-580	332	575	0.577391	0.491752	0.65829	0.000236417	0.122937
hsa-mir-361	368	642	0.573209	0.492192	0.650121	0.000236544	0.123003
hsa-mir-3926-2	176	428	0.411215	0.316579	0.508239	0.000279138	0.145152
hsa-mir-214	275	642	0.428349	0.349879	0.507808	0.000321821	0.167347
hsa-mir-184	271	633	0.42812	0.349116	0.508136	0.000339964	0.176781
hsa-mir-19b-2	366	642	0.570093	0.489061	0.647131	0.000435214	0.226311
hsa-mir-122	195	326	0.59816	0.484127	0.702489	0.000466393	0.242524
hsa-mir-3173	332	580	0.572414	0.487121	0.6532	0.000556832	0.289553
hsa-mir-99b	365	642	0.568536	0.487496	0.645635	0.000585039	0.304221
hsa-mir-3129	285	493	0.578093	0.485518	0.665119	0.000605539	0.31488
hsa-mir-3917	352	618	0.569579	0.486968	0.648061	0.000616693	0.32068
hsa-mir-146a	364	642	0.566978	0.485933	0.644138	0.000781753	0.406512
hsa-mir-607	222	520	0.426923	0.340006	0.515125	0.000987089	0.513286
hsa-mir-150	279	642	0.434579	0.355862	0.514067	0.0010384	0.539967
hsa-mir-2110	363	642	0.565421	0.48437	0.64264	0.0010384	0.539967
hsa-mir-24-1	279	642	0.434579	0.355862	0.514067	0.0010384	0.539967
hsa-mir-3131	184	310	0.593548	0.476528	0.700709	0.00117148	0.60917
hsa-mir-548j	306	536	0.570896	0.482125	0.654858	0.0011773	0.612198
hsa-mir-1270-2	339	599	0.565943	0.482006	0.645759	0.00141743	0.737063
hsa-mir-320d-1	332	586	0.566553	0.481681	0.647189	0.00144759	0.752745
hsa-mir-539	280	641	0.436817	0.357954	0.516374	0.00155873	0.810539
hsa-mir-519a-1	240	415	0.578313	0.477306	0.672736	0.00164797	0.856945
hsa-mir-496	276	632	0.436709	0.3573	0.516824	0.00165436	0.860265
hsa-mir-431	281	642	0.437695	0.358858	0.517192	0.00179975	0.93587
hsa-mir-485	281	642	0.437695	0.358858	0.517192	0.00179975	0.93587
hsa-mir-3614	353	628	0.562102	0.480136	0.640272	0.00209731	1.0906
hsa-mir-452	360	642	0.560748	0.479686	0.638143	0.00234846	1.2212
hsa-mir-660	282	642	0.439252	0.360357	0.518753	0.00234846	1.2212
hsa-mir-1287	359	642	0.55919	0.478127	0.636642	0.00304646	1.58416
hsa-mir-221	359	642	0.55919	0.478127	0.636642	0.00304646	1.58416
hsa-mir-502	283	642	0.44081	0.361857	0.520314	0.00304646	1.58416
hsa-mir-320c-1	343	612	0.560458	0.477415	0.639667	0.00313722	1.63135
hsa-mir-599	180	308	0.584416	0.466976	0.692596	0.00359231	1.868
hsa-mir-3124	182	312	0.583333	0.466657	0.690944	0.00381559	1.98411
hsa-mir-216b	195	451	0.432373	0.338934	0.527022	0.00466999	2.42839
hsa-mir-3909	330	591	0.558376	0.473856	0.639007	0.00511263	2.65857
hsa-mir-219-2	263	466	0.564378	0.469096	0.654456	0.00621339	3.23096
hsa-mir-501	356	642	0.554517	0.473452	0.632135	0.00642062	3.33872
hsa-mir-1270-1	333	601	0.554077	0.470271	0.634219	0.00898228	4.67079
hsa-mir-1227	175	304	0.575658	0.457446	0.685136	0.00973896	5.06426
hsa-mir-887	288	642	0.448598	0.369369	0.528104	0.010252	5.33106
hsa-mir-193a	288	642	0.448598	0.369369	0.528104	0.010252	5.33106
hsa-mir-20b	288	642	0.448598	0.369369	0.528104	0.010252	5.33106
hsa-mir-24-2	354	642	0.551402	0.47034	0.629126	0.010252	5.33106
hsa-mir-618	315	568	0.554577	0.468353	0.636909	0.0104192	5.41801
hsa-mir-520b	177	309	0.572816	0.455581	0.681659	0.0121881	6.3378
hsa-mir-320e	234	416	0.5625	0.461611	0.657674	0.0123102	6.4013
hsa-mir-1291	339	615	0.55122	0.468385	0.630578	0.0123541	6.42411
hsa-mir-374a	353	642	0.549844	0.468785	0.627621	0.0128431	6.67843
hsa-let-7b	289	642	0.450156	0.370874	0.52966	0.0128431	6.67843
hsa-mir-30d	289	642	0.450156	0.370874	0.52966	0.0128431	6.67843
hsa-mir-450a-1	353	642	0.549844	0.468785	0.627621	0.0128431	6.67843
hsa-mir-517a	145	336	0.431548	0.323828	0.540953	0.0139701	7.26447
hsa-mir-320d-2	320	580	0.551724	0.466409	0.633337	0.0142219	7.39541
hsa-mir-2115	220	391	0.56266	0.458571	0.660667	0.0150985	7.85121
hsa-mir-1911	204	361	0.565097	0.456728	0.666738	0.0153597	7.98705
hsa-mir-584	352	642	0.548287	0.467231	0.626114	0.0159971	8.3185
hsa-mir-29b-2	352	642	0.548287	0.467231	0.626114	0.0159971	8.3185
hsa-mir-628	352	642	0.548287	0.467231	0.626114	0.0159971	8.3185
hsa-mir-517b	145	335	0.432836	0.324879	0.542398	0.0160907	8.36718
hsa-mir-2276	208	370	0.562162	0.455142	0.662793	0.0191906	9.97913
hsa-mir-34b	337	615	0.547967	0.465141	0.627438	0.0192731	10.022
hsa-mir-320a	351	642	0.546729	0.465677	0.624607	0.0198123	10.3024
hsa-mir-489	229	511	0.448141	0.359532	0.537122	0.0213374	11.0955
hsa-mir-137	245	442	0.554299	0.456474	0.647156	0.0252698	13.1403
hsa-mir-1185-1	210	468	0.448718	0.356187	0.54163	0.0297037	15.4459
hsa-mir-641	243	440	0.552273	0.454236	0.645423	0.0318125	16.5425
hsa-mir-891a	288	630	0.457143	0.37689	0.537372	0.0346403	18.0129
hsa-mir-506	179	401	0.446384	0.346714	0.546633	0.0358287	18.6309
hsa-let-7a-1	294	642	0.457944	0.378409	0.537427	0.0363794	18.9173
hsa-mir-375	348	642	0.542056	0.461022	0.620081	0.0363794	18.9173
hsa-mir-216a	270	590	0.457627	0.374722	0.54049	0.0435731	22.658
hsa-mir-223	295	642	0.459502	0.379919	0.538978	0.0440507	22.9064
hsa-mir-382	295	642	0.459502	0.379919	0.538978	0.0440507	22.9064
hsa-mir-335	295	642	0.459502	0.379919	0.538978	0.0440507	22.9064
hsa-mir-3609	203	367	0.553134	0.445737	0.65464	0.0471545	24.5204
hsa-mir-577	324	599	0.540902	0.457001	0.621623	0.0497619	25.8762
hsa-mir-365-2	296	642	0.461059	0.381429	0.540529	0.0530438	27.5828
hsa-mir-450a-2	346	642	0.538941	0.457922	0.61706	0.0530438	27.5828
hsa-let-7a-3	296	642	0.461059	0.381429	0.540529	0.0530438	27.5828
hsa-mir-18b	320	592	0.540541	0.456145	0.621734	0.0533062	27.7192
hsa-mir-3117	308	570	0.540351	0.454337	0.623049	0.059356	30.8651
hsa-mir-548q	243	530	0.458491	0.371062	0.545838	0.0616879	32.0777
hsa-let-7a-2	297	642	0.462617	0.38294	0.542078	0.0635205	33.0307
hsa-mir-508	297	642	0.462617	0.38294	0.542078	0.0635205	33.0307
hsa-mir-211	184	406	0.453202	0.353804	0.552794	0.0661841	34.4157
hsa-mir-153-1	328	611	0.536825	0.453781	0.616902	0.0749817	38.9905
hsa-mir-106a	344	642	0.535826	0.454825	0.614036	0.0756496	39.3378
hsa-let-7f-2	298	642	0.464174	0.384451	0.543627	0.0756496	39.3378
hsa-mir-505	344	642	0.535826	0.454825	0.614036	0.0756496	39.3378
hsa-mir-874	298	642	0.464174	0.384451	0.543627	0.0756496	39.3378
hsa-mir-551b	290	625	0.464	0.383219	0.54451	0.0783243	40.7286
hsa-mir-514-2	278	600	0.463333	0.380929	0.545481	0.0790926	41.1281
hsa-mir-552	256	473	0.541226	0.446766	0.631661	0.0804857	41.8526
hsa-mir-409	343	642	0.534268	0.453278	0.612523	0.0896042	46.5942
hsa-mir-892a	145	321	0.451713	0.340354	0.563434	0.0938907	48.8232
hsa-mir-514-3	279	600	0.465	0.382544	0.547137	0.094084	48.9237
hsa-mir-323	297	637	0.466248	0.386156	0.545994	0.0960154	49.928
hsa-mir-152	300	642	0.46729	0.387477	0.546722	0.105559	54.8907
hsa-mir-652	341	642	0.531153	0.450186	0.609494	0.123687	64.3172
hsa-mir-194-2	341	642	0.531153	0.450186	0.609494	0.123687	64.3172
hsa-mir-3667	170	312	0.544872	0.428487	0.654949	0.126235	65.6421
hsa-mir-598	302	642	0.470405	0.390506	0.549814	0.144156	74.9611
hsa-mir-34c	338	640	0.528125	0.447057	0.606666	0.166462	86.5604
hsa-mir-3065	303	642	0.471963	0.392022	0.551359	0.167125	86.9047
hsa-let-7g	303	642	0.471963	0.392022	0.551359	0.167125	86.9047
hsa-mir-532	303	642	0.471963	0.392022	0.551359	0.167125	86.9047
hsa-mir-516a-1	158	342	0.461988	0.353469	0.57017	0.176338	91.6957
hsa-mir-3188	230	431	0.533643	0.434768	0.628503	0.177361	92.2276
hsa-mir-4286	180	387	0.465116	0.362816	0.566931	0.186213	96.8306
hsa-mir-372	241	453	0.532009	0.435586	0.624689	0.188264	97.8974
hsa-mir-194-1	338	642	0.52648	0.445553	0.604945	0.192737	100.223
hsa-mir-514-1	281	594	0.473064	0.38996	0.555539	0.203353	105.744
hsa-mir-412	300	633	0.473934	0.39338	0.553865	0.203377	105.756
hsa-mir-26a-1	303	639	0.474178	0.393993	0.553738	0.205513	106.867
hsa-mir-1185-2	144	311	0.463023	0.349308	0.576297	0.212144	110.315
hsa-mir-3912	300	632	0.474684	0.394047	0.55467	0.217502	113.101
hsa-mir-664	305	642	0.475078	0.395055	0.554447	0.221122	114.983
hsa-mir-9-3	270	570	0.473684	0.388851	0.557839	0.224457	116.718
hsa-mir-3936	166	310	0.535484	0.418899	0.646398	0.232926	121.122
hsa-mir-627	333	636	0.523585	0.442306	0.602482	0.250155	130.081
hsa-let-7e	336	642	0.523364	0.442469	0.601908	0.252381	131.238
hsa-mir-624	333	637	0.522763	0.441557	0.60162	0.267243	138.966
hsa-mir-296	306	641	0.477379	0.397236	0.556786	0.268742	139.746
hsa-mir-3193	265	557	0.475763	0.389897	0.560851	0.270596	140.71
hsa-mir-509-1	316	604	0.523179	0.439778	0.604089	0.271923	141.4
hsa-mir-1181	253	481	0.525988	0.432494	0.616235	0.273805	142.378
hsa-mir-561	299	571	0.523643	0.43786	0.606775	0.276553	143.808
hsa-mir-520a	178	378	0.470899	0.367163	0.573796	0.28007	145.636
hsa-mir-365-1	307	642	0.478193	0.398092	0.557531	0.286594	149.029
hsa-mir-542	335	642	0.521807	0.440928	0.600389	0.286594	149.029
hsa-mir-1296	307	642	0.478193	0.398092	0.557531	0.286594	149.029
hsa-mir-885	296	566	0.522968	0.436815	0.606474	0.29333	152.532
hsa-mir-541	280	535	0.523364	0.434746	0.609168	0.299446	155.712
hsa-mir-493	334	642	0.520249	0.439388	0.598868	0.323806	168.379
hsa-mir-3157	277	578	0.479239	0.394835	0.562757	0.338738	176.144
hsa-mir-519a-2	190	361	0.526316	0.418429	0.629884	0.343463	178.601
hsa-mir-3616	171	324	0.527778	0.413895	0.636762	0.344956	179.377
hsa-mir-1275	268	514	0.521401	0.43102	0.608941	0.354317	184.245
hsa-mir-380	275	573	0.47993	0.395144	0.563796	0.358074	186.198
hsa-mir-149	333	642	0.518692	0.437848	0.597347	0.364028	189.295
hsa-mir-215	309	642	0.481308	0.401132	0.560612	0.364028	189.295
hsa-let-7f-1	332	642	0.517134	0.436309	0.595826	0.407235	211.762
hsa-mir-500a	310	642	0.482866	0.402653	0.562152	0.407235	211.762
hsa-mir-3920	202	387	0.521964	0.417836	0.622309	0.416066	216.354
hsa-mir-509-2	310	600	0.516667	0.43307	0.598002	0.437968	227.744
hsa-mir-28	311	642	0.484424	0.404174	0.563691	0.453359	235.747
hsa-mir-30c-1	311	642	0.484424	0.404174	0.563691	0.453359	235.747
hsa-mir-491	331	642	0.515576	0.434772	0.594303	0.453359	235.747
hsa-mir-346	194	404	0.480198	0.379439	0.579652	0.455541	236.881
hsa-mir-1245	304	627	0.484848	0.403643	0.565034	0.472261	245.576
hsa-mir-2114	294	570	0.515789	0.430037	0.599198	0.476465	247.762
hsa-mir-1295	293	604	0.485099	0.402368	0.566762	0.489144	254.355
hsa-mir-509-3	313	608	0.514803	0.431782	0.595659	0.490577	255.1
hsa-mir-500b	312	642	0.485981	0.405697	0.565228	0.502292	261.192
hsa-mir-205	316	615	0.513821	0.431288	0.594251	0.518842	269.798
hsa-mir-1294	238	491	0.484725	0.393069	0.575092	0.527553	274.327
hsa-mir-551a	267	519	0.514451	0.424615	0.601774	0.538905	280.23
hsa-mir-95	313	642	0.487539	0.40722	0.566766	0.553882	288.019
hsa-mir-582	313	642	0.487539	0.40722	0.566766	0.553882	288.019
hsa-mir-1271	329	642	0.512461	0.431698	0.591256	0.553882	288.019
hsa-mir-328	328	642	0.510903	0.430162	0.589731	0.607937	316.127
hsa-mir-1251	258	528	0.488636	0.400113	0.575791	0.632184	328.736
hsa-mir-653	327	642	0.509346	0.428627	0.588205	0.664223	345.396
hsa-mir-513c	162	316	0.512658	0.397761	0.623607	0.693808	360.78
hsa-mir-1274b	325	640	0.507812	0.426992	0.586823	0.722054	375.468
hsa-mir-187	316	640	0.49375	0.413177	0.573008	0.782037	406.659
hsa-mir-516a-2	175	356	0.491573	0.383918	0.597038	0.791054	411.348
hsa-mir-518b	162	319	0.507837	0.393626	0.618473	0.822834	427.874
hsa-mir-374c	172	349	0.492837	0.384078	0.599282	0.830496	431.858
hsa-mir-9-2	318	642	0.495327	0.414848	0.57444	0.843585	438.664
hsa-mir-574	318	642	0.495327	0.414848	0.57444	0.843585	438.664
hsa-mir-526b	213	430	0.495349	0.397163	0.591513	0.884991	460.195
hsa-mir-9-1	319	642	0.496885	0.416376	0.575973	0.905762	470.996
hsa-mir-3152	184	365	0.50411	0.397367	0.607944	0.916645	476.655
hsa-mir-22	322	642	0.501558	0.420965	0.580566	0.968522	503.632

## Sheet: methylation
marker	num_ox	num_dx	frac	l_ci	u_ci	p	p_Bonf
cg10216717	25	719	0.0347705	0.00957444	0.0825466	8.32958e-171	3.29901e-165
cg06570224	693	719	0.963839	0.913422	0.989014	2.2268e-169	8.81946e-164
cg12597389	691	719	0.961057	0.909443	0.987553	1.41694e-166	5.61193e-161
cg18222913	34	719	0.0472879	0.0162886	0.100305	1.57353e-158	6.2321e-153
cg27166177	35	719	0.0486787	0.0170858	0.102224	3.08458e-157	1.22168e-151
cg12052661	684	719	0.951321	0.895866	0.982108	3.08458e-157	1.22168e-151
cg15174623	684	719	0.951321	0.895866	0.982108	3.08458e-157	1.22168e-151
cg07057532	35	719	0.0486787	0.0170858	0.102224	3.08458e-157	1.22168e-151
cg18451817	35	719	0.0486787	0.0170858	0.102224	3.08458e-157	1.22168e-151
cg17811434	36	719	0.0500695	0.0178917	0.104134	5.87018e-156	2.32495e-150
cg21393387	37	719	0.0514604	0.018706	0.106035	1.08537e-154	4.2987e-149
cg11411203	681	719	0.947149	0.890188	0.979641	1.95113e-153	7.72764e-148
cg07852825	681	719	0.947149	0.890188	0.979641	1.95113e-153	7.72764e-148
cg23960736	39	719	0.054242	0.0203589	0.109812	3.41256e-152	1.35158e-146
cg19442493	40	719	0.0556328	0.0211968	0.111689	5.81092e-151	2.30147e-145
cg11436222	679	719	0.944367	0.886442	0.977958	5.81092e-151	2.30147e-145
cg00298065	679	719	0.944367	0.886442	0.977958	5.81092e-151	2.30147e-145
cg25026529	679	719	0.944367	0.886442	0.977958	5.81092e-151	2.30147e-145
cg19416570	679	719	0.944367	0.886442	0.977958	5.81092e-151	2.30147e-145
cg07746882	41	719	0.0570236	0.0220421	0.113558	9.63939e-150	3.81778e-144
cg01279413	41	719	0.0570236	0.0220421	0.113558	9.63939e-150	3.81778e-144
cg26159860	41	719	0.0570236	0.0220421	0.113558	9.63939e-150	3.81778e-144
cg10655046	678	719	0.942976	0.884581	0.977106	9.63939e-150	3.81778e-144
cg18143296	677	719	0.941586	0.882726	0.976246	1.55866e-148	6.17324e-143
cg10439896	42	719	0.0584145	0.0228945	0.115419	1.55866e-148	6.17324e-143
cg19942495	677	719	0.941586	0.882726	0.976246	1.55866e-148	6.17324e-143
cg03424345	42	719	0.0584145	0.0228945	0.115419	1.55866e-148	6.17324e-143
cg07240873	677	719	0.941586	0.882726	0.976246	1.55866e-148	6.17324e-143
cg06966811	676	719	0.940195	0.880878	0.97538	2.45809e-147	9.73551e-142
cg25212131	676	719	0.940195	0.880878	0.97538	2.45809e-147	9.73551e-142
cg14789818	676	719	0.940195	0.880878	0.97538	2.45809e-147	9.73551e-142
cg01232206	44	719	0.0611961	0.0246196	0.119122	3.78286e-146	1.49824e-140
cg22507154	675	719	0.938804	0.879037	0.974508	3.78286e-146	1.49824e-140
cg09029624	675	719	0.938804	0.879037	0.974508	3.78286e-146	1.49824e-140
cg02457319	44	718	0.0612813	0.0246546	0.119282	7.10346e-146	2.8134e-140
cg11484413	44	718	0.0612813	0.0246546	0.119282	7.10346e-146	2.8134e-140
cg15094119	45	719	0.0625869	0.025492	0.120963	5.68386e-145	2.25115e-139
cg08621454	46	719	0.0639777	0.0263707	0.122797	8.34221e-144	3.30402e-138
cg06623630	46	719	0.0639777	0.0263707	0.122797	8.34221e-144	3.30402e-138
cg01298102	46	719	0.0639777	0.0263707	0.122797	8.34221e-144	3.30402e-138
cg12453631	673	719	0.936022	0.875374	0.972745	8.34221e-144	3.30402e-138
cg16108230	673	719	0.936022	0.875374	0.972745	8.34221e-144	3.30402e-138
cg11983942	46	719	0.0639777	0.0263707	0.122797	8.34221e-144	3.30402e-138
cg25657261	673	719	0.936022	0.875374	0.972745	8.34221e-144	3.30402e-138
cg07826516	46	719	0.0639777	0.0263707	0.122797	8.34221e-144	3.30402e-138
cg08658787	673	719	0.936022	0.875374	0.972745	8.34221e-144	3.30402e-138
cg26612727	672	719	0.934631	0.873552	0.971854	1.19657e-142	4.73913e-137
cg25391162	672	719	0.934631	0.873552	0.971854	1.19657e-142	4.73913e-137
cg23883265	47	719	0.0653686	0.0272554	0.124626	1.19657e-142	4.73913e-137
cg24035245	672	719	0.934631	0.873552	0.971854	1.19657e-142	4.73913e-137
cg26365545	672	719	0.934631	0.873552	0.971854	1.19657e-142	4.73913e-137
cg08288811	672	719	0.934631	0.873552	0.971854	1.19657e-142	4.73913e-137
cg02926033	47	719	0.0653686	0.0272554	0.124626	1.19657e-142	4.73913e-137
cg17403512	672	719	0.934631	0.873552	0.971854	1.19657e-142	4.73913e-137
cg12782180	672	719	0.934631	0.873552	0.971854	1.19657e-142	4.73913e-137
cg12595013	672	719	0.934631	0.873552	0.971854	1.19657e-142	4.73913e-137
cg14486338	672	719	0.934631	0.873552	0.971854	1.19657e-142	4.73913e-137
cg13327545	672	719	0.934631	0.873552	0.971854	1.19657e-142	4.73913e-137
cg16473797	47	719	0.0653686	0.0272554	0.124626	1.19657e-142	4.73913e-137
cg11506843	47	719	0.0653686	0.0272554	0.124626	1.19657e-142	4.73913e-137
cg09170112	47	718	0.0654596	0.0272941	0.124794	2.23695e-142	8.85966e-137
cg26698460	671	719	0.933241	0.871736	0.970958	1.67806e-141	6.64613e-136
cg25743481	48	719	0.0667594	0.0281461	0.126448	1.67806e-141	6.64613e-136
cg06933824	671	719	0.933241	0.871736	0.970958	1.67806e-141	6.64613e-136
cg07648740	48	719	0.0667594	0.0281461	0.126448	1.67806e-141	6.64613e-136
cg20695203	48	719	0.0667594	0.0281461	0.126448	1.67806e-141	6.64613e-136
cg20168964	48	719	0.0667594	0.0281461	0.126448	1.67806e-141	6.64613e-136
cg16926102	671	719	0.933241	0.871736	0.970958	1.67806e-141	6.64613e-136
cg12111714	671	719	0.933241	0.871736	0.970958	1.67806e-141	6.64613e-136
cg17508591	671	719	0.933241	0.871736	0.970958	1.67806e-141	6.64613e-136
cg07333191	671	719	0.933241	0.871736	0.970958	1.67806e-141	6.64613e-136
cg26687173	671	719	0.933241	0.871736	0.970958	1.67806e-141	6.64613e-136
cg14959729	671	719	0.933241	0.871736	0.970958	1.67806e-141	6.64613e-136
cg13027458	48	719	0.0667594	0.0281461	0.126448	1.67806e-141	6.64613e-136
cg03784113	49	719	0.0681502	0.0290425	0.128264	2.30186e-140	9.11677e-135
cg14427009	670	719	0.93185	0.869925	0.970055	2.30186e-140	9.11677e-135
cg11312408	670	719	0.93185	0.869925	0.970055	2.30186e-140	9.11677e-135
cg24947764	670	719	0.93185	0.869925	0.970055	2.30186e-140	9.11677e-135
cg18148375	49	719	0.0681502	0.0290425	0.128264	2.30186e-140	9.11677e-135
cg16572603	670	719	0.93185	0.869925	0.970055	2.30186e-140	9.11677e-135
cg09528494	49	719	0.0681502	0.0290425	0.128264	2.30186e-140	9.11677e-135
cg18356785	670	719	0.93185	0.869925	0.970055	2.30186e-140	9.11677e-135
cg20672708	49	719	0.0681502	0.0290425	0.128264	2.30186e-140	9.11677e-135
cg27615378	670	719	0.93185	0.869925	0.970055	2.30186e-140	9.11677e-135
cg05860723	670	719	0.93185	0.869925	0.970055	2.30186e-140	9.11677e-135
cg00736201	49	719	0.0681502	0.0290425	0.128264	2.30186e-140	9.11677e-135
cg06151243	669	719	0.930459	0.86812	0.969148	3.08983e-139	1.22376e-133
cg23746497	669	719	0.930459	0.86812	0.969148	3.08983e-139	1.22376e-133
cg23159693	669	719	0.930459	0.86812	0.969148	3.08983e-139	1.22376e-133
cg23933216	50	719	0.069541	0.0299445	0.130075	3.08983e-139	1.22376e-133
cg04094178	50	719	0.069541	0.0299445	0.130075	3.08983e-139	1.22376e-133
cg02578944	669	719	0.930459	0.86812	0.969148	3.08983e-139	1.22376e-133
cg00484358	669	719	0.930459	0.86812	0.969148	3.08983e-139	1.22376e-133
cg10645317	669	719	0.930459	0.86812	0.969148	3.08983e-139	1.22376e-133
cg07039560	669	719	0.930459	0.86812	0.969148	3.08983e-139	1.22376e-133
cg17941572	669	719	0.930459	0.86812	0.969148	3.08983e-139	1.22376e-133
cg08950105	50	719	0.069541	0.0299445	0.130075	3.08983e-139	1.22376e-133
cg05184519	50	719	0.069541	0.0299445	0.130075	3.08983e-139	1.22376e-133
cg26279070	668	719	0.929068	0.866321	0.968235	4.06016e-138	1.60807e-132
cg14462779	668	719	0.929068	0.866321	0.968235	4.06016e-138	1.60807e-132
cg09340639	51	719	0.0709318	0.030852	0.13188	4.06016e-138	1.60807e-132
cg19537184	51	719	0.0709318	0.030852	0.13188	4.06016e-138	1.60807e-132
cg06335867	668	719	0.929068	0.866321	0.968235	4.06016e-138	1.60807e-132
cg07539798	668	719	0.929068	0.866321	0.968235	4.06016e-138	1.60807e-132
cg14239592	668	719	0.929068	0.866321	0.968235	4.06016e-138	1.60807e-132
cg13826452	668	719	0.929068	0.866321	0.968235	4.06016e-138	1.60807e-132
cg08065657	668	719	0.929068	0.866321	0.968235	4.06016e-138	1.60807e-132
cg19802138	668	719	0.929068	0.866321	0.968235	4.06016e-138	1.60807e-132
cg18247055	667	719	0.927677	0.864526	0.967317	5.22483e-137	2.06935e-131
cg17144184	52	719	0.0723227	0.0317648	0.133679	5.22483e-137	2.06935e-131
cg24394172	667	719	0.927677	0.864526	0.967317	5.22483e-137	2.06935e-131
cg12877723	667	719	0.927677	0.864526	0.967317	5.22483e-137	2.06935e-131
cg07691684	52	719	0.0723227	0.0317648	0.133679	5.22483e-137	2.06935e-131
cg27630202	667	719	0.927677	0.864526	0.967317	5.22483e-137	2.06935e-131
cg10804656	667	719	0.927677	0.864526	0.967317	5.22483e-137	2.06935e-131
cg03852551	52	719	0.0723227	0.0317648	0.133679	5.22483e-137	2.06935e-131
cg26587228	52	719	0.0723227	0.0317648	0.133679	5.22483e-137	2.06935e-131
cg23986375	52	719	0.0723227	0.0317648	0.133679	5.22483e-137	2.06935e-131
cg06812760	52	719	0.0723227	0.0317648	0.133679	5.22483e-137	2.06935e-131
cg23016129	667	719	0.927677	0.864526	0.967317	5.22483e-137	2.06935e-131
cg26375473	667	719	0.927677	0.864526	0.967317	5.22483e-137	2.06935e-131
cg17827477	52	719	0.0723227	0.0317648	0.133679	5.22483e-137	2.06935e-131
cg14367229	666	719	0.926287	0.862737	0.966394	6.58692e-136	2.60881e-130
cg24099067	666	719	0.926287	0.862737	0.966394	6.58692e-136	2.60881e-130
cg18569734	666	719	0.926287	0.862737	0.966394	6.58692e-136	2.60881e-130
cg04923174	53	719	0.0737135	0.0326827	0.135474	6.58692e-136	2.60881e-130
cg04414975	53	719	0.0737135	0.0326827	0.135474	6.58692e-136	2.60881e-130
cg19165390	666	719	0.926287	0.862737	0.966394	6.58692e-136	2.60881e-130
cg14231297	666	719	0.926287	0.862737	0.966394	6.58692e-136	2.60881e-130
cg00602245	53	719	0.0737135	0.0326827	0.135474	6.58692e-136	2.60881e-130
cg15985905	53	719	0.0737135	0.0326827	0.135474	6.58692e-136	2.60881e-130
cg00712711	53	719	0.0737135	0.0326827	0.135474	6.58692e-136	2.60881e-130
cg19639898	666	719	0.926287	0.862737	0.966394	6.58692e-136	2.60881e-130
cg15103195	53	719	0.0737135	0.0326827	0.135474	6.58692e-136	2.60881e-130
cg20189761	53	719	0.0737135	0.0326827	0.135474	6.58692e-136	2.60881e-130
cg20467957	666	719	0.926287	0.862737	0.966394	6.58692e-136	2.60881e-130
cg21160877	53	718	0.0738162	0.0327292	0.135656	1.22043e-135	4.83364e-130
cg08461949	665	719	0.924896	0.860953	0.965466	8.13816e-135	3.2232e-129
cg04638205	54	719	0.0751043	0.0336058	0.137263	8.13816e-135	3.2232e-129
cg12744820	665	719	0.924896	0.860953	0.965466	8.13816e-135	3.2232e-129
cg01181150	54	719	0.0751043	0.0336058	0.137263	8.13816e-135	3.2232e-129
cg00732232	54	719	0.0751043	0.0336058	0.137263	8.13816e-135	3.2232e-129
cg21928406	665	719	0.924896	0.860953	0.965466	8.13816e-135	3.2232e-129
cg04738965	665	719	0.924896	0.860953	0.965466	8.13816e-135	3.2232e-129
cg18358723	665	719	0.924896	0.860953	0.965466	8.13816e-135	3.2232e-129
cg05331856	54	719	0.0751043	0.0336058	0.137263	8.13816e-135	3.2232e-129
cg04242070	54	719	0.0751043	0.0336058	0.137263	8.13816e-135	3.2232e-129
cg04359418	665	719	0.924896	0.860953	0.965466	8.13816e-135	3.2232e-129
cg03752104	54	719	0.0751043	0.0336058	0.137263	8.13816e-135	3.2232e-129
cg18633471	54	719	0.0751043	0.0336058	0.137263	8.13816e-135	3.2232e-129
cg09169356	54	719	0.0751043	0.0336058	0.137263	8.13816e-135	3.2232e-129
cg22288613	665	719	0.924896	0.860953	0.965466	8.13816e-135	3.2232e-129
cg06546469	54	719	0.0751043	0.0336058	0.137263	8.13816e-135	3.2232e-129
cg15304679	54	719	0.0751043	0.0336058	0.137263	8.13816e-135	3.2232e-129
cg26316702	54	719	0.0751043	0.0336058	0.137263	8.13816e-135	3.2232e-129
cg05852824	54	719	0.0751043	0.0336058	0.137263	8.13816e-135	3.2232e-129
cg07815836	665	719	0.924896	0.860953	0.965466	8.13816e-135	3.2232e-129
cg27410383	54	719	0.0751043	0.0336058	0.137263	8.13816e-135	3.2232e-129
cg08833577	664	719	0.923505	0.859174	0.964534	9.85717e-134	3.90403e-128
cg20192747	664	719	0.923505	0.859174	0.964534	9.85717e-134	3.90403e-128
cg04601296	664	719	0.923505	0.859174	0.964534	9.85717e-134	3.90403e-128
cg15144153	664	719	0.923505	0.859174	0.964534	9.85717e-134	3.90403e-128
cg16086237	55	719	0.0764951	0.0345337	0.139047	9.85717e-134	3.90403e-128
cg16582779	664	719	0.923505	0.859174	0.964534	9.85717e-134	3.90403e-128
cg03653377	55	719	0.0764951	0.0345337	0.139047	9.85717e-134	3.90403e-128
cg23244790	664	719	0.923505	0.859174	0.964534	9.85717e-134	3.90403e-128
cg12624721	55	719	0.0764951	0.0345337	0.139047	9.85717e-134	3.90403e-128
cg17631914	55	719	0.0764951	0.0345337	0.139047	9.85717e-134	3.90403e-128
cg13521678	55	719	0.0764951	0.0345337	0.139047	9.85717e-134	3.90403e-128
cg04947680	664	719	0.923505	0.859174	0.964534	9.85717e-134	3.90403e-128
cg09639151	664	719	0.923505	0.859174	0.964534	9.85717e-134	3.90403e-128
cg26874872	55	719	0.0764951	0.0345337	0.139047	9.85717e-134	3.90403e-128
cg07969668	55	719	0.0764951	0.0345337	0.139047	9.85717e-134	3.90403e-128
cg06679878	55	719	0.0764951	0.0345337	0.139047	9.85717e-134	3.90403e-128
cg04058752	664	719	0.923505	0.859174	0.964534	9.85717e-134	3.90403e-128
cg11969108	55	719	0.0764951	0.0345337	0.139047	9.85717e-134	3.90403e-128
cg00241002	49	694	0.0706052	0.0301104	0.132724	1.28595e-133	5.09315e-128
cg27269149	55	718	0.0766017	0.0345828	0.139234	1.82088e-133	7.21176e-128
cg10903903	663	719	0.922114	0.8574	0.963596	1.17086e-132	4.63729e-127
cg09926260	56	719	0.077886	0.0354664	0.140826	1.17086e-132	4.63729e-127
cg01182154	56	719	0.077886	0.0354664	0.140826	1.17086e-132	4.63729e-127
cg06757405	663	719	0.922114	0.8574	0.963596	1.17086e-132	4.63729e-127
cg03095797	56	719	0.077886	0.0354664	0.140826	1.17086e-132	4.63729e-127
cg03828745	663	719	0.922114	0.8574	0.963596	1.17086e-132	4.63729e-127
cg09513990	663	719	0.922114	0.8574	0.963596	1.17086e-132	4.63729e-127
cg22517388	663	719	0.922114	0.8574	0.963596	1.17086e-132	4.63729e-127
cg24806371	56	719	0.077886	0.0354664	0.140826	1.17086e-132	4.63729e-127
cg14224444	56	719	0.077886	0.0354664	0.140826	1.17086e-132	4.63729e-127
cg24613080	663	719	0.922114	0.8574	0.963596	1.17086e-132	4.63729e-127
cg13283952	663	719	0.922114	0.8574	0.963596	1.17086e-132	4.63729e-127
cg20699586	663	719	0.922114	0.8574	0.963596	1.17086e-132	4.63729e-127
cg13582542	663	719	0.922114	0.8574	0.963596	1.17086e-132	4.63729e-127
cg10019018	56	719	0.077886	0.0354664	0.140826	1.17086e-132	4.63729e-127
cg03989260	663	719	0.922114	0.8574	0.963596	1.17086e-132	4.63729e-127
cg20300343	662	718	0.922006	0.857208	0.963544	2.15962e-132	8.5534e-127
cg02195405	56	717	0.0781032	0.0355675	0.141205	3.98292e-132	1.57748e-126
cg06215569	662	719	0.920723	0.85563	0.962654	1.36432e-131	5.40353e-126
cg04598121	662	719	0.920723	0.85563	0.962654	1.36432e-131	5.40353e-126
cg00084798	57	719	0.0792768	0.0364039	0.1426	1.36432e-131	5.40353e-126
cg20810997	57	719	0.0792768	0.0364039	0.1426	1.36432e-131	5.40353e-126
cg23033158	57	719	0.0792768	0.0364039	0.1426	1.36432e-131	5.40353e-126
cg01327147	662	719	0.920723	0.85563	0.962654	1.36432e-131	5.40353e-126
cg22396555	662	719	0.920723	0.85563	0.962654	1.36432e-131	5.40353e-126
cg03099728	662	719	0.920723	0.85563	0.962654	1.36432e-131	5.40353e-126
cg20457796	662	719	0.920723	0.85563	0.962654	1.36432e-131	5.40353e-126
cg11563680	662	719	0.920723	0.85563	0.962654	1.36432e-131	5.40353e-126
cg19403534	662	719	0.920723	0.85563	0.962654	1.36432e-131	5.40353e-126
cg10460946	57	719	0.0792768	0.0364039	0.1426	1.36432e-131	5.40353e-126
cg01917716	57	719	0.0792768	0.0364039	0.1426	1.36432e-131	5.40353e-126
cg18675097	662	719	0.920723	0.85563	0.962654	1.36432e-131	5.40353e-126
cg00217080	57	719	0.0792768	0.0364039	0.1426	1.36432e-131	5.40353e-126
cg26724070	662	719	0.920723	0.85563	0.962654	1.36432e-131	5.40353e-126
cg04086239	57	719	0.0792768	0.0364039	0.1426	1.36432e-131	5.40353e-126
cg01967642	57	719	0.0792768	0.0364039	0.1426	1.36432e-131	5.40353e-126
cg12892506	662	719	0.920723	0.85563	0.962654	1.36432e-131	5.40353e-126
cg13967888	662	719	0.920723	0.85563	0.962654	1.36432e-131	5.40353e-126
cg20542190	57	719	0.0792768	0.0364039	0.1426	1.36432e-131	5.40353e-126
cg16544169	662	719	0.920723	0.85563	0.962654	1.36432e-131	5.40353e-126
cg15693572	57	719	0.0792768	0.0364039	0.1426	1.36432e-131	5.40353e-126
cg00175487	57	719	0.0792768	0.0364039	0.1426	1.36432e-131	5.40353e-126
cg01440489	57	718	0.0793872	0.0364557	0.142792	2.51268e-131	9.95172e-126
cg15375488	58	719	0.0806676	0.0373459	0.14437	1.56e-130	6.17854e-125
cg13539545	661	719	0.919332	0.853865	0.961708	1.56e-130	6.17854e-125
cg06550539	58	719	0.0806676	0.0373459	0.14437	1.56e-130	6.17854e-125
cg12346967	58	719	0.0806676	0.0373459	0.14437	1.56e-130	6.17854e-125
cg27512510	661	719	0.919332	0.853865	0.961708	1.56e-130	6.17854e-125
cg19802477	58	719	0.0806676	0.0373459	0.14437	1.56e-130	6.17854e-125
cg05513274	58	719	0.0806676	0.0373459	0.14437	1.56e-130	6.17854e-125
cg05123257	58	719	0.0806676	0.0373459	0.14437	1.56e-130	6.17854e-125
cg07879681	58	719	0.0806676	0.0373459	0.14437	1.56e-130	6.17854e-125
cg14739664	661	719	0.919332	0.853865	0.961708	1.56e-130	6.17854e-125
cg19673176	58	719	0.0806676	0.0373459	0.14437	1.56e-130	6.17854e-125
cg12506013	58	719	0.0806676	0.0373459	0.14437	1.56e-130	6.17854e-125
cg05923226	661	719	0.919332	0.853865	0.961708	1.56e-130	6.17854e-125
cg08157459	58	719	0.0806676	0.0373459	0.14437	1.56e-130	6.17854e-125
cg26558417	58	719	0.0806676	0.0373459	0.14437	1.56e-130	6.17854e-125
cg22911200	58	719	0.0806676	0.0373459	0.14437	1.56e-130	6.17854e-125
cg25351606	661	719	0.919332	0.853865	0.961708	1.56e-130	6.17854e-125
cg19606290	58	719	0.0806676	0.0373459	0.14437	1.56e-130	6.17854e-125
cg05937737	661	719	0.919332	0.853865	0.961708	1.56e-130	6.17854e-125
cg05787556	661	719	0.919332	0.853865	0.961708	1.56e-130	6.17854e-125
cg26681183	661	719	0.919332	0.853865	0.961708	1.56e-130	6.17854e-125
cg05981335	661	719	0.919332	0.853865	0.961708	1.56e-130	6.17854e-125
cg05673079	58	719	0.0806676	0.0373459	0.14437	1.56e-130	6.17854e-125
cg04888174	58	719	0.0806676	0.0373459	0.14437	1.56e-130	6.17854e-125
cg26595643	661	719	0.919332	0.853865	0.961708	1.56e-130	6.17854e-125
cg03631455	661	719	0.919332	0.853865	0.961708	1.56e-130	6.17854e-125
cg02311725	661	719	0.919332	0.853865	0.961708	1.56e-130	6.17854e-125
cg05711235	661	719	0.919332	0.853865	0.961708	1.56e-130	6.17854e-125
cg03738025	661	719	0.919332	0.853865	0.961708	1.56e-130	6.17854e-125
cg00160262	58	719	0.0806676	0.0373459	0.14437	1.56e-130	6.17854e-125
cg02555944	59	719	0.0820584	0.0382924	0.146135	1.75088e-129	6.93453e-124
cg15029475	59	719	0.0820584	0.0382924	0.146135	1.75088e-129	6.93453e-124
cg27258486	59	719	0.0820584	0.0382924	0.146135	1.75088e-129	6.93453e-124
cg12377139	660	719	0.917942	0.852104	0.960757	1.75088e-129	6.93453e-124
cg12200412	59	719	0.0820584	0.0382924	0.146135	1.75088e-129	6.93453e-124
cg18786873	660	719	0.917942	0.852104	0.960757	1.75088e-129	6.93453e-124
cg23874437	660	719	0.917942	0.852104	0.960757	1.75088e-129	6.93453e-124
cg04553690	660	719	0.917942	0.852104	0.960757	1.75088e-129	6.93453e-124
cg07282879	59	719	0.0820584	0.0382924	0.146135	1.75088e-129	6.93453e-124
cg16338011	59	719	0.0820584	0.0382924	0.146135	1.75088e-129	6.93453e-124
cg16966315	660	719	0.917942	0.852104	0.960757	1.75088e-129	6.93453e-124
cg20496061	59	719	0.0820584	0.0382924	0.146135	1.75088e-129	6.93453e-124
cg17006281	59	719	0.0820584	0.0382924	0.146135	1.75088e-129	6.93453e-124
cg11009001	59	719	0.0820584	0.0382924	0.146135	1.75088e-129	6.93453e-124
cg15858166	59	719	0.0820584	0.0382924	0.146135	1.75088e-129	6.93453e-124
cg17007164	59	719	0.0820584	0.0382924	0.146135	1.75088e-129	6.93453e-124
cg22418337	59	719	0.0820584	0.0382924	0.146135	1.75088e-129	6.93453e-124
cg13933080	660	719	0.917942	0.852104	0.960757	1.75088e-129	6.93453e-124
cg08928145	660	719	0.917942	0.852104	0.960757	1.75088e-129	6.93453e-124
cg03952361	59	719	0.0820584	0.0382924	0.146135	1.75088e-129	6.93453e-124
cg22070406	660	719	0.917942	0.852104	0.960757	1.75088e-129	6.93453e-124
cg04674428	59	719	0.0820584	0.0382924	0.146135	1.75088e-129	6.93453e-124
cg02694427	660	719	0.917942	0.852104	0.960757	1.75088e-129	6.93453e-124
cg26469608	660	719	0.917942	0.852104	0.960757	1.75088e-129	6.93453e-124
cg05979020	660	719	0.917942	0.852104	0.960757	1.75088e-129	6.93453e-124
cg02057782	660	719	0.917942	0.852104	0.960757	1.75088e-129	6.93453e-124
cg18471993	660	719	0.917942	0.852104	0.960757	1.75088e-129	6.93453e-124
cg01237333	660	719	0.917942	0.852104	0.960757	1.75088e-129	6.93453e-124
cg00260802	660	719	0.917942	0.852104	0.960757	1.75088e-129	6.93453e-124
cg06073348	59	719	0.0820584	0.0382924	0.146135	1.75088e-129	6.93453e-124
cg10649903	660	719	0.917942	0.852104	0.960757	1.75088e-129	6.93453e-124
cg18005337	660	719	0.917942	0.852104	0.960757	1.75088e-129	6.93453e-124
cg05221167	660	719	0.917942	0.852104	0.960757	1.75088e-129	6.93453e-124
cg25241320	660	719	0.917942	0.852104	0.960757	1.75088e-129	6.93453e-124
cg23288059	660	719	0.917942	0.852104	0.960757	1.75088e-129	6.93453e-124
cg07116631	660	719	0.917942	0.852104	0.960757	1.75088e-129	6.93453e-124
cg06495961	660	719	0.917942	0.852104	0.960757	1.75088e-129	6.93453e-124
cg07489502	658	717	0.917713	0.851707	0.960645	5.90229e-129	2.33766e-123
cg09578475	659	719	0.916551	0.850348	0.959802	1.92946e-128	7.6418e-123
cg01295399	659	719	0.916551	0.850348	0.959802	1.92946e-128	7.6418e-123
cg24813736	659	719	0.916551	0.850348	0.959802	1.92946e-128	7.6418e-123
cg08097817	60	719	0.0834492	0.0392432	0.147896	1.92946e-128	7.6418e-123
cg17326173	659	719	0.916551	0.850348	0.959802	1.92946e-128	7.6418e-123
cg03870816	60	719	0.0834492	0.0392432	0.147896	1.92946e-128	7.6418e-123
cg08076830	659	719	0.916551	0.850348	0.959802	1.92946e-128	7.6418e-123
cg10486098	659	719	0.916551	0.850348	0.959802	1.92946e-128	7.6418e-123
cg26485937	659	719	0.916551	0.850348	0.959802	1.92946e-128	7.6418e-123
cg27142536	659	719	0.916551	0.850348	0.959802	1.92946e-128	7.6418e-123
cg24811864	659	719	0.916551	0.850348	0.959802	1.92946e-128	7.6418e-123
cg15105326	659	719	0.916551	0.850348	0.959802	1.92946e-128	7.6418e-123
cg09790780	60	719	0.0834492	0.0392432	0.147896	1.92946e-128	7.6418e-123
cg09664215	60	719	0.0834492	0.0392432	0.147896	1.92946e-128	7.6418e-123
cg25564800	60	719	0.0834492	0.0392432	0.147896	1.92946e-128	7.6418e-123
cg16389399	659	719	0.916551	0.850348	0.959802	1.92946e-128	7.6418e-123
cg05057720	659	719	0.916551	0.850348	0.959802	1.92946e-128	7.6418e-123
cg19710323	60	719	0.0834492	0.0392432	0.147896	1.92946e-128	7.6418e-123
cg05371578	659	719	0.916551	0.850348	0.959802	1.92946e-128	7.6418e-123
cg03290602	60	719	0.0834492	0.0392432	0.147896	1.92946e-128	7.6418e-123
cg10755235	659	719	0.916551	0.850348	0.959802	1.92946e-128	7.6418e-123
cg00702638	60	719	0.0834492	0.0392432	0.147896	1.92946e-128	7.6418e-123
cg15014975	659	719	0.916551	0.850348	0.959802	1.92946e-128	7.6418e-123
cg02725872	60	719	0.0834492	0.0392432	0.147896	1.92946e-128	7.6418e-123
cg18456942	60	719	0.0834492	0.0392432	0.147896	1.92946e-128	7.6418e-123
cg11429969	659	719	0.916551	0.850348	0.959802	1.92946e-128	7.6418e-123
cg01182430	60	719	0.0834492	0.0392432	0.147896	1.92946e-128	7.6418e-123
cg26444528	659	719	0.916551	0.850348	0.959802	1.92946e-128	7.6418e-123
cg16435923	659	719	0.916551	0.850348	0.959802	1.92946e-128	7.6418e-123
cg05803237	659	719	0.916551	0.850348	0.959802	1.92946e-128	7.6418e-123
cg02632314	60	718	0.0835655	0.0392992	0.148094	3.53742e-128	1.40103e-122
cg18024113	657	717	0.916318	0.849946	0.959687	6.48461e-128	2.5683e-122
cg00159780	61	719	0.0848401	0.0401984	0.149652	2.08824e-127	8.27067e-122
cg19426522	658	719	0.91516	0.848596	0.958842	2.08824e-127	8.27067e-122
cg17863076	61	719	0.0848401	0.0401984	0.149652	2.08824e-127	8.27067e-122
cg01722932	658	719	0.91516	0.848596	0.958842	2.08824e-127	8.27067e-122
cg02896970	658	719	0.91516	0.848596	0.958842	2.08824e-127	8.27067e-122
cg21182694	61	719	0.0848401	0.0401984	0.149652	2.08824e-127	8.27067e-122
cg07303143	61	719	0.0848401	0.0401984	0.149652	2.08824e-127	8.27067e-122
cg08566455	658	719	0.91516	0.848596	0.958842	2.08824e-127	8.27067e-122
cg23765027	61	719	0.0848401	0.0401984	0.149652	2.08824e-127	8.27067e-122
cg00448814	658	719	0.91516	0.848596	0.958842	2.08824e-127	8.27067e-122
cg12820134	61	719	0.0848401	0.0401984	0.149652	2.08824e-127	8.27067e-122
cg12416080	61	719	0.0848401	0.0401984	0.149652	2.08824e-127	8.27067e-122
cg08854987	658	719	0.91516	0.848596	0.958842	2.08824e-127	8.27067e-122
cg03526459	658	719	0.91516	0.848596	0.958842	2.08824e-127	8.27067e-122
cg07489048	658	719	0.91516	0.848596	0.958842	2.08824e-127	8.27067e-122
cg03283235	61	719	0.0848401	0.0401984	0.149652	2.08824e-127	8.27067e-122
cg06833778	61	719	0.0848401	0.0401984	0.149652	2.08824e-127	8.27067e-122
cg26765743	61	719	0.0848401	0.0401984	0.149652	2.08824e-127	8.27067e-122
cg21610164	658	719	0.91516	0.848596	0.958842	2.08824e-127	8.27067e-122
cg05845376	658	719	0.91516	0.848596	0.958842	2.08824e-127	8.27067e-122
cg24315710	61	719	0.0848401	0.0401984	0.149652	2.08824e-127	8.27067e-122
cg08616061	658	719	0.91516	0.848596	0.958842	2.08824e-127	8.27067e-122
cg04921646	61	719	0.0848401	0.0401984	0.149652	2.08824e-127	8.27067e-122
cg16061498	658	719	0.91516	0.848596	0.958842	2.08824e-127	8.27067e-122
cg24202916	61	719	0.0848401	0.0401984	0.149652	2.08824e-127	8.27067e-122
cg05336395	658	719	0.91516	0.848596	0.958842	2.08824e-127	8.27067e-122
cg02138218	61	719	0.0848401	0.0401984	0.149652	2.08824e-127	8.27067e-122
cg17398677	658	719	0.91516	0.848596	0.958842	2.08824e-127	8.27067e-122
cg19787070	61	718	0.0849582	0.0402557	0.149853	3.82273e-127	1.51403e-121
cg05165339	62	719	0.0862309	0.0411578	0.151404	2.22028e-126	8.79363e-121
cg26581449	62	719	0.0862309	0.0411578	0.151404	2.22028e-126	8.79363e-121
cg01503065	657	719	0.913769	0.846848	0.957879	2.22028e-126	8.79363e-121
cg08109815	657	719	0.913769	0.846848	0.957879	2.22028e-126	8.79363e-121
cg07463541	657	719	0.913769	0.846848	0.957879	2.22028e-126	8.79363e-121
cg17551002	62	719	0.0862309	0.0411578	0.151404	2.22028e-126	8.79363e-121
cg06794543	657	719	0.913769	0.846848	0.957879	2.22028e-126	8.79363e-121
cg04221877	657	719	0.913769	0.846848	0.957879	2.22028e-126	8.79363e-121
cg22694818	657	719	0.913769	0.846848	0.957879	2.22028e-126	8.79363e-121
cg16655791	657	719	0.913769	0.846848	0.957879	2.22028e-126	8.79363e-121
cg10203223	62	719	0.0862309	0.0411578	0.151404	2.22028e-126	8.79363e-121
cg18297751	657	719	0.913769	0.846848	0.957879	2.22028e-126	8.79363e-121
cg01421252	62	719	0.0862309	0.0411578	0.151404	2.22028e-126	8.79363e-121
cg02079551	62	719	0.0862309	0.0411578	0.151404	2.22028e-126	8.79363e-121
cg06158650	657	719	0.913769	0.846848	0.957879	2.22028e-126	8.79363e-121
cg14369455	657	719	0.913769	0.846848	0.957879	2.22028e-126	8.79363e-121
cg18568589	657	719	0.913769	0.846848	0.957879	2.22028e-126	8.79363e-121
cg05476956	657	719	0.913769	0.846848	0.957879	2.22028e-126	8.79363e-121
cg10222027	657	719	0.913769	0.846848	0.957879	2.22028e-126	8.79363e-121
cg03019112	62	719	0.0862309	0.0411578	0.151404	2.22028e-126	8.79363e-121
cg02150820	62	719	0.0862309	0.0411578	0.151404	2.22028e-126	8.79363e-121
cg11823511	657	719	0.913769	0.846848	0.957879	2.22028e-126	8.79363e-121
cg14456683	657	719	0.913769	0.846848	0.957879	2.22028e-126	8.79363e-121
cg01311955	62	719	0.0862309	0.0411578	0.151404	2.22028e-126	8.79363e-121
cg22749589	657	719	0.913769	0.846848	0.957879	2.22028e-126	8.79363e-121
cg20649716	657	719	0.913769	0.846848	0.957879	2.22028e-126	8.79363e-121
cg16180848	62	719	0.0862309	0.0411578	0.151404	2.22028e-126	8.79363e-121
cg04396850	62	719	0.0862309	0.0411578	0.151404	2.22028e-126	8.79363e-121
cg13999330	657	719	0.913769	0.846848	0.957879	2.22028e-126	8.79363e-121
cg07496545	656	718	0.913649	0.846643	0.957819	4.05828e-126	1.60732e-120
cg08304190	656	718	0.913649	0.846643	0.957819	4.05828e-126	1.60732e-120
cg09571345	62	718	0.086351	0.0412164	0.151607	4.05828e-126	1.60732e-120
cg02707176	656	718	0.913649	0.846643	0.957819	4.05828e-126	1.60732e-120
cg13327911	61	712	0.0856742	0.0406029	0.151069	1.43469e-125	5.68225e-120
cg05353133	656	719	0.912378	0.845104	0.956911	2.31969e-125	9.18736e-120
cg15017067	656	719	0.912378	0.845104	0.956911	2.31969e-125	9.18736e-120
cg01812571	63	719	0.0876217	0.0421212	0.153152	2.31969e-125	9.18736e-120
cg07883457	656	719	0.912378	0.845104	0.956911	2.31969e-125	9.18736e-120
cg03772909	656	719	0.912378	0.845104	0.956911	2.31969e-125	9.18736e-120
cg08644897	63	719	0.0876217	0.0421212	0.153152	2.31969e-125	9.18736e-120
cg08267888	656	719	0.912378	0.845104	0.956911	2.31969e-125	9.18736e-120
cg02471153	656	719	0.912378	0.845104	0.956911	2.31969e-125	9.18736e-120
cg20012537	63	719	0.0876217	0.0421212	0.153152	2.31969e-125	9.18736e-120
cg18674828	63	719	0.0876217	0.0421212	0.153152	2.31969e-125	9.18736e-120
cg15452970	656	719	0.912378	0.845104	0.956911	2.31969e-125	9.18736e-120
cg08261450	63	719	0.0876217	0.0421212	0.153152	2.31969e-125	9.18736e-120
cg00895354	63	719	0.0876217	0.0421212	0.153152	2.31969e-125	9.18736e-120
cg23034757	656	719	0.912378	0.845104	0.956911	2.31969e-125	9.18736e-120
cg18944010	656	719	0.912378	0.845104	0.956911	2.31969e-125	9.18736e-120
cg14612870	63	719	0.0876217	0.0421212	0.153152	2.31969e-125	9.18736e-120
cg21488279	656	719	0.912378	0.845104	0.956911	2.31969e-125	9.18736e-120
cg00579520	656	719	0.912378	0.845104	0.956911	2.31969e-125	9.18736e-120
cg03702677	63	719	0.0876217	0.0421212	0.153152	2.31969e-125	9.18736e-120
cg19022697	656	719	0.912378	0.845104	0.956911	2.31969e-125	9.18736e-120
cg09050058	63	719	0.0876217	0.0421212	0.153152	2.31969e-125	9.18736e-120
cg06719334	63	719	0.0876217	0.0421212	0.153152	2.31969e-125	9.18736e-120
cg13510648	63	719	0.0876217	0.0421212	0.153152	2.31969e-125	9.18736e-120
cg17408527	656	719	0.912378	0.845104	0.956911	2.31969e-125	9.18736e-120
cg15979173	656	719	0.912378	0.845104	0.956911	2.31969e-125	9.18736e-120
cg21151287	656	719	0.912378	0.845104	0.956911	2.31969e-125	9.18736e-120
cg26568372	656	719	0.912378	0.845104	0.956911	2.31969e-125	9.18736e-120
cg14524476	63	719	0.0876217	0.0421212	0.153152	2.31969e-125	9.18736e-120
cg09044294	63	719	0.0876217	0.0421212	0.153152	2.31969e-125	9.18736e-120
cg08445802	656	719	0.912378	0.845104	0.956911	2.31969e-125	9.18736e-120
cg15122993	656	719	0.912378	0.845104	0.956911	2.31969e-125	9.18736e-120
cg00181834	656	719	0.912378	0.845104	0.956911	2.31969e-125	9.18736e-120
cg20703581	63	719	0.0876217	0.0421212	0.153152	2.31969e-125	9.18736e-120
cg05422029	656	719	0.912378	0.845104	0.956911	2.31969e-125	9.18736e-120
cg02583247	63	719	0.0876217	0.0421212	0.153152	2.31969e-125	9.18736e-120
cg03760839	656	719	0.912378	0.845104	0.956911	2.31969e-125	9.18736e-120
cg05995576	62	715	0.0867133	0.0413935	0.15222	2.47631e-125	9.80768e-120
cg22669120	63	718	0.0877437	0.0421813	0.153357	4.23355e-125	1.67674e-119
cg16705627	655	718	0.912256	0.844897	0.95685	4.23355e-125	1.67674e-119
cg11642106	654	717	0.912134	0.844688	0.956788	7.72541e-125	3.05972e-119
cg18115040	655	719	0.910987	0.843364	0.95594	2.38207e-124	9.43443e-119
cg18650367	64	719	0.0890125	0.0430887	0.154896	2.38207e-124	9.43443e-119
cg22152229	655	719	0.910987	0.843364	0.95594	2.38207e-124	9.43443e-119
cg00875989	655	719	0.910987	0.843364	0.95594	2.38207e-124	9.43443e-119
cg13445796	655	719	0.910987	0.843364	0.95594	2.38207e-124	9.43443e-119
cg02683197	655	719	0.910987	0.843364	0.95594	2.38207e-124	9.43443e-119
cg02898293	655	719	0.910987	0.843364	0.95594	2.38207e-124	9.43443e-119
cg19760241	655	719	0.910987	0.843364	0.95594	2.38207e-124	9.43443e-119
cg27320005	655	719	0.910987	0.843364	0.95594	2.38207e-124	9.43443e-119
cg08443563	64	719	0.0890125	0.0430887	0.154896	2.38207e-124	9.43443e-119
cg18201679	655	719	0.910987	0.843364	0.95594	2.38207e-124	9.43443e-119
cg15466862	655	719	0.910987	0.843364	0.95594	2.38207e-124	9.43443e-119
cg10940251	64	719	0.0890125	0.0430887	0.154896	2.38207e-124	9.43443e-119
cg23893898	655	719	0.910987	0.843364	0.95594	2.38207e-124	9.43443e-119
cg09338032	655	719	0.910987	0.843364	0.95594	2.38207e-124	9.43443e-119
cg02126688	64	719	0.0890125	0.0430887	0.154896	2.38207e-124	9.43443e-119
cg02829688	655	719	0.910987	0.843364	0.95594	2.38207e-124	9.43443e-119
cg15672768	655	719	0.910987	0.843364	0.95594	2.38207e-124	9.43443e-119
cg14266527	655	719	0.910987	0.843364	0.95594	2.38207e-124	9.43443e-119
cg23919924	64	719	0.0890125	0.0430887	0.154896	2.38207e-124	9.43443e-119
cg22087053	655	719	0.910987	0.843364	0.95594	2.38207e-124	9.43443e-119
cg14566959	655	719	0.910987	0.843364	0.95594	2.38207e-124	9.43443e-119
cg13951490	655	719	0.910987	0.843364	0.95594	2.38207e-124	9.43443e-119
cg01518607	655	719	0.910987	0.843364	0.95594	2.38207e-124	9.43443e-119
cg11961834	64	719	0.0890125	0.0430887	0.154896	2.38207e-124	9.43443e-119
cg03679755	655	719	0.910987	0.843364	0.95594	2.38207e-124	9.43443e-119
cg19678538	655	719	0.910987	0.843364	0.95594	2.38207e-124	9.43443e-119
cg16404157	655	719	0.910987	0.843364	0.95594	2.38207e-124	9.43443e-119
cg13023584	655	719	0.910987	0.843364	0.95594	2.38207e-124	9.43443e-119
cg17780246	655	719	0.910987	0.843364	0.95594	2.38207e-124	9.43443e-119
cg04692403	655	719	0.910987	0.843364	0.95594	2.38207e-124	9.43443e-119
cg02413104	57	691	0.0824891	0.0379131	0.148163	3.47513e-124	1.37636e-118
cg06999856	654	719	0.909597	0.841628	0.954965	2.40485e-123	9.52464e-118
cg03740167	654	719	0.909597	0.841628	0.954965	2.40485e-123	9.52464e-118
cg15396734	65	719	0.0904033	0.0440601	0.156636	2.40485e-123	9.52464e-118
cg13644317	654	719	0.909597	0.841628	0.954965	2.40485e-123	9.52464e-118
cg18541254	654	719	0.909597	0.841628	0.954965	2.40485e-123	9.52464e-118
cg20300500	65	719	0.0904033	0.0440601	0.156636	2.40485e-123	9.52464e-118
cg20569128	654	719	0.909597	0.841628	0.954965	2.40485e-123	9.52464e-118
cg00472640	65	719	0.0904033	0.0440601	0.156636	2.40485e-123	9.52464e-118
cg09732255	65	719	0.0904033	0.0440601	0.156636	2.40485e-123	9.52464e-118
cg05357338	65	719	0.0904033	0.0440601	0.156636	2.40485e-123	9.52464e-118
cg14642773	65	719	0.0904033	0.0440601	0.156636	2.40485e-123	9.52464e-118
cg04314261	65	719	0.0904033	0.0440601	0.156636	2.40485e-123	9.52464e-118
cg10477621	654	719	0.909597	0.841628	0.954965	2.40485e-123	9.52464e-118
cg01295392	654	719	0.909597	0.841628	0.954965	2.40485e-123	9.52464e-118
cg26028371	65	719	0.0904033	0.0440601	0.156636	2.40485e-123	9.52464e-118
cg25562958	65	719	0.0904033	0.0440601	0.156636	2.40485e-123	9.52464e-118
cg24072224	65	719	0.0904033	0.0440601	0.156636	2.40485e-123	9.52464e-118
cg24872425	654	719	0.909597	0.841628	0.954965	2.40485e-123	9.52464e-118
cg20792256	65	719	0.0904033	0.0440601	0.156636	2.40485e-123	9.52464e-118
cg25991631	65	719	0.0904033	0.0440601	0.156636	2.40485e-123	9.52464e-118
cg24892966	654	719	0.909597	0.841628	0.954965	2.40485e-123	9.52464e-118
cg13066682	654	719	0.909597	0.841628	0.954965	2.40485e-123	9.52464e-118
cg09887059	654	719	0.909597	0.841628	0.954965	2.40485e-123	9.52464e-118
cg10155026	65	719	0.0904033	0.0440601	0.156636	2.40485e-123	9.52464e-118
cg11736940	654	719	0.909597	0.841628	0.954965	2.40485e-123	9.52464e-118
cg14887116	65	719	0.0904033	0.0440601	0.156636	2.40485e-123	9.52464e-118
cg17295225	654	719	0.909597	0.841628	0.954965	2.40485e-123	9.52464e-118
cg17911539	654	719	0.909597	0.841628	0.954965	2.40485e-123	9.52464e-118
cg04974290	654	719	0.909597	0.841628	0.954965	2.40485e-123	9.52464e-118
cg00646200	654	719	0.909597	0.841628	0.954965	2.40485e-123	9.52464e-118
cg16823083	654	719	0.909597	0.841628	0.954965	2.40485e-123	9.52464e-118
cg27563032	654	719	0.909597	0.841628	0.954965	2.40485e-123	9.52464e-118
cg08214060	65	719	0.0904033	0.0440601	0.156636	2.40485e-123	9.52464e-118
cg02832905	65	719	0.0904033	0.0440601	0.156636	2.40485e-123	9.52464e-118
cg17136275	65	718	0.0905292	0.044123	0.156846	4.37562e-123	1.73301e-117
cg24629972	65	718	0.0905292	0.044123	0.156846	4.37562e-123	1.73301e-117
cg19400926	65	718	0.0905292	0.044123	0.156846	4.37562e-123	1.73301e-117
cg18313790	653	719	0.908206	0.839896	0.953986	2.38743e-122	9.45565e-117
cg17631198	66	719	0.0917942	0.0450354	0.158372	2.38743e-122	9.45565e-117
cg14781394	66	719	0.0917942	0.0450354	0.158372	2.38743e-122	9.45565e-117
cg18037376	66	719	0.0917942	0.0450354	0.158372	2.38743e-122	9.45565e-117
cg22545168	66	719	0.0917942	0.0450354	0.158372	2.38743e-122	9.45565e-117
cg23089825	653	719	0.908206	0.839896	0.953986	2.38743e-122	9.45565e-117
cg13563074	66	719	0.0917942	0.0450354	0.158372	2.38743e-122	9.45565e-117
cg25596287	66	719	0.0917942	0.0450354	0.158372	2.38743e-122	9.45565e-117
cg27577149	653	719	0.908206	0.839896	0.953986	2.38743e-122	9.45565e-117
cg01004063	66	719	0.0917942	0.0450354	0.158372	2.38743e-122	9.45565e-117
cg05150023	653	719	0.908206	0.839896	0.953986	2.38743e-122	9.45565e-117
cg03973705	66	719	0.0917942	0.0450354	0.158372	2.38743e-122	9.45565e-117
cg08566882	66	719	0.0917942	0.0450354	0.158372	2.38743e-122	9.45565e-117
cg20801476	653	719	0.908206	0.839896	0.953986	2.38743e-122	9.45565e-117
cg08326879	66	719	0.0917942	0.0450354	0.158372	2.38743e-122	9.45565e-117
cg01571928	66	719	0.0917942	0.0450354	0.158372	2.38743e-122	9.45565e-117
cg08171483	653	719	0.908206	0.839896	0.953986	2.38743e-122	9.45565e-117
cg02303941	653	719	0.908206	0.839896	0.953986	2.38743e-122	9.45565e-117
cg10995381	66	719	0.0917942	0.0450354	0.158372	2.38743e-122	9.45565e-117
cg14189441	66	719	0.0917942	0.0450354	0.158372	2.38743e-122	9.45565e-117
cg19414591	653	719	0.908206	0.839896	0.953986	2.38743e-122	9.45565e-117
cg03099208	653	719	0.908206	0.839896	0.953986	2.38743e-122	9.45565e-117
cg23536681	653	719	0.908206	0.839896	0.953986	2.38743e-122	9.45565e-117
cg08886154	66	719	0.0917942	0.0450354	0.158372	2.38743e-122	9.45565e-117
cg07319375	66	719	0.0917942	0.0450354	0.158372	2.38743e-122	9.45565e-117
cg03405909	653	719	0.908206	0.839896	0.953986	2.38743e-122	9.45565e-117
cg15602548	66	719	0.0917942	0.0450354	0.158372	2.38743e-122	9.45565e-117
cg03276489	66	719	0.0917942	0.0450354	0.158372	2.38743e-122	9.45565e-117
cg24734347	66	719	0.0917942	0.0450354	0.158372	2.38743e-122	9.45565e-117
cg27228433	653	719	0.908206	0.839896	0.953986	2.38743e-122	9.45565e-117
cg19445097	66	719	0.0917942	0.0450354	0.158372	2.38743e-122	9.45565e-117
cg14754787	653	719	0.908206	0.839896	0.953986	2.38743e-122	9.45565e-117
cg02336143	653	719	0.908206	0.839896	0.953986	2.38743e-122	9.45565e-117
cg22600043	653	719	0.908206	0.839896	0.953986	2.38743e-122	9.45565e-117
cg18322569	653	719	0.908206	0.839896	0.953986	2.38743e-122	9.45565e-117
cg17603689	653	719	0.908206	0.839896	0.953986	2.38743e-122	9.45565e-117
cg24888989	66	719	0.0917942	0.0450354	0.158372	2.38743e-122	9.45565e-117
cg04864807	653	719	0.908206	0.839896	0.953986	2.38743e-122	9.45565e-117
cg21306240	653	719	0.908206	0.839896	0.953986	2.38743e-122	9.45565e-117
cg10397440	653	719	0.908206	0.839896	0.953986	2.38743e-122	9.45565e-117
cg10633658	653	719	0.908206	0.839896	0.953986	2.38743e-122	9.45565e-117
cg00911351	653	719	0.908206	0.839896	0.953986	2.38743e-122	9.45565e-117
cg14479709	66	719	0.0917942	0.0450354	0.158372	2.38743e-122	9.45565e-117
cg05501996	653	719	0.908206	0.839896	0.953986	2.38743e-122	9.45565e-117
cg13633270	653	719	0.908206	0.839896	0.953986	2.38743e-122	9.45565e-117
cg06962177	653	719	0.908206	0.839896	0.953986	2.38743e-122	9.45565e-117
cg26452868	647	711	0.909986	0.84167	0.955432	2.8854e-122	1.14279e-116
cg21026830	652	718	0.908078	0.839682	0.95392	4.3373e-122	1.71783e-116
cg22763718	652	718	0.908078	0.839682	0.95392	4.3373e-122	1.71783e-116
cg12141030	66	718	0.091922	0.0450996	0.158584	4.3373e-122	1.71783e-116
cg04150495	652	719	0.906815	0.838168	0.953003	2.33121e-121	9.233e-116
cg04556126	652	719	0.906815	0.838168	0.953003	2.33121e-121	9.233e-116
cg07178825	652	719	0.906815	0.838168	0.953003	2.33121e-121	9.233e-116
cg23557769	67	719	0.093185	0.0460144	0.160104	2.33121e-121	9.233e-116
cg06552160	67	719	0.093185	0.0460144	0.160104	2.33121e-121	9.233e-116
cg11334728	67	719	0.093185	0.0460144	0.160104	2.33121e-121	9.233e-116
cg00090261	652	719	0.906815	0.838168	0.953003	2.33121e-121	9.233e-116
cg11838237	67	719	0.093185	0.0460144	0.160104	2.33121e-121	9.233e-116
cg12115882	67	719	0.093185	0.0460144	0.160104	2.33121e-121	9.233e-116
cg13955931	652	719	0.906815	0.838168	0.953003	2.33121e-121	9.233e-116
cg16640358	67	719	0.093185	0.0460144	0.160104	2.33121e-121	9.233e-116
cg18375236	67	719	0.093185	0.0460144	0.160104	2.33121e-121	9.233e-116
cg11084334	652	719	0.906815	0.838168	0.953003	2.33121e-121	9.233e-116
cg14334441	652	719	0.906815	0.838168	0.953003	2.33121e-121	9.233e-116
cg25136495	652	719	0.906815	0.838168	0.953003	2.33121e-121	9.233e-116
cg27623948	67	719	0.093185	0.0460144	0.160104	2.33121e-121	9.233e-116
cg26690592	67	719	0.093185	0.0460144	0.160104	2.33121e-121	9.233e-116
cg21049958	67	719	0.093185	0.0460144	0.160104	2.33121e-121	9.233e-116
cg02637247	67	719	0.093185	0.0460144	0.160104	2.33121e-121	9.233e-116
cg18397073	652	719	0.906815	0.838168	0.953003	2.33121e-121	9.233e-116
cg22860195	67	719	0.093185	0.0460144	0.160104	2.33121e-121	9.233e-116
cg10661615	652	719	0.906815	0.838168	0.953003	2.33121e-121	9.233e-116
cg18343437	652	719	0.906815	0.838168	0.953003	2.33121e-121	9.233e-116
cg06575035	652	719	0.906815	0.838168	0.953003	2.33121e-121	9.233e-116
cg18461347	67	719	0.093185	0.0460144	0.160104	2.33121e-121	9.233e-116
cg11174855	652	719	0.906815	0.838168	0.953003	2.33121e-121	9.233e-116
cg10475970	652	719	0.906815	0.838168	0.953003	2.33121e-121	9.233e-116
cg02485729	67	719	0.093185	0.0460144	0.160104	2.33121e-121	9.233e-116
cg04467618	652	719	0.906815	0.838168	0.953003	2.33121e-121	9.233e-116
cg17060964	67	719	0.093185	0.0460144	0.160104	2.33121e-121	9.233e-116
cg19635505	652	719	0.906815	0.838168	0.953003	2.33121e-121	9.233e-116
cg18426908	67	719	0.093185	0.0460144	0.160104	2.33121e-121	9.233e-116
cg04438395	67	719	0.093185	0.0460144	0.160104	2.33121e-121	9.233e-116
cg08037235	67	719	0.093185	0.0460144	0.160104	2.33121e-121	9.233e-116
cg03965496	652	719	0.906815	0.838168	0.953003	2.33121e-121	9.233e-116
cg16327839	67	719	0.093185	0.0460144	0.160104	2.33121e-121	9.233e-116
cg22405653	67	719	0.093185	0.0460144	0.160104	2.33121e-121	9.233e-116
cg22167515	652	719	0.906815	0.838168	0.953003	2.33121e-121	9.233e-116
cg05349159	67	719	0.093185	0.0460144	0.160104	2.33121e-121	9.233e-116
cg01875106	67	719	0.093185	0.0460144	0.160104	2.33121e-121	9.233e-116
cg14691596	652	719	0.906815	0.838168	0.953003	2.33121e-121	9.233e-116
cg21355828	652	719	0.906815	0.838168	0.953003	2.33121e-121	9.233e-116
cg19592637	652	719	0.906815	0.838168	0.953003	2.33121e-121	9.233e-116
cg03894892	652	719	0.906815	0.838168	0.953003	2.33121e-121	9.233e-116
cg12161971	652	719	0.906815	0.838168	0.953003	2.33121e-121	9.233e-116
cg05980673	67	719	0.093185	0.0460144	0.160104	2.33121e-121	9.233e-116
cg12934430	67	719	0.093185	0.0460144	0.160104	2.33121e-121	9.233e-116
cg24576050	652	719	0.906815	0.838168	0.953003	2.33121e-121	9.233e-116
cg22730004	67	719	0.093185	0.0460144	0.160104	2.33121e-121	9.233e-116
cg18948794	67	719	0.093185	0.0460144	0.160104	2.33121e-121	9.233e-116
cg27026405	67	719	0.093185	0.0460144	0.160104	2.33121e-121	9.233e-116
cg05712938	67	717	0.0934449	0.046146	0.160533	7.66953e-121	3.0376e-115
cg25651783	651	719	0.905424	0.836444	0.952016	2.23943e-120	8.86949e-115
cg24877616	68	719	0.0945758	0.0469972	0.161832	2.23943e-120	8.86949e-115
cg20366906	651	719	0.905424	0.836444	0.952016	2.23943e-120	8.86949e-115
cg25352836	651	719	0.905424	0.836444	0.952016	2.23943e-120	8.86949e-115
cg00787290	68	719	0.0945758	0.0469972	0.161832	2.23943e-120	8.86949e-115
cg24884142	651	719	0.905424	0.836444	0.952016	2.23943e-120	8.86949e-115
cg15836317	68	719	0.0945758	0.0469972	0.161832	2.23943e-120	8.86949e-115
cg24059033	651	719	0.905424	0.836444	0.952016	2.23943e-120	8.86949e-115
cg11994630	651	719	0.905424	0.836444	0.952016	2.23943e-120	8.86949e-115
cg02662828	651	719	0.905424	0.836444	0.952016	2.23943e-120	8.86949e-115
cg06594404	651	719	0.905424	0.836444	0.952016	2.23943e-120	8.86949e-115
cg16578085	68	719	0.0945758	0.0469972	0.161832	2.23943e-120	8.86949e-115
cg08316699	68	719	0.0945758	0.0469972	0.161832	2.23943e-120	8.86949e-115
cg06882544	651	719	0.905424	0.836444	0.952016	2.23943e-120	8.86949e-115
cg18609078	651	719	0.905424	0.836444	0.952016	2.23943e-120	8.86949e-115
cg10805220	651	719	0.905424	0.836444	0.952016	2.23943e-120	8.86949e-115
cg04193160	651	719	0.905424	0.836444	0.952016	2.23943e-120	8.86949e-115
cg24788028	68	719	0.0945758	0.0469972	0.161832	2.23943e-120	8.86949e-115
cg19730691	651	719	0.905424	0.836444	0.952016	2.23943e-120	8.86949e-115
cg25524464	68	719	0.0945758	0.0469972	0.161832	2.23943e-120	8.86949e-115
cg14603098	651	719	0.905424	0.836444	0.952016	2.23943e-120	8.86949e-115
cg06042148	68	719	0.0945758	0.0469972	0.161832	2.23943e-120	8.86949e-115
cg10530889	651	719	0.905424	0.836444	0.952016	2.23943e-120	8.86949e-115
cg01236063	651	719	0.905424	0.836444	0.952016	2.23943e-120	8.86949e-115
cg17939805	651	719	0.905424	0.836444	0.952016	2.23943e-120	8.86949e-115
cg04400072	651	719	0.905424	0.836444	0.952016	2.23943e-120	8.86949e-115
cg24041917	651	719	0.905424	0.836444	0.952016	2.23943e-120	8.86949e-115
cg02217063	68	719	0.0945758	0.0469972	0.161832	2.23943e-120	8.86949e-115
cg16887264	651	719	0.905424	0.836444	0.952016	2.23943e-120	8.86949e-115
cg24695890	651	719	0.905424	0.836444	0.952016	2.23943e-120	8.86949e-115
cg22396979	68	719	0.0945758	0.0469972	0.161832	2.23943e-120	8.86949e-115
cg09176539	651	719	0.905424	0.836444	0.952016	2.23943e-120	8.86949e-115
cg15222899	651	719	0.905424	0.836444	0.952016	2.23943e-120	8.86949e-115
cg03725652	68	719	0.0945758	0.0469972	0.161832	2.23943e-120	8.86949e-115
cg00830435	69	719	0.0959666	0.0479836	0.163556	2.11685e-119	8.384e-114
cg01687040	69	719	0.0959666	0.0479836	0.163556	2.11685e-119	8.384e-114
cg10443049	650	719	0.904033	0.834723	0.951026	2.11685e-119	8.384e-114
cg26345105	650	719	0.904033	0.834723	0.951026	2.11685e-119	8.384e-114
cg07329360	650	719	0.904033	0.834723	0.951026	2.11685e-119	8.384e-114
cg09644153	650	719	0.904033	0.834723	0.951026	2.11685e-119	8.384e-114
cg00792513	650	719	0.904033	0.834723	0.951026	2.11685e-119	8.384e-114
cg22400015	650	719	0.904033	0.834723	0.951026	2.11685e-119	8.384e-114
cg27030541	69	719	0.0959666	0.0479836	0.163556	2.11685e-119	8.384e-114
cg22791045	69	719	0.0959666	0.0479836	0.163556	2.11685e-119	8.384e-114
cg22720790	650	719	0.904033	0.834723	0.951026	2.11685e-119	8.384e-114
cg16768018	650	719	0.904033	0.834723	0.951026	2.11685e-119	8.384e-114
cg04744713	69	719	0.0959666	0.0479836	0.163556	2.11685e-119	8.384e-114
cg04874562	69	719	0.0959666	0.0479836	0.163556	2.11685e-119	8.384e-114
cg16762794	69	719	0.0959666	0.0479836	0.163556	2.11685e-119	8.384e-114
cg20335425	69	719	0.0959666	0.0479836	0.163556	2.11685e-119	8.384e-114
cg12297839	69	719	0.0959666	0.0479836	0.163556	2.11685e-119	8.384e-114
cg21915313	650	719	0.904033	0.834723	0.951026	2.11685e-119	8.384e-114
cg01419831	650	719	0.904033	0.834723	0.951026	2.11685e-119	8.384e-114
cg03281194	69	719	0.0959666	0.0479836	0.163556	2.11685e-119	8.384e-114
cg11100804	650	719	0.904033	0.834723	0.951026	2.11685e-119	8.384e-114
cg19240319	650	719	0.904033	0.834723	0.951026	2.11685e-119	8.384e-114
cg18839637	650	719	0.904033	0.834723	0.951026	2.11685e-119	8.384e-114
cg15328703	69	719	0.0959666	0.0479836	0.163556	2.11685e-119	8.384e-114
cg24922090	650	719	0.904033	0.834723	0.951026	2.11685e-119	8.384e-114
cg19521511	69	719	0.0959666	0.0479836	0.163556	2.11685e-119	8.384e-114
cg01959730	650	719	0.904033	0.834723	0.951026	2.11685e-119	8.384e-114
cg27642784	650	719	0.904033	0.834723	0.951026	2.11685e-119	8.384e-114
cg23328109	69	719	0.0959666	0.0479836	0.163556	2.11685e-119	8.384e-114
cg14153654	69	719	0.0959666	0.0479836	0.163556	2.11685e-119	8.384e-114
cg21647227	650	719	0.904033	0.834723	0.951026	2.11685e-119	8.384e-114
cg05865548	69	719	0.0959666	0.0479836	0.163556	2.11685e-119	8.384e-114
cg08160063	69	719	0.0959666	0.0479836	0.163556	2.11685e-119	8.384e-114
cg02874376	650	719	0.904033	0.834723	0.951026	2.11685e-119	8.384e-114
cg23353952	650	719	0.904033	0.834723	0.951026	2.11685e-119	8.384e-114
cg24156307	69	719	0.0959666	0.0479836	0.163556	2.11685e-119	8.384e-114
cg21908886	69	719	0.0959666	0.0479836	0.163556	2.11685e-119	8.384e-114
cg12593515	650	719	0.904033	0.834723	0.951026	2.11685e-119	8.384e-114
cg19527617	650	719	0.904033	0.834723	0.951026	2.11685e-119	8.384e-114
cg01921432	650	719	0.904033	0.834723	0.951026	2.11685e-119	8.384e-114
cg06641153	650	719	0.904033	0.834723	0.951026	2.11685e-119	8.384e-114
cg04107005	69	719	0.0959666	0.0479836	0.163556	2.11685e-119	8.384e-114
cg08089153	69	719	0.0959666	0.0479836	0.163556	2.11685e-119	8.384e-114
cg01746241	650	719	0.904033	0.834723	0.951026	2.11685e-119	8.384e-114
cg15142042	69	719	0.0959666	0.0479836	0.163556	2.11685e-119	8.384e-114
cg14614094	650	719	0.904033	0.834723	0.951026	2.11685e-119	8.384e-114
cg04845915	650	719	0.904033	0.834723	0.951026	2.11685e-119	8.384e-114
cg12017745	650	719	0.904033	0.834723	0.951026	2.11685e-119	8.384e-114
cg25032793	69	719	0.0959666	0.0479836	0.163556	2.11685e-119	8.384e-114
cg08840847	650	719	0.904033	0.834723	0.951026	2.11685e-119	8.384e-114
cg02264079	650	719	0.904033	0.834723	0.951026	2.11685e-119	8.384e-114
cg02017450	69	718	0.0961003	0.0480521	0.163775	3.8281e-119	1.51616e-113
cg07178994	70	719	0.0973574	0.0489735	0.165277	1.96939e-118	7.79995e-113
cg05167973	70	719	0.0973574	0.0489735	0.165277	1.96939e-118	7.79995e-113
cg14228146	649	719	0.902643	0.833005	0.950033	1.96939e-118	7.79995e-113
cg12541454	649	719	0.902643	0.833005	0.950033	1.96939e-118	7.79995e-113
cg25756406	649	719	0.902643	0.833005	0.950033	1.96939e-118	7.79995e-113
cg08534628	649	719	0.902643	0.833005	0.950033	1.96939e-118	7.79995e-113
cg04768697	649	719	0.902643	0.833005	0.950033	1.96939e-118	7.79995e-113
cg05571581	649	719	0.902643	0.833005	0.950033	1.96939e-118	7.79995e-113
cg02139586	70	719	0.0973574	0.0489735	0.165277	1.96939e-118	7.79995e-113
cg12544191	649	719	0.902643	0.833005	0.950033	1.96939e-118	7.79995e-113
cg02226239	70	719	0.0973574	0.0489735	0.165277	1.96939e-118	7.79995e-113
cg16211959	70	719	0.0973574	0.0489735	0.165277	1.96939e-118	7.79995e-113
cg16792071	70	719	0.0973574	0.0489735	0.165277	1.96939e-118	7.79995e-113
cg20566970	70	719	0.0973574	0.0489735	0.165277	1.96939e-118	7.79995e-113
cg17341370	70	719	0.0973574	0.0489735	0.165277	1.96939e-118	7.79995e-113
cg00079598	70	719	0.0973574	0.0489735	0.165277	1.96939e-118	7.79995e-113
cg27393162	70	719	0.0973574	0.0489735	0.165277	1.96939e-118	7.79995e-113
cg16790847	649	719	0.902643	0.833005	0.950033	1.96939e-118	7.79995e-113
cg01400884	649	719	0.902643	0.833005	0.950033	1.96939e-118	7.79995e-113
cg16755214	70	719	0.0973574	0.0489735	0.165277	1.96939e-118	7.79995e-113
cg20666917	649	719	0.902643	0.833005	0.950033	1.96939e-118	7.79995e-113
cg05558615	70	719	0.0973574	0.0489735	0.165277	1.96939e-118	7.79995e-113
cg25724842	70	719	0.0973574	0.0489735	0.165277	1.96939e-118	7.79995e-113
cg06083330	649	719	0.902643	0.833005	0.950033	1.96939e-118	7.79995e-113
cg00529958	649	719	0.902643	0.833005	0.950033	1.96939e-118	7.79995e-113
cg13096208	649	719	0.902643	0.833005	0.950033	1.96939e-118	7.79995e-113
cg01978237	649	719	0.902643	0.833005	0.950033	1.96939e-118	7.79995e-113
cg03214622	70	719	0.0973574	0.0489735	0.165277	1.96939e-118	7.79995e-113
cg06883126	649	719	0.902643	0.833005	0.950033	1.96939e-118	7.79995e-113
cg17482089	649	719	0.902643	0.833005	0.950033	1.96939e-118	7.79995e-113
cg09863659	70	719	0.0973574	0.0489735	0.165277	1.96939e-118	7.79995e-113
cg07035961	649	719	0.902643	0.833005	0.950033	1.96939e-118	7.79995e-113
cg13650304	649	719	0.902643	0.833005	0.950033	1.96939e-118	7.79995e-113
cg23202139	70	719	0.0973574	0.0489735	0.165277	1.96939e-118	7.79995e-113
cg23092040	649	719	0.902643	0.833005	0.950033	1.96939e-118	7.79995e-113
cg22726414	70	719	0.0973574	0.0489735	0.165277	1.96939e-118	7.79995e-113
cg08200869	649	719	0.902643	0.833005	0.950033	1.96939e-118	7.79995e-113
cg11286653	649	719	0.902643	0.833005	0.950033	1.96939e-118	7.79995e-113
cg16692735	649	719	0.902643	0.833005	0.950033	1.96939e-118	7.79995e-113
cg00910715	649	719	0.902643	0.833005	0.950033	1.96939e-118	7.79995e-113
cg17022953	649	719	0.902643	0.833005	0.950033	1.96939e-118	7.79995e-113
cg14022137	649	719	0.902643	0.833005	0.950033	1.96939e-118	7.79995e-113
cg16804284	648	718	0.902507	0.832782	0.949962	3.55596e-118	1.40837e-112
cg03168749	70	718	0.097493	0.0490435	0.165498	3.55596e-118	1.40837e-112
cg01610632	647	717	0.902371	0.832558	0.94989	6.41975e-118	2.54261e-112
cg26479667	70	716	0.0977654	0.049184	0.165942	1.15882e-117	4.58961e-112
cg05693204	71	719	0.0987483	0.049967	0.166995	1.80363e-117	7.14344e-112
cg05142358	71	719	0.0987483	0.049967	0.166995	1.80363e-117	7.14344e-112
cg02930239	648	719	0.901252	0.831291	0.949036	1.80363e-117	7.14344e-112
cg06757585	648	719	0.901252	0.831291	0.949036	1.80363e-117	7.14344e-112
cg07959986	71	719	0.0987483	0.049967	0.166995	1.80363e-117	7.14344e-112
cg10192893	648	719	0.901252	0.831291	0.949036	1.80363e-117	7.14344e-112
cg02938414	648	719	0.901252	0.831291	0.949036	1.80363e-117	7.14344e-112
cg12323723	648	719	0.901252	0.831291	0.949036	1.80363e-117	7.14344e-112
cg05216542	71	719	0.0987483	0.049967	0.166995	1.80363e-117	7.14344e-112
cg26517663	648	719	0.901252	0.831291	0.949036	1.80363e-117	7.14344e-112
cg09516210	71	719	0.0987483	0.049967	0.166995	1.80363e-117	7.14344e-112
cg15701210	71	719	0.0987483	0.049967	0.166995	1.80363e-117	7.14344e-112
cg03661929	71	719	0.0987483	0.049967	0.166995	1.80363e-117	7.14344e-112
cg07351192	648	719	0.901252	0.831291	0.949036	1.80363e-117	7.14344e-112
cg04127342	648	719	0.901252	0.831291	0.949036	1.80363e-117	7.14344e-112
cg21529807	71	719	0.0987483	0.049967	0.166995	1.80363e-117	7.14344e-112
cg20395967	648	719	0.901252	0.831291	0.949036	1.80363e-117	7.14344e-112
cg20113824	648	719	0.901252	0.831291	0.949036	1.80363e-117	7.14344e-112
cg13059459	648	719	0.901252	0.831291	0.949036	1.80363e-117	7.14344e-112
cg09471659	648	719	0.901252	0.831291	0.949036	1.80363e-117	7.14344e-112
cg04267526	648	719	0.901252	0.831291	0.949036	1.80363e-117	7.14344e-112
cg16616467	648	719	0.901252	0.831291	0.949036	1.80363e-117	7.14344e-112
cg14605590	71	719	0.0987483	0.049967	0.166995	1.80363e-117	7.14344e-112
cg17467525	71	719	0.0987483	0.049967	0.166995	1.80363e-117	7.14344e-112
cg24298684	71	719	0.0987483	0.049967	0.166995	1.80363e-117	7.14344e-112
cg12660439	648	719	0.901252	0.831291	0.949036	1.80363e-117	7.14344e-112
cg20624923	648	719	0.901252	0.831291	0.949036	1.80363e-117	7.14344e-112
cg16511983	648	719	0.901252	0.831291	0.949036	1.80363e-117	7.14344e-112
cg04198535	71	719	0.0987483	0.049967	0.166995	1.80363e-117	7.14344e-112
cg15842276	648	719	0.901252	0.831291	0.949036	1.80363e-117	7.14344e-112
cg00144335	648	719	0.901252	0.831291	0.949036	1.80363e-117	7.14344e-112
cg00808170	648	719	0.901252	0.831291	0.949036	1.80363e-117	7.14344e-112
cg05807849	71	719	0.0987483	0.049967	0.166995	1.80363e-117	7.14344e-112
cg15834072	648	719	0.901252	0.831291	0.949036	1.80363e-117	7.14344e-112
cg03770410	71	719	0.0987483	0.049967	0.166995	1.80363e-117	7.14344e-112
cg16391955	648	719	0.901252	0.831291	0.949036	1.80363e-117	7.14344e-112
cg05941060	648	719	0.901252	0.831291	0.949036	1.80363e-117	7.14344e-112
cg27599792	648	719	0.901252	0.831291	0.949036	1.80363e-117	7.14344e-112
cg06627043	71	719	0.0987483	0.049967	0.166995	1.80363e-117	7.14344e-112
cg05098512	71	719	0.0987483	0.049967	0.166995	1.80363e-117	7.14344e-112
cg21594383	71	719	0.0987483	0.049967	0.166995	1.80363e-117	7.14344e-112
cg26327040	71	719	0.0987483	0.049967	0.166995	1.80363e-117	7.14344e-112
cg00548268	648	719	0.901252	0.831291	0.949036	1.80363e-117	7.14344e-112
cg01155497	648	719	0.901252	0.831291	0.949036	1.80363e-117	7.14344e-112
cg00731458	71	719	0.0987483	0.049967	0.166995	1.80363e-117	7.14344e-112
cg27449114	71	719	0.0987483	0.049967	0.166995	1.80363e-117	7.14344e-112
cg04960602	71	719	0.0987483	0.049967	0.166995	1.80363e-117	7.14344e-112
cg03035653	648	719	0.901252	0.831291	0.949036	1.80363e-117	7.14344e-112
cg01596963	648	719	0.901252	0.831291	0.949036	1.80363e-117	7.14344e-112
cg13020518	71	719	0.0987483	0.049967	0.166995	1.80363e-117	7.14344e-112
cg26738880	71	719	0.0987483	0.049967	0.166995	1.80363e-117	7.14344e-112
cg05413258	648	719	0.901252	0.831291	0.949036	1.80363e-117	7.14344e-112
cg24423088	71	719	0.0987483	0.049967	0.166995	1.80363e-117	7.14344e-112
cg01919701	71	719	0.0987483	0.049967	0.166995	1.80363e-117	7.14344e-112
cg26048025	648	719	0.901252	0.831291	0.949036	1.80363e-117	7.14344e-112
cg12355110	648	719	0.901252	0.831291	0.949036	1.80363e-117	7.14344e-112
cg21751145	648	719	0.901252	0.831291	0.949036	1.80363e-117	7.14344e-112
cg18594963	648	719	0.901252	0.831291	0.949036	1.80363e-117	7.14344e-112
cg18564898	71	718	0.0988858	0.0500384	0.167218	3.25166e-117	1.28785e-111
cg26127925	72	719	0.100139	0.0509639	0.168709	1.62638e-116	6.44144e-111
cg04057858	72	719	0.100139	0.0509639	0.168709	1.62638e-116	6.44144e-111
cg00376553	647	719	0.899861	0.829581	0.948036	1.62638e-116	6.44144e-111
cg25481630	72	719	0.100139	0.0509639	0.168709	1.62638e-116	6.44144e-111
cg13899108	647	719	0.899861	0.829581	0.948036	1.62638e-116	6.44144e-111
cg02696798	72	719	0.100139	0.0509639	0.168709	1.62638e-116	6.44144e-111
cg13067649	72	719	0.100139	0.0509639	0.168709	1.62638e-116	6.44144e-111
cg16891431	72	719	0.100139	0.0509639	0.168709	1.62638e-116	6.44144e-111
cg16592658	72	719	0.100139	0.0509639	0.168709	1.62638e-116	6.44144e-111
cg18450930	72	719	0.100139	0.0509639	0.168709	1.62638e-116	6.44144e-111
cg21970626	647	719	0.899861	0.829581	0.948036	1.62638e-116	6.44144e-111
cg19037350	647	719	0.899861	0.829581	0.948036	1.62638e-116	6.44144e-111
cg24884703	647	719	0.899861	0.829581	0.948036	1.62638e-116	6.44144e-111
cg11322252	647	719	0.899861	0.829581	0.948036	1.62638e-116	6.44144e-111
cg27553638	72	719	0.100139	0.0509639	0.168709	1.62638e-116	6.44144e-111
cg13241663	72	719	0.100139	0.0509639	0.168709	1.62638e-116	6.44144e-111
cg24926465	72	719	0.100139	0.0509639	0.168709	1.62638e-116	6.44144e-111
cg23413497	72	719	0.100139	0.0509639	0.168709	1.62638e-116	6.44144e-111
cg12610471	647	719	0.899861	0.829581	0.948036	1.62638e-116	6.44144e-111
cg05537653	647	719	0.899861	0.829581	0.948036	1.62638e-116	6.44144e-111
cg25033990	647	719	0.899861	0.829581	0.948036	1.62638e-116	6.44144e-111
cg16581308	72	719	0.100139	0.0509639	0.168709	1.62638e-116	6.44144e-111
cg14345012	647	719	0.899861	0.829581	0.948036	1.62638e-116	6.44144e-111
cg00400448	647	719	0.899861	0.829581	0.948036	1.62638e-116	6.44144e-111
cg00325910	72	719	0.100139	0.0509639	0.168709	1.62638e-116	6.44144e-111
cg03964958	647	719	0.899861	0.829581	0.948036	1.62638e-116	6.44144e-111
cg21414251	72	719	0.100139	0.0509639	0.168709	1.62638e-116	6.44144e-111
cg25631489	72	719	0.100139	0.0509639	0.168709	1.62638e-116	6.44144e-111
cg19029181	647	719	0.899861	0.829581	0.948036	1.62638e-116	6.44144e-111
cg20099511	72	719	0.100139	0.0509639	0.168709	1.62638e-116	6.44144e-111
cg13726563	72	719	0.100139	0.0509639	0.168709	1.62638e-116	6.44144e-111
cg19651694	647	719	0.899861	0.829581	0.948036	1.62638e-116	6.44144e-111
cg19925849	647	719	0.899861	0.829581	0.948036	1.62638e-116	6.44144e-111
cg07996594	647	719	0.899861	0.829581	0.948036	1.62638e-116	6.44144e-111
cg09440270	647	719	0.899861	0.829581	0.948036	1.62638e-116	6.44144e-111
cg10488012	72	719	0.100139	0.0509639	0.168709	1.62638e-116	6.44144e-111
cg03439301	72	719	0.100139	0.0509639	0.168709	1.62638e-116	6.44144e-111
cg06544405	647	719	0.899861	0.829581	0.948036	1.62638e-116	6.44144e-111
cg17302155	647	719	0.899861	0.829581	0.948036	1.62638e-116	6.44144e-111
cg26810767	72	719	0.100139	0.0509639	0.168709	1.62638e-116	6.44144e-111
cg25990363	646	718	0.899721	0.829353	0.947962	2.9276e-116	1.1595e-110
cg03731268	646	718	0.899721	0.829353	0.947962	2.9276e-116	1.1595e-110
cg02722637	71	714	0.0994398	0.050326	0.168117	3.42985e-116	1.35843e-110
cg02285791	642	713	0.900421	0.829929	0.948596	6.17875e-116	2.44716e-110
cg07441518	646	719	0.89847	0.827874	0.947032	1.44425e-115	5.72008e-110
cg15811515	646	719	0.89847	0.827874	0.947032	1.44425e-115	5.72008e-110
cg11027217	646	719	0.89847	0.827874	0.947032	1.44425e-115	5.72008e-110
cg20636352	646	719	0.89847	0.827874	0.947032	1.44425e-115	5.72008e-110
cg21263710	73	719	0.10153	0.0519642	0.170419	1.44425e-115	5.72008e-110
cg19626158	646	719	0.89847	0.827874	0.947032	1.44425e-115	5.72008e-110
cg04281261	73	719	0.10153	0.0519642	0.170419	1.44425e-115	5.72008e-110
cg14640592	646	719	0.89847	0.827874	0.947032	1.44425e-115	5.72008e-110
cg00378950	73	719	0.10153	0.0519642	0.170419	1.44425e-115	5.72008e-110
cg02749105	646	719	0.89847	0.827874	0.947032	1.44425e-115	5.72008e-110
cg12453675	73	719	0.10153	0.0519642	0.170419	1.44425e-115	5.72008e-110
cg01139541	646	719	0.89847	0.827874	0.947032	1.44425e-115	5.72008e-110
cg04612444	646	719	0.89847	0.827874	0.947032	1.44425e-115	5.72008e-110
cg21639031	646	719	0.89847	0.827874	0.947032	1.44425e-115	5.72008e-110
cg02425416	73	719	0.10153	0.0519642	0.170419	1.44425e-115	5.72008e-110
cg09032973	646	719	0.89847	0.827874	0.947032	1.44425e-115	5.72008e-110
cg26458505	646	719	0.89847	0.827874	0.947032	1.44425e-115	5.72008e-110
cg20370678	646	719	0.89847	0.827874	0.947032	1.44425e-115	5.72008e-110
cg22720029	73	719	0.10153	0.0519642	0.170419	1.44425e-115	5.72008e-110
cg05090319	73	719	0.10153	0.0519642	0.170419	1.44425e-115	5.72008e-110
cg13246235	646	719	0.89847	0.827874	0.947032	1.44425e-115	5.72008e-110
cg12712659	73	719	0.10153	0.0519642	0.170419	1.44425e-115	5.72008e-110
cg15593510	73	719	0.10153	0.0519642	0.170419	1.44425e-115	5.72008e-110
cg24302529	646	719	0.89847	0.827874	0.947032	1.44425e-115	5.72008e-110
cg13702421	646	719	0.89847	0.827874	0.947032	1.44425e-115	5.72008e-110
cg23109891	646	719	0.89847	0.827874	0.947032	1.44425e-115	5.72008e-110
cg00348389	646	719	0.89847	0.827874	0.947032	1.44425e-115	5.72008e-110
cg26904260	73	719	0.10153	0.0519642	0.170419	1.44425e-115	5.72008e-110
cg25161912	73	719	0.10153	0.0519642	0.170419	1.44425e-115	5.72008e-110
cg12071888	646	719	0.89847	0.827874	0.947032	1.44425e-115	5.72008e-110
cg12663811	73	719	0.10153	0.0519642	0.170419	1.44425e-115	5.72008e-110
cg00995807	646	719	0.89847	0.827874	0.947032	1.44425e-115	5.72008e-110
cg06872010	73	719	0.10153	0.0519642	0.170419	1.44425e-115	5.72008e-110
cg00081465	73	719	0.10153	0.0519642	0.170419	1.44425e-115	5.72008e-110
cg05732750	646	719	0.89847	0.827874	0.947032	1.44425e-115	5.72008e-110
cg27192635	73	719	0.10153	0.0519642	0.170419	1.44425e-115	5.72008e-110
cg25126698	646	719	0.89847	0.827874	0.947032	1.44425e-115	5.72008e-110
cg13851904	646	719	0.89847	0.827874	0.947032	1.44425e-115	5.72008e-110
cg06360427	646	719	0.89847	0.827874	0.947032	1.44425e-115	5.72008e-110
cg15370180	646	719	0.89847	0.827874	0.947032	1.44425e-115	5.72008e-110
cg03532926	646	719	0.89847	0.827874	0.947032	1.44425e-115	5.72008e-110
cg21148025	73	719	0.10153	0.0519642	0.170419	1.44425e-115	5.72008e-110
cg05492975	73	719	0.10153	0.0519642	0.170419	1.44425e-115	5.72008e-110
cg23693487	73	719	0.10153	0.0519642	0.170419	1.44425e-115	5.72008e-110
cg03304660	73	719	0.10153	0.0519642	0.170419	1.44425e-115	5.72008e-110
cg00515457	646	719	0.89847	0.827874	0.947032	1.44425e-115	5.72008e-110
cg18652900	646	719	0.89847	0.827874	0.947032	1.44425e-115	5.72008e-110
cg14298200	646	719	0.89847	0.827874	0.947032	1.44425e-115	5.72008e-110
cg05133853	73	719	0.10153	0.0519642	0.170419	1.44425e-115	5.72008e-110
cg05924485	646	719	0.89847	0.827874	0.947032	1.44425e-115	5.72008e-110
cg03812562	73	719	0.10153	0.0519642	0.170419	1.44425e-115	5.72008e-110
cg20812354	73	719	0.10153	0.0519642	0.170419	1.44425e-115	5.72008e-110
cg03114584	73	719	0.10153	0.0519642	0.170419	1.44425e-115	5.72008e-110
cg07332769	646	719	0.89847	0.827874	0.947032	1.44425e-115	5.72008e-110
cg26067569	73	719	0.10153	0.0519642	0.170419	1.44425e-115	5.72008e-110
cg22400703	646	719	0.89847	0.827874	0.947032	1.44425e-115	5.72008e-110
cg21038156	646	719	0.89847	0.827874	0.947032	1.44425e-115	5.72008e-110
cg16243652	73	719	0.10153	0.0519642	0.170419	1.44425e-115	5.72008e-110
cg11393848	73	719	0.10153	0.0519642	0.170419	1.44425e-115	5.72008e-110
cg13524919	645	718	0.898329	0.827644	0.946957	2.59573e-115	1.02807e-109
cg01227537	636	706	0.90085	0.830054	0.949089	4.22034e-115	1.67151e-109
cg11613559	645	719	0.897079	0.82617	0.946025	1.26323e-114	5.00316e-109
cg11654321	74	719	0.102921	0.0529678	0.172126	1.26323e-114	5.00316e-109
cg22553301	74	719	0.102921	0.0529678	0.172126	1.26323e-114	5.00316e-109
cg18194945	645	719	0.897079	0.82617	0.946025	1.26323e-114	5.00316e-109
cg21383592	74	719	0.102921	0.0529678	0.172126	1.26323e-114	5.00316e-109
cg06400301	74	719	0.102921	0.0529678	0.172126	1.26323e-114	5.00316e-109
cg18268547	645	719	0.897079	0.82617	0.946025	1.26323e-114	5.00316e-109
cg16562486	74	719	0.102921	0.0529678	0.172126	1.26323e-114	5.00316e-109
cg19373760	74	719	0.102921	0.0529678	0.172126	1.26323e-114	5.00316e-109
cg16042259	645	719	0.897079	0.82617	0.946025	1.26323e-114	5.00316e-109
cg04902968	74	719	0.102921	0.0529678	0.172126	1.26323e-114	5.00316e-109
cg01097725	645	719	0.897079	0.82617	0.946025	1.26323e-114	5.00316e-109
cg26538691	74	719	0.102921	0.0529678	0.172126	1.26323e-114	5.00316e-109
cg00166722	645	719	0.897079	0.82617	0.946025	1.26323e-114	5.00316e-109
cg18369680	74	719	0.102921	0.0529678	0.172126	1.26323e-114	5.00316e-109
cg11324259	74	719	0.102921	0.0529678	0.172126	1.26323e-114	5.00316e-109
cg14131536	645	719	0.897079	0.82617	0.946025	1.26323e-114	5.00316e-109
cg24381587	74	719	0.102921	0.0529678	0.172126	1.26323e-114	5.00316e-109
cg07221438	74	719	0.102921	0.0529678	0.172126	1.26323e-114	5.00316e-109
cg17157798	74	719	0.102921	0.0529678	0.172126	1.26323e-114	5.00316e-109
cg19006220	74	719	0.102921	0.0529678	0.172126	1.26323e-114	5.00316e-109
cg11281110	74	719	0.102921	0.0529678	0.172126	1.26323e-114	5.00316e-109
cg07784084	74	719	0.102921	0.0529678	0.172126	1.26323e-114	5.00316e-109
cg05939560	74	719	0.102921	0.0529678	0.172126	1.26323e-114	5.00316e-109
cg16151261	74	719	0.102921	0.0529678	0.172126	1.26323e-114	5.00316e-109
cg07788092	645	719	0.897079	0.82617	0.946025	1.26323e-114	5.00316e-109
cg00833257	74	719	0.102921	0.0529678	0.172126	1.26323e-114	5.00316e-109
cg16985023	74	719	0.102921	0.0529678	0.172126	1.26323e-114	5.00316e-109
cg12918081	74	719	0.102921	0.0529678	0.172126	1.26323e-114	5.00316e-109
cg09117114	645	719	0.897079	0.82617	0.946025	1.26323e-114	5.00316e-109
cg23743428	645	719	0.897079	0.82617	0.946025	1.26323e-114	5.00316e-109
cg09621958	74	719	0.102921	0.0529678	0.172126	1.26323e-114	5.00316e-109
cg12212311	645	719	0.897079	0.82617	0.946025	1.26323e-114	5.00316e-109
cg01733928	74	719	0.102921	0.0529678	0.172126	1.26323e-114	5.00316e-109
cg18682226	74	719	0.102921	0.0529678	0.172126	1.26323e-114	5.00316e-109
cg02531437	645	719	0.897079	0.82617	0.946025	1.26323e-114	5.00316e-109
cg02330500	74	719	0.102921	0.0529678	0.172126	1.26323e-114	5.00316e-109
cg05126581	74	719	0.102921	0.0529678	0.172126	1.26323e-114	5.00316e-109
cg15211996	74	719	0.102921	0.0529678	0.172126	1.26323e-114	5.00316e-109
cg25191628	645	719	0.897079	0.82617	0.946025	1.26323e-114	5.00316e-109
cg08513547	74	719	0.102921	0.0529678	0.172126	1.26323e-114	5.00316e-109
cg21722795	645	719	0.897079	0.82617	0.946025	1.26323e-114	5.00316e-109
cg07191839	74	719	0.102921	0.0529678	0.172126	1.26323e-114	5.00316e-109
cg22041640	645	719	0.897079	0.82617	0.946025	1.26323e-114	5.00316e-109
cg27606499	645	719	0.897079	0.82617	0.946025	1.26323e-114	5.00316e-109
cg14534144	645	719	0.897079	0.82617	0.946025	1.26323e-114	5.00316e-109
cg04552206	645	719	0.897079	0.82617	0.946025	1.26323e-114	5.00316e-109
cg07274716	645	719	0.897079	0.82617	0.946025	1.26323e-114	5.00316e-109
cg17796010	645	719	0.897079	0.82617	0.946025	1.26323e-114	5.00316e-109
cg18926108	645	719	0.897079	0.82617	0.946025	1.26323e-114	5.00316e-109
cg12961733	645	719	0.897079	0.82617	0.946025	1.26323e-114	5.00316e-109
cg24399349	645	719	0.897079	0.82617	0.946025	1.26323e-114	5.00316e-109
cg18437033	74	719	0.102921	0.0529678	0.172126	1.26323e-114	5.00316e-109
cg25605243	74	719	0.102921	0.0529678	0.172126	1.26323e-114	5.00316e-109
cg19748485	645	719	0.897079	0.82617	0.946025	1.26323e-114	5.00316e-109
cg12972081	645	719	0.897079	0.82617	0.946025	1.26323e-114	5.00316e-109
cg17936783	74	719	0.102921	0.0529678	0.172126	1.26323e-114	5.00316e-109
cg03480068	74	719	0.102921	0.0529678	0.172126	1.26323e-114	5.00316e-109
cg09858281	74	719	0.102921	0.0529678	0.172126	1.26323e-114	5.00316e-109
cg25802093	645	719	0.897079	0.82617	0.946025	1.26323e-114	5.00316e-109
cg03661324	74	719	0.102921	0.0529678	0.172126	1.26323e-114	5.00316e-109
cg15084543	645	719	0.897079	0.82617	0.946025	1.26323e-114	5.00316e-109
cg10746542	645	719	0.897079	0.82617	0.946025	1.26323e-114	5.00316e-109
cg19555331	645	719	0.897079	0.82617	0.946025	1.26323e-114	5.00316e-109
cg07766263	645	719	0.897079	0.82617	0.946025	1.26323e-114	5.00316e-109
cg27514017	74	719	0.102921	0.0529678	0.172126	1.26323e-114	5.00316e-109
cg08376141	645	719	0.897079	0.82617	0.946025	1.26323e-114	5.00316e-109
cg18439861	645	719	0.897079	0.82617	0.946025	1.26323e-114	5.00316e-109
cg04761722	644	718	0.896936	0.825938	0.945948	2.26689e-114	8.97826e-109
cg03900143	644	718	0.896936	0.825938	0.945948	2.26689e-114	8.97826e-109
cg10637995	74	718	0.103064	0.0530435	0.172356	2.26689e-114	8.97826e-109
cg27122213	644	718	0.896936	0.825938	0.945948	2.26689e-114	8.97826e-109
cg14055896	643	717	0.896792	0.825705	0.945871	4.06733e-114	1.61091e-108
cg05384697	74	716	0.103352	0.0531956	0.172818	7.29657e-114	2.88988e-108
cg00526273	75	719	0.104312	0.0539746	0.17383	1.0885e-113	4.31111e-108
cg18160135	75	719	0.104312	0.0539746	0.17383	1.0885e-113	4.31111e-108
cg00423453	75	719	0.104312	0.0539746	0.17383	1.0885e-113	4.31111e-108
cg21700772	75	719	0.104312	0.0539746	0.17383	1.0885e-113	4.31111e-108
cg15051221	644	719	0.895688	0.824469	0.945015	1.0885e-113	4.31111e-108
cg04234971	75	719	0.104312	0.0539746	0.17383	1.0885e-113	4.31111e-108
cg06698795	644	719	0.895688	0.824469	0.945015	1.0885e-113	4.31111e-108
cg07105285	644	719	0.895688	0.824469	0.945015	1.0885e-113	4.31111e-108
cg11912239	644	719	0.895688	0.824469	0.945015	1.0885e-113	4.31111e-108
cg27642618	75	719	0.104312	0.0539746	0.17383	1.0885e-113	4.31111e-108
cg06361127	75	719	0.104312	0.0539746	0.17383	1.0885e-113	4.31111e-108
cg02164741	75	719	0.104312	0.0539746	0.17383	1.0885e-113	4.31111e-108
cg18845375	75	719	0.104312	0.0539746	0.17383	1.0885e-113	4.31111e-108
cg21980338	644	719	0.895688	0.824469	0.945015	1.0885e-113	4.31111e-108
cg24856726	644	719	0.895688	0.824469	0.945015	1.0885e-113	4.31111e-108
cg05783455	644	719	0.895688	0.824469	0.945015	1.0885e-113	4.31111e-108
cg01352175	644	719	0.895688	0.824469	0.945015	1.0885e-113	4.31111e-108
cg24347994	644	719	0.895688	0.824469	0.945015	1.0885e-113	4.31111e-108
cg01514353	75	719	0.104312	0.0539746	0.17383	1.0885e-113	4.31111e-108
cg05951296	75	719	0.104312	0.0539746	0.17383	1.0885e-113	4.31111e-108
cg06708634	644	719	0.895688	0.824469	0.945015	1.0885e-113	4.31111e-108
cg04271792	75	719	0.104312	0.0539746	0.17383	1.0885e-113	4.31111e-108
cg17978367	644	719	0.895688	0.824469	0.945015	1.0885e-113	4.31111e-108
cg20920549	75	719	0.104312	0.0539746	0.17383	1.0885e-113	4.31111e-108
cg11311332	75	719	0.104312	0.0539746	0.17383	1.0885e-113	4.31111e-108
cg02291365	75	719	0.104312	0.0539746	0.17383	1.0885e-113	4.31111e-108
cg00396667	644	719	0.895688	0.824469	0.945015	1.0885e-113	4.31111e-108
cg15504461	644	719	0.895688	0.824469	0.945015	1.0885e-113	4.31111e-108
cg24699296	644	719	0.895688	0.824469	0.945015	1.0885e-113	4.31111e-108
cg12475994	644	719	0.895688	0.824469	0.945015	1.0885e-113	4.31111e-108
cg12798040	644	719	0.895688	0.824469	0.945015	1.0885e-113	4.31111e-108
cg13897627	75	719	0.104312	0.0539746	0.17383	1.0885e-113	4.31111e-108
cg13047869	644	719	0.895688	0.824469	0.945015	1.0885e-113	4.31111e-108
cg14279898	644	719	0.895688	0.824469	0.945015	1.0885e-113	4.31111e-108
cg24624901	644	719	0.895688	0.824469	0.945015	1.0885e-113	4.31111e-108
cg13046832	644	719	0.895688	0.824469	0.945015	1.0885e-113	4.31111e-108
cg25670229	644	719	0.895688	0.824469	0.945015	1.0885e-113	4.31111e-108
cg17165841	644	719	0.895688	0.824469	0.945015	1.0885e-113	4.31111e-108
cg09937438	644	719	0.895688	0.824469	0.945015	1.0885e-113	4.31111e-108
cg25119261	75	719	0.104312	0.0539746	0.17383	1.0885e-113	4.31111e-108
cg24136205	644	719	0.895688	0.824469	0.945015	1.0885e-113	4.31111e-108
cg11660826	644	719	0.895688	0.824469	0.945015	1.0885e-113	4.31111e-108
cg11324957	644	719	0.895688	0.824469	0.945015	1.0885e-113	4.31111e-108
cg20443254	644	719	0.895688	0.824469	0.945015	1.0885e-113	4.31111e-108
cg10172979	75	719	0.104312	0.0539746	0.17383	1.0885e-113	4.31111e-108
cg08687507	75	719	0.104312	0.0539746	0.17383	1.0885e-113	4.31111e-108
cg25641145	75	719	0.104312	0.0539746	0.17383	1.0885e-113	4.31111e-108
cg07152216	644	719	0.895688	0.824469	0.945015	1.0885e-113	4.31111e-108
cg00666640	75	719	0.104312	0.0539746	0.17383	1.0885e-113	4.31111e-108
cg13654588	644	719	0.895688	0.824469	0.945015	1.0885e-113	4.31111e-108
cg08330217	75	719	0.104312	0.0539746	0.17383	1.0885e-113	4.31111e-108
cg10828337	644	719	0.895688	0.824469	0.945015	1.0885e-113	4.31111e-108
cg07694404	75	719	0.104312	0.0539746	0.17383	1.0885e-113	4.31111e-108
cg20745381	75	719	0.104312	0.0539746	0.17383	1.0885e-113	4.31111e-108
cg25007422	75	719	0.104312	0.0539746	0.17383	1.0885e-113	4.31111e-108
cg08555866	644	719	0.895688	0.824469	0.945015	1.0885e-113	4.31111e-108
cg10439765	644	719	0.895688	0.824469	0.945015	1.0885e-113	4.31111e-108
cg02467451	75	719	0.104312	0.0539746	0.17383	1.0885e-113	4.31111e-108
cg14416371	644	719	0.895688	0.824469	0.945015	1.0885e-113	4.31111e-108
cg24637308	644	719	0.895688	0.824469	0.945015	1.0885e-113	4.31111e-108
cg19087971	644	719	0.895688	0.824469	0.945015	1.0885e-113	4.31111e-108
cg18140889	75	719	0.104312	0.0539746	0.17383	1.0885e-113	4.31111e-108
cg23168531	644	719	0.895688	0.824469	0.945015	1.0885e-113	4.31111e-108
cg09012091	75	719	0.104312	0.0539746	0.17383	1.0885e-113	4.31111e-108
cg15619177	75	719	0.104312	0.0539746	0.17383	1.0885e-113	4.31111e-108
cg26132774	644	719	0.895688	0.824469	0.945015	1.0885e-113	4.31111e-108
cg09584650	75	718	0.104457	0.0540518	0.174062	1.95031e-113	7.72439e-108
cg12352399	75	716	0.104749	0.0542069	0.174529	6.25811e-113	2.47859e-107
cg27534912	76	719	0.105702	0.0549847	0.175531	9.24167e-113	3.66026e-107
cg12756396	643	719	0.894298	0.822772	0.944002	9.24167e-113	3.66026e-107
cg03594972	76	719	0.105702	0.0549847	0.175531	9.24167e-113	3.66026e-107
cg12735966	76	719	0.105702	0.0549847	0.175531	9.24167e-113	3.66026e-107
cg19554569	76	719	0.105702	0.0549847	0.175531	9.24167e-113	3.66026e-107
cg02596427	643	719	0.894298	0.822772	0.944002	9.24167e-113	3.66026e-107
cg16493071	76	719	0.105702	0.0549847	0.175531	9.24167e-113	3.66026e-107
cg17777676	643	719	0.894298	0.822772	0.944002	9.24167e-113	3.66026e-107
cg14065115	643	719	0.894298	0.822772	0.944002	9.24167e-113	3.66026e-107
cg08136772	643	719	0.894298	0.822772	0.944002	9.24167e-113	3.66026e-107
cg04274288	643	719	0.894298	0.822772	0.944002	9.24167e-113	3.66026e-107
cg15874877	643	719	0.894298	0.822772	0.944002	9.24167e-113	3.66026e-107
cg19544372	643	719	0.894298	0.822772	0.944002	9.24167e-113	3.66026e-107
cg00097146	643	719	0.894298	0.822772	0.944002	9.24167e-113	3.66026e-107
cg06226384	76	719	0.105702	0.0549847	0.175531	9.24167e-113	3.66026e-107
cg18032812	76	719	0.105702	0.0549847	0.175531	9.24167e-113	3.66026e-107
cg24411961	643	719	0.894298	0.822772	0.944002	9.24167e-113	3.66026e-107
cg10659886	643	719	0.894298	0.822772	0.944002	9.24167e-113	3.66026e-107
cg27393010	643	719	0.894298	0.822772	0.944002	9.24167e-113	3.66026e-107
cg15759721	76	719	0.105702	0.0549847	0.175531	9.24167e-113	3.66026e-107
cg08054541	76	719	0.105702	0.0549847	0.175531	9.24167e-113	3.66026e-107
cg26094484	76	719	0.105702	0.0549847	0.175531	9.24167e-113	3.66026e-107
cg07283896	76	719	0.105702	0.0549847	0.175531	9.24167e-113	3.66026e-107
cg19112186	643	719	0.894298	0.822772	0.944002	9.24167e-113	3.66026e-107
cg26238975	76	719	0.105702	0.0549847	0.175531	9.24167e-113	3.66026e-107
cg02306654	76	719	0.105702	0.0549847	0.175531	9.24167e-113	3.66026e-107
cg00604771	643	719	0.894298	0.822772	0.944002	9.24167e-113	3.66026e-107
cg16354522	643	719	0.894298	0.822772	0.944002	9.24167e-113	3.66026e-107
cg23822732	76	719	0.105702	0.0549847	0.175531	9.24167e-113	3.66026e-107
cg21042456	643	719	0.894298	0.822772	0.944002	9.24167e-113	3.66026e-107
cg00561736	76	719	0.105702	0.0549847	0.175531	9.24167e-113	3.66026e-107
cg24123311	643	719	0.894298	0.822772	0.944002	9.24167e-113	3.66026e-107
cg04250451	643	719	0.894298	0.822772	0.944002	9.24167e-113	3.66026e-107
cg13376199	76	719	0.105702	0.0549847	0.175531	9.24167e-113	3.66026e-107
cg20321319	76	719	0.105702	0.0549847	0.175531	9.24167e-113	3.66026e-107
cg03825810	76	719	0.105702	0.0549847	0.175531	9.24167e-113	3.66026e-107
cg18449120	643	719	0.894298	0.822772	0.944002	9.24167e-113	3.66026e-107
cg11725972	76	719	0.105702	0.0549847	0.175531	9.24167e-113	3.66026e-107
cg06961429	76	719	0.105702	0.0549847	0.175531	9.24167e-113	3.66026e-107
cg05402891	76	719	0.105702	0.0549847	0.175531	9.24167e-113	3.66026e-107
cg21477176	643	719	0.894298	0.822772	0.944002	9.24167e-113	3.66026e-107
cg00043591	76	719	0.105702	0.0549847	0.175531	9.24167e-113	3.66026e-107
cg18403193	76	719	0.105702	0.0549847	0.175531	9.24167e-113	3.66026e-107
cg11705975	643	719	0.894298	0.822772	0.944002	9.24167e-113	3.66026e-107
cg18605377	643	719	0.894298	0.822772	0.944002	9.24167e-113	3.66026e-107
cg08845685	76	719	0.105702	0.0549847	0.175531	9.24167e-113	3.66026e-107
cg08482501	76	719	0.105702	0.0549847	0.175531	9.24167e-113	3.66026e-107
cg18267049	643	719	0.894298	0.822772	0.944002	9.24167e-113	3.66026e-107
cg02925601	643	719	0.894298	0.822772	0.944002	9.24167e-113	3.66026e-107
cg06790305	76	719	0.105702	0.0549847	0.175531	9.24167e-113	3.66026e-107
cg10529845	76	719	0.105702	0.0549847	0.175531	9.24167e-113	3.66026e-107
cg02153041	76	719	0.105702	0.0549847	0.175531	9.24167e-113	3.66026e-107
cg27032232	643	719	0.894298	0.822772	0.944002	9.24167e-113	3.66026e-107
cg10526277	643	719	0.894298	0.822772	0.944002	9.24167e-113	3.66026e-107
cg21871952	643	719	0.894298	0.822772	0.944002	9.24167e-113	3.66026e-107
cg12681771	76	719	0.105702	0.0549847	0.175531	9.24167e-113	3.66026e-107
cg00489401	643	719	0.894298	0.822772	0.944002	9.24167e-113	3.66026e-107
cg07677157	76	719	0.105702	0.0549847	0.175531	9.24167e-113	3.66026e-107
cg15444478	76	719	0.105702	0.0549847	0.175531	9.24167e-113	3.66026e-107
cg13305657	643	719	0.894298	0.822772	0.944002	9.24167e-113	3.66026e-107
cg03276000	76	719	0.105702	0.0549847	0.175531	9.24167e-113	3.66026e-107
cg10703481	643	719	0.894298	0.822772	0.944002	9.24167e-113	3.66026e-107
cg07344468	76	719	0.105702	0.0549847	0.175531	9.24167e-113	3.66026e-107
cg18616923	76	719	0.105702	0.0549847	0.175531	9.24167e-113	3.66026e-107
cg00961139	76	719	0.105702	0.0549847	0.175531	9.24167e-113	3.66026e-107
cg11618529	643	719	0.894298	0.822772	0.944002	9.24167e-113	3.66026e-107
cg22671717	643	719	0.894298	0.822772	0.944002	9.24167e-113	3.66026e-107
cg18252309	643	719	0.894298	0.822772	0.944002	9.24167e-113	3.66026e-107
cg13234863	643	719	0.894298	0.822772	0.944002	9.24167e-113	3.66026e-107
cg26509691	643	719	0.894298	0.822772	0.944002	9.24167e-113	3.66026e-107
cg08482531	642	718	0.89415	0.822535	0.943922	1.6533e-112	6.54808e-107
cg16749093	642	718	0.89415	0.822535	0.943922	1.6533e-112	6.54808e-107
cg25741487	642	718	0.89415	0.822535	0.943922	1.6533e-112	6.54808e-107
cg10767312	76	717	0.105997	0.0551422	0.176	2.95722e-112	1.17124e-106
cg25657713	642	719	0.892907	0.821078	0.942986	7.7326e-112	3.06257e-106
cg25690589	642	719	0.892907	0.821078	0.942986	7.7326e-112	3.06257e-106
cg19460909	77	719	0.107093	0.0559979	0.177228	7.7326e-112	3.06257e-106
cg12861170	642	719	0.892907	0.821078	0.942986	7.7326e-112	3.06257e-106
cg19459470	77	719	0.107093	0.0559979	0.177228	7.7326e-112	3.06257e-106
cg23677657	642	719	0.892907	0.821078	0.942986	7.7326e-112	3.06257e-106
cg17160439	642	719	0.892907	0.821078	0.942986	7.7326e-112	3.06257e-106
cg21158087	642	719	0.892907	0.821078	0.942986	7.7326e-112	3.06257e-106
cg26378984	77	719	0.107093	0.0559979	0.177228	7.7326e-112	3.06257e-106
cg01287975	642	719	0.892907	0.821078	0.942986	7.7326e-112	3.06257e-106
cg16197388	77	719	0.107093	0.0559979	0.177228	7.7326e-112	3.06257e-106
cg19859290	642	719	0.892907	0.821078	0.942986	7.7326e-112	3.06257e-106
cg21899542	77	719	0.107093	0.0559979	0.177228	7.7326e-112	3.06257e-106
cg26925980	77	719	0.107093	0.0559979	0.177228	7.7326e-112	3.06257e-106
cg16919569	642	719	0.892907	0.821078	0.942986	7.7326e-112	3.06257e-106
cg25259754	77	719	0.107093	0.0559979	0.177228	7.7326e-112	3.06257e-106
cg16929955	77	719	0.107093	0.0559979	0.177228	7.7326e-112	3.06257e-106
cg09643544	642	719	0.892907	0.821078	0.942986	7.7326e-112	3.06257e-106
cg06035708	77	719	0.107093	0.0559979	0.177228	7.7326e-112	3.06257e-106
cg09044656	77	719	0.107093	0.0559979	0.177228	7.7326e-112	3.06257e-106
cg01857186	77	719	0.107093	0.0559979	0.177228	7.7326e-112	3.06257e-106
cg03143486	642	719	0.892907	0.821078	0.942986	7.7326e-112	3.06257e-106
cg00097645	77	719	0.107093	0.0559979	0.177228	7.7326e-112	3.06257e-106
cg09069446	642	719	0.892907	0.821078	0.942986	7.7326e-112	3.06257e-106
cg10966582	642	719	0.892907	0.821078	0.942986	7.7326e-112	3.06257e-106
cg21720618	642	719	0.892907	0.821078	0.942986	7.7326e-112	3.06257e-106
cg16313485	77	719	0.107093	0.0559979	0.177228	7.7326e-112	3.06257e-106
cg18715665	642	719	0.892907	0.821078	0.942986	7.7326e-112	3.06257e-106
cg06660530	642	719	0.892907	0.821078	0.942986	7.7326e-112	3.06257e-106
cg10333520	642	719	0.892907	0.821078	0.942986	7.7326e-112	3.06257e-106
cg16732787	642	719	0.892907	0.821078	0.942986	7.7326e-112	3.06257e-106
cg04224064	642	719	0.892907	0.821078	0.942986	7.7326e-112	3.06257e-106
cg23759189	77	719	0.107093	0.0559979	0.177228	7.7326e-112	3.06257e-106
cg23758305	642	719	0.892907	0.821078	0.942986	7.7326e-112	3.06257e-106
cg00431968	77	719	0.107093	0.0559979	0.177228	7.7326e-112	3.06257e-106
cg18087266	642	719	0.892907	0.821078	0.942986	7.7326e-112	3.06257e-106
cg23414580	642	719	0.892907	0.821078	0.942986	7.7326e-112	3.06257e-106
cg10338848	77	719	0.107093	0.0559979	0.177228	7.7326e-112	3.06257e-106
cg10187167	77	719	0.107093	0.0559979	0.177228	7.7326e-112	3.06257e-106
cg21054147	77	719	0.107093	0.0559979	0.177228	7.7326e-112	3.06257e-106
cg02852670	642	719	0.892907	0.821078	0.942986	7.7326e-112	3.06257e-106
cg27454064	642	719	0.892907	0.821078	0.942986	7.7326e-112	3.06257e-106
cg19414741	642	719	0.892907	0.821078	0.942986	7.7326e-112	3.06257e-106
cg09447450	77	719	0.107093	0.0559979	0.177228	7.7326e-112	3.06257e-106
cg24275315	642	719	0.892907	0.821078	0.942986	7.7326e-112	3.06257e-106
cg18330370	77	719	0.107093	0.0559979	0.177228	7.7326e-112	3.06257e-106
cg22560214	642	719	0.892907	0.821078	0.942986	7.7326e-112	3.06257e-106
cg14156751	642	719	0.892907	0.821078	0.942986	7.7326e-112	3.06257e-106
cg22620221	642	719	0.892907	0.821078	0.942986	7.7326e-112	3.06257e-106
cg09341491	642	719	0.892907	0.821078	0.942986	7.7326e-112	3.06257e-106
cg20038038	77	719	0.107093	0.0559979	0.177228	7.7326e-112	3.06257e-106
cg08857994	642	719	0.892907	0.821078	0.942986	7.7326e-112	3.06257e-106
cg14237550	642	719	0.892907	0.821078	0.942986	7.7326e-112	3.06257e-106
cg08873940	642	719	0.892907	0.821078	0.942986	7.7326e-112	3.06257e-106
cg12765028	642	719	0.892907	0.821078	0.942986	7.7326e-112	3.06257e-106
cg16546442	642	719	0.892907	0.821078	0.942986	7.7326e-112	3.06257e-106
cg19370054	642	719	0.892907	0.821078	0.942986	7.7326e-112	3.06257e-106
cg14032033	77	719	0.107093	0.0559979	0.177228	7.7326e-112	3.06257e-106
cg13708803	77	719	0.107093	0.0559979	0.177228	7.7326e-112	3.06257e-106
cg06966245	77	719	0.107093	0.0559979	0.177228	7.7326e-112	3.06257e-106
cg21838979	642	719	0.892907	0.821078	0.942986	7.7326e-112	3.06257e-106
cg02901136	77	719	0.107093	0.0559979	0.177228	7.7326e-112	3.06257e-106
cg05563813	77	719	0.107093	0.0559979	0.177228	7.7326e-112	3.06257e-106
cg08679971	642	719	0.892907	0.821078	0.942986	7.7326e-112	3.06257e-106
cg24913110	77	719	0.107093	0.0559979	0.177228	7.7326e-112	3.06257e-106
cg02603518	77	719	0.107093	0.0559979	0.177228	7.7326e-112	3.06257e-106
cg22338152	77	719	0.107093	0.0559979	0.177228	7.7326e-112	3.06257e-106
cg12172441	641	718	0.892758	0.820839	0.942904	1.38119e-111	5.47034e-106
cg01807825	78	719	0.108484	0.0570142	0.178922	6.37712e-111	2.52572e-105
cg25429719	641	719	0.891516	0.819387	0.941966	6.37712e-111	2.52572e-105
cg06365535	641	719	0.891516	0.819387	0.941966	6.37712e-111	2.52572e-105
cg13498184	78	719	0.108484	0.0570142	0.178922	6.37712e-111	2.52572e-105
cg00552087	78	719	0.108484	0.0570142	0.178922	6.37712e-111	2.52572e-105
cg05940452	641	719	0.891516	0.819387	0.941966	6.37712e-111	2.52572e-105
cg09403666	641	719	0.891516	0.819387	0.941966	6.37712e-111	2.52572e-105
cg07032446	78	719	0.108484	0.0570142	0.178922	6.37712e-111	2.52572e-105
cg22388316	78	719	0.108484	0.0570142	0.178922	6.37712e-111	2.52572e-105
cg22637867	641	719	0.891516	0.819387	0.941966	6.37712e-111	2.52572e-105
cg15058253	641	719	0.891516	0.819387	0.941966	6.37712e-111	2.52572e-105
cg08247552	78	719	0.108484	0.0570142	0.178922	6.37712e-111	2.52572e-105
cg16142855	641	719	0.891516	0.819387	0.941966	6.37712e-111	2.52572e-105
cg07215693	641	719	0.891516	0.819387	0.941966	6.37712e-111	2.52572e-105
cg13400168	641	719	0.891516	0.819387	0.941966	6.37712e-111	2.52572e-105
cg06354543	78	719	0.108484	0.0570142	0.178922	6.37712e-111	2.52572e-105
cg04580344	641	719	0.891516	0.819387	0.941966	6.37712e-111	2.52572e-105
cg26910511	641	719	0.891516	0.819387	0.941966	6.37712e-111	2.52572e-105
cg12550241	78	719	0.108484	0.0570142	0.178922	6.37712e-111	2.52572e-105
cg27543320	78	719	0.108484	0.0570142	0.178922	6.37712e-111	2.52572e-105
cg25887010	641	719	0.891516	0.819387	0.941966	6.37712e-111	2.52572e-105
cg22743884	78	719	0.108484	0.0570142	0.178922	6.37712e-111	2.52572e-105
cg18961681	641	719	0.891516	0.819387	0.941966	6.37712e-111	2.52572e-105
cg11206788	78	719	0.108484	0.0570142	0.178922	6.37712e-111	2.52572e-105
cg15692052	78	719	0.108484	0.0570142	0.178922	6.37712e-111	2.52572e-105
cg07143815	78	719	0.108484	0.0570142	0.178922	6.37712e-111	2.52572e-105
cg21884064	78	719	0.108484	0.0570142	0.178922	6.37712e-111	2.52572e-105
cg04360793	641	719	0.891516	0.819387	0.941966	6.37712e-111	2.52572e-105
cg06572465	641	719	0.891516	0.819387	0.941966	6.37712e-111	2.52572e-105
cg22947481	78	719	0.108484	0.0570142	0.178922	6.37712e-111	2.52572e-105
cg15617155	641	719	0.891516	0.819387	0.941966	6.37712e-111	2.52572e-105
cg00366531	641	719	0.891516	0.819387	0.941966	6.37712e-111	2.52572e-105
cg06654956	641	719	0.891516	0.819387	0.941966	6.37712e-111	2.52572e-105
cg10765655	78	719	0.108484	0.0570142	0.178922	6.37712e-111	2.52572e-105
cg02841692	641	719	0.891516	0.819387	0.941966	6.37712e-111	2.52572e-105
cg25451456	78	719	0.108484	0.0570142	0.178922	6.37712e-111	2.52572e-105
cg00269817	78	719	0.108484	0.0570142	0.178922	6.37712e-111	2.52572e-105
cg23574519	78	719	0.108484	0.0570142	0.178922	6.37712e-111	2.52572e-105
cg04730443	78	719	0.108484	0.0570142	0.178922	6.37712e-111	2.52572e-105
cg10026317	641	719	0.891516	0.819387	0.941966	6.37712e-111	2.52572e-105
cg26024682	78	719	0.108484	0.0570142	0.178922	6.37712e-111	2.52572e-105
cg09803262	641	719	0.891516	0.819387	0.941966	6.37712e-111	2.52572e-105
cg25696807	78	719	0.108484	0.0570142	0.178922	6.37712e-111	2.52572e-105
cg11282657	641	719	0.891516	0.819387	0.941966	6.37712e-111	2.52572e-105
cg19134568	641	719	0.891516	0.819387	0.941966	6.37712e-111	2.52572e-105
cg07740199	78	719	0.108484	0.0570142	0.178922	6.37712e-111	2.52572e-105
cg13648192	78	719	0.108484	0.0570142	0.178922	6.37712e-111	2.52572e-105
cg08491188	641	719	0.891516	0.819387	0.941966	6.37712e-111	2.52572e-105
cg18054674	641	719	0.891516	0.819387	0.941966	6.37712e-111	2.52572e-105
cg21472468	78	719	0.108484	0.0570142	0.178922	6.37712e-111	2.52572e-105
cg11872672	78	719	0.108484	0.0570142	0.178922	6.37712e-111	2.52572e-105
cg22016779	78	719	0.108484	0.0570142	0.178922	6.37712e-111	2.52572e-105
cg11234328	641	719	0.891516	0.819387	0.941966	6.37712e-111	2.52572e-105
cg27177554	641	719	0.891516	0.819387	0.941966	6.37712e-111	2.52572e-105
cg22052672	641	719	0.891516	0.819387	0.941966	6.37712e-111	2.52572e-105
cg03506028	641	719	0.891516	0.819387	0.941966	6.37712e-111	2.52572e-105
cg15088574	78	719	0.108484	0.0570142	0.178922	6.37712e-111	2.52572e-105
cg18539122	641	719	0.891516	0.819387	0.941966	6.37712e-111	2.52572e-105
cg01236132	641	719	0.891516	0.819387	0.941966	6.37712e-111	2.52572e-105
cg23664334	641	719	0.891516	0.819387	0.941966	6.37712e-111	2.52572e-105
cg19048532	641	719	0.891516	0.819387	0.941966	6.37712e-111	2.52572e-105
cg26631454	78	719	0.108484	0.0570142	0.178922	6.37712e-111	2.52572e-105
cg01521036	78	719	0.108484	0.0570142	0.178922	6.37712e-111	2.52572e-105
cg26573772	78	719	0.108484	0.0570142	0.178922	6.37712e-111	2.52572e-105
cg04160046	78	719	0.108484	0.0570142	0.178922	6.37712e-111	2.52572e-105
cg14461974	641	719	0.891516	0.819387	0.941966	6.37712e-111	2.52572e-105
cg06629130	641	719	0.891516	0.819387	0.941966	6.37712e-111	2.52572e-105
cg02424249	78	719	0.108484	0.0570142	0.178922	6.37712e-111	2.52572e-105
cg13974761	78	719	0.108484	0.0570142	0.178922	6.37712e-111	2.52572e-105
cg26503073	641	719	0.891516	0.819387	0.941966	6.37712e-111	2.52572e-105
cg05967403	641	719	0.891516	0.819387	0.941966	6.37712e-111	2.52572e-105
cg20245515	78	719	0.108484	0.0570142	0.178922	6.37712e-111	2.52572e-105
cg26492368	641	719	0.891516	0.819387	0.941966	6.37712e-111	2.52572e-105
cg09094037	78	718	0.108635	0.0570958	0.179161	1.13731e-110	4.50441e-105
cg20998127	78	718	0.108635	0.0570958	0.179161	1.13731e-110	4.50441e-105
cg10940203	640	718	0.891365	0.819146	0.941883	1.13731e-110	4.50441e-105
cg06330901	640	719	0.890125	0.817699	0.940944	5.18464e-110	2.05343e-104
cg16881676	79	719	0.109875	0.0580335	0.180613	5.18464e-110	2.05343e-104
cg22368204	79	719	0.109875	0.0580335	0.180613	5.18464e-110	2.05343e-104
cg00613752	640	719	0.890125	0.817699	0.940944	5.18464e-110	2.05343e-104
cg27050153	640	719	0.890125	0.817699	0.940944	5.18464e-110	2.05343e-104
cg02650767	79	719	0.109875	0.0580335	0.180613	5.18464e-110	2.05343e-104
cg16428357	640	719	0.890125	0.817699	0.940944	5.18464e-110	2.05343e-104
cg14788768	79	719	0.109875	0.0580335	0.180613	5.18464e-110	2.05343e-104
cg16158484	79	719	0.109875	0.0580335	0.180613	5.18464e-110	2.05343e-104
cg07151236	79	719	0.109875	0.0580335	0.180613	5.18464e-110	2.05343e-104
cg09832244	640	719	0.890125	0.817699	0.940944	5.18464e-110	2.05343e-104
cg00820056	79	719	0.109875	0.0580335	0.180613	5.18464e-110	2.05343e-104
cg18350545	79	719	0.109875	0.0580335	0.180613	5.18464e-110	2.05343e-104
cg13014333	79	719	0.109875	0.0580335	0.180613	5.18464e-110	2.05343e-104
cg24437737	640	719	0.890125	0.817699	0.940944	5.18464e-110	2.05343e-104
cg07525077	79	719	0.109875	0.0580335	0.180613	5.18464e-110	2.05343e-104
cg24935332	640	719	0.890125	0.817699	0.940944	5.18464e-110	2.05343e-104
cg13846270	640	719	0.890125	0.817699	0.940944	5.18464e-110	2.05343e-104
cg02530022	640	719	0.890125	0.817699	0.940944	5.18464e-110	2.05343e-104
cg06911753	640	719	0.890125	0.817699	0.940944	5.18464e-110	2.05343e-104
cg02722214	640	719	0.890125	0.817699	0.940944	5.18464e-110	2.05343e-104
cg00769810	640	719	0.890125	0.817699	0.940944	5.18464e-110	2.05343e-104
cg21154627	640	719	0.890125	0.817699	0.940944	5.18464e-110	2.05343e-104
cg19506407	79	719	0.109875	0.0580335	0.180613	5.18464e-110	2.05343e-104
cg12419685	640	719	0.890125	0.817699	0.940944	5.18464e-110	2.05343e-104
cg18360873	79	719	0.109875	0.0580335	0.180613	5.18464e-110	2.05343e-104
cg13016237	79	719	0.109875	0.0580335	0.180613	5.18464e-110	2.05343e-104
cg06836656	79	719	0.109875	0.0580335	0.180613	5.18464e-110	2.05343e-104
cg19104032	79	719	0.109875	0.0580335	0.180613	5.18464e-110	2.05343e-104
cg15251385	640	719	0.890125	0.817699	0.940944	5.18464e-110	2.05343e-104
cg12757011	640	719	0.890125	0.817699	0.940944	5.18464e-110	2.05343e-104
cg14856585	79	719	0.109875	0.0580335	0.180613	5.18464e-110	2.05343e-104
cg00941900	79	719	0.109875	0.0580335	0.180613	5.18464e-110	2.05343e-104
cg03991721	640	719	0.890125	0.817699	0.940944	5.18464e-110	2.05343e-104
cg14856052	79	719	0.109875	0.0580335	0.180613	5.18464e-110	2.05343e-104
cg04223420	640	719	0.890125	0.817699	0.940944	5.18464e-110	2.05343e-104
cg16105687	640	719	0.890125	0.817699	0.940944	5.18464e-110	2.05343e-104
cg04487296	640	719	0.890125	0.817699	0.940944	5.18464e-110	2.05343e-104
cg18705909	640	719	0.890125	0.817699	0.940944	5.18464e-110	2.05343e-104
cg05977776	79	719	0.109875	0.0580335	0.180613	5.18464e-110	2.05343e-104
cg20087519	640	719	0.890125	0.817699	0.940944	5.18464e-110	2.05343e-104
cg19161124	640	719	0.890125	0.817699	0.940944	5.18464e-110	2.05343e-104
cg03602500	79	719	0.109875	0.0580335	0.180613	5.18464e-110	2.05343e-104
cg15861357	79	719	0.109875	0.0580335	0.180613	5.18464e-110	2.05343e-104
cg15555527	640	719	0.890125	0.817699	0.940944	5.18464e-110	2.05343e-104
cg21748244	79	719	0.109875	0.0580335	0.180613	5.18464e-110	2.05343e-104
cg12986453	79	719	0.109875	0.0580335	0.180613	5.18464e-110	2.05343e-104
cg24119869	79	719	0.109875	0.0580335	0.180613	5.18464e-110	2.05343e-104
cg26123647	79	719	0.109875	0.0580335	0.180613	5.18464e-110	2.05343e-104
cg24119990	79	719	0.109875	0.0580335	0.180613	5.18464e-110	2.05343e-104
cg21103250	640	719	0.890125	0.817699	0.940944	5.18464e-110	2.05343e-104
cg01692233	640	719	0.890125	0.817699	0.940944	5.18464e-110	2.05343e-104
cg23075337	640	719	0.890125	0.817699	0.940944	5.18464e-110	2.05343e-104
cg11201447	79	719	0.109875	0.0580335	0.180613	5.18464e-110	2.05343e-104
cg19175742	79	719	0.109875	0.0580335	0.180613	5.18464e-110	2.05343e-104
cg16907101	79	719	0.109875	0.0580335	0.180613	5.18464e-110	2.05343e-104
cg14001664	640	719	0.890125	0.817699	0.940944	5.18464e-110	2.05343e-104
cg06122660	640	719	0.890125	0.817699	0.940944	5.18464e-110	2.05343e-104
cg02119348	640	719	0.890125	0.817699	0.940944	5.18464e-110	2.05343e-104
cg13080379	640	719	0.890125	0.817699	0.940944	5.18464e-110	2.05343e-104
cg09639931	640	719	0.890125	0.817699	0.940944	5.18464e-110	2.05343e-104
cg25247520	79	719	0.109875	0.0580335	0.180613	5.18464e-110	2.05343e-104
cg26299169	640	719	0.890125	0.817699	0.940944	5.18464e-110	2.05343e-104
cg06793562	640	719	0.890125	0.817699	0.940944	5.18464e-110	2.05343e-104
cg15472739	640	719	0.890125	0.817699	0.940944	5.18464e-110	2.05343e-104
cg05363616	640	719	0.890125	0.817699	0.940944	5.18464e-110	2.05343e-104
cg19254119	640	719	0.890125	0.817699	0.940944	5.18464e-110	2.05343e-104
cg06582250	79	719	0.109875	0.0580335	0.180613	5.18464e-110	2.05343e-104
cg02455346	640	719	0.890125	0.817699	0.940944	5.18464e-110	2.05343e-104
cg01441699	79	719	0.109875	0.0580335	0.180613	5.18464e-110	2.05343e-104
cg12176793	79	719	0.109875	0.0580335	0.180613	5.18464e-110	2.05343e-104
cg04063166	79	719	0.109875	0.0580335	0.180613	5.18464e-110	2.05343e-104
cg05138957	79	719	0.109875	0.0580335	0.180613	5.18464e-110	2.05343e-104
cg07207982	640	719	0.890125	0.817699	0.940944	5.18464e-110	2.05343e-104
cg10469791	79	719	0.109875	0.0580335	0.180613	5.18464e-110	2.05343e-104
cg26675289	640	719	0.890125	0.817699	0.940944	5.18464e-110	2.05343e-104
cg10292376	640	719	0.890125	0.817699	0.940944	5.18464e-110	2.05343e-104
cg25344322	79	719	0.109875	0.0580335	0.180613	5.18464e-110	2.05343e-104
cg15959252	640	719	0.890125	0.817699	0.940944	5.18464e-110	2.05343e-104
cg11193865	624	697	0.895265	0.822667	0.945314	5.56177e-110	2.20279e-104
cg02748624	79	718	0.110028	0.0581166	0.180854	9.23198e-110	3.65642e-104
cg14523847	639	718	0.889972	0.817455	0.94086	9.23198e-110	3.65642e-104
cg17094249	78	714	0.109244	0.0574245	0.180123	1.14855e-109	4.54896e-104
cg02744216	80	719	0.111266	0.0590559	0.182301	4.15601e-109	1.64603e-103
cg27665659	80	719	0.111266	0.0590559	0.182301	4.15601e-109	1.64603e-103
cg17522445	639	719	0.888734	0.816013	0.939919	4.15601e-109	1.64603e-103
cg20085985	80	719	0.111266	0.0590559	0.182301	4.15601e-109	1.64603e-103
cg17888086	80	719	0.111266	0.0590559	0.182301	4.15601e-109	1.64603e-103
cg00933411	80	719	0.111266	0.0590559	0.182301	4.15601e-109	1.64603e-103
cg03758732	80	719	0.111266	0.0590559	0.182301	4.15601e-109	1.64603e-103
cg18788664	639	719	0.888734	0.816013	0.939919	4.15601e-109	1.64603e-103
cg14756307	80	719	0.111266	0.0590559	0.182301	4.15601e-109	1.64603e-103
cg06894334	639	719	0.888734	0.816013	0.939919	4.15601e-109	1.64603e-103
cg04391048	639	719	0.888734	0.816013	0.939919	4.15601e-109	1.64603e-103
cg13019143	639	719	0.888734	0.816013	0.939919	4.15601e-109	1.64603e-103
cg21918786	639	719	0.888734	0.816013	0.939919	4.15601e-109	1.64603e-103
cg21636683	639	719	0.888734	0.816013	0.939919	4.15601e-109	1.64603e-103
cg19808205	639	719	0.888734	0.816013	0.939919	4.15601e-109	1.64603e-103
cg03654106	80	719	0.111266	0.0590559	0.182301	4.15601e-109	1.64603e-103
cg17758721	80	719	0.111266	0.0590559	0.182301	4.15601e-109	1.64603e-103
cg05638493	639	719	0.888734	0.816013	0.939919	4.15601e-109	1.64603e-103
cg17885226	639	719	0.888734	0.816013	0.939919	4.15601e-109	1.64603e-103
cg17592231	639	719	0.888734	0.816013	0.939919	4.15601e-109	1.64603e-103
cg17555373	639	719	0.888734	0.816013	0.939919	4.15601e-109	1.64603e-103
cg08215169	80	719	0.111266	0.0590559	0.182301	4.15601e-109	1.64603e-103
cg17555825	639	719	0.888734	0.816013	0.939919	4.15601e-109	1.64603e-103
cg25734913	639	719	0.888734	0.816013	0.939919	4.15601e-109	1.64603e-103
cg26527913	80	719	0.111266	0.0590559	0.182301	4.15601e-109	1.64603e-103
cg24005701	80	719	0.111266	0.0590559	0.182301	4.15601e-109	1.64603e-103
cg16375358	80	719	0.111266	0.0590559	0.182301	4.15601e-109	1.64603e-103
cg16288089	639	719	0.888734	0.816013	0.939919	4.15601e-109	1.64603e-103
cg21410293	639	719	0.888734	0.816013	0.939919	4.15601e-109	1.64603e-103
cg21175685	80	719	0.111266	0.0590559	0.182301	4.15601e-109	1.64603e-103
cg17800708	639	719	0.888734	0.816013	0.939919	4.15601e-109	1.64603e-103
cg25951981	639	719	0.888734	0.816013	0.939919	4.15601e-109	1.64603e-103
cg21953905	80	719	0.111266	0.0590559	0.182301	4.15601e-109	1.64603e-103
cg02336334	80	719	0.111266	0.0590559	0.182301	4.15601e-109	1.64603e-103
cg23708209	80	719	0.111266	0.0590559	0.182301	4.15601e-109	1.64603e-103
cg15400655	639	719	0.888734	0.816013	0.939919	4.15601e-109	1.64603e-103
cg11329678	80	719	0.111266	0.0590559	0.182301	4.15601e-109	1.64603e-103
cg02423618	80	719	0.111266	0.0590559	0.182301	4.15601e-109	1.64603e-103
cg09656389	639	719	0.888734	0.816013	0.939919	4.15601e-109	1.64603e-103
cg01294808	639	719	0.888734	0.816013	0.939919	4.15601e-109	1.64603e-103
cg07713929	639	719	0.888734	0.816013	0.939919	4.15601e-109	1.64603e-103
cg01221209	80	719	0.111266	0.0590559	0.182301	4.15601e-109	1.64603e-103
cg09265955	639	719	0.888734	0.816013	0.939919	4.15601e-109	1.64603e-103
cg18299634	639	719	0.888734	0.816013	0.939919	4.15601e-109	1.64603e-103
cg04543289	639	719	0.888734	0.816013	0.939919	4.15601e-109	1.64603e-103
cg14133643	80	719	0.111266	0.0590559	0.182301	4.15601e-109	1.64603e-103
cg26959384	80	719	0.111266	0.0590559	0.182301	4.15601e-109	1.64603e-103
cg07803375	639	719	0.888734	0.816013	0.939919	4.15601e-109	1.64603e-103
cg02970384	639	719	0.888734	0.816013	0.939919	4.15601e-109	1.64603e-103
cg20944283	80	719	0.111266	0.0590559	0.182301	4.15601e-109	1.64603e-103
cg08065231	639	719	0.888734	0.816013	0.939919	4.15601e-109	1.64603e-103
cg23077820	639	719	0.888734	0.816013	0.939919	4.15601e-109	1.64603e-103
cg02855558	80	719	0.111266	0.0590559	0.182301	4.15601e-109	1.64603e-103
cg06948989	639	719	0.888734	0.816013	0.939919	4.15601e-109	1.64603e-103
cg14339048	80	719	0.111266	0.0590559	0.182301	4.15601e-109	1.64603e-103
cg17034342	80	719	0.111266	0.0590559	0.182301	4.15601e-109	1.64603e-103
cg18721420	639	719	0.888734	0.816013	0.939919	4.15601e-109	1.64603e-103
cg18930354	639	719	0.888734	0.816013	0.939919	4.15601e-109	1.64603e-103
cg08668790	639	719	0.888734	0.816013	0.939919	4.15601e-109	1.64603e-103
cg19747968	80	719	0.111266	0.0590559	0.182301	4.15601e-109	1.64603e-103
cg12277416	639	719	0.888734	0.816013	0.939919	4.15601e-109	1.64603e-103
cg00406023	639	719	0.888734	0.816013	0.939919	4.15601e-109	1.64603e-103
cg09845914	80	719	0.111266	0.0590559	0.182301	4.15601e-109	1.64603e-103
cg27317647	639	719	0.888734	0.816013	0.939919	4.15601e-109	1.64603e-103
cg18417954	639	719	0.888734	0.816013	0.939919	4.15601e-109	1.64603e-103
cg24848035	639	719	0.888734	0.816013	0.939919	4.15601e-109	1.64603e-103
cg15618978	639	719	0.888734	0.816013	0.939919	4.15601e-109	1.64603e-103
cg14933439	80	719	0.111266	0.0590559	0.182301	4.15601e-109	1.64603e-103
cg07475957	639	719	0.888734	0.816013	0.939919	4.15601e-109	1.64603e-103
cg01345315	639	719	0.888734	0.816013	0.939919	4.15601e-109	1.64603e-103
cg14568830	639	719	0.888734	0.816013	0.939919	4.15601e-109	1.64603e-103
cg17250863	639	719	0.888734	0.816013	0.939919	4.15601e-109	1.64603e-103
cg08795557	80	719	0.111266	0.0590559	0.182301	4.15601e-109	1.64603e-103
cg07812589	80	719	0.111266	0.0590559	0.182301	4.15601e-109	1.64603e-103
cg23982574	80	719	0.111266	0.0590559	0.182301	4.15601e-109	1.64603e-103
cg25044651	639	719	0.888734	0.816013	0.939919	4.15601e-109	1.64603e-103
cg08305436	639	719	0.888734	0.816013	0.939919	4.15601e-109	1.64603e-103
cg00962755	639	719	0.888734	0.816013	0.939919	4.15601e-109	1.64603e-103
cg01561869	639	719	0.888734	0.816013	0.939919	4.15601e-109	1.64603e-103
cg12950441	639	719	0.888734	0.816013	0.939919	4.15601e-109	1.64603e-103
cg04548856	639	719	0.888734	0.816013	0.939919	4.15601e-109	1.64603e-103
cg15215348	638	718	0.888579	0.815768	0.939833	7.38882e-109	2.92642e-103
cg05970721	80	718	0.111421	0.0591404	0.182545	7.38882e-109	2.92642e-103
cg17785250	638	718	0.888579	0.815768	0.939833	7.38882e-109	2.92642e-103
cg01525538	638	718	0.888579	0.815768	0.939833	7.38882e-109	2.92642e-103
cg17512799	80	718	0.111421	0.0591404	0.182545	7.38882e-109	2.92642e-103
cg13977632	80	718	0.111421	0.0591404	0.182545	7.38882e-109	2.92642e-103
cg26446499	638	718	0.888579	0.815768	0.939833	7.38882e-109	2.92642e-103
cg19602728	80	717	0.111576	0.0592252	0.182789	1.3134e-108	5.20187e-103
cg25260137	638	719	0.887344	0.814331	0.938891	3.28522e-108	1.30114e-102
cg08668316	638	719	0.887344	0.814331	0.938891	3.28522e-108	1.30114e-102
cg16208657	638	719	0.887344	0.814331	0.938891	3.28522e-108	1.30114e-102
cg07339864	81	719	0.112656	0.0600811	0.183987	3.28522e-108	1.30114e-102
cg07816637	638	719	0.887344	0.814331	0.938891	3.28522e-108	1.30114e-102
cg16508627	81	719	0.112656	0.0600811	0.183987	3.28522e-108	1.30114e-102
cg04212239	81	719	0.112656	0.0600811	0.183987	3.28522e-108	1.30114e-102
cg23045972	81	719	0.112656	0.0600811	0.183987	3.28522e-108	1.30114e-102
cg20798152	638	719	0.887344	0.814331	0.938891	3.28522e-108	1.30114e-102
cg20202246	638	719	0.887344	0.814331	0.938891	3.28522e-108	1.30114e-102
cg03147185	81	719	0.112656	0.0600811	0.183987	3.28522e-108	1.30114e-102
cg18003330	81	719	0.112656	0.0600811	0.183987	3.28522e-108	1.30114e-102
cg09346831	81	719	0.112656	0.0600811	0.183987	3.28522e-108	1.30114e-102
cg01911239	638	719	0.887344	0.814331	0.938891	3.28522e-108	1.30114e-102
cg08364561	638	719	0.887344	0.814331	0.938891	3.28522e-108	1.30114e-102
cg18862481	638	719	0.887344	0.814331	0.938891	3.28522e-108	1.30114e-102
cg14771233	638	719	0.887344	0.814331	0.938891	3.28522e-108	1.30114e-102
cg09122197	638	719	0.887344	0.814331	0.938891	3.28522e-108	1.30114e-102
cg26501046	81	719	0.112656	0.0600811	0.183987	3.28522e-108	1.30114e-102
cg03234702	638	719	0.887344	0.814331	0.938891	3.28522e-108	1.30114e-102
cg03225787	81	719	0.112656	0.0600811	0.183987	3.28522e-108	1.30114e-102
cg11420883	638	719	0.887344	0.814331	0.938891	3.28522e-108	1.30114e-102
cg09191036	638	719	0.887344	0.814331	0.938891	3.28522e-108	1.30114e-102
cg26952618	638	719	0.887344	0.814331	0.938891	3.28522e-108	1.30114e-102
cg18142906	81	719	0.112656	0.0600811	0.183987	3.28522e-108	1.30114e-102
cg07121693	81	719	0.112656	0.0600811	0.183987	3.28522e-108	1.30114e-102
cg23654174	81	719	0.112656	0.0600811	0.183987	3.28522e-108	1.30114e-102
cg09734469	81	719	0.112656	0.0600811	0.183987	3.28522e-108	1.30114e-102
cg12635937	638	719	0.887344	0.814331	0.938891	3.28522e-108	1.30114e-102
cg11944284	638	719	0.887344	0.814331	0.938891	3.28522e-108	1.30114e-102
cg15442155	81	719	0.112656	0.0600811	0.183987	3.28522e-108	1.30114e-102
cg00673646	81	719	0.112656	0.0600811	0.183987	3.28522e-108	1.30114e-102
cg19247475	638	719	0.887344	0.814331	0.938891	3.28522e-108	1.30114e-102
cg17463287	638	719	0.887344	0.814331	0.938891	3.28522e-108	1.30114e-102
cg20014094	638	719	0.887344	0.814331	0.938891	3.28522e-108	1.30114e-102
cg07949989	638	719	0.887344	0.814331	0.938891	3.28522e-108	1.30114e-102
cg16678925	81	719	0.112656	0.0600811	0.183987	3.28522e-108	1.30114e-102
cg11085294	81	719	0.112656	0.0600811	0.183987	3.28522e-108	1.30114e-102
cg17953764	638	719	0.887344	0.814331	0.938891	3.28522e-108	1.30114e-102
cg04630271	638	719	0.887344	0.814331	0.938891	3.28522e-108	1.30114e-102
cg27135989	81	719	0.112656	0.0600811	0.183987	3.28522e-108	1.30114e-102
cg23403072	81	719	0.112656	0.0600811	0.183987	3.28522e-108	1.30114e-102
cg24403041	81	719	0.112656	0.0600811	0.183987	3.28522e-108	1.30114e-102
cg04425920	638	719	0.887344	0.814331	0.938891	3.28522e-108	1.30114e-102
cg00671600	81	719	0.112656	0.0600811	0.183987	3.28522e-108	1.30114e-102
cg15564098	638	719	0.887344	0.814331	0.938891	3.28522e-108	1.30114e-102
cg15987088	638	719	0.887344	0.814331	0.938891	3.28522e-108	1.30114e-102
cg22488256	638	719	0.887344	0.814331	0.938891	3.28522e-108	1.30114e-102
cg15907146	638	719	0.887344	0.814331	0.938891	3.28522e-108	1.30114e-102
cg22561329	81	719	0.112656	0.0600811	0.183987	3.28522e-108	1.30114e-102
cg08505243	638	719	0.887344	0.814331	0.938891	3.28522e-108	1.30114e-102
cg04374393	638	719	0.887344	0.814331	0.938891	3.28522e-108	1.30114e-102
cg08979319	638	719	0.887344	0.814331	0.938891	3.28522e-108	1.30114e-102
cg09656363	638	719	0.887344	0.814331	0.938891	3.28522e-108	1.30114e-102
cg16065021	638	719	0.887344	0.814331	0.938891	3.28522e-108	1.30114e-102
cg03328961	81	719	0.112656	0.0600811	0.183987	3.28522e-108	1.30114e-102
cg16902385	638	719	0.887344	0.814331	0.938891	3.28522e-108	1.30114e-102
cg14781189	638	719	0.887344	0.814331	0.938891	3.28522e-108	1.30114e-102
cg23181580	638	719	0.887344	0.814331	0.938891	3.28522e-108	1.30114e-102
cg10447095	81	719	0.112656	0.0600811	0.183987	3.28522e-108	1.30114e-102
cg12265623	638	719	0.887344	0.814331	0.938891	3.28522e-108	1.30114e-102
cg08338216	638	719	0.887344	0.814331	0.938891	3.28522e-108	1.30114e-102
cg08115553	81	719	0.112656	0.0600811	0.183987	3.28522e-108	1.30114e-102
cg14319135	81	719	0.112656	0.0600811	0.183987	3.28522e-108	1.30114e-102
cg23821145	638	719	0.887344	0.814331	0.938891	3.28522e-108	1.30114e-102
cg18096722	638	719	0.887344	0.814331	0.938891	3.28522e-108	1.30114e-102
cg05864011	81	719	0.112656	0.0600811	0.183987	3.28522e-108	1.30114e-102
cg18724565	638	719	0.887344	0.814331	0.938891	3.28522e-108	1.30114e-102
cg16404371	638	719	0.887344	0.814331	0.938891	3.28522e-108	1.30114e-102
cg08316825	638	719	0.887344	0.814331	0.938891	3.28522e-108	1.30114e-102
cg04453594	638	719	0.887344	0.814331	0.938891	3.28522e-108	1.30114e-102
cg09761121	638	719	0.887344	0.814331	0.938891	3.28522e-108	1.30114e-102
cg13651876	638	719	0.887344	0.814331	0.938891	3.28522e-108	1.30114e-102
cg26132320	638	719	0.887344	0.814331	0.938891	3.28522e-108	1.30114e-102
cg27664496	638	719	0.887344	0.814331	0.938891	3.28522e-108	1.30114e-102
cg04774103	81	719	0.112656	0.0600811	0.183987	3.28522e-108	1.30114e-102
cg15911153	638	719	0.887344	0.814331	0.938891	3.28522e-108	1.30114e-102
cg07464571	638	719	0.887344	0.814331	0.938891	3.28522e-108	1.30114e-102
cg10982443	638	719	0.887344	0.814331	0.938891	3.28522e-108	1.30114e-102
cg01583716	81	719	0.112656	0.0600811	0.183987	3.28522e-108	1.30114e-102
cg20939084	638	719	0.887344	0.814331	0.938891	3.28522e-108	1.30114e-102
cg24864399	81	719	0.112656	0.0600811	0.183987	3.28522e-108	1.30114e-102
cg08334154	81	719	0.112656	0.0600811	0.183987	3.28522e-108	1.30114e-102
cg17772789	81	719	0.112656	0.0600811	0.183987	3.28522e-108	1.30114e-102
cg06092869	81	719	0.112656	0.0600811	0.183987	3.28522e-108	1.30114e-102
cg05168491	638	719	0.887344	0.814331	0.938891	3.28522e-108	1.30114e-102
cg12816961	638	719	0.887344	0.814331	0.938891	3.28522e-108	1.30114e-102
cg09232937	638	719	0.887344	0.814331	0.938891	3.28522e-108	1.30114e-102
cg24463471	637	718	0.887187	0.814083	0.938803	5.83156e-108	2.30965e-102
cg10168086	81	716	0.113128	0.06034	0.184725	1.83652e-107	7.27371e-102
cg07996278	82	719	0.114047	0.0611093	0.185669	2.56123e-107	1.0144e-101
cg05036656	637	719	0.885953	0.812652	0.93786	2.56123e-107	1.0144e-101
cg11260097	637	719	0.885953	0.812652	0.93786	2.56123e-107	1.0144e-101
cg13307880	637	719	0.885953	0.812652	0.93786	2.56123e-107	1.0144e-101
cg18087477	637	719	0.885953	0.812652	0.93786	2.56123e-107	1.0144e-101
cg18297437	637	719	0.885953	0.812652	0.93786	2.56123e-107	1.0144e-101
cg23399286	82	719	0.114047	0.0611093	0.185669	2.56123e-107	1.0144e-101
cg02655630	637	719	0.885953	0.812652	0.93786	2.56123e-107	1.0144e-101
cg23442637	637	719	0.885953	0.812652	0.93786	2.56123e-107	1.0144e-101
cg18251449	637	719	0.885953	0.812652	0.93786	2.56123e-107	1.0144e-101
cg09570682	637	719	0.885953	0.812652	0.93786	2.56123e-107	1.0144e-101
cg18543971	82	719	0.114047	0.0611093	0.185669	2.56123e-107	1.0144e-101
cg09289005	82	719	0.114047	0.0611093	0.185669	2.56123e-107	1.0144e-101
cg11949335	637	719	0.885953	0.812652	0.93786	2.56123e-107	1.0144e-101
cg20051949	82	719	0.114047	0.0611093	0.185669	2.56123e-107	1.0144e-101
cg19343530	82	719	0.114047	0.0611093	0.185669	2.56123e-107	1.0144e-101
cg12392475	637	719	0.885953	0.812652	0.93786	2.56123e-107	1.0144e-101
cg18531916	82	719	0.114047	0.0611093	0.185669	2.56123e-107	1.0144e-101
cg24185397	82	719	0.114047	0.0611093	0.185669	2.56123e-107	1.0144e-101
cg02608452	82	719	0.114047	0.0611093	0.185669	2.56123e-107	1.0144e-101
cg02365945	637	719	0.885953	0.812652	0.93786	2.56123e-107	1.0144e-101
cg11764900	637	719	0.885953	0.812652	0.93786	2.56123e-107	1.0144e-101
cg11144436	82	719	0.114047	0.0611093	0.185669	2.56123e-107	1.0144e-101
cg08526991	637	719	0.885953	0.812652	0.93786	2.56123e-107	1.0144e-101
cg00752195	637	719	0.885953	0.812652	0.93786	2.56123e-107	1.0144e-101
cg14988680	637	719	0.885953	0.812652	0.93786	2.56123e-107	1.0144e-101
cg16081281	637	719	0.885953	0.812652	0.93786	2.56123e-107	1.0144e-101
cg01827426	82	719	0.114047	0.0611093	0.185669	2.56123e-107	1.0144e-101
cg27321175	82	719	0.114047	0.0611093	0.185669	2.56123e-107	1.0144e-101
cg18513357	82	719	0.114047	0.0611093	0.185669	2.56123e-107	1.0144e-101
cg18740359	82	719	0.114047	0.0611093	0.185669	2.56123e-107	1.0144e-101
cg06469345	637	719	0.885953	0.812652	0.93786	2.56123e-107	1.0144e-101
cg01362243	637	719	0.885953	0.812652	0.93786	2.56123e-107	1.0144e-101
cg00629625	82	719	0.114047	0.0611093	0.185669	2.56123e-107	1.0144e-101
cg03670393	637	719	0.885953	0.812652	0.93786	2.56123e-107	1.0144e-101
cg18693673	637	719	0.885953	0.812652	0.93786	2.56123e-107	1.0144e-101
cg03925294	637	719	0.885953	0.812652	0.93786	2.56123e-107	1.0144e-101
cg26785499	82	719	0.114047	0.0611093	0.185669	2.56123e-107	1.0144e-101
cg07598952	637	719	0.885953	0.812652	0.93786	2.56123e-107	1.0144e-101
cg02861926	82	719	0.114047	0.0611093	0.185669	2.56123e-107	1.0144e-101
cg07195577	82	719	0.114047	0.0611093	0.185669	2.56123e-107	1.0144e-101
cg11886405	82	719	0.114047	0.0611093	0.185669	2.56123e-107	1.0144e-101
cg14079463	637	719	0.885953	0.812652	0.93786	2.56123e-107	1.0144e-101
cg08214995	637	719	0.885953	0.812652	0.93786	2.56123e-107	1.0144e-101
cg17299899	637	719	0.885953	0.812652	0.93786	2.56123e-107	1.0144e-101
cg18498871	82	719	0.114047	0.0611093	0.185669	2.56123e-107	1.0144e-101
cg17147317	637	719	0.885953	0.812652	0.93786	2.56123e-107	1.0144e-101
cg14440205	82	719	0.114047	0.0611093	0.185669	2.56123e-107	1.0144e-101
cg27566403	637	719	0.885953	0.812652	0.93786	2.56123e-107	1.0144e-101
cg15852352	82	719	0.114047	0.0611093	0.185669	2.56123e-107	1.0144e-101
cg24390913	637	719	0.885953	0.812652	0.93786	2.56123e-107	1.0144e-101
cg04883911	637	719	0.885953	0.812652	0.93786	2.56123e-107	1.0144e-101
cg14128411	82	719	0.114047	0.0611093	0.185669	2.56123e-107	1.0144e-101
cg24766553	637	719	0.885953	0.812652	0.93786	2.56123e-107	1.0144e-101
cg06902607	637	719	0.885953	0.812652	0.93786	2.56123e-107	1.0144e-101
cg11687036	637	719	0.885953	0.812652	0.93786	2.56123e-107	1.0144e-101
cg18196506	82	719	0.114047	0.0611093	0.185669	2.56123e-107	1.0144e-101
cg26770907	637	719	0.885953	0.812652	0.93786	2.56123e-107	1.0144e-101
cg24221648	637	719	0.885953	0.812652	0.93786	2.56123e-107	1.0144e-101
cg08414570	637	719	0.885953	0.812652	0.93786	2.56123e-107	1.0144e-101
cg10945079	637	719	0.885953	0.812652	0.93786	2.56123e-107	1.0144e-101
cg06120122	82	719	0.114047	0.0611093	0.185669	2.56123e-107	1.0144e-101
cg15952487	82	719	0.114047	0.0611093	0.185669	2.56123e-107	1.0144e-101
cg11005628	637	719	0.885953	0.812652	0.93786	2.56123e-107	1.0144e-101
cg22489321	637	719	0.885953	0.812652	0.93786	2.56123e-107	1.0144e-101
cg15952370	82	719	0.114047	0.0611093	0.185669	2.56123e-107	1.0144e-101
cg26627956	637	719	0.885953	0.812652	0.93786	2.56123e-107	1.0144e-101
cg09237790	82	719	0.114047	0.0611093	0.185669	2.56123e-107	1.0144e-101
cg13686751	637	719	0.885953	0.812652	0.93786	2.56123e-107	1.0144e-101
cg18788413	82	719	0.114047	0.0611093	0.185669	2.56123e-107	1.0144e-101
cg07591519	637	719	0.885953	0.812652	0.93786	2.56123e-107	1.0144e-101
cg21000072	637	719	0.885953	0.812652	0.93786	2.56123e-107	1.0144e-101
cg21858380	637	719	0.885953	0.812652	0.93786	2.56123e-107	1.0144e-101
cg11570011	82	719	0.114047	0.0611093	0.185669	2.56123e-107	1.0144e-101
cg15471388	82	719	0.114047	0.0611093	0.185669	2.56123e-107	1.0144e-101
cg00505045	637	719	0.885953	0.812652	0.93786	2.56123e-107	1.0144e-101
cg18813527	82	719	0.114047	0.0611093	0.185669	2.56123e-107	1.0144e-101
cg15285286	637	719	0.885953	0.812652	0.93786	2.56123e-107	1.0144e-101
cg12640000	637	719	0.885953	0.812652	0.93786	2.56123e-107	1.0144e-101
cg06183338	637	719	0.885953	0.812652	0.93786	2.56123e-107	1.0144e-101
cg19497031	637	719	0.885953	0.812652	0.93786	2.56123e-107	1.0144e-101
cg21907579	637	719	0.885953	0.812652	0.93786	2.56123e-107	1.0144e-101
cg10673328	82	719	0.114047	0.0611093	0.185669	2.56123e-107	1.0144e-101
cg19064523	637	719	0.885953	0.812652	0.93786	2.56123e-107	1.0144e-101
cg18077971	637	719	0.885953	0.812652	0.93786	2.56123e-107	1.0144e-101
cg23670365	82	719	0.114047	0.0611093	0.185669	2.56123e-107	1.0144e-101
cg12559170	82	719	0.114047	0.0611093	0.185669	2.56123e-107	1.0144e-101
cg07173635	637	719	0.885953	0.812652	0.93786	2.56123e-107	1.0144e-101
cg04281344	82	719	0.114047	0.0611093	0.185669	2.56123e-107	1.0144e-101
cg18126060	82	719	0.114047	0.0611093	0.185669	2.56123e-107	1.0144e-101
cg15851904	636	718	0.885794	0.812402	0.937771	4.5393e-107	1.79783e-101
cg26891645	82	718	0.114206	0.0611969	0.185917	4.5393e-107	1.79783e-101
cg12656020	636	718	0.885794	0.812402	0.937771	4.5393e-107	1.79783e-101
cg03815116	82	718	0.114206	0.0611969	0.185917	4.5393e-107	1.79783e-101
cg25338036	82	718	0.114206	0.0611969	0.185917	4.5393e-107	1.79783e-101
cg18456803	78	703	0.110953	0.0583484	0.182822	6.54251e-107	2.59123e-101
cg01972751	635	717	0.885635	0.812151	0.937681	8.04362e-107	3.18576e-101
cg07467482	82	717	0.114365	0.0612847	0.186165	8.04362e-107	3.18576e-101
cg12840719	635	717	0.885635	0.812151	0.937681	8.04362e-107	3.18576e-101
cg27649348	636	719	0.884562	0.810975	0.936826	1.96966e-106	7.80102e-101
cg19404813	636	719	0.884562	0.810975	0.936826	1.96966e-106	7.80102e-101
cg09099868	636	719	0.884562	0.810975	0.936826	1.96966e-106	7.80102e-101
cg08125821	636	719	0.884562	0.810975	0.936826	1.96966e-106	7.80102e-101
cg24168221	83	719	0.115438	0.0621404	0.187348	1.96966e-106	7.80102e-101
cg25493589	636	719	0.884562	0.810975	0.936826	1.96966e-106	7.80102e-101
cg14596108	83	719	0.115438	0.0621404	0.187348	1.96966e-106	7.80102e-101
cg14216068	636	719	0.884562	0.810975	0.936826	1.96966e-106	7.80102e-101
cg02050028	83	719	0.115438	0.0621404	0.187348	1.96966e-106	7.80102e-101
cg05926722	636	719	0.884562	0.810975	0.936826	1.96966e-106	7.80102e-101
cg27093637	83	719	0.115438	0.0621404	0.187348	1.96966e-106	7.80102e-101
cg27641532	636	719	0.884562	0.810975	0.936826	1.96966e-106	7.80102e-101
cg17150809	83	719	0.115438	0.0621404	0.187348	1.96966e-106	7.80102e-101
cg02287436	636	719	0.884562	0.810975	0.936826	1.96966e-106	7.80102e-101
cg13839957	83	719	0.115438	0.0621404	0.187348	1.96966e-106	7.80102e-101
cg10530883	636	719	0.884562	0.810975	0.936826	1.96966e-106	7.80102e-101
cg09614300	636	719	0.884562	0.810975	0.936826	1.96966e-106	7.80102e-101
cg08888203	636	719	0.884562	0.810975	0.936826	1.96966e-106	7.80102e-101
cg04742334	83	719	0.115438	0.0621404	0.187348	1.96966e-106	7.80102e-101
cg12311175	83	719	0.115438	0.0621404	0.187348	1.96966e-106	7.80102e-101
cg13804738	83	719	0.115438	0.0621404	0.187348	1.96966e-106	7.80102e-101
cg24154839	636	719	0.884562	0.810975	0.936826	1.96966e-106	7.80102e-101
cg26375057	636	719	0.884562	0.810975	0.936826	1.96966e-106	7.80102e-101
cg15298173	83	719	0.115438	0.0621404	0.187348	1.96966e-106	7.80102e-101
cg04303500	83	719	0.115438	0.0621404	0.187348	1.96966e-106	7.80102e-101
cg23549179	83	719	0.115438	0.0621404	0.187348	1.96966e-106	7.80102e-101
cg18774195	636	719	0.884562	0.810975	0.936826	1.96966e-106	7.80102e-101
cg23680787	83	719	0.115438	0.0621404	0.187348	1.96966e-106	7.80102e-101
cg26369269	83	719	0.115438	0.0621404	0.187348	1.96966e-106	7.80102e-101
cg16489193	83	719	0.115438	0.0621404	0.187348	1.96966e-106	7.80102e-101
cg23962746	83	719	0.115438	0.0621404	0.187348	1.96966e-106	7.80102e-101
cg15186616	83	719	0.115438	0.0621404	0.187348	1.96966e-106	7.80102e-101
cg21943117	83	719	0.115438	0.0621404	0.187348	1.96966e-106	7.80102e-101
cg04733537	636	719	0.884562	0.810975	0.936826	1.96966e-106	7.80102e-101
cg14560435	83	719	0.115438	0.0621404	0.187348	1.96966e-106	7.80102e-101
cg17152757	636	719	0.884562	0.810975	0.936826	1.96966e-106	7.80102e-101
cg18532131	83	719	0.115438	0.0621404	0.187348	1.96966e-106	7.80102e-101
cg03625515	83	719	0.115438	0.0621404	0.187348	1.96966e-106	7.80102e-101
cg05068156	83	719	0.115438	0.0621404	0.187348	1.96966e-106	7.80102e-101
cg22152605	83	719	0.115438	0.0621404	0.187348	1.96966e-106	7.80102e-101
cg13486805	636	719	0.884562	0.810975	0.936826	1.96966e-106	7.80102e-101
cg08107689	636	719	0.884562	0.810975	0.936826	1.96966e-106	7.80102e-101
cg19839801	636	719	0.884562	0.810975	0.936826	1.96966e-106	7.80102e-101
cg03840594	636	719	0.884562	0.810975	0.936826	1.96966e-106	7.80102e-101
cg13102079	636	719	0.884562	0.810975	0.936826	1.96966e-106	7.80102e-101
cg19313495	83	719	0.115438	0.0621404	0.187348	1.96966e-106	7.80102e-101
cg06346138	636	719	0.884562	0.810975	0.936826	1.96966e-106	7.80102e-101
cg18335796	636	719	0.884562	0.810975	0.936826	1.96966e-106	7.80102e-101
cg02006405	83	719	0.115438	0.0621404	0.187348	1.96966e-106	7.80102e-101
cg05936441	636	719	0.884562	0.810975	0.936826	1.96966e-106	7.80102e-101
cg16501892	83	719	0.115438	0.0621404	0.187348	1.96966e-106	7.80102e-101
cg02977559	83	719	0.115438	0.0621404	0.187348	1.96966e-106	7.80102e-101
cg14644001	636	719	0.884562	0.810975	0.936826	1.96966e-106	7.80102e-101
cg19870370	636	719	0.884562	0.810975	0.936826	1.96966e-106	7.80102e-101
cg02072834	83	719	0.115438	0.0621404	0.187348	1.96966e-106	7.80102e-101
cg17448336	636	719	0.884562	0.810975	0.936826	1.96966e-106	7.80102e-101
cg14750948	636	719	0.884562	0.810975	0.936826	1.96966e-106	7.80102e-101
cg07144328	83	719	0.115438	0.0621404	0.187348	1.96966e-106	7.80102e-101
cg00442282	83	719	0.115438	0.0621404	0.187348	1.96966e-106	7.80102e-101
cg21575295	636	719	0.884562	0.810975	0.936826	1.96966e-106	7.80102e-101
cg19358397	83	719	0.115438	0.0621404	0.187348	1.96966e-106	7.80102e-101
cg15192120	83	719	0.115438	0.0621404	0.187348	1.96966e-106	7.80102e-101
cg16347123	83	719	0.115438	0.0621404	0.187348	1.96966e-106	7.80102e-101
cg12593541	83	719	0.115438	0.0621404	0.187348	1.96966e-106	7.80102e-101
cg03846107	83	719	0.115438	0.0621404	0.187348	1.96966e-106	7.80102e-101
cg09676013	83	719	0.115438	0.0621404	0.187348	1.96966e-106	7.80102e-101
cg04436469	636	719	0.884562	0.810975	0.936826	1.96966e-106	7.80102e-101
cg07225966	636	719	0.884562	0.810975	0.936826	1.96966e-106	7.80102e-101
cg24094538	83	719	0.115438	0.0621404	0.187348	1.96966e-106	7.80102e-101
cg24211976	636	719	0.884562	0.810975	0.936826	1.96966e-106	7.80102e-101
cg18134262	636	719	0.884562	0.810975	0.936826	1.96966e-106	7.80102e-101
cg24875595	83	719	0.115438	0.0621404	0.187348	1.96966e-106	7.80102e-101
cg15854022	83	719	0.115438	0.0621404	0.187348	1.96966e-106	7.80102e-101
cg08274637	636	719	0.884562	0.810975	0.936826	1.96966e-106	7.80102e-101
cg26328180	636	719	0.884562	0.810975	0.936826	1.96966e-106	7.80102e-101
cg16509851	636	719	0.884562	0.810975	0.936826	1.96966e-106	7.80102e-101
cg21884231	636	719	0.884562	0.810975	0.936826	1.96966e-106	7.80102e-101
cg12528485	83	719	0.115438	0.0621404	0.187348	1.96966e-106	7.80102e-101
cg23365801	636	719	0.884562	0.810975	0.936826	1.96966e-106	7.80102e-101
cg24525138	83	719	0.115438	0.0621404	0.187348	1.96966e-106	7.80102e-101
cg18477072	83	719	0.115438	0.0621404	0.187348	1.96966e-106	7.80102e-101
cg11827910	636	719	0.884562	0.810975	0.936826	1.96966e-106	7.80102e-101
cg05020625	636	719	0.884562	0.810975	0.936826	1.96966e-106	7.80102e-101
cg11859607	636	719	0.884562	0.810975	0.936826	1.96966e-106	7.80102e-101
cg26587870	636	719	0.884562	0.810975	0.936826	1.96966e-106	7.80102e-101
cg03446636	636	719	0.884562	0.810975	0.936826	1.96966e-106	7.80102e-101
cg26380116	83	719	0.115438	0.0621404	0.187348	1.96966e-106	7.80102e-101
cg12325536	636	719	0.884562	0.810975	0.936826	1.96966e-106	7.80102e-101
cg02553039	83	719	0.115438	0.0621404	0.187348	1.96966e-106	7.80102e-101
cg03984347	636	719	0.884562	0.810975	0.936826	1.96966e-106	7.80102e-101
cg15641789	636	719	0.884562	0.810975	0.936826	1.96966e-106	7.80102e-101
cg26074603	636	719	0.884562	0.810975	0.936826	1.96966e-106	7.80102e-101
cg27155168	636	719	0.884562	0.810975	0.936826	1.96966e-106	7.80102e-101
cg09633240	83	719	0.115438	0.0621404	0.187348	1.96966e-106	7.80102e-101
cg13451356	636	719	0.884562	0.810975	0.936826	1.96966e-106	7.80102e-101
cg11747183	636	719	0.884562	0.810975	0.936826	1.96966e-106	7.80102e-101
cg03068446	83	719	0.115438	0.0621404	0.187348	1.96966e-106	7.80102e-101
cg11152302	636	719	0.884562	0.810975	0.936826	1.96966e-106	7.80102e-101
cg24415208	636	719	0.884562	0.810975	0.936826	1.96966e-106	7.80102e-101
cg22970357	636	719	0.884562	0.810975	0.936826	1.96966e-106	7.80102e-101
cg02117364	83	719	0.115438	0.0621404	0.187348	1.96966e-106	7.80102e-101
cg08680598	83	719	0.115438	0.0621404	0.187348	1.96966e-106	7.80102e-101
cg27404351	83	719	0.115438	0.0621404	0.187348	1.96966e-106	7.80102e-101
cg10339593	83	719	0.115438	0.0621404	0.187348	1.96966e-106	7.80102e-101
cg08913410	83	719	0.115438	0.0621404	0.187348	1.96966e-106	7.80102e-101
cg20072171	635	718	0.884401	0.810723	0.936735	3.48538e-106	1.38042e-100
cg04793268	82	714	0.114846	0.0615496	0.186914	4.47068e-106	1.77066e-100
cg04680738	83	717	0.11576	0.0623187	0.187849	6.1664e-106	2.44226e-100
cg00697290	83	717	0.11576	0.0623187	0.187849	6.1664e-106	2.44226e-100
cg03799713	83	717	0.11576	0.0623187	0.187849	6.1664e-106	2.44226e-100
cg15961744	635	719	0.883171	0.809302	0.935789	1.49435e-105	5.91854e-100
cg26032412	84	719	0.116829	0.0631742	0.189025	1.49435e-105	5.91854e-100
cg00903099	635	719	0.883171	0.809302	0.935789	1.49435e-105	5.91854e-100
cg02245566	84	719	0.116829	0.0631742	0.189025	1.49435e-105	5.91854e-100
cg26639039	635	719	0.883171	0.809302	0.935789	1.49435e-105	5.91854e-100
cg18891762	635	719	0.883171	0.809302	0.935789	1.49435e-105	5.91854e-100
cg06996389	84	719	0.116829	0.0631742	0.189025	1.49435e-105	5.91854e-100
cg10915263	635	719	0.883171	0.809302	0.935789	1.49435e-105	5.91854e-100
cg08202494	635	719	0.883171	0.809302	0.935789	1.49435e-105	5.91854e-100
cg15965134	635	719	0.883171	0.809302	0.935789	1.49435e-105	5.91854e-100
cg18082337	635	719	0.883171	0.809302	0.935789	1.49435e-105	5.91854e-100
cg14641231	84	719	0.116829	0.0631742	0.189025	1.49435e-105	5.91854e-100
cg15427886	635	719	0.883171	0.809302	0.935789	1.49435e-105	5.91854e-100
cg05828624	84	719	0.116829	0.0631742	0.189025	1.49435e-105	5.91854e-100
cg17442776	635	719	0.883171	0.809302	0.935789	1.49435e-105	5.91854e-100
cg03171770	635	719	0.883171	0.809302	0.935789	1.49435e-105	5.91854e-100
cg08177968	84	719	0.116829	0.0631742	0.189025	1.49435e-105	5.91854e-100
cg12937141	84	719	0.116829	0.0631742	0.189025	1.49435e-105	5.91854e-100
cg21119375	635	719	0.883171	0.809302	0.935789	1.49435e-105	5.91854e-100
cg01106338	635	719	0.883171	0.809302	0.935789	1.49435e-105	5.91854e-100
cg06607594	84	719	0.116829	0.0631742	0.189025	1.49435e-105	5.91854e-100
cg04866380	84	719	0.116829	0.0631742	0.189025	1.49435e-105	5.91854e-100
cg01055129	84	719	0.116829	0.0631742	0.189025	1.49435e-105	5.91854e-100
cg02970836	635	719	0.883171	0.809302	0.935789	1.49435e-105	5.91854e-100
cg09081266	84	719	0.116829	0.0631742	0.189025	1.49435e-105	5.91854e-100
cg20114732	635	719	0.883171	0.809302	0.935789	1.49435e-105	5.91854e-100
cg10511988	635	719	0.883171	0.809302	0.935789	1.49435e-105	5.91854e-100
cg15717258	635	719	0.883171	0.809302	0.935789	1.49435e-105	5.91854e-100
cg01963002	84	719	0.116829	0.0631742	0.189025	1.49435e-105	5.91854e-100
cg15034393	84	719	0.116829	0.0631742	0.189025	1.49435e-105	5.91854e-100
cg01582066	84	719	0.116829	0.0631742	0.189025	1.49435e-105	5.91854e-100
cg04179670	84	719	0.116829	0.0631742	0.189025	1.49435e-105	5.91854e-100
cg02161292	635	719	0.883171	0.809302	0.935789	1.49435e-105	5.91854e-100
cg12682458	84	719	0.116829	0.0631742	0.189025	1.49435e-105	5.91854e-100
cg08626543	84	719	0.116829	0.0631742	0.189025	1.49435e-105	5.91854e-100
cg19600750	635	719	0.883171	0.809302	0.935789	1.49435e-105	5.91854e-100
cg01586506	635	719	0.883171	0.809302	0.935789	1.49435e-105	5.91854e-100
cg04757991	84	719	0.116829	0.0631742	0.189025	1.49435e-105	5.91854e-100
cg23740491	635	719	0.883171	0.809302	0.935789	1.49435e-105	5.91854e-100
cg06607764	635	719	0.883171	0.809302	0.935789	1.49435e-105	5.91854e-100
cg14517004	84	719	0.116829	0.0631742	0.189025	1.49435e-105	5.91854e-100
cg09533178	635	719	0.883171	0.809302	0.935789	1.49435e-105	5.91854e-100
cg10082525	84	719	0.116829	0.0631742	0.189025	1.49435e-105	5.91854e-100
cg06663644	84	719	0.116829	0.0631742	0.189025	1.49435e-105	5.91854e-100
cg22932220	84	719	0.116829	0.0631742	0.189025	1.49435e-105	5.91854e-100
cg09041678	635	719	0.883171	0.809302	0.935789	1.49435e-105	5.91854e-100
cg21831931	635	719	0.883171	0.809302	0.935789	1.49435e-105	5.91854e-100
cg19235071	84	719	0.116829	0.0631742	0.189025	1.49435e-105	5.91854e-100
cg10583119	84	719	0.116829	0.0631742	0.189025	1.49435e-105	5.91854e-100
cg26875135	84	719	0.116829	0.0631742	0.189025	1.49435e-105	5.91854e-100
cg11754318	635	719	0.883171	0.809302	0.935789	1.49435e-105	5.91854e-100
cg02473594	84	719	0.116829	0.0631742	0.189025	1.49435e-105	5.91854e-100
cg26844246	635	719	0.883171	0.809302	0.935789	1.49435e-105	5.91854e-100
cg15645660	635	719	0.883171	0.809302	0.935789	1.49435e-105	5.91854e-100
cg00584456	84	719	0.116829	0.0631742	0.189025	1.49435e-105	5.91854e-100
cg05162202	84	719	0.116829	0.0631742	0.189025	1.49435e-105	5.91854e-100
cg03663556	84	719	0.116829	0.0631742	0.189025	1.49435e-105	5.91854e-100
cg14944647	635	719	0.883171	0.809302	0.935789	1.49435e-105	5.91854e-100
cg22686718	84	719	0.116829	0.0631742	0.189025	1.49435e-105	5.91854e-100
cg03460239	84	719	0.116829	0.0631742	0.189025	1.49435e-105	5.91854e-100
cg07495574	84	719	0.116829	0.0631742	0.189025	1.49435e-105	5.91854e-100
cg06417385	84	719	0.116829	0.0631742	0.189025	1.49435e-105	5.91854e-100
cg14918082	635	719	0.883171	0.809302	0.935789	1.49435e-105	5.91854e-100
cg00979288	635	719	0.883171	0.809302	0.935789	1.49435e-105	5.91854e-100
cg12990614	635	719	0.883171	0.809302	0.935789	1.49435e-105	5.91854e-100
cg02735829	84	719	0.116829	0.0631742	0.189025	1.49435e-105	5.91854e-100
cg18969232	635	719	0.883171	0.809302	0.935789	1.49435e-105	5.91854e-100
cg00252418	84	719	0.116829	0.0631742	0.189025	1.49435e-105	5.91854e-100
cg18950778	635	719	0.883171	0.809302	0.935789	1.49435e-105	5.91854e-100
cg27399031	84	719	0.116829	0.0631742	0.189025	1.49435e-105	5.91854e-100
cg00312508	84	719	0.116829	0.0631742	0.189025	1.49435e-105	5.91854e-100
cg10127415	84	719	0.116829	0.0631742	0.189025	1.49435e-105	5.91854e-100
cg02924487	635	719	0.883171	0.809302	0.935789	1.49435e-105	5.91854e-100
cg00514514	84	719	0.116829	0.0631742	0.189025	1.49435e-105	5.91854e-100
cg23584176	84	719	0.116829	0.0631742	0.189025	1.49435e-105	5.91854e-100
cg20256009	84	719	0.116829	0.0631742	0.189025	1.49435e-105	5.91854e-100
cg19209689	635	719	0.883171	0.809302	0.935789	1.49435e-105	5.91854e-100
cg05340803	84	719	0.116829	0.0631742	0.189025	1.49435e-105	5.91854e-100
cg01395254	84	719	0.116829	0.0631742	0.189025	1.49435e-105	5.91854e-100
cg02119134	635	719	0.883171	0.809302	0.935789	1.49435e-105	5.91854e-100
cg05156901	635	719	0.883171	0.809302	0.935789	1.49435e-105	5.91854e-100
cg03319695	84	719	0.116829	0.0631742	0.189025	1.49435e-105	5.91854e-100
cg18988498	635	719	0.883171	0.809302	0.935789	1.49435e-105	5.91854e-100
cg14966941	84	719	0.116829	0.0631742	0.189025	1.49435e-105	5.91854e-100
cg15355015	635	719	0.883171	0.809302	0.935789	1.49435e-105	5.91854e-100
cg26976046	84	719	0.116829	0.0631742	0.189025	1.49435e-105	5.91854e-100
cg13136824	84	719	0.116829	0.0631742	0.189025	1.49435e-105	5.91854e-100
cg18455390	635	719	0.883171	0.809302	0.935789	1.49435e-105	5.91854e-100
cg06574716	635	719	0.883171	0.809302	0.935789	1.49435e-105	5.91854e-100
cg14823851	635	719	0.883171	0.809302	0.935789	1.49435e-105	5.91854e-100
cg05617798	84	719	0.116829	0.0631742	0.189025	1.49435e-105	5.91854e-100
cg19489494	635	719	0.883171	0.809302	0.935789	1.49435e-105	5.91854e-100
cg00446413	635	719	0.883171	0.809302	0.935789	1.49435e-105	5.91854e-100
cg19718563	635	719	0.883171	0.809302	0.935789	1.49435e-105	5.91854e-100
cg00981928	84	719	0.116829	0.0631742	0.189025	1.49435e-105	5.91854e-100
cg14778531	84	719	0.116829	0.0631742	0.189025	1.49435e-105	5.91854e-100
cg26922007	84	719	0.116829	0.0631742	0.189025	1.49435e-105	5.91854e-100
cg09151754	635	719	0.883171	0.809302	0.935789	1.49435e-105	5.91854e-100
cg12050706	84	719	0.116829	0.0631742	0.189025	1.49435e-105	5.91854e-100
cg06123346	84	719	0.116829	0.0631742	0.189025	1.49435e-105	5.91854e-100
cg23676151	635	719	0.883171	0.809302	0.935789	1.49435e-105	5.91854e-100
cg09635533	635	719	0.883171	0.809302	0.935789	1.49435e-105	5.91854e-100
cg11849281	635	719	0.883171	0.809302	0.935789	1.49435e-105	5.91854e-100
cg06463958	635	719	0.883171	0.809302	0.935789	1.49435e-105	5.91854e-100
cg20848441	84	718	0.116992	0.0632648	0.189277	2.64017e-105	1.04567e-99
cg16703762	634	718	0.883008	0.809047	0.935697	2.64017e-105	1.04567e-99
cg02027945	633	717	0.882845	0.808793	0.935605	4.6637e-105	1.84711e-99
cg02811368	85	719	0.11822	0.0642109	0.190698	1.11866e-104	4.43057e-99
cg17804723	634	719	0.88178	0.807631	0.93475	1.11866e-104	4.43057e-99
cg14028400	634	719	0.88178	0.807631	0.93475	1.11866e-104	4.43057e-99
cg26391702	634	719	0.88178	0.807631	0.93475	1.11866e-104	4.43057e-99
cg22789982	634	719	0.88178	0.807631	0.93475	1.11866e-104	4.43057e-99
cg06207120	634	719	0.88178	0.807631	0.93475	1.11866e-104	4.43057e-99
cg01519695	85	719	0.11822	0.0642109	0.190698	1.11866e-104	4.43057e-99
cg00028935	634	719	0.88178	0.807631	0.93475	1.11866e-104	4.43057e-99
cg19712603	634	719	0.88178	0.807631	0.93475	1.11866e-104	4.43057e-99
cg26070020	85	719	0.11822	0.0642109	0.190698	1.11866e-104	4.43057e-99
cg04365452	634	719	0.88178	0.807631	0.93475	1.11866e-104	4.43057e-99
cg15032166	634	719	0.88178	0.807631	0.93475	1.11866e-104	4.43057e-99
cg20232986	634	719	0.88178	0.807631	0.93475	1.11866e-104	4.43057e-99
cg15240102	85	719	0.11822	0.0642109	0.190698	1.11866e-104	4.43057e-99
cg18627442	85	719	0.11822	0.0642109	0.190698	1.11866e-104	4.43057e-99
cg04021697	634	719	0.88178	0.807631	0.93475	1.11866e-104	4.43057e-99
cg00534492	634	719	0.88178	0.807631	0.93475	1.11866e-104	4.43057e-99
cg04265797	634	719	0.88178	0.807631	0.93475	1.11866e-104	4.43057e-99
cg21643429	85	719	0.11822	0.0642109	0.190698	1.11866e-104	4.43057e-99
cg26860935	634	719	0.88178	0.807631	0.93475	1.11866e-104	4.43057e-99
cg21778835	85	719	0.11822	0.0642109	0.190698	1.11866e-104	4.43057e-99
cg08185105	85	719	0.11822	0.0642109	0.190698	1.11866e-104	4.43057e-99
cg01393234	85	719	0.11822	0.0642109	0.190698	1.11866e-104	4.43057e-99
cg07006091	634	719	0.88178	0.807631	0.93475	1.11866e-104	4.43057e-99
cg17007640	634	719	0.88178	0.807631	0.93475	1.11866e-104	4.43057e-99
cg10043313	85	719	0.11822	0.0642109	0.190698	1.11866e-104	4.43057e-99
cg06679720	634	719	0.88178	0.807631	0.93475	1.11866e-104	4.43057e-99
cg17702590	85	719	0.11822	0.0642109	0.190698	1.11866e-104	4.43057e-99
cg21251344	85	719	0.11822	0.0642109	0.190698	1.11866e-104	4.43057e-99
cg07057579	634	719	0.88178	0.807631	0.93475	1.11866e-104	4.43057e-99
cg21581504	634	719	0.88178	0.807631	0.93475	1.11866e-104	4.43057e-99
cg22947965	85	719	0.11822	0.0642109	0.190698	1.11866e-104	4.43057e-99
cg07149609	634	719	0.88178	0.807631	0.93475	1.11866e-104	4.43057e-99
cg16990168	634	719	0.88178	0.807631	0.93475	1.11866e-104	4.43057e-99
cg16885235	85	719	0.11822	0.0642109	0.190698	1.11866e-104	4.43057e-99
cg10791422	85	719	0.11822	0.0642109	0.190698	1.11866e-104	4.43057e-99
cg02180907	85	719	0.11822	0.0642109	0.190698	1.11866e-104	4.43057e-99
cg15847936	85	719	0.11822	0.0642109	0.190698	1.11866e-104	4.43057e-99
cg09495482	85	719	0.11822	0.0642109	0.190698	1.11866e-104	4.43057e-99
cg27362525	634	719	0.88178	0.807631	0.93475	1.11866e-104	4.43057e-99
cg00887902	85	719	0.11822	0.0642109	0.190698	1.11866e-104	4.43057e-99
cg24524099	85	719	0.11822	0.0642109	0.190698	1.11866e-104	4.43057e-99
cg10569694	85	719	0.11822	0.0642109	0.190698	1.11866e-104	4.43057e-99
cg26248075	634	719	0.88178	0.807631	0.93475	1.11866e-104	4.43057e-99
cg24021846	85	719	0.11822	0.0642109	0.190698	1.11866e-104	4.43057e-99
cg18667659	634	719	0.88178	0.807631	0.93475	1.11866e-104	4.43057e-99
cg04749453	85	719	0.11822	0.0642109	0.190698	1.11866e-104	4.43057e-99
cg13289364	85	719	0.11822	0.0642109	0.190698	1.11866e-104	4.43057e-99
cg21931419	634	719	0.88178	0.807631	0.93475	1.11866e-104	4.43057e-99
cg06181508	634	719	0.88178	0.807631	0.93475	1.11866e-104	4.43057e-99
cg01150683	634	719	0.88178	0.807631	0.93475	1.11866e-104	4.43057e-99
cg22812280	85	719	0.11822	0.0642109	0.190698	1.11866e-104	4.43057e-99
cg05518130	85	719	0.11822	0.0642109	0.190698	1.11866e-104	4.43057e-99
cg06896909	634	719	0.88178	0.807631	0.93475	1.11866e-104	4.43057e-99
cg09613495	634	719	0.88178	0.807631	0.93475	1.11866e-104	4.43057e-99
cg26398467	634	719	0.88178	0.807631	0.93475	1.11866e-104	4.43057e-99
cg15498306	85	719	0.11822	0.0642109	0.190698	1.11866e-104	4.43057e-99
cg20968743	85	719	0.11822	0.0642109	0.190698	1.11866e-104	4.43057e-99
cg25461801	634	719	0.88178	0.807631	0.93475	1.11866e-104	4.43057e-99
cg18229521	634	719	0.88178	0.807631	0.93475	1.11866e-104	4.43057e-99
cg12682870	85	719	0.11822	0.0642109	0.190698	1.11866e-104	4.43057e-99
cg21054521	634	719	0.88178	0.807631	0.93475	1.11866e-104	4.43057e-99
cg06893296	634	719	0.88178	0.807631	0.93475	1.11866e-104	4.43057e-99
cg10743390	634	719	0.88178	0.807631	0.93475	1.11866e-104	4.43057e-99
cg05851493	85	719	0.11822	0.0642109	0.190698	1.11866e-104	4.43057e-99
cg04324666	634	719	0.88178	0.807631	0.93475	1.11866e-104	4.43057e-99
cg21741679	85	719	0.11822	0.0642109	0.190698	1.11866e-104	4.43057e-99
cg27434368	634	719	0.88178	0.807631	0.93475	1.11866e-104	4.43057e-99
cg08014964	85	719	0.11822	0.0642109	0.190698	1.11866e-104	4.43057e-99
cg02155675	85	719	0.11822	0.0642109	0.190698	1.11866e-104	4.43057e-99
cg19409133	85	719	0.11822	0.0642109	0.190698	1.11866e-104	4.43057e-99
cg27360326	634	719	0.88178	0.807631	0.93475	1.11866e-104	4.43057e-99
cg14565725	634	719	0.88178	0.807631	0.93475	1.11866e-104	4.43057e-99
cg07580831	85	719	0.11822	0.0642109	0.190698	1.11866e-104	4.43057e-99
cg15252768	85	719	0.11822	0.0642109	0.190698	1.11866e-104	4.43057e-99
cg04837832	634	719	0.88178	0.807631	0.93475	1.11866e-104	4.43057e-99
cg23591955	85	719	0.11822	0.0642109	0.190698	1.11866e-104	4.43057e-99
cg18557131	634	719	0.88178	0.807631	0.93475	1.11866e-104	4.43057e-99
cg00662556	634	719	0.88178	0.807631	0.93475	1.11866e-104	4.43057e-99
cg07998554	85	719	0.11822	0.0642109	0.190698	1.11866e-104	4.43057e-99
cg03701341	85	719	0.11822	0.0642109	0.190698	1.11866e-104	4.43057e-99
cg24611351	85	719	0.11822	0.0642109	0.190698	1.11866e-104	4.43057e-99
cg27566858	634	719	0.88178	0.807631	0.93475	1.11866e-104	4.43057e-99
cg10906284	634	719	0.88178	0.807631	0.93475	1.11866e-104	4.43057e-99
cg10520543	85	719	0.11822	0.0642109	0.190698	1.11866e-104	4.43057e-99
cg07249209	634	719	0.88178	0.807631	0.93475	1.11866e-104	4.43057e-99
cg03319497	634	719	0.88178	0.807631	0.93475	1.11866e-104	4.43057e-99
cg16928869	85	719	0.11822	0.0642109	0.190698	1.11866e-104	4.43057e-99
cg12510717	85	719	0.11822	0.0642109	0.190698	1.11866e-104	4.43057e-99
cg27117476	85	719	0.11822	0.0642109	0.190698	1.11866e-104	4.43057e-99
cg10770023	634	719	0.88178	0.807631	0.93475	1.11866e-104	4.43057e-99
cg03816707	634	719	0.88178	0.807631	0.93475	1.11866e-104	4.43057e-99
cg13386070	85	719	0.11822	0.0642109	0.190698	1.11866e-104	4.43057e-99
cg17444738	634	719	0.88178	0.807631	0.93475	1.11866e-104	4.43057e-99
cg18796287	634	719	0.88178	0.807631	0.93475	1.11866e-104	4.43057e-99
cg04880546	85	719	0.11822	0.0642109	0.190698	1.11866e-104	4.43057e-99
cg16822191	85	719	0.11822	0.0642109	0.190698	1.11866e-104	4.43057e-99
cg25112414	85	719	0.11822	0.0642109	0.190698	1.11866e-104	4.43057e-99
cg22846876	85	719	0.11822	0.0642109	0.190698	1.11866e-104	4.43057e-99
cg08113691	85	719	0.11822	0.0642109	0.190698	1.11866e-104	4.43057e-99
cg18483289	634	719	0.88178	0.807631	0.93475	1.11866e-104	4.43057e-99
cg22475859	85	719	0.11822	0.0642109	0.190698	1.11866e-104	4.43057e-99
cg10642330	631	715	0.882517	0.808281	0.935419	1.45441e-104	5.76036e-99
cg16697850	86	719	0.119611	0.0652502	0.192369	8.26388e-104	3.27299e-98
cg02773086	633	719	0.880389	0.805962	0.933708	8.26388e-104	3.27299e-98
cg15243034	633	719	0.880389	0.805962	0.933708	8.26388e-104	3.27299e-98
cg26347851	86	719	0.119611	0.0652502	0.192369	8.26388e-104	3.27299e-98
cg15248242	86	719	0.119611	0.0652502	0.192369	8.26388e-104	3.27299e-98
cg02865033	633	719	0.880389	0.805962	0.933708	8.26388e-104	3.27299e-98
cg10443532	633	719	0.880389	0.805962	0.933708	8.26388e-104	3.27299e-98
cg17241310	633	719	0.880389	0.805962	0.933708	8.26388e-104	3.27299e-98
cg13574121	633	719	0.880389	0.805962	0.933708	8.26388e-104	3.27299e-98
cg07012128	86	719	0.119611	0.0652502	0.192369	8.26388e-104	3.27299e-98
cg16463150	86	719	0.119611	0.0652502	0.192369	8.26388e-104	3.27299e-98
cg18588811	86	719	0.119611	0.0652502	0.192369	8.26388e-104	3.27299e-98
cg12056138	86	719	0.119611	0.0652502	0.192369	8.26388e-104	3.27299e-98
cg10505902	86	719	0.119611	0.0652502	0.192369	8.26388e-104	3.27299e-98
cg13021619	633	719	0.880389	0.805962	0.933708	8.26388e-104	3.27299e-98
cg23350580	86	719	0.119611	0.0652502	0.192369	8.26388e-104	3.27299e-98
cg00237475	633	719	0.880389	0.805962	0.933708	8.26388e-104	3.27299e-98
cg10606834	633	719	0.880389	0.805962	0.933708	8.26388e-104	3.27299e-98
cg25761955	86	719	0.119611	0.0652502	0.192369	8.26388e-104	3.27299e-98
cg18711921	86	719	0.119611	0.0652502	0.192369	8.26388e-104	3.27299e-98
cg23920642	633	719	0.880389	0.805962	0.933708	8.26388e-104	3.27299e-98
cg01569173	86	719	0.119611	0.0652502	0.192369	8.26388e-104	3.27299e-98
cg04741366	86	719	0.119611	0.0652502	0.192369	8.26388e-104	3.27299e-98
cg04350120	86	719	0.119611	0.0652502	0.192369	8.26388e-104	3.27299e-98
cg16636682	86	719	0.119611	0.0652502	0.192369	8.26388e-104	3.27299e-98
cg07280182	86	719	0.119611	0.0652502	0.192369	8.26388e-104	3.27299e-98
cg25331127	86	719	0.119611	0.0652502	0.192369	8.26388e-104	3.27299e-98
cg07584855	633	719	0.880389	0.805962	0.933708	8.26388e-104	3.27299e-98
cg19297427	86	719	0.119611	0.0652502	0.192369	8.26388e-104	3.27299e-98
cg11592242	86	719	0.119611	0.0652502	0.192369	8.26388e-104	3.27299e-98
cg22340508	633	719	0.880389	0.805962	0.933708	8.26388e-104	3.27299e-98
cg09381737	633	719	0.880389	0.805962	0.933708	8.26388e-104	3.27299e-98
cg01556466	86	719	0.119611	0.0652502	0.192369	8.26388e-104	3.27299e-98
cg00346208	633	719	0.880389	0.805962	0.933708	8.26388e-104	3.27299e-98
cg21137501	86	719	0.119611	0.0652502	0.192369	8.26388e-104	3.27299e-98
cg23029159	86	719	0.119611	0.0652502	0.192369	8.26388e-104	3.27299e-98
cg22287731	86	719	0.119611	0.0652502	0.192369	8.26388e-104	3.27299e-98
cg26931862	633	719	0.880389	0.805962	0.933708	8.26388e-104	3.27299e-98
cg24813038	633	719	0.880389	0.805962	0.933708	8.26388e-104	3.27299e-98
cg15467646	633	719	0.880389	0.805962	0.933708	8.26388e-104	3.27299e-98
cg13048903	86	719	0.119611	0.0652502	0.192369	8.26388e-104	3.27299e-98
cg11464895	633	719	0.880389	0.805962	0.933708	8.26388e-104	3.27299e-98
cg01311313	86	719	0.119611	0.0652502	0.192369	8.26388e-104	3.27299e-98
cg25027798	633	719	0.880389	0.805962	0.933708	8.26388e-104	3.27299e-98
cg03614193	633	719	0.880389	0.805962	0.933708	8.26388e-104	3.27299e-98
cg06792538	86	719	0.119611	0.0652502	0.192369	8.26388e-104	3.27299e-98
cg25597797	86	719	0.119611	0.0652502	0.192369	8.26388e-104	3.27299e-98
cg13753460	86	719	0.119611	0.0652502	0.192369	8.26388e-104	3.27299e-98
cg08417719	86	719	0.119611	0.0652502	0.192369	8.26388e-104	3.27299e-98
cg18183671	86	719	0.119611	0.0652502	0.192369	8.26388e-104	3.27299e-98
cg12197557	86	719	0.119611	0.0652502	0.192369	8.26388e-104	3.27299e-98
cg20889841	633	719	0.880389	0.805962	0.933708	8.26388e-104	3.27299e-98
cg15915602	633	719	0.880389	0.805962	0.933708	8.26388e-104	3.27299e-98
cg05232914	86	719	0.119611	0.0652502	0.192369	8.26388e-104	3.27299e-98
cg23010035	86	719	0.119611	0.0652502	0.192369	8.26388e-104	3.27299e-98
cg15202552	86	719	0.119611	0.0652502	0.192369	8.26388e-104	3.27299e-98
cg14558529	633	719	0.880389	0.805962	0.933708	8.26388e-104	3.27299e-98
cg03072195	86	719	0.119611	0.0652502	0.192369	8.26388e-104	3.27299e-98
cg26687496	633	719	0.880389	0.805962	0.933708	8.26388e-104	3.27299e-98
cg22596861	86	719	0.119611	0.0652502	0.192369	8.26388e-104	3.27299e-98
cg22234080	633	719	0.880389	0.805962	0.933708	8.26388e-104	3.27299e-98
cg05329976	86	719	0.119611	0.0652502	0.192369	8.26388e-104	3.27299e-98
cg03790312	86	719	0.119611	0.0652502	0.192369	8.26388e-104	3.27299e-98
cg04877287	86	719	0.119611	0.0652502	0.192369	8.26388e-104	3.27299e-98
cg26700320	86	719	0.119611	0.0652502	0.192369	8.26388e-104	3.27299e-98
cg07085895	86	719	0.119611	0.0652502	0.192369	8.26388e-104	3.27299e-98
cg08139247	633	719	0.880389	0.805962	0.933708	8.26388e-104	3.27299e-98
[truncated: 63,536 more rows]
