# Supplementary material for: Analysis of Matched Tumor and Normal Profiles Reveals Common Transcriptional and Epigenetic Signals Shared across Cancer Types
Source: PLoS One. 2015 Nov 10;10(11):e0142618. doi: 10.1371/journal.pone.0142618 (PMC4640835; doi:10.1371/journal.pone.0142618)
Supplement: S2 Table — Includes panels describing all 10 microarray datasets obtained from GEO and f up statistics for all datasets individual and in aggregate. (XLSX) [file pone.0142618.s011.xlsx]

## Sheet: summary
GEO Accession	Tissue Type	# Paired Samples
GSE25097	liver	243
GSE14520	liver	213
GSE62872	prostate	160
GSE44076	colon	98
GSE53757	kidney	72
GSE39791	liver	72
GSE5364	pan-cancer	71
GSE41258	colorectal	46
GSE39004	breast	45
GSE68468	colon	44
GSE33532	lung (NSCLC)	20

## Sheet: fraction_upregulated
	BRCA	COADREAD	KIRC	LIHC	NSCLC	PANCAN	PRAD	GEO mean
ACACB	0.0222222	0.0478723	0.125	0.168561	0	0.140845	0.25	0.107786
ADH1B	0.0222222	0.0159574	0.138889	0.0421053	0	0.028169	0.5125	0.108549
ANGPTL1	0.0888889	0	0.0833333	0.133333	0		0.35625	0.110301
NDRG2	0.155556	0.0531915	0.0972222	0.0814394	0	0.197183	0.19375	0.111192
NR3C2	0.111111	0.0106383	0.0416667	0.140152	0.05	0.140845	0.3	0.113488
C2orf40	0.177778	0	0.0694444	0.104762	0		0.35	0.116997
CHRDL1	0.0222222	0.0478723	0.125	0.229167	0	0.126761	0.26875	0.11711
ABCA8		0.0159574	0.0555556	0.117424	0	0.126761	0.425	0.12345
AOX1	0.133333	0.138298	0.0833333	0.206439	0	0.126761	0.19375	0.125988
C7	0.355556	0.0425532	0.0416667	0.0833333	0	0.112676	0.25	0.126541
CCBE1	0.0666667	0.122449	0.0416667	0.0857143	0		0.44375	0.126708
METTL7A		0.0319149	0.0277778	0.219697	0	0.197183	0.2875	0.127345
ASPA	0.0888889	0.037234	0.25	0.100379	0	0.15493	0.28125	0.130383
PCDH9	0.0666667	0.12234	0.0138889	0.107955	0.2	0.140845	0.26875	0.131492
DPT	0.133333	0.0425532	0.111111	0.0662879	0.2	0.126761	0.24375	0.131971
GSTM5	0.0666667	0.159574	0.138889	0.162879	0	0.183099	0.23125	0.134622
TGFBR3	0.0888889	0.154255	0.0277778	0.214015	0	0.126761	0.3375	0.1356
CXCL12	0.2	0.0319149	0.138889	0.0473485	0.2	0.112676	0.21875	0.135654
MAMDC2	0.111111	0	0.25	0.15873	0		0.3	0.13664
NTN4		0.193878	0.194444	0.0825397	0		0.2125	0.136672
MT1M	0.0666667	0.0212766	0.194444	0.0568182	0.1	0.169014	0.3625	0.138674
HSPB6	0.0444444	0.0851064	0.180556	0.219697	0	0.253521	0.19375	0.139582
ADHFE1	0.0666667	0.0306122	0.0277778	0.25614	0.05		0.41875	0.141658
SYNE1	0.111111	0.12766	0.0972222	0.119318	0	0.267606	0.26875	0.141667
GPX3	0.0444444	0.0531915	0.0555556	0.401515	0	0.211268	0.2375	0.143353
FXYD1	0.0444444	0.0159574	0.416667	0.132576	0	0.112676	0.30625	0.146939
ECHDC2	0.222222	0.0425532	0.0277778	0.136364	0.05	0.140845	0.4125	0.147466
PRKAR2B	0.0444444	0.0319149	0.111111	0.123106	0.2	0.183099	0.35	0.149096
ANK2	0.133333	0.0478723	0.0833333	0.287879	0	0.169014	0.33125	0.150383
SCARA5	0.0666667	0	0.263889	0.12381	0		0.45625	0.151769
FAM107A		0.0106383	0.0833333	0.278409	0	0.239437	0.3	0.15197
C1QTNF7	0.177778	0.0408163	0.0972222	0.212698	0		0.39375	0.153711
LDHD	0.0888889	0.0102041	0.0277778	0.136508			0.50625	0.153926
PTH1R	0.155556	0.234043	0.0138889	0.0222222	0	0.267606	0.39375	0.155295
ZSWIM7		0.0306122	0.0833333	0.212698	0.3			0.156661
ST6GALNAC3	0.133333	0.0816327	0.0694444	0.168254	0		0.4875	0.156694
AGPAT9		0.0306122	0.0138889	0.177778	0.15		0.4125	0.156956
FBLN5	0.0444444	0.175532	0.0972222	0.191288	0	0.211268	0.38125	0.157286
PRICKLE2	0.0666667	0.214286	0.208333	0.209524	0		0.25	0.158135
CLEC3B	0.111111	0.00531915	0.430556	0.119318	0	0.197183	0.24375	0.158177
RNF152		0.0204082	0.0416667	0.165079			0.40625	0.158351
SOCS2	0.111111	0.0957447	0.0972222	0.0965909	0.05	0.183099	0.48125	0.159288
LTBP4	0.0888889	0.0957447	0.180556	0.13447	0	0.309859	0.30625	0.159395
FERMT2	0.0888889	0.260638	0.0833333	0.155556	0.05	0.253521	0.225	0.159562
ABCA9		0.0306122	0.0972222	0.152381	0		0.51875	0.159793
GPM6B	0.288889	0.0478723	0.0416667	0.17803	0.05	0.253521	0.2625	0.160354
SEMA6D	0.155556	0.0744681	0.0555556	0.170455	0	0.422535	0.25	0.161224
PPARGC1A	0.0444444	0.0425532	0.0416667	0.246212	0.2	0.309859	0.2625	0.163891
EPHX2	0.311111	0.0425532	0.0138889	0.138258	0	0.253521	0.39375	0.164726
SRPX	0.0888889	0.0319149	0.541667	0.0587121	0.05	0.084507	0.3	0.165099
BRP44L		0.0265957	0.0138889	0.0909091	0.1	0.267606	0.49375	0.165458
ABCA6	0.0444444	0.132979	0.180556	0.246212	0	0.0985915	0.45625	0.165576
CYB5D2	0.244444	0.122449	0.0277778	0.130159	0.05		0.41875	0.165597
PGM5	0.0666667	0.132979	0.291667	0.185606	0	0.309859	0.175	0.165968
HLF		0.154255	0.180556	0.232955	0	0.15493	0.275	0.166282
MSRA	0.155556	0.12234	0.0555556	0.106061	0	0.253521	0.475	0.166862
GHR		0.0957447	0.0833333	0.0757576	0.05	0.169014	0.53125	0.167517
GABARAPL1	0.0888889	0.234043	0.0555556	0.0795455	0.15	0.253521	0.3375	0.171293
BCHE	0.222222	0.0212766	0.0833333	0.132576	0.05	0.225352	0.46875	0.17193
SELENBP1	0.177778	0.0691489	0.0277778	0.297348	0.05	0.225352	0.3625	0.172844
CYP4V2	0.288889	0.122449	0.0277778	0.120635	0.1		0.38125	0.1735
LIFR	0.111111	0.132979	0.291667	0.0700758	0	0.169014	0.45	0.174978
SEPP1	0.0888889	0.0638298	0.152778	0.232955	0	0.169014	0.525	0.176066
LYVE1	0.0888889	0.0265957	0.444444	0.047619	0	0.169014	0.4625	0.177009
CORO2B	0.111111	0.170213	0.0833333	0.253788	0	0.239437	0.38125	0.177019
DCN	0.222222	0.180851	0.0972222	0.094697	0.15	0.239437	0.25625	0.17724
SLC25A20	0.222222	0.0531915	0.0138889	0.183712	0.1	0.225352	0.44375	0.177445
BDH2	0.2	0.212766	0.0416667	0.119318	0.1	0.323944	0.25	0.178242
CAT	0.0888889	0.260638	0.0416667	0.151515	0	0.338028	0.36875	0.178498
TCEAL2	0.488889	0.138298	0.0694444	0.282197	0	0.0985915	0.175	0.178917
CA4	0.0444444	0.037234	0.0416667	0.462121	0	0.225352	0.44375	0.179224
PLSCR4	0.0666667	0.101064	0.472222	0.113636	0	0.211268	0.29375	0.179801
VIPR1	0.111111	0.0957447	0.208333	0.0132576	0	0.28169	0.55	0.18002
TCF21	0.422222	0.0531915	0.0277778	0.0795455	0	0.366197	0.3125	0.180205
HHIP	0.222222	0.173469	0.152778	0.0380952	0.05		0.45	0.181094
PDE2A	0.0444444	0.0531915	0.541667	0.0852273	0	0.140845	0.40625	0.181661
EIF4E3	0.155556	0	0.430556	0.238095	0		0.26875	0.182159
CDO1	0	0.18617	0.0416667	0.285985	0	0.28169	0.48125	0.182395
SORCS1		0.0102041	0.0555556	0.234921			0.43125	0.182983
RGN	0.177778	0.329787	0.0555556	0.128788	0	0.239437	0.35	0.183049
DNASE1L3	0.266667	0.0851064	0.0833333	0.0416667	0	0.267606	0.5375	0.183126
NEGR1	0.155556	0.0612245	0.361111	0.165079	0		0.35625	0.183203
LAMA2	0.155556	0.207447	0.152778	0.204545	0.05	0.225352	0.29375	0.184204
AOC3	0.0444444	0.111702	0.472222	0.193182	0	0.126761	0.34375	0.18458
SPG20	0.133333	0.175532	0.430556	0.125	0	0.197183	0.25	0.187372
SH3D19	0	0.408163	0.0416667	0.27619	0		0.4	0.18767
DPP6	0.222222	0.175532	0.0416667	0.369318	0	0.211268	0.29375	0.18768
SFRP1	0.177778	0.0159574	0.0277778	0.0700758	0.25	0.309859	0.4625	0.187707
EPB41L3	0.222222	0.0212766	0.125	0.308712	0.05	0.323944	0.26875	0.188558
AMT	0.333333	0.18617	0.0277778	0.24053	0	0.183099	0.35	0.188701
PDZRN3	0.0666667	0.228723	0.0555556	0.174242	0.1	0.253521	0.44375	0.188923
CALM1	0.288889	0.0531915	0.111111	0.278409	0	0.323944	0.26875	0.189185
CDH19	0.244444	0.0531915	0.152778	0.0984848	0.1	0.183099	0.49375	0.189392
MAGI2	0.177778	0.117021	0.0277778	0.337121	0.15	0.267606	0.25	0.189615
TEK		0.228723	0.111111	0.121212	0	0.183099	0.49375	0.189649
MST1P9		0.106383	0.0416667		0.1	0.28169	0.41875	0.189698
GPRASP1	0.244444	0.12766	0.180556	0.227273	0	0.323944	0.225	0.189839
RNF180	0.133333	0.153061	0.125	0.273016	0.15		0.30625	0.19011
ABHD6	0.0888889	0.117021	0.0972222	0.176136	0	0.352113	0.5	0.190197
ATP1A2	0.0222222	0.0265957	0.430556	0.433712	0	0.183099	0.2375	0.190526
RNF150	0.133333	0.285714	0.0416667	0.133333	0.15		0.4	0.190675
CFL2	0.0888889	0.193878	0.291667	0.269841	0.05		0.25	0.190712
PTGDS	0.4	0.148936	0.111111	0.248106	0	0.211268	0.225	0.19206
LEAP2	0.311111	0.0714286	0.0972222	0.225397	0		0.45	0.192526
PLCXD3	0.311111	0.0816327	0.0138889	0.114286	0.1		0.5375	0.19307
PER1	0.0888889	0.0744681	0.513889	0.149621	0	0.239437	0.2875	0.193401
CPAMD8	0.377778	0.0612245	0.111111	0.279365	0.1		0.23125	0.193455
ATOH8	0.111111	0.22449	0.291667	0.0793651	0.05		0.40625	0.193814
PHYHD1	0.222222	0.255102	0.0277778	0.149206	0.15		0.3625	0.194468
ADH1C	0.0222222	0.0478723	0.0416667	0.222222	0.3	0.253521	0.475	0.194644
ALDH2	0.222222	0.244681	0.0555556	0.246212	0.05	0.28169	0.2625	0.194694
SH3BGRL2	0.0444444	0.0714286	0.152778	0.295238	0.2		0.40625	0.195023
GSTM2	0.266667	0.255319	0.138889	0.129825	0.05	0.338028	0.1875	0.195175
RDH5	0.0666667	0.037234	0.25	0.0416667	0.15	0.352113	0.46875	0.195204
FOXO1	0.133333	0.12766	0.180556	0.0952381	0.2	0.338028	0.3	0.196402
TLE4		0.111702	0.0972222	0.214015	0.15	0.183099	0.425	0.19684
TNXB		0.133333	0.236111	0.11553		0.084507	0.41875	0.197646
GPD1L	0.133333	0.0319149	0.0138889	0.67803	0	0.239437	0.29375	0.198622
ETFDH	0.111111	0.0212766	0.0833333	0.0757576	0.3	0.323944	0.475	0.198632
RCAN1		0.132979	0.25	0.0793651	0.05	0.211268	0.46875	0.198727
COX7A1	0.0444444	0.191489	0.375	0.217803	0	0.239437	0.325	0.199025
EPM2A	0.155556	0.218085	0.0138889	0.200758	0.05	0.323944	0.43125	0.199069
SVEP1	0.0888889	0.196809	0.138889	0.142045	0	0.239437	0.5875	0.199081
TSLP	0.0666667	0.163265	0.388889	0.139683	0.1		0.3375	0.199334
SLC4A4	0.0444444	0.0159574	0.111111	0.111742	0.15	0.253521	0.7125	0.199897
OGN	0.155556	0.0478723	0.291667	0.356061	0.05	0.225352	0.28125	0.201108
HSPB7	0	0.159574	0.180556	0.293561	0	0.394366	0.38125	0.20133
SLIT2		0.12234	0.0416667	0.325758	0	0.338028	0.38125	0.201507
ADH1A	0.0444444	0.0851064	0.138889	0.128788		0.338028	0.475	0.201709
CFD	0.0444444	0.0106383	0.875	0.19697	0	0.0985915	0.1875	0.201878
ZFP3	0.311111	0.0918367	0.0416667	0.269841	0.05		0.45	0.202409
HMGCLL1	0.288889	0.173469	0.319444	0.101587	0		0.33125	0.20244
TSPAN7	0.0888889	0.0159574	0.305556	0.30303	0.05	0.267606	0.3875	0.202648
PTPN21	0.111111	0.0957447	0.0416667	0.352273	0	0.394366	0.425	0.20288
CSRP1	0.311111	0.154255	0.166667	0.331439	0	0.239437	0.21875	0.203094
RBPMS2	0.0666667	0.0816327	0.0694444	0.587302	0.1		0.31875	0.203966
ACAT1	0.111111	0.0531915	0.0416667	0.160985	0.2	0.239437	0.625	0.204484
ACSS2	0.0888889	0.0816327	0.0416667	0.584127	0		0.43125	0.204594
SCN7A	0.311111	0.196809	0.0416667	0.19697	0	0.380282	0.30625	0.204727
PRELP	0.0888889	0.175532	0.263889	0.191288	0.05	0.295775	0.36875	0.204875
MRGPRF	0.177778	0.122449	0.0972222	0.215873	0.25		0.36875	0.205345
C16orf89	0.288889	0.0204082	0.0416667	0.339683	0.15		0.39375	0.205733
NPY1R	0.266667	0.0904255	0.111111	0.0890152	0.15	0.211268	0.525	0.206212
ARHGAP20	0.0444444	0.0714286	0.458333	0.263492	0.1		0.3	0.206283
MT1A	0.133333	0.193878		0.0730159			0.425	0.206307
BMP5	0.222222	0.0744681	0.25	0.102273	0.2	0.295775	0.3	0.206391
PID1	0.0444444	0.0531915	0.319444	0.422222	0.05	0.084507	0.475	0.206973
NFASC	0.444444	0.12234	0.0555556	0.248106	0	0.225352	0.35625	0.207436
MPDZ	0.155556	0.244681	0.0833333	0.246212	0	0.309859	0.4125	0.207449
TMEM100	0.0888889	0.0106383	0.680556	0.164773	0	0.183099	0.325	0.207565
MAOB	0.2	0.0904255	0.416667	0.221591	0	0.239437	0.2875	0.207946
SERINC1	0.0888889	0.12234	0.5	0.251894	0	0.183099	0.3125	0.208389
HBB	0.133333	0.132979	0.430556	0.112281	0	0.225352	0.425	0.2085
TMEM220	0.0666667	0.0204082	0.375	0.215873	0.2		0.375	0.208825
CADM2	0.0888889	0.0204082	0.166667	0.231746			0.5375	0.209042
NTRK3	0.133333	0.228723	0.208333	0.185606	0	0.408451	0.3	0.209207
FAM82A1		0.0204082	0.180556	0.247619	0.2		0.4	0.209717
PINK1	0.288889	0.0478723	0.0555556	0.217803	0.1	0.239437	0.51875	0.209758
VAMP2	0.133333	0.0744681	0.222222	0.251894	0	0.338028	0.45	0.209992
PQLC1	0.288889	0.0744681	0.138889	0.301136	0.05	0.169014	0.45	0.210342
CD300LG	0.0444444	0.255102	0.208333	0.307937	0		0.45	0.210969
MYLK	0.288889	0.106383	0.458333	0.234848	0	0.239437	0.15	0.211127
MFAP4	0.155556	0.0851064	0.458333	0.109848	0	0.183099	0.4875	0.211349
GPM6A	0.288889	0.111702	0.347222	0.0587121	0	0.15493	0.51875	0.211458
FRMD4B		0.138298	0.305556	0.123106	0	0.239437	0.4625	0.211483
CCDC68	0.111111	0.0744681	0.416667	0.268939	0	0.253521	0.35625	0.211565
MT1X	0.0888889	0.0691489	0.111111	0.0492424	0.55	0.28169	0.33125	0.211619
THRSP	0.0444444	0.285714	0.0694444	0.177778			0.48125	0.211726
TCEAL7	0.311111	0.132653	0.208333	0.193651	0.15		0.275	0.211791
SLC14A1	0.244444	0.393617	0.222222	0.206439	0	0.309859	0.10625	0.211833
SLC25A34	0.333333	0.0102041	0.0972222	0.355556	0		0.475	0.211886
MYH11		0.0691489	0.555556	0.287879	0	0.169014	0.19375	0.212558
PPP2CB	0.222222	0.0904255	0.180556	0.301136	0	0.239437	0.45625	0.212861
NCAM1	0.177778	0.0797872	0.486111	0.113636	0.15	0.239437	0.24375	0.212928
SAT2	0.222222	0.183673	0.0277778	0.225397	0.05		0.56875	0.21297
ACADVL	0.288889	0.0478723	0.25	0.102273	0.05	0.323944	0.43125	0.213461
SDPR	0.0222222	0.0744681	0.694444	0.19697	0	0.169014	0.3375	0.213517
DMGDH	0.0666667	0.326531	0.0694444	0.155556			0.45	0.213639
NUDT10	0.422222	0.173469	0.111111	0.0571429			0.30625	0.214039
HYAL1	0.2	0.303191	0.0416667	0.206439	0	0.366197	0.38125	0.214106
PLEKHH2	0.0888889	0.122449	0.513889	0.304762	0		0.25625	0.214373
KLF9	0.155556	0.0531915	0.375	0.255682	0	0.267606	0.39375	0.214398
LMBRD1	0.133333	0.154255	0.0694444	0.429924	0	0.239437	0.475	0.214485
CSRNP1	0.177778	0.102041	0.458333	0.0493827	0		0.5	0.214589
PELI2		0.170213	0.0277778	0.162879	0.2	0.352113	0.375	0.214664
SMARCA2	0.311111	0.244681	0.138889	0.153409	0.05	0.140845	0.46875	0.215384
SOX6	0.222222	0.234694	0.0416667	0.219048	0.15		0.425	0.215438
ABHD5	0.177778	0.101064	0.0555556	0.390152	0.1	0.140845	0.54375	0.215592
ANO5	0.311111	0.0510204	0.0277778	0.453968	0.15		0.3	0.215646
FXYD6	0.288889	0.202128	0.430556	0.136364	0	0.239437	0.2125	0.215696
IGSF10		0.0306122	0.333333	0.152381	0		0.5625	0.215765
ITIH5	0.0666667	0.132979	0.625	0.24053	0.05	0.197183	0.2	0.216051
NPR1	0.0222222	0.234043	0.375	0.225379	0	0.225352	0.43125	0.216178
MT1E		0.0212766	0.111111	0.183712	0.3	0.239437	0.44375	0.216548
RBP4	0	0.537234	0.138889	0.153409	0	0.380282	0.30625	0.216581
PEG3		0.0797872	0.0555556	0.314394		0.239437	0.39375	0.216585
CAPN3	0.377778	0.292553	0.0555556	0.168561	0	0.253521	0.36875	0.216674
GSTM1	0.244444	0.0111111	0.166667	0.22807	0.15	0.380282	0.3375	0.216868
LIMS2	0.0444444	0.170213	0.527778	0.284091	0	0.112676	0.38125	0.217207
FAM124A	0.111111	0.377551	0.0416667	0.238095	0.25		0.2875	0.217654
PTN	0.4	0.0531915	0.305556	0.11553	0.2	0.183099	0.26875	0.218018
PALM		0.132979	0.0277778	0.382576	0	0.380282	0.3875	0.218519
DES	0.377778	0.101064	0.361111	0.251894	0	0.239437	0.2	0.218755
KLHDC1	0.155556	0.102041	0.305556	0.380952	0.05		0.31875	0.218809
VSIG2	0.444444	0.0408163	0.388889	0.104762	0		0.3375	0.219402
CRBN	0.133333	0.202128	0.111111	0.299242	0	0.309859	0.48125	0.219561
C11orf54	0.377778	0.0510204	0.0277778	0.212698	0.2		0.45	0.219879
PKNOX2	0.155556	0.31383	0.125	0.265152	0	0.338028	0.34375	0.220188
ID4	0.2	0.37234	0.333333	0.204545	0.05	0.225352	0.15625	0.22026
DENND2A	0.0666667	0.0585106	0.472222	0.265152	0	0.28169	0.4	0.220606
SYNPO2	0.333333	0.0306122	0.513889	0.246212	0		0.2	0.220674
CLIC5	0.111111	0.0851064	0.0277778	0.577652	0	0.28169	0.4625	0.220834
ABCA10	0.111111	0.0408163		0.269841			0.4625	0.221067
MAL	0.555556	0.0531915	0.0277778	0.30303	0	0.253521	0.35625	0.221332
FGFR2	0.4	0.0585106	0.125	0.323864	0.2	0.267606	0.175	0.221426
FHL1	0.0222222	0.037234	0.902778	0.185606	0	0.112676	0.29375	0.222038
MAGI1		0.202128	0.180556	0.285985	0	0.183099	0.48125	0.222169
LMOD1	0.2	0.0744681	0.513889	0.410985	0	0.169014	0.19375	0.223158
GNG7	0.377778	0.0904255	0.0555556	0.333333	0.1	0.211268	0.39375	0.223159
JDP2	0.266667	0.214286	0.416667	0.0666667	0		0.375	0.223214
AQP1	0.111111	0.260638	0.0555556	0.287879	0.05	0.380282	0.41875	0.223459
C1orf115	0.133333	0.0531915	0.0138889	0.518939	0	0.309859	0.5375	0.223816
ZBTB16	0.0444444	0.0478723	0.569444	0.284091	0	0.126761	0.5	0.224659
TMEM47	0.111111	0.207447	0.652778	0.157197	0	0.126761	0.31875	0.224863
MAN1A1	0.222222	0.12766	0.0555556	0.348485	0.1	0.295775	0.425	0.224957
FGD4		0.0612245	0.25	0.307937	0.05		0.45625	0.225082
FMO2	0.0888889	0.239362	0.666667	0.130682	0	0.169014	0.28125	0.225123
OSBPL6		0.183673	0.0416667	0.415873	0.05		0.4375	0.225743
CHP		0.12234	0.0694444	0.203509	0.1	0.267606	0.59375	0.226108
HIF3A	0.0666667	0.287234	0.319444	0.253788	0.1	0.239437	0.31875	0.226474
USP44		0.255102	0.0694444	0.320635	0.05		0.4375	0.226536
THSD4		0.276596	0.152778	0.268939	0.05	0.394366	0.21875	0.226905
TRHDE	0.0888889	0.0957447	0.194444	0.498106	0	0.380282	0.3375	0.227852
GIPC2	0.0666667	0.329787	0.111111	0.327652	0.05	0.366197	0.34375	0.227881
FBLN1	0.266667	0.117021	0.180556	0.393939	0	0.338028	0.3	0.22803
MYOCD		0.0816327	0.472222	0.355556	0		0.23125	0.228132
C9orf103		0.255102	0.0277778	0.0857143	0.25		0.525	0.228719
C14orf132		0.111111	0.180556	0.494318	0	0.239437	0.35	0.229237
NEXN	0.288889	0.204082	0.388889	0.269841	0		0.225	0.22945
ARHGAP24	0.133333	0.43617	0.0138889	0.327652	0	0.295775	0.4	0.229546
ACAA2	0.266667	0.132979	0.152778	0.136842	0.25	0.253521	0.425	0.231112
PLCL2	0.288889	0.0585106	0.0416667	0.448864	0.1	0.323944	0.35625	0.23116
MOCS1	0.133333	0.170213	0.138889	0.458333	0.05	0.225352	0.44375	0.23141
TPRG1L	0.177778	0.102041	0.0416667	0.330159	0.25		0.4875	0.231524
LOC339290		0.133333	0.208333	0.442105	0.15	0.225352		0.231825
SOD3	0.0666667	0.489362	0.0694444	0.323864	0.05	0.28169	0.34375	0.232111
EPAS1	0.0888889	0.0957447	0.722222	0.255682	0	0.225352	0.2375	0.232199
C14orf159	0.511111	0.0904255	0.0555556	0.329545	0	0.408451	0.23125	0.232334
DAAM2	0.0888889	0.0638298	0.680556	0.236742	0.05	0.239437	0.26875	0.2326
HSD17B13	0.111111	0.336735		0.114286			0.36875	0.23272
ACOX2	0.111111	0.43617	0.0277778	0.231061	0.3	0.380282	0.14375	0.232879
RETSAT	0.155556	0.0478723	0.0972222	0.212121	0.25	0.352113	0.51875	0.233376
MAN1C1	0.377778	0.218085	0.0277778	0.0719697	0.15	0.295775	0.49375	0.233591
IQGAP2		0.0851064	0.0416667	0.223485	0	0.295775	0.75625	0.233714
SLC6A16		0.351064	0.25	0.147727	0	0.323944	0.33125	0.233997
MTMR9	0.222222	0.138298	0.319444	0.25947	0.05	0.211268	0.4375	0.234029
CNTN4	0.355556	0.0714286	0.25	0.177778	0.05		0.5	0.234127
RTN4	0.111111	0.196809	0.125	0.36553	0.1	0.366197	0.375	0.234235
CPM	0.155556	0.0797872	0.0833333	0.431818	0.15	0.352113	0.3875	0.234301
CRYAB	0.0888889	0.12766	0.611111	0.320076	0.05	0.211268	0.23125	0.234322
SIAE		0.0612245	0.111111	0.238095	0.35		0.4125	0.234586
RGL1		0.143617	0.513889	0.17803	0	0.253521	0.31875	0.234635
ALAS1	0.377778	0.170213	0.0277778	0.179924	0.1	0.28169	0.50625	0.234805
LPAR1	0.244444	0.0425532	0.319444	0.168254	0.45	0.169014	0.25	0.234816
PLCD1	0.333333	0.0425532	0.0138889	0.414773	0.05	0.408451	0.38125	0.234893
PPP1R12B	0.2	0.0691489	0.458333	0.299242	0	0.267606	0.35	0.234904
CGNL1		0.387755	0.0277778	0.504762	0		0.25625	0.235309
RERGL		0.0265957	0.125	0.431746	0.1	0.253521	0.475	0.23531
SCNN1B	0.266667	0.0265957	0.0833333	0.433712	0.1	0.338028	0.4	0.235477
C4orf19		0.0957447	0.111111	0.293561	0.2	0.28169	0.43125	0.235559
C15orf59		0.214286	0.0416667	0.549206	0.05		0.325	0.236032
PRRT1		0.0612245	0.430556	0.288889	0.1		0.3	0.236134
PARM1	0.111111	0.0904255	0.0138889	0.498413	0.25	0.521127	0.16875	0.236245
SLC1A1	0.488889	0.101064	0.0833333	0.251894	0	0.211268	0.51875	0.236457
SNX1	0.177778	0.106383	0.125	0.494318	0	0.183099	0.56875	0.236475
ACAA1	0.488889	0.132979	0.0277778	0.0871212	0.15	0.338028	0.43125	0.236578
ITLN1	0.511111	0.183673	0.152778	0.0539683	0		0.51875	0.236713
SETBP1	0.377778	0.0797872	0.194444	0.301136	0.1	0.225352	0.38125	0.237107
DTX1	0.0444444	0.214286	0.0555556	0.146032	0.4		0.5625	0.237136
SPRY2	0.111111	0.542553	0.263889	0.123106	0.05	0.295775	0.275	0.237348
KIAA1109	0.177778	0.143617	0.25	0.229167	0.1	0.323944	0.4375	0.237429
RILP		0.0102041	0.263889	0.301587	0.15		0.4625	0.237636
C5orf4		0.218085	0.152778	0.231061	0.15	0.43662	0.2375	0.237674
C2orf88	0.222222	0.0102041	0.0833333	0.2	0.55		0.3625	0.238043
MT1L	0.244444			0.0825397			0.3875	0.238161
ATP1B2	0.155556	0.287234	0.180556	0.274621	0	0.450704	0.31875	0.238203
VPS13D	0.311111	0.0797872	0.0833333	0.356061	0.05	0.239437	0.55	0.238533
HMGN5		0.319149	0.0555556	0.263374	0.15	0.352113	0.29375	0.23899
PKIG	0.266667	0.255319	0.166667	0.339015	0	0.309859	0.3375	0.23929
NOSTRIN	0.155556	0.122449	0.625	0.114286	0		0.41875	0.23934
BAI3		0.132979	0.263889	0.179924	0.1	0.366197	0.39375	0.239457
ST6GALNAC6		0.0510204	0.555556	0.215873	0		0.375	0.23949
LRRN3	0.111111	0.260638	0.486111	0.0643939	0.05	0.323944	0.38125	0.239635
CRHBP	0.133333	0.31383	0.0416667	0.030303		0.394366	0.525	0.23975
AGTR1	0.155556	0.106383	0.472222	0.174242	0	0.183099	0.5875	0.239857
GPD1	0.0222222	0.537234	0.0277778	0.121212	0.05	0.408451	0.5125	0.239914
NKAPL	0.177778	0.244898	0.111111	0.260317			0.40625	0.240071
NKIRAS1	0.111111	0.602041	0.0277778	0.193651	0.05		0.45625	0.240138
RBMS3	0.0888889	0.175532	0.777778	0.153409	0	0.239437	0.25	0.240721
MYOM2		0.340426	0.0833333	0.0606061	0.15	0.422535	0.3875	0.240733
ADAMTSL3	0.155556	0.0904255	0.694444	0.155303	0	0.239437	0.35	0.240738
AKAP12	0.0666667	0.18617	0.555556	0.340909	0.05	0.15493	0.33125	0.240783
TMEM132C	0.111111	0.326531	0.277778	0.107937			0.38125	0.240921
MT1B	0.244444	0.173469		0.152381			0.39375	0.241011
ARHGAP10	0.177778	0.324468	0.444444	0.104167	0.1	0.211268	0.325	0.241018
MAPK10	0.111111	0.18617	0.0277778	0.246212	0.1	0.591549	0.425	0.241117
MT1G		0.0478723	0.0416667	0.0435606	0.55	0.352113	0.4125	0.241285
ACADS	0.177778	0.0265957	0.291667	0.0681818	0.4	0.211268	0.51875	0.242034
MT1DP	0.266667	0.265306		0.0864198			0.35	0.242098
CHCHD10		0.0510204	0.125	0.330159			0.4625	0.24217
PDE8B	0.111111	0.260638	0.263889	0.151515	0.05	0.478873	0.38125	0.242468
WDR7		0.0851064	0.222222	0.331439	0.1	0.309859	0.40625	0.24248
ADH5	0.111111	0.143617	0.0694444	0.471591	0.2	0.323944	0.38125	0.242994
MATN2		0.0212766	0.263889	0.450758	0.2	0.197183	0.325	0.243018
EFHA2		0.132653	0.458333	0.269841	0.05		0.30625	0.243416
UST	0.222222	0.154255	0.222222	0.214015	0.15	0.450704	0.29375	0.243881
GALNTL1		0.265306	0.166667	0.2	0.15		0.4375	0.243895
ADRA1A	0.0444444	0.361702	0.291667	0.0833333		0.408451	0.275	0.2441
UGP2	0.0888889	0.0265957	0.222222	0.234848	0.3	0.338028	0.5	0.244369
PDK2		0.191489	0.0555556	0.285985	0.3	0.295775	0.3375	0.244384
WBSCR17	0.222222	0.326531	0.236111	0.250794	0		0.43125	0.244485
KIAA1737		0	0.347222	0.28254	0.1		0.49375	0.244702
SOBP	0.2	0.276596	0.0555556	0.533333	0.1	0.267606	0.28125	0.244906
NAALAD2	0.0222222	0.287234	0.125	0.356061		0.323944	0.35625	0.245118
PBX1	0.577778	0.138298	0.0555556	0.227273	0.1	0.43662	0.18125	0.245253
ITM2B	0.155556	0.308511	0.0694444	0.530303	0	0.309859	0.34375	0.245346
MAOA	0.0444444	0.0212766	0.138889	0.448864	0.15	0.295775	0.61875	0.245428
IL11RA	0.355556	0.0159574	0.319444	0.465909	0	0.211268	0.35	0.245448
MAP6	0.288889	0.214286	0.0694444	0.488889	0		0.4125	0.245668
CYBRD1	0.0666667	0.196809	0.5	0.325758	0	0.28169	0.35	0.245846
HSDL2	0.111111	0.414894	0.0555556	0.331439	0	0.295775	0.5125	0.245896
SMPD1	0.488889	0.0638298	0.0555556	0.280303	0	0.239437	0.59375	0.245966
RSPO3	0.288889	0.122449	0.361111	0.0349206	0.25		0.41875	0.24602
ACSS3	0.111111	0.398936	0.0972222	0.422222	0.05	0.380282	0.2625	0.246039
PEBP4	0.244444	0.295918	0.111111	0.387302	0.05		0.3875	0.246046
FAM184A	0.0888889	0.398936	0.0277778	0.628571	0	0.253521	0.325	0.246099
ZMYND12	0.355556	0.163265	0.0555556	0.292063	0.1		0.5125	0.24649
PDK4	0.133333	0.0265957	0.722222	0.202652	0.05	0.309859	0.28125	0.246559
NUDT7	0.0666667	0.398936	0.0833333	0.272727	0.05	0.43662	0.41875	0.246719
NDN	0.0888889	0.111702	0.611111	0.295455	0.05	0.295775	0.275	0.246847
EIF4EBP2	0.0666667	0.212766	0.263889	0.632576	0.05	0.197183	0.30625	0.247047
WLS	0.266667	0.239362	0.0277778		0.1	0.380282	0.46875	0.24714
PPP1R14A	0.0888889	0.183673	0.472222	0.339683	0.05		0.35	0.247411
CYP4F12	0.244444	0.106383	0.0972222	0.155303	0.45	0.309859	0.36875	0.247423
SECISBP2L	0.0666667	0.0691489	0.0694444	0.460317	0.1	0.380282	0.5875	0.247623
MT2A	0.266667	0.0478723	0.138889	0.0631579	0.5	0.323944	0.39375	0.247754
VEPH1	0.577778	0.163265	0.111111	0.234921	0		0.4	0.247846
TMOD1	0.288889	0.12234	0.388889	0.253788	0	0.225352	0.45625	0.24793
PPP1R16B	0.288889	0.159574	0.0555556	0.339015	0.15	0.267606	0.475	0.247949
CDHR2	0.488889	0.101064	0.0833333	0.0329218		0.338028	0.44375	0.247998
GGT6	0.466667	0.0306122	0.0138889	0.146032	0.35		0.48125	0.248075
TLE2	0.288889	0.452128	0.111111	0.337121	0.05	0.309859	0.1875	0.248087
C7orf58		0.207447	0.541667	0.104762	0.05	0.309859	0.275	0.248122
ABHD14B	0.111111	0.459184	0.0277778	0.279365	0.2		0.4125	0.248323
C10orf116		0.292553	0.666667	0.17193	0	0.15493	0.20625	0.248722
RAI2	0.288889	0.212766	0.402778	0.246212	0	0.197183	0.39375	0.248797
CAND2	0.4	0.148936	0.0277778	0.244318	0.15	0.408451	0.3625	0.248855
ZYG11B	0.355556	0.122449	0.0416667	0.380952	0.15		0.44375	0.249062
IGFBP6	0.0888889	0.101064	0.625	0.204545	0.15	0.28169	0.29375	0.249277
PLLP	0.266667	0.446809	0.0277778	0.304924	0	0.211268	0.4875	0.249278
GRAMD1C	0.355556	0.234043	0.0138889	0.136364	0.15	0.323944	0.53125	0.249292
PDGFRA	0.266667	0.223404	0.0416667	0.123106	0.5	0.253521	0.3375	0.249409
ADAMTS1	0.133333	0.0478723	0.736111	0.210227	0	0.225352	0.39375	0.249521
GAB1	0.222222	0.154255	0.291667	0.361742	0.1	0.267606	0.35	0.249642
PCYOX1	0.0666667	0.420213	0.0416667	0.301136	0	0.464789	0.45625	0.250103
GRASP		0.153061	0.416667	0.206349	0.05		0.425	0.250215
STX12	0.111111	0.0319149	0.555556	0.418561	0	0.253521	0.38125	0.250273
MT1H	0.266667	0.037234	0.0694444	0.0561404	0.5	0.28169	0.54375	0.250704
SIK3	0.377778	0.18617	0.0277778	0.333333	0.05	0.323944	0.45625	0.25075
CIDEB		0.106383	0.277778	0.0666667		0.309859	0.49375	0.250887
ALDH1A2	0.133333	0.441489	0.0694444	0.407197	0.05	0.323944	0.33125	0.250951
SEMA3E	0.333333	0.0638298	0.361111	0.229167	0.05	0.394366	0.325	0.250972
DUSP26		0.239362	0.0416667	0.376894	0.05	0.43662	0.3625	0.251174
ITSN1	0.0888889	0.159574	0.652778	0.219697	0.15	0.169014	0.31875	0.251243
PPAP2B	0.0444444	0.0691489	0.805556	0.155303	0.05	0.366197	0.26875	0.251343
BHMT2	0.155556	0.234043	0.0694444	0.267045	0.3	0.352113	0.38125	0.25135
NAP1L5	0.355556	0.316327	0.111111	0.225397	0		0.5	0.251398
PTGER4	0.2	0.0638298	0.416667	0.3125	0	0.267606	0.5	0.251515
SELP	0.222222	0.31383	0.458333	0.168561	0	0.211268	0.3875	0.251673
TSPYL1	0.222222	0.31383	0.0277778	0.318182	0.1	0.267606	0.5125	0.251731
CRTAC1	0.266667	0.37766	0.263889	0.191288	0	0.225352	0.4375	0.251765
ARRDC4	0.111111	0.0306122	0.513889	0.361905	0		0.49375	0.251878
GNA14	0.377778	0.212766	0.0833333	0.0890152	0.1	0.450704	0.45	0.251942
MEIS2	0.266667	0.196809	0.305556	0.592803	0.05	0.239437	0.1125	0.251967
PHLPP2		0.0744681	0.166667	0.52381	0.05	0.253521	0.44375	0.252036
RNF11	0.222222	0.106383	0.25	0.367424	0.15	0.225352	0.44375	0.252162
ACSM5	0.111111	0.335106	0.430556	0.165079	0	0.28169	0.44375	0.25247
FAM54B		0.142857	0.0277778	0.498413	0.15		0.44375	0.25256
KAT2B	0.133333	0.0638298	0.583333	0.339683	0	0.211268	0.4375	0.252707
KLKB1		0.303191	0.125	0.0662879		0.338028	0.43125	0.252752
EFEMP1	0.133333	0.18617	0.430556	0.458333	0.05	0.28169	0.23125	0.253048
RUNDC3B	0.2	0.0265957	0.194444	0.295238		0.295775	0.50625	0.25305
EMCN	0.133333	0.255319	0.111111	0.609848	0	0.28169	0.38125	0.253222
ZADH2		0.0918367	0.0138889	0.285714	0.3		0.575	0.253288
FAM122A	0.155556	0.530612	0.0694444	0.352381	0		0.4125	0.253416
HRASLS5	0.111111	0.163265	0.180556	0.387302			0.425	0.253447
NUDT6	0.0222222	0.255319	0.0555556	0.242105	0.45	0.380282	0.36875	0.253462
FOSB	0.177778	0.297872	0.555556	0.0662879	0	0.126761	0.55	0.253465
DSEL	0.133333	0.0918367	0.375	0.177778	0.2		0.54375	0.253616
SYNJ2BP	0.2	0.037234	0.0416667	0.359848	0	0.43662	0.7	0.253624
BEX4	0.533333	0.12234	0.111111	0.368254	0.1	0.169014	0.375	0.25415
ECM2	0.111111	0.297872	0.236111	0.183712	0.25	0.239437	0.4625	0.254392
CCL23	0.377778	0.101064	0.263889	0.117424	0.05	0.408451	0.4625	0.254444
TP53INP2	0.244444	0.0102041	0.388889	0.526984	0.05		0.30625	0.254462
SPTBN1	0.0222222	0.452128	0.166667	0.513258	0	0.295775	0.33125	0.254471
NTRK2	0.155556	0.260638	0.208333	0.17803	0.2	0.394366	0.3875	0.254918
FOS	0.177778	0.25	0.583333	0.0492424	0.05	0.169014	0.50625	0.255088
DST		0.111702	0.277778	0.420455	0.3	0.239437	0.18125	0.255104
DDR2	0.0666667	0.148936	0.430556	0.267045	0.1	0.422535	0.35	0.255106
JAM2	0.0222222	0.0425532	0.708333	0.375	0	0.225352	0.4125	0.255137
PTGIS	0.222222	0.239362	0.347222	0.172348	0.2	0.267606	0.3375	0.25518
TINAGL1	0.0222222	0.430851	0.222222	0.24053	0.2	0.408451	0.2625	0.255254
NECAB1	0.0666667	0.214286	0.25	0.371429			0.375	0.255476
ZFYVE21	0.177778	0.223404	0.361111	0.30303	0.1	0.267606	0.35625	0.255597
ZBTB4	0.0666667	0.306122	0.583333	0.304762	0		0.275	0.255981
OLFM1	0.2	0.0691489	0.513889	0.157197	0.15	0.295775	0.40625	0.256037
PARVA	0.111111	0.303191	0.569444	0.278409	0	0.267606	0.2625	0.256037
MUT	0.333333	0.101064	0.0277778	0.174242	0.2	0.338028	0.61875	0.256171
ALDH3A2	0.2	0.202128	0.0833333	0.382576	0.3	0.394366	0.23125	0.256236
PLP1	0.266667	0.0159574	0.277778	0.287879		0.295775	0.39375	0.256301
EDNRB	0.0888889	0.180851	0.791667	0.125	0	0.295775	0.3125	0.256383
AQP7	0	0.239362	0.0416667	0.121212	0.6	0.267606	0.525	0.256407
SNRK	0.133333	0.111702	0.680556	0.272727	0	0.140845	0.45625	0.256488
SGCA	0.355556	0.202128	0.319444	0.217803	0	0.352113	0.35	0.25672
PDZRN4	0.288889	0.138298	0.263889	0.179924		0.394366	0.275	0.256728
USP2	0.288889	0.117021	0.0277778	0.373106	0.15	0.380282	0.4625	0.257082
CNN1		0.111702	0.513889	0.416667	0	0.28169	0.21875	0.257116
C20orf194	0.222222	0.122449	0.236111	0.625397	0		0.3375	0.25728
FBXO8	0.177778	0.122449	0.0972222	0.228571	0.4		0.51875	0.257462
SORBS1		0.202128	0.805556	0.193182	0	0.112676	0.23125	0.257465
ADH6	0.466667	0.170213	0.0138889	0.142045		0.295775	0.45625	0.257473
PGR	0.466667	0.265957	0.125	0.361742	0	0.295775	0.2875	0.25752
EGR1	0.111111	0.37766	0.430556	0.0738636	0.05	0.197183	0.5625	0.257553
KIAA2018	0.244444	0.112245	0.0138889	0.431746	0.15		0.59375	0.257679
ZC3H12C	0.155556	0.112245	0.541667	0.361905	0		0.375	0.257729
AK3		0.0918367	0.0277778	0.219048	0.35		0.6	0.257732
DAB2IP		0.0306122	0.291667	0.673016	0		0.29375	0.257809
FAM189A2	0.288889	0.138298	0.208333	0.312757	0	0.225352	0.63125	0.25784
CNTFR	0.0444444	0.271277	0.208333	0.289773	0.25	0.422535	0.31875	0.257873
C16orf45	0.355556	0.218085	0.0694444	0.376894	0.05	0.380282	0.35625	0.258073
C11orf63	0.133333	0.340426	0.0972222	0.284091	0.1	0.422535	0.43125	0.258408
VWA5A	0.466667	0.0957447	0.138889	0.263492	0.2	0.295775	0.35	0.258652
SLC25A4	0.2	0.223404	0.0555556	0.323864	0.25	0.352113	0.40625	0.258741
TMEM178		0.214286	0.0277778	0.320635	0.05		0.68125	0.25879
MAF	0.222222	0.143617	0.291667	0.172348	0.45	0.295775	0.2375	0.259018
ISCU	0.333333	0.276596	0.0277778	0.418561	0	0.394366	0.3625	0.259019
CD302	0.0888889	0.18617	0.777778	0.113636	0	0.197183	0.45	0.259094
CTDSPL	0.2	0.281915	0.0138889	0.518939	0	0.323944	0.475	0.259098
ZFP28	0.177778	0.397959	0.0694444	0.479365	0		0.43125	0.259299
ANPEP	0.466667	0.0638298	0.0972222	0.327652	0.2	0.309859	0.35	0.259318
HPGD	0.533333	0.0319149	0.0555556	0.314394	0.15	0.267606	0.4625	0.259329
PAFAH1B1	0.266667	0.132979	0.277778	0.367424	0.15	0.295775	0.325	0.259375
ST3GAL6	0.333333	0.441489	0.0555556	0.0738636	0.1	0.380282	0.43125	0.259396
SYTL4	0.444444	0.0408163	0.347222	0.342857	0.15		0.23125	0.259432
SORBS3	0.288889	0.202128	0.333333	0.219697	0	0.422535	0.35	0.259512
SLC6A19	0.555556	0.102041	0.0277778	0.206349			0.40625	0.259595
FEZ1	0.2	0.212766	0.666667	0.0719697	0	0.253521	0.4125	0.259632
DNAJC25		0.27551	0.111111	0.15873			0.49375	0.259775
ALDH6A1	0.422222	0.143617	0.0138889	0.0701754	0.2	0.394366	0.575	0.259896
SEMA3G	0.0222222	0.191489	0.138889	0.695076	0	0.253521	0.51875	0.259992
CYP4A11	0.333333	0.489362	0.0277778	0.0549242		0.323944	0.33125	0.260098
NOS1		0.351064	0.0277778	0.350379	0.1	0.450704	0.28125	0.260196
ENPP6	0.333333	0.0306122	0.0555556	0.438095			0.44375	0.260269
NRXN1	0.244444	0.12234	0.291667	0.153409		0.338028	0.4125	0.260398
NBEAL1	0.2	0.0612245	0.152778	0.511111	0.15		0.4875	0.260436
JUND	0.177778	0.207447	0.291667	0.357955	0.05	0.183099	0.55625	0.260599
AFAP1L2		0.163265	0.166667	0.304762	0.4		0.26875	0.260689
KL	0.0666667	0.191489	0.0555556	0.657197	0	0.507042	0.35	0.261136
BACH2	0.422222	0.223404	0.152778	0.282197	0.1	0.309859	0.3375	0.261137
SNCA	0.266667	0.207447	0.208333	0.223485	0.2	0.197183	0.525	0.261159
UBL3	0.288889	0.25	0.111111	0.284091	0	0.352113	0.54375	0.261422
FMN2	0.2	0.112245	0.0277778	0.51746			0.45	0.261497
ABLIM1	0.0666667	0.388298	0.0833333	0.549242	0.1	0.28169	0.3625	0.261676
ECHDC3	0.0444444	0.324468	0.0416667	0.297348	0.4	0.323944	0.4	0.261696
FAM8A1	0.2	0.12234	0.152778	0.420455	0.3	0.225352	0.4125	0.261918
AASS	0.177778	0.37766	0.0555556	0.208333	0.35	0.295775	0.36875	0.261979
WASF3	0.111111	0.345745	0.0694444	0.373106	0	0.253521	0.68125	0.262025
C18orf34		0.27551	0.222222	0.238095			0.3125	0.262082
ABCG2		0.0585106	0.625	0.221591	0	0.380282	0.2875	0.262147
PDE7B	0.2	0.265957	0.319444	0.128788	0.15	0.464789	0.30625	0.262176
CDKN1C	0.244444	0.441489	0.0555556	0.310606	0.1	0.295775	0.3875	0.262196
CES2	0.222222	0.0957447	0.305556	0.299242	0.2	0.28169	0.43125	0.262244
FIGF	0.111111	0.101064	0.361111	0.6	0	0.225352	0.4375	0.262305
RANBP3L	0.355556	0.306122	0.0416667	0.139683			0.46875	0.262355
TMPRSS2	0.533333	0.111702	0.0555556	0.183712	0.1	0.267606	0.5875	0.262773
CLDN5	0.155556	0.0797872	0.666667	0.375	0	0.126761	0.4375	0.263039
MT1F	0.444444	0.0531915	0.0833333	0.0359848	0.55	0.28169	0.39375	0.263199
SLC22A17	0.422222	0.218085	0.138889	0.225379	0.2	0.394366	0.24375	0.263242
TMEM37	0.133333	0.0306122	0.5	0.422222	0.1		0.39375	0.26332
SEC62	0.177778	0.292553	0.0833333	0.149206	0.2	0.478873	0.4625	0.263463
GNA11	0.244444	0.0478723	0.152778	0.607955	0	0.366197	0.425	0.263464
RNASE4	0.111111	0.287234	0.736111	0.219697	0.1	0.126761		0.263486
ATXN1L		0.306122	0.0694444	0.628571	0.05			0.263535
TNS1		0.159574	0.75	0.320076	0	0.126761	0.225	0.263568
ACSF2		0.196809	0.0138889	0.504762	0.25	0.366197	0.25	0.263609
HEXIM1	0.4	0.106383	0.125	0.223485	0.3	0.309859	0.38125	0.263711
RCAN2		0.0265957	0.513889	0.390476	0.05	0.295775	0.30625	0.263831
GLYAT	0.0444444	0.484043	0.0694444	0.126894		0.408451	0.45	0.263879
GSTM4	0.222222	0.0744681	0.0833333	0.536842	0.3	0.394366	0.2375	0.264105
MAP1LC3A	0.311111	0.479592	0.125	0.212698	0.05		0.40625	0.264109
ADAMTSL1	0.377778	0.0816327	0.111111	0.295238			0.45625	0.264402
BEX1	0.577778	0.12234	0.166667	0.364912	0.05	0.267606	0.30625	0.265079
RUNX1T1	0.0888889	0.228723	0.569444	0.253788	0	0.309859	0.40625	0.265279
MYL9	0.155556	0.223404	0.527778	0.369318	0.05	0.338028	0.19375	0.265405
FBXL3	0.333333	0.132653	0.319444	0.295238	0.05		0.4625	0.265528
ADRB1	0.2	0.308511	0.0555556	0.287879	0	0.394366	0.6125	0.265544
SEMA5A	0.444444	0.457447	0.0277778	0.284091	0.05	0.295775	0.3	0.265648
CES1		0.202128	0.430556	0.270175	0.1	0.309859	0.28125	0.265661
LRRFIP2	0.511111	0.0531915	0.180556	0.556818	0.1	0.183099	0.275	0.265682
FCER1A	0.377778	0.18617	0.486111	0.234848	0	0.169014	0.40625	0.265739
PGM5P2	0.0666667			0.555556			0.175	0.265741
C6	0.288889	0.191489	0.472222	0.106061	0.1	0.239437	0.4625	0.2658
PLIN1	0.0444444	0.143617	0.486111	0.0987654		0.309859	0.5125	0.265883
ACVR1C	0.0444444	0.112245	0.0972222	0.273016	0.6		0.46875	0.265946
SPAG7	0.2	0.111702	0.277778	0.136364	0.4	0.323944	0.4125	0.266041
DHRS1	0.488889	0.0797872	0.0416667	0.145833	0.45	0.225352	0.43125	0.266111
SEMA3B	0.355556	0.196809	0.0555556	0.418561	0.1	0.323944	0.4125	0.266132
CLYBL		0.22449	0.0277778	0.247619	0.3		0.53125	0.266227
KLB	0.111111	0.0306122	0.222222	0.777778	0		0.45625	0.266329
HADH	0.0666667	0.12234	0.0277778	0.272727	0.5	0.295775	0.58125	0.266648
PCK1	0.0666667	0.0638298	0.0138889	0.0776515	0.75	0.408451	0.4875	0.266855
COL4A6	0.466667	0.212766	0.0416667	0.348485	0.25	0.323944	0.225	0.266933
PAPSS2	0.555556	0.0691489	0.222222	0.223485	0.05	0.338028	0.4125	0.267277
FREM2	0.333333	0.714286	0.0138889	0.104762	0		0.4375	0.267295
CLMN	0.266667	0.0691489	0.0416667	0.443182	0.3	0.239437	0.5125	0.267514
KIT	0.311111	0.0585106	0.0972222	0.543561	0.3	0.225352	0.3375	0.267608
ICA1L	0.133333	0.357143	0.305556	0.428571	0.05		0.33125	0.267642
CA2	0.688889	0.0319149	0.0555556	0.149621	0	0.422535	0.525	0.267645
SLC16A5	0.644444	0.276596	0.0555556	0.195076	0.05	0.408451	0.24375	0.267696
PCDH18	0.0666667	0.438776	0.416667	0.209524	0.15		0.325	0.267772
BCO2	0.244444	0.408163	0.402778	0.101587	0.1		0.35	0.267829
FGF10	0.133333	0.183673	0.319444	0.415873			0.2875	0.267965
KLF2	0.133333	0.223404	0.680556	0.202652	0	0.211268	0.425	0.26803
CLDN11	0.355556	0.324468	0.0555556	0.310606	0.05	0.394366	0.3875	0.268293
ENOSF1	0.377778	0.191489	0.111111	0.325758	0.05	0.309859	0.5125	0.268356
ZDHHC15	0.377778	0.204082	0.166667	0.263492			0.33125	0.268654
DAAM1	0.133333	0.223404	0.138889	0.306818	0.25	0.253521	0.575	0.268709
OLFML1	0.177778	0.191489	0.611111	0.268939	0	0.295775	0.3375	0.268942
RAPGEF3	0.133333	0.404255	0.0277778	0.465909	0	0.408451	0.44375	0.269068
GBA3	0.533333	0.0797872	0.0972222	0.0890152		0.366197	0.45	0.269259
ZCCHC24	0.0888889	0.351064	0.611111	0.260317	0	0.15493	0.41875	0.269294
NMNAT1		0.0816327	0.0555556	0.565079			0.375	0.269317
RORA	0.288889	0.260638	0.472222	0.198864	0	0.408451	0.25625	0.269331
KANK4	0.244444	0.122449	0.291667	0.301587	0.3		0.35625	0.2694
DMD	0.111111	0.255319	0.833333	0.164773	0.05	0.140845	0.33125	0.269519
GFRA2	0.177778	0.0957447	0.611111	0.214015	0	0.338028	0.45	0.269525
NR2F2	0.266667	0.25	0.222222	0.373106	0	0.394366	0.38125	0.269659
LEPR		0.18617	0.638889	0.244318	0	0.15493	0.39375	0.269676
ZMAT1	0.2	0.112245	0.472222	0.377778	0		0.45625	0.269749
RGAG4	0.244444	0.204082	0.583333	0.193651	0.05		0.34375	0.269877
DIRAS3	0.466667	0.287234	0.0833333	0.0833333	0.15	0.338028	0.48125	0.269978
MME	0.133333	0.824468	0.0555556	0.176136	0.15	0.338028	0.2125	0.270003
PLCG2	0.533333	0.180851	0.0416667	0.231061	0.1	0.366197	0.4375	0.270087
ITM2A	0.111111	0.0319149	0.694444	0.54386	0	0.084507	0.425	0.27012
ZG16	0.4	0.0106383	0.25	0.0469484		0.450704	0.4625	0.270132
CDC37L1	0.288889	0.420213	0.0694444	0.0681818	0.2	0.338028	0.50625	0.270144
KCNAB1	0.133333	0.106383	0.833333	0.257576	0	0.267606	0.29375	0.270283
ARMCX1	0.288889	0.164894	0.444444	0.382576	0.05	0.323944	0.2375	0.270321
SLC3A1		0.196809	0.0972222	0.245614		0.338028	0.475	0.270535
ZHX3	0.0666667	0.478723	0.0555556	0.477273	0.05	0.253521	0.5125	0.270606
MOGAT1	0.222222	0.367347	0.0416667	0.260317			0.4625	0.270811
TMEM35	0.2	0.0744681	0.277778	0.409091	0.15	0.422535	0.3625	0.27091
COL4A3	0.6	0.212766	0.0416667	0.268939	0	0.380282	0.39375	0.271058
RXRA	0.155556	0.202128	0.208333	0.38447	0.15	0.478873	0.31875	0.271158
MYOC	0.111111	0.12766	0.638889	0.32197	0	0.267606	0.43125	0.271212
LRRN4CL	0.0666667	0.0714286	0.513889	0.431746	0.05		0.49375	0.271247
NCOA1		0.0638298	0.277778	0.587121	0	0.211268	0.4875	0.271249
FARP2		0.340426	0.166667	0.198864	0	0.309859	0.6125	0.271386
AVPI1	0.2	0.218085	0.194444	0.145833	0.4	0.380282	0.3625	0.271592
EIF1B	0.111111	0.420213	0.0277778	0.585227	0.05	0.352113	0.35625	0.271813
C9orf24	0.377778	0.142857	0.0277778	0.546032	0.15		0.3875	0.271991
KANK1	0.133333	0.595745	0.263889	0.415873	0.05	0.239437	0.20625	0.272075
FREM1	0.177778	0.673469	0.0416667	0.234921	0.05		0.45625	0.272347
LMO3	0.155556	0.111702	0.138889	0.38447	0.2	0.478873	0.4375	0.272427
DMXL1		0.0797872	0.305556	0.458333	0.1	0.197183	0.49375	0.272435
GAS1	0.288889	0.324468	0.0416667	0.162879	0.45	0.295775	0.34375	0.27249
NCOR1	0.333333	0.148936	0.277778	0.157197	0.3	0.253521	0.4375	0.272609
CACHD1	0.0888889	0.561224	0.0833333	0.577778	0.1		0.225	0.272704
PXMP2	0.422222	0.0265957	0.0277778	0.219697		0.43662	0.50625	0.273194
WFDC1	0.511111	0.218085	0.291667	0.155303	0	0.43662	0.3	0.273255
NAP1L2	0.288889	0.0319149	0.0972222	0.467803	0.15	0.352113	0.525	0.273277
NDUFB8		0.106383	0.0277778	0.431579		0.352113	0.45	0.27357
LRCH2	0.2	0.153061	0.5	0.463492	0.05		0.275	0.273592
ZNF204P	0.177778	0.271277	0.263889	0.423868	0.3	0.253521	0.225	0.273619
C9orf95		0.287234	0.263889	0.113636	0.2	0.295775	0.48125	0.273631
FOXP2	0.111111	0.0816327	0.569444	0.238095			0.36875	0.273807
SSFA2		0.159574	0.0833333	0.363636	0.2	0.43662	0.4	0.273861
C17orf97	0.511111	0.0612245	0.0972222	0.31746	0.2		0.45625	0.273878
STARD8	0.2	0.351064	0.180556	0.399621	0	0.380282	0.40625	0.273967
CHD9		0.191489	0.611111	0.333333	0	0.239437	0.26875	0.27402
PHYHIP	0.266667	0.319149	0.0555556	0.337121		0.309859	0.35625	0.2741
PPP1R1A	0.111111	0.117021	0.125	0.291667	0.6	0.323944	0.35	0.274106
FAM150B	0.377778	0.0306122	0.597222	0.133333	0		0.50625	0.274199
ZBTB20	0.133333	0.308511	0.416667	0.359848	0.15	0.239437	0.3125	0.274328
GSN	0.0666667	0.0478723	0.916667	0.268939	0.05	0.253521	0.31875	0.274631
CYP4B1	0.155556	0.409574	0.263889	0.469697	0	0.380282	0.24375	0.274678
PLA2G5	0.222222	0.202128	0.430556	0.170455	0.1	0.394366	0.40625	0.275139
YPEL5	0.244444	0.18617	0.0416667	0.621212	0.05	0.295775	0.4875	0.275253
BMP6	0.0666667	0.255319	0.333333	0.193182	0.25	0.309859	0.51875	0.275301
C7orf41		0.540816	0.0277778	0.320635	0.1		0.3875	0.275346
PROSC	0.355556	0.154255	0.0555556	0.246212	0.2	0.478873	0.4375	0.275422
PIGR	0.355556	0.138298	0.125	0.344697	0.1	0.464789	0.4	0.275477
FMO4	0.333333	0.170213	0.0277778	0.268939	0.4	0.366197	0.3625	0.275566
ALAD	0.155556	0.239362	0.0416667	0.329545	0.55	0.338028	0.275	0.275594
ATP2C2		0.329787	0.0555556	0.306818	0.15	0.450704	0.3625	0.275894
EFHD1	0.622222	0.191489	0.0138889	0.24053	0.15	0.352113	0.3625	0.276106
LRRC70	0.2			0.215873			0.4125	0.276124
VIT	0.0444444	0.0714286	0.305556	0.460317	0.5		0.275	0.276124
PGM1	0.177778	0.0106383	0.444444	0.176136	0.35	0.323944	0.45	0.276134
DHRS7B	0.0888889	0.202128	0.208333	0.393939	0.2	0.408451	0.43125	0.276141
SLC25A25	0.133333	0.418367	0.0416667	0.307937	0.1		0.65625	0.276259
NUDT16	0.288889	0.112245	0.0416667	0.565079	0.2		0.45	0.276313
KIF13B	0.377778	0.106383	0.0277778	0.331439	0.25	0.253521	0.5875	0.276343
AKAP7	0.244444	0.12234	0.611111	0.206439	0.15	0.239437	0.3625	0.27661
ANGPT1	0.155556	0.271277	0.277778	0.642045	0	0.408451	0.18125	0.276622
MEIS3P1	0.311111	0.0555556	0.263889	0.270175	0.3	0.323944	0.4125	0.276739
C6orf72		0.0306122	0.0694444	0.371429	0.4		0.5125	0.276797
PRIMA1	0.177778	0.0102041	0.805556	0.11746	0.15		0.4	0.276833
MEIS1	0.4	0.106383	0.388889	0.573864	0	0.225352	0.24375	0.276891
ZER1	0.155556	0.0691489	0.125	0.542857	0	0.464789	0.58125	0.276943
SDHD	0.333333	0.101064	0.0555556	0.326316	0.45	0.211268	0.4625	0.277148
STOM	0.133333	0.234043	0.861111	0.183712	0	0.309859	0.21875	0.277258
CDH23	0.177778	0.27551	0.416667	0.187302			0.33125	0.277701
CELF6	0.488889	0.0714286	0.0416667	0.596708	0		0.46875	0.277907
TMTC1	0.133333	0.0918367	0.513889	0.453968	0.1		0.375	0.278005
ACADM	0.266667	0.0585106	0.0277778	0.181818	0.55	0.267606	0.59375	0.278018
C1orf168	0.555556	0.234694	0.0694444	0.203175	0.05		0.55625	0.278186
LDB3	0.311111	0.148936	0.513889	0.354167	0.1	0.295775	0.225	0.278411
DZIP1	0.288889	0.25	0.194444	0.272727	0.25	0.450704	0.24375	0.278645
PRTG		0.265306	0.0555556	0.447619	0.1		0.525	0.278696
DMRT2	0.0888889	0.397959	0.0277778	0.501587	0.25		0.40625	0.278744
EPHX1	0.2	0.175532	0.0833333	0.626894	0.1	0.422535	0.34375	0.278863
FABP4	0.133333	0.037234	0.402778	0.577652	0.05	0.309859	0.44375	0.279229
USP51	0.177778	0.346939	0.0694444	0.419048	0.15		0.5125	0.279285
CCDC17	0.377778	0.22449	0.111111	0.419048	0.05		0.49375	0.279363
LMO2	0.333333	0.180851	0.472222	0.418561	0	0.183099	0.36875	0.279545
ABCA5	0.177778	0.0744681	0.236111	0.517045	0.3	0.183099	0.46875	0.279607
MFSD4	0.177778	0.163265	0.0138889	0.460317	0.35		0.5125	0.279625
THRB	0.133333	0.287234	0.0277778	0.503788	0.1	0.380282	0.525	0.279631
HSD17B6		0.211111	0.263889	0.219697	0.1	0.408451	0.475	0.279691
CWH43	0.6	0.0531915	0.0277778	0.288066		0.253521	0.45625	0.279801
TENC1		0.191489	0.708333	0.140152	0	0.239437	0.4	0.279902
EPM2AIP1	0.4	0.239362	0.0277778	0.554924	0	0.338028	0.4	0.280013
GREM2	0.288889	0.0106383	0.25	0.174242		0.338028	0.61875	0.280091
PRDM2	0.311111	0.335106	0.333333	0.253788	0	0.366197	0.3625	0.280291
PLIN4	0.0222222	0.132653	0.263889	0.27572	0.6		0.3875	0.280331
HMGCS2	0.422222	0.138298	0.125	0.210227	0.35	0.267606	0.45	0.280479
MRO	0.444444	0.397959	0.0555556	0.111111			0.39375	0.280564
MMP28	0.111111	0.0159574	0.513889	0.522727	0	0.28169	0.51875	0.280589
TRPM6	0.155556	0.0904255	0.0555556	0.414773		0.492958	0.475	0.280711
ZFYVE1	0.333333	0.112245	0.0694444	0.546032	0.15		0.475	0.281009
CLEC10A		0.117021	0.625	0.1875	0.05	0.28169	0.425	0.281035
CHL1	0.0888889	0.0797872	0.0416667	0.390152	0.55	0.380282	0.4375	0.281182
COL14A1	0.333333	0.196809	0.375	0.225379	0.3	0.28169	0.25625	0.281209
PAIP2B	0.311111	0.255319	0.0555556	0.177778	0.15	0.338028	0.68125	0.281292
STAC		0.425532	0.111111	0.308712	0.05	0.492958	0.3	0.281385
ZNF677	0.177778	0.387755	0.180556	0.380952	0.05		0.5125	0.28159
KRT222	0.377778	0.0306122	0.180556	0.488889			0.33125	0.281817
C14orf43		0.0102041	0.694444	0.32381	0		0.38125	0.281942
CBX7	0.111111	0.0957447	0.791667	0.412879	0	0.225352	0.3375	0.282036
PIK3R1	0.2	0.382979	0.513889	0.253788	0	0.450704	0.175	0.282337
ACADL	0.0222222	0.43617	0.611111	0.164773	0	0.323944	0.41875	0.282424
PRKCE	0.311111	0.361702	0.0694444	0.410985	0	0.380282	0.44375	0.282468
SV2B	0.133333	0.228723	0.291667	0.464015	0.15	0.309859	0.4	0.282514
ARHGAP6		0.255319	0.222222	0.431818	0	0.267606	0.51875	0.282619
RYR3	0.244444	0.138298	0.236111	0.439394		0.169014	0.46875	0.282669
RERE	0.244444	0.25	0.0833333	0.424242	0.1	0.295775	0.58125	0.282721
CHRFAM7A		0.132653		0.403175			0.3125	0.282776
KIF26A	0.266667	0.255102	0.333333	0.311111	0.05		0.48125	0.282911
ZFP36	0.155556	0.292553	0.694444	0.0625	0	0.183099	0.59375	0.283129
PLD5	0.288889	0.27551	0.152778	0.311111			0.3875	0.283158
ACO1	0.0888889	0.388298	0.0416667	0.228571	0.4	0.422535	0.4125	0.283209
C1orf21	0.333333	0.0957447	0.416667	0.310606	0.05	0.352113	0.425	0.283352
FAM134B	0.311111	0.12234	0.333333	0.139683	0.15	0.464789	0.4625	0.283394
CLEC9A	0.488889	0.102041		0.136508			0.40625	0.283422
LPHN2		0.218085	0.75	0.265152	0.05	0.15493	0.2625	0.283444
MPPED2	0.2	0.265957	0.0416667	0.530303	0.35	0.323944	0.275	0.283839
PTCHD1	0.377778	0.153061	0.277778	0.450794	0.05		0.39375	0.28386
ALDH9A1	0.155556	0.212766	0.0416667	0.215909	0.5	0.380282	0.48125	0.283918
NAT2	0.555556	0.101064	0.125	0.0416667		0.43662	0.44375	0.283943
PARK2	0	0.393617	0.138889	0.399621		0.366197	0.40625	0.284096
FAT4	0.222222	0.430851	0.763889	0.1875	0	0.140845	0.24375	0.284151
SH3BGR	0.355556	0.159574	0.0694444	0.433712	0.25	0.295775	0.425	0.284152
FLRT2	0.266667	0.175532	0.194444	0.232955	0.5	0.295775	0.325	0.284339
MIB2	0.444444	0.336735	0.0972222	0.371429	0.05		0.40625	0.284347
ITIH4	0.622222	0.335106	0.152778	0.102273	0	0.309859	0.46875	0.284427
FAM126B	0.288889	0.0102041	0.263889	0.393651	0.35		0.4	0.284439
FRAS1	0.466667	0.43617	0.0416667	0.361742	0	0.309859	0.375	0.284444
P2RY14	0.155556	0.0106383	0.708333	0.435606	0	0.169014	0.5125	0.284521
THRA	0.0888889	0.462766	0.208333	0.524621	0	0.352113	0.35625	0.28471
KLF4	0.111111	0.037234	0.805556	0.267045	0	0.140845	0.63125	0.28472
TUB	0.266667	0.361702	0.0555556	0.392045	0.1	0.492958	0.325	0.284847
AUH	0.177778	0.297872	0.0138889	0.450758	0.15	0.366197	0.5375	0.284856
UBE2E2	0.244444	0.295918	0.0555556	0.307937	0.1		0.70625	0.285017
MPP5	0.288889	0.180851	0.0277778	0.518939	0.05	0.422535	0.50625	0.285035
AQP11	0.288889	0.112245	0.0833333	0.460317			0.48125	0.285207
FNDC5	0.355556	0.27551	0.0972222	0.314286	0.25		0.41875	0.285221
ZNF540	0.311111	0.132653	0.138889	0.406349			0.4375	0.2853
LPHN3		0.037234	0.486111	0.376894	0.05	0.43662	0.325	0.28531
GPRASP2	0.222222	0.428571	0.111111	0.406349	0.15		0.39375	0.285334
C1QTNF2		0.0816327	0.555556	0.333333	0.05		0.40625	0.285354
ARRB1	0.177778	0.180851	0.666667	0.25	0	0.366197	0.35625	0.285392
KLHL14	0.377778	0.357143	0.0694444	0.273016			0.35	0.285476
CLU		0.0797872	0.930556	0.255682	0.05	0.197183	0.2	0.285535
SCRN2	0.244444	0.346939	0.0277778	0.47619	0.15		0.46875	0.285684
GFRA1	0.355556	0.196809	0.319444	0.291667	0.05	0.380282	0.40625	0.285715
PKD2	0.155556	0.340426	0.361111	0.333333	0.05	0.366197	0.39375	0.285768
TAPT1	0.311111	0.218085	0.194444	0.180952	0	0.577465	0.51875	0.28583
IRX1	0.244444	0.55102	0.0138889	0.393651	0.1		0.4125	0.285917
LIMCH1		0.329787	0.472222	0.174603	0	0.239437	0.5	0.286008
STAB2	0.333333	0.319149	0.277778	0.0170455		0.28169	0.4875	0.286083
SH3BP5	0.2	0.271277	0.5	0.274621	0	0.28169	0.475	0.286084
ATRNL1		0.260638	0.125	0.359848		0.478873	0.20625	0.286122
CYS1	0.511111	0.153061	0.0138889	0.47619	0.05		0.5125	0.286125
CYP3A43	0.244444	0.329787	0.263889	0.140152		0.295775	0.44375	0.286299
LNP1		0.5	0.277778	0.31746	0.05			0.28631
COL6A6	0.244444	0.489796	0.388889	0.0825397	0		0.5125	0.286361
MAP2K4	0.333333	0.154255	0.152778	0.276515	0.3	0.28169	0.50625	0.286403
CSAD	0.244444	0.244681	0.638889	0.113636	0	0.352113	0.4125	0.286609
DMPK		0.292553	0.0972222	0.498106	0.1	0.394366	0.3375	0.286625
PKHD1L1	0.311111	0.142857	0.319444	0.24127			0.41875	0.286687
CCDC69	0.2	0.0957447	0.805556	0.346591	0.05	0.197183	0.3125	0.286796
ADAMTS8	0.355556	0.367021	0.208333	0.274621	0	0.408451	0.39375	0.286819
TEF	0.133333	0.191489	0.222222	0.549242	0	0.492958	0.41875	0.286856
CBLN2	0.577778	0.0306122	0.236111	0.146032			0.44375	0.286857
FGFBP2	0.0666667	0.0612245	0.847222	0.346032	0		0.4	0.286858
ITGA8		0.18617	0.444444	0.344697	0	0.408451	0.3375	0.286877
CPT2	0.4	0.0425532	0.166667	0.0965909	0.4	0.366197	0.5375	0.287073
LEPREL1		0.0744681	0.791667	0.0776515	0.05	0.422535	0.30625	0.287095
BTD		0.143617	0.0694444	0.392045	0.2	0.323944	0.59375	0.287133
DHRS4	0.488889	0.0918367		0.136842			0.43125	0.287204
DOK6	0.422222	0.367347	0.166667	0.336508	0		0.43125	0.287332
ZNF385B	0.444444	0.112245	0.152778	0.339683	0.05		0.625	0.287358
CYP26B1	0.155556	0.276596	0.208333	0.426136	0.15	0.352113	0.44375	0.287498
MEGF9	0.377778	0.260638	0.0694444	0.410985	0.1	0.338028	0.45625	0.287589
PTPRB	0.0444444	0.37766	0.680556	0.170455	0	0.309859	0.43125	0.287746
NAAA	0.577778	0.0531915	0.277778	0.130159	0.05	0.28169	0.64375	0.287764
MPND		0.0306122	0.0972222	0.52381	0.25		0.5375	0.287829
ASXL3	0.2	0.132653	0.361111	0.35873			0.3875	0.287999
PDE8A		0.0531915	0.430556	0.280303	0.15	0.408451	0.40625	0.288125
SCN3A	0.377778	0.0797872	0.111111	0.276515		0.309859	0.575	0.288342
ACSM2A		0.387755	0.0555556	0.273016			0.4375	0.288457
PHLDB2	0.0666667	0.316327	0.361111	0.168254	0.35		0.46875	0.288518
MAB21L1	0.177778	0.132979	0.291667	0.431818		0.253521	0.44375	0.288585
PEAR1	0.133333	0.204082	0.763889	0.206349	0		0.425	0.288776
FNIP2	0.444444	0.0102041	0.111111	0.285714	0.15		0.73125	0.288787
PLCL1	0.333333	0.367021	0.0277778	0.575758	0.05	0.380282	0.2875	0.28881
CR1		0.287234	0.25	0.174242	0.25	0.309859	0.4625	0.288973
CCDC28A	0.311111	0.271277	0.125	0.255682	0.2	0.366197	0.49375	0.289002
ERBB4	0.444444	0.420213	0.0138889	0.282197	0	0.338028	0.525	0.28911
OMD	0.244444	0.164894	0.25	0.295455	0.3	0.338028	0.43125	0.289153
PTPRS	0.0888889	0.335106	0.305556	0.340909	0.05	0.478873	0.425	0.28919
HECTD3	0.377778	0.0904255	0.152778	0.337121	0.05	0.535211	0.48125	0.289223
ZFPM2	0.2	0.148936	0.569444	0.157197	0.2	0.28169	0.46875	0.289431
GYPC	0.133333	0.0957447	0.916667	0.274621	0	0.225352	0.38125	0.289567
TTC19	0.444444	0.234043	0.0694444	0.348485	0.15	0.28169	0.5	0.289729
PACRG	0.333333	0.43617	0.0277778	0.280303	0.05	0.394366	0.50625	0.289743
NPY5R	0.177778	0.388298	0.194444	0.176136		0.352113	0.45	0.289795
DNER	0.377778	0.0306122	0.0416667	0.533333	0.4		0.35625	0.28994
FABP1	0.533333	0.0585106	0.0277778	0.223485		0.366197	0.53125	0.290092
TCF7L1	0.2	0.164894	0.305556	0.609848	0.3	0.225352	0.225	0.290093
HADHB	0.244444	0.0265957	0.0694444	0.320076	0.45	0.352113	0.56875	0.290203
VGLL3	0.222222	0.265957	0.375	0.414773	0.1	0.366197	0.2875	0.290236
NISCH	0.311111	0.287234	0.125	0.57197	0	0.323944	0.4125	0.290251
KCNE1	0.244444	0.478723	0.0277778	0.369318	0	0.43662	0.475	0.290269
CYB5D1	0.266667	0.255102	0.222222	0.253968	0.25		0.49375	0.290285
TMEM213		0.27551	0.0277778	0.507937	0.35			0.290306
GSTM3	0.422222	0.260638	0.0277778	0.42803	0.25	0.450704	0.19375	0.290446
CYP3A5	0.266667	0.260638	0.597222	0.278409	0.1	0.323944	0.20625	0.290447
PCOLCE2	0.0666667	0.0904255	0.569444	0.683712	0.05	0.211268	0.3625	0.290574
MT1IP		0.153061		0.212698			0.50625	0.29067
BBS1		0.367021	0.0555556	0.378788	0.1	0.323944	0.51875	0.290676
LRFN5	0.311111	0.142857	0.25	0.438095			0.3125	0.290913
OTUD1	0.155556	0.183673	0.611111	0.307937	0		0.4875	0.290963
CRY2	0.0444444	0.271277	0.541667	0.388258	0	0.309859	0.48125	0.290965
ACBD4	0.444444	0.356383	0.194444	0.227273	0.05	0.352113	0.4125	0.291022
ZNF575	0.266667	0.0102041	0.291667	0.615873	0.15		0.4125	0.291152
PHYH		0.148936	0.0416667	0.229167	0.35	0.408451	0.56875	0.291162
MITF	0.177778	0.303191	0.263889	0.325758	0	0.492958	0.475	0.291225
B3GALT2	0.555556	0.345745	0.0694444	0.331439	0.05	0.323944	0.3625	0.291233
GIMAP5	0.222222	0.143617	0.888889	0.195076	0	0.183099	0.40625	0.291307
PVRL3	0.0666667	0.138298	0.291667	0.409091	0.1	0.408451	0.625	0.29131
CYP2U1	0.0888889	0.420213	0.263889	0.287879	0	0.535211	0.44375	0.291404
SIGLECP3		0.132653	0.736111	0.263492	0		0.325	0.291451
RELN	0.288889	0.0957447	0.305556	0.284091	0.25	0.197183	0.61875	0.291459
GLI3	0.511111	0.154255	0.111111	0.255682	0.3	0.464789	0.24375	0.291528
GAS6	0.377778	0.239362	0.388889	0.234848	0	0.394366	0.40625	0.291642
KCNJ16	0.4	0.37234	0.0138889	0.0852273	0.25	0.408451	0.5125	0.291772
USP53	0.177778	0.234043	0.125	0.278409	0.05	0.577465	0.6	0.291813
MYOZ2	0.2	0.340426	0.0416667	0.325758		0.394366	0.45	0.292036
PRKACA	0.244444	0.31383	0.194444	0.331439	0	0.535211	0.425	0.292053
CDC14B	0.111111	0.558511	0.0694444	0.227273	0.3	0.422535	0.35625	0.292161
CDKL1		0.228723	0.0694444	0.339015		0.380282	0.44375	0.292243
CKB	0.244444	0.0957447	0.208333	0.573864	0.25	0.380282	0.29375	0.292345
G0S2	0.0222222	0.606383	0.166667	0.244318	0.25	0.394366	0.3625	0.292351
ITPR1	0.377778	0.175532	0.361111	0.424242	0.1	0.239437	0.36875	0.292407
ABCB1	0.444444	0.170213	0.0416667	0.517045	0.05	0.267606	0.55625	0.292461
MFN2	0.311111	0.0957447	0.111111	0.409091	0.25	0.521127	0.35	0.292598
PIK3C2G	0.422222	0.510638	0.0138889	0.217803		0.309859	0.28125	0.29261
EYA4	0.311111	0.521277	0.0694444	0.352273	0	0.56338	0.23125	0.292676
SASH1	0.0666667	0.117021	0.666667	0.32197	0	0.239437	0.6375	0.292752
IL33	0.155556	0.468085	0.708333	0.153409	0	0.239437	0.325	0.292831
CYR61	0.311111	0.398936	0.458333	0.130682	0.05	0.239437	0.4625	0.293
MGLL	0.111111	0.0478723	0.930556	0.340909	0	0.183099	0.4375	0.293007
DNAJC27	0.177778	0.316327	0.361111	0.409524	0		0.49375	0.293082
DYNC2H1	0.222222	0.265957	0.569444	0.357955	0	0.211268	0.425	0.293121
TMEM133	0.0666667	0.0408163	0.847222	0.266667	0.15		0.3875	0.293145
IGF1	0.177778	0.148936	0.611111	0.117424	0.6	0.140845	0.25625	0.293192
SIK2	0.0444444	0.388298	0.166667	0.530159	0.1	0.267606	0.55625	0.293346
MTUS1	0.311111	0.0585106	0.319444	0.339015	0.35	0.338028	0.3375	0.293373
OSBPL1A	0.2	0.0478723	0.416667	0.454545	0.2	0.253521	0.48125	0.293408
ANTXR2	0.155556	0.0408163	0.847222	0.0793651	0.4		0.2375	0.29341
CPT1A	0.311111	0.0638298	0.138889	0.297348	0.4	0.338028	0.50625	0.293637
SMAD6	0.311111	0.776596	0.0833333	0.121212	0	0.450704	0.3125	0.293637
SYN2	0.111111	0.260638	0.0833333	0.486742	0.1	0.521127	0.49375	0.293815
PIP5K1B	0.4	0.164894	0.138889	0.426136	0.05	0.464789	0.4125	0.293887
MFSD2A		0.306122	0.444444	0.106996	0.15		0.4625	0.294013
APBB1	0.266667	0.303191	0.236111	0.554924	0	0.366197	0.33125	0.294049
SCAPER	0.311111	0.12234	0.25	0.561905	0.1	0.338028	0.375	0.294055
LDLR	0.333333	0.595745	0.138889	0.223485	0	0.323944	0.44375	0.294164
SIDT2	0.155556	0.132979	0.805556	0.235088	0.1	0.267606	0.3625	0.294183
DLC1	0.111111	0.329787	0.680556	0.151515	0.05	0.323944	0.4125	0.294202
NR4A1	0.155556	0.5	0.388889	0.157197	0	0.295775	0.5625	0.294274
SACM1L	0.444444	0.297872	0.0138889	0.450758	0.05	0.309859	0.49375	0.294367
ZNF10	0.311111	0.37766	0.0555556	0.397727	0.1	0.338028	0.48125	0.294476
HELQ		0.285714	0.388889	0.260317	0.1		0.4375	0.294484
KIAA1683	0.2	0.367347	0.291667	0.520635	0		0.3875	0.294525
HMGCL	0.444444	0.101064	0.0694444	0.0909091	0.55	0.394366	0.4125	0.294675
NCOA4	0.288889	0.0425532	0.125	0.5		0.28169	0.53125	0.294897
ACVR2A		0.207447	0.0833333	0.354167	0.3	0.394366	0.43125	0.295094
TREH	0.4	0.345745	0.0277778	0.125		0.366197	0.50625	0.295162
COX4I1	0.422222	0.159574	0.0833333	0.293561	0	0.521127	0.5875	0.295331
C10orf90	0.177778	0.346939	0.222222	0.311111			0.41875	0.29536
VCL	0.288889	0.159574	0.416667	0.450758	0.1	0.408451	0.24375	0.295441
CDKL2	0.488889	0.25	0.0694444	0.325758	0.1	0.366197	0.46875	0.295577
CALCOCO1	0.111111	0.382979	0.25	0.44697	0	0.366197	0.5125	0.29568
MASP1	0.155556	0.351064	0.75	0.0909091	0.05	0.422535	0.25	0.295723
SPON1	0.355556	0.12766	0.541667	0.195076	0.25	0.338028	0.2625	0.295784
COBL	0.444444	0.271277	0.0277778	0.492424	0.05	0.253521	0.53125	0.295813
GATA5	0.533333	0.5	0.0555556	0.311111	0		0.375	0.295833
VTI1B	0.311111	0.143617	0.0694444	0.342803	0.15	0.478873	0.575	0.295836
FDX1	0.466667	0.281915	0.0138889	0.304924	0.15	0.309859	0.54375	0.295858
PLCE1	0.244444	0.0319149	0.208333	0.776515	0.05	0.366197	0.39375	0.295879
KIF1C	0.333333	0.132979	0.0972222	0.426136	0.15	0.338028	0.59375	0.295921
PDZD3	0.4	0.101064	0.0277778	0.373106		0.43662	0.4375	0.296011
GLT25D2		0.356383	0.277778	0.414773	0	0.464789	0.2625	0.296037
ADAM33		0.142857	0.597222	0.396825	0		0.34375	0.296131
PI16		0.0204082	0.152778	0.307937	0.6		0.4	0.296224
HSD17B2	0.4	0.0531915	0.375	0.151515	0.35	0.28169	0.4625	0.296271
LRRC19	0.555556	0.0425532	0.0138889	0.223485		0.380282	0.5625	0.296377
MCC	0.288889	0.356383	0.486111	0.181818	0.1	0.43662	0.225	0.296403
BVES	0.177778	0.295918	0.375	0.311111	0.15		0.46875	0.296426
FAM13B	0.266667	0.143617	0.708333	0.412698	0.05	0.225352	0.26875	0.296488
POU6F1	0.177778	0.367021	0.597222	0.200758	0	0.239437	0.49375	0.296566
GLOD5	0.511111	0.102041	0.0416667	0.2	0.35		0.575	0.296636
KLHL15	0.266667	0.693878	0.0694444	0.2	0.1		0.45	0.296665
GALT	0.444444	0.319149	0.0555556	0.349206	0.1	0.408451	0.4	0.296687
AIF1L	0.133333	0.0918367	0.0138889	0.647619	0.25		0.64375	0.296738
OLFML3		0.223404	0.541667	0.0662879	0.2	0.43662	0.3125	0.296746
SEPSECS	0.422222	0.244898	0.194444	0.244444	0.15		0.525	0.296835
F8	0	0.319149	0.861111	0.208333	0.05	0.253521	0.3875	0.297088
ADIPOQ	0.0222222	0.175532	0.375	0.348485		0.380282	0.48125	0.297128
CLN8	0.511111	0.239362	0.166667	0.204545	0.05	0.408451	0.5	0.297162
SIRT3	0.355556	0.388298	0.138889	0.285985	0.1	0.323944	0.4875	0.297167
SCP2	0.311111	0.0691489	0.0972222	0.200758	0.55	0.352113	0.5	0.297193
IL6ST	0.311111	0.106383	0.736111	0.25947	0.15	0.211268	0.30625	0.297228
WIF1	0.288889	0.585106	0.0694444	0.450758	0.05	0.380282	0.25625	0.297247
PODN	0.288889	0.27551	0.569444	0.2	0.15		0.3	0.297307
LONRF3		0.457447	0.166667	0.418561	0.1	0.366197	0.275	0.297312
VAT1L	0.488889	0.0918367	0.111111	0.314286			0.48125	0.297474
PDE4D	0.422222	0.106383	0.194444	0.295455	0.3	0.408451	0.35625	0.297601
NIPAL1	0.511111	0.102041	0.111111	0.28254			0.48125	0.297611
SERPINA5	0.533333	0.255319	0.0138889	0.287879		0.239437	0.45625	0.297684
MTMR10	0.444444	0.260638	0.0694444	0.496212	0	0.450704	0.3625	0.297706
LAMC3	0.311111	0.404255	0.236111	0.217803	0	0.408451	0.50625	0.297712
TMEM125	0.777778	0.204082	0.0833333	0.15873	0		0.5625	0.297737
HINT2	0.133333	0.132653	0.0138889	0.244444	0.65		0.6125	0.297803
PPP2R2B	0.422222	0.287234	0.0694444	0.331439		0.295775	0.38125	0.297894
EPOR	0.4	0.446809	0.138889	0.155303	0.05	0.450704	0.44375	0.297922
AFF1	0.177778	0.0797872	0.194444	0.333333	0.3	0.338028	0.6625	0.297982
PARD3B	0.0888889	0.397959	0.0416667	0.615873	0		0.64375	0.298023
HIBCH	0.244444	0.143617	0.0277778	0.219697	0.55	0.450704	0.45	0.298034
TOM1L2	0.244444	0.335106	0.0833333	0.469697	0.15	0.422535	0.38125	0.298052
PBLD		0.101064	0.0416667	0.0814394	0.65	0.295775	0.61875	0.298116
HAGH		0.324468	0.0555556	0.25947	0.15	0.492958	0.50625	0.298117
CAPS2	0.288889	0.438776	0.0833333	0.349206			0.33125	0.298291
ALDH1L1	0.0888889	0.351064	0.0416667	0.24053	0.55	0.309859	0.50625	0.298323
NAT1	0.688889	0.106383	0.0694444	0.1875	0.35	0.323944	0.3625	0.29838
EFHB	0.355556	0.193878	0.194444	0.584127	0		0.4625	0.298417
CGRRF1	0.222222	0.0638298	0.138889	0.715909	0.2	0.267606	0.48125	0.298529
GNAL	0.111111	0.212766	0.180556	0.676136	0.35	0.309859	0.25	0.298633
SLC31A2	0.222222	0.228723	0.513889	0.179924	0.05	0.352113	0.54375	0.29866
ANK3	0.644444	0.0425532	0.0277778	0.113636	0.25	0.338028	0.675	0.298777
RERG	0.444444	0.132653	0.458333	0.326984	0		0.43125	0.298944
CFP	0.288889	0.25	0.791667	0.032197	0	0.267606	0.4625	0.29898
COL4A4	0.711111	0.308511	0.0277778	0.284091	0	0.380282	0.38125	0.299003
DNAJB4	0.222222	0.12766	0.652778	0.378788	0.1	0.28169	0.33125	0.299198
KIAA2022	0.488889	0.0306122	0.0833333	0.368254	0.4		0.425	0.299348
CNRIP1	0.155556	0.112245	0.888889	0.253968	0		0.3875	0.299693
EDN3		0.0425532	0.486111	0.388258		0.225352	0.35625	0.299705
MLYCD	0.133333	0.308511	0.611111	0.166667	0.15	0.309859	0.41875	0.299747
LGI1		0.0531915	0.388889	0.24053		0.366197	0.45	0.299762
TJP2	0.133333	0.62234	0.111111	0.263258	0	0.394366	0.575	0.299916
PRMT10		0.520408	0.0555556	0.31746	0.2		0.40625	0.299935
ADD1	0.133333	0.0797872	0.583333	0.642045	0	0.267606	0.39375	0.299979
FYCO1	0.155556	0.244681	0.194444	0.660985	0.05	0.28169	0.5125	0.299979
SLC19A3		0.468085	0.222222	0.117424	0.05	0.43662	0.50625	0.3001
GPBAR1	0.288889	0.27551	0.513889	0.234921	0.05		0.4375	0.300118
CRYL1	0.377778	0.292553	0.0277778	0.291667	0.1	0.323944	0.6875	0.300174
PDE5A	0.244444	0.0957447	0.583333	0.477273	0	0.394366	0.30625	0.300202
PTPRD	0.511111	0.510638	0.0416667	0.204545	0.05	0.408451	0.375	0.300202
MAST4	0.133333	0.367021	0.527778	0.291667	0.2	0.28169	0.3	0.300213
HRASLS2		0.117021	0.0972222	0.304924		0.450704	0.53125	0.300224
SLC16A2	0.377778	0.382979	0.0833333	0.176136	0.4	0.338028	0.34375	0.300286
PPARGC1B	0.422222	0.0816327	0.375	0.504762	0		0.41875	0.300394
OCEL1		0.0957447	0.138889	0.393939	0.35	0.323944	0.5	0.300419
RIC3	0.422222	0.276596	0.152778	0.174242		0.408451	0.36875	0.300506
EPB41L4B	0.244444	0.132979	0.0416667	0.107955	0.5	0.408451	0.66875	0.300606
APOD	0.177778	0.265957	0.125	0.397727	0.3	0.338028	0.5	0.300642
PARP3	0.244444	0.452128	0.125	0.337121	0.25	0.352113	0.34375	0.300651
GPC3	0.0444444	0.329787	0.0138889	0.897727	0.05	0.28169	0.4875	0.30072
OSR1	0.333333	0.0918367	0.402778	0.507937	0.05		0.41875	0.300772
FGF9	0.444444	0.138298	0.0277778	0.424242	0.25	0.295775	0.525	0.300791
LILRB5	0.177778	0.0797872	0.805556	0.0625	0.2	0.323944	0.45625	0.300831
TCF7L2	0.133333	0.148936	0.722222	0.420455	0.05	0.225352	0.40625	0.300935
ATP6V0D1		0.106383	0.0833333	0.6	0.1	0.422535	0.49375	0.301
TMEM106A		0.326531	0.0555556	0.415873			0.40625	0.301052
ECH1	0.133333	0.0888889	0.305556	0.339015		0.408451	0.53125	0.301082
BCAR3		0.0585106	0.0833333	0.532197	0.4	0.352113	0.38125	0.301234
TMEM132E		0.428571	0.0833333	0.168254			0.525	0.30129
CNTN1	0.422222	0.239362	0.0555556	0.306818	0.4	0.43662	0.25	0.301511
CAB39L	0.133333	0.468085	0.125	0.323864	0.05	0.380282	0.63125	0.301688
HOXA5	0.133333	0.271277	0.0555556	0.535985		0.352113	0.4625	0.301794
NICN1	0.333333	0.377551	0.0277778	0.622222	0.05		0.4	0.301814
F10		0.388298	0.375	0.42803	0	0.295775	0.325	0.302017
SMAD7	0.311111	0.255319	0.5	0.225379	0.05	0.478873	0.29375	0.302062
PROZ		0.462766	0.0694444	0.0625		0.422535	0.49375	0.302199
HPD	0.244444	0.393617	0.0555556	0.181818		0.394366	0.54375	0.302259
C19orf77		0.571429	0.0416667	0.152263			0.44375	0.302277
MYO9A	0.244444	0.223404	0.666667	0.214015	0.05	0.323944	0.39375	0.302318
C3orf15		0.346939	0.430556	0.384127	0		0.35	0.302324
MAML2	0.222222	0.295918	0.777778	0.355556	0		0.1625	0.302329
STK33	0.488889	0.469388	0.0972222	0.346032	0.15		0.2625	0.302338
C4orf33	0.4	0.0816327	0.263889	0.238095	0.45		0.38125	0.302478
KLF10	0.0222222	0.319149	0.736111	0.352273	0	0.338028	0.35	0.30254
PDE3B	0.222222	0.255319	0.180556	0.284091	0.1	0.394366	0.68125	0.302543
ATXN7	0.444444	0.159574	0.388889	0.401515	0.05	0.211268	0.4625	0.302599
ARHGEF12	0.377778	0.281915	0.111111	0.36553	0.05	0.394366	0.5375	0.3026
SGCD	0.355556	0.382979	0.138889	0.238636	0.25	0.408451	0.34375	0.302609
ZEB2	0.177778	0.132979	0.930556	0.193651	0	0.352113	0.33125	0.302618
TBC1D10A		0.0204082	0.0972222	0.339683	0.65		0.40625	0.302713
L1CAM		0.202128	0.0555556	0.393939	0.35	0.408451	0.40625	0.302721
BCL2L2		0.111702	0.180556	0.564394	0	0.366197	0.59375	0.302766
FGF1	0.177778	0.37234	0.0277778	0.342803	0.4	0.394366	0.40625	0.303045
FCGRT	0.244444	0.265957	0.680556	0.179924	0.05	0.338028	0.3625	0.303059
ID1	0.2	0.441489	0.527778	0.0719697	0.2	0.380282	0.3	0.303074
DUSP1	0.2	0.175532	0.944444	0.125	0	0.183099	0.49375	0.303118
CPEB1	0.333333	0.101064	0.152778	0.348485	0.3	0.380282	0.50625	0.30317
NPR2	0.0888889	0.319149	0.333333	0.583333	0	0.478873	0.31875	0.30319
WDR78	0.511111	0.154255	0.194444	0.36553	0.05	0.422535	0.425	0.303268
TMEM120A	0.222222	0.0918367	0.111111	0.444444	0.45		0.5	0.303269
SGK1	0.422222	0.0265957	0.416667	0.301587	0.1	0.338028	0.51875	0.303407
C9orf66	0.377778	0.326531	0.0972222	0.260317			0.45625	0.30362
ATF3	0.266667	0.340426	0.486111	0.227273	0.1	0.211268	0.49375	0.303642
C9orf123		0.367347	0.0694444	0.231746	0.25		0.6	0.303707
SGPP1		0.207447	0.0138889	0.333333	0.35	0.43662	0.48125	0.303756
CYP1A2	0.444444	0.37234	0.208333	0.0435606	0.05	0.464789	0.54375	0.303888
FAM149A	0.0888889	0.18617	0.708333	0.190476	0.2	0.253521	0.5	0.303913
IL1R1		0.260638	0.333333	0.212121	0.3	0.267606	0.45	0.30395
HPGDS		0.0585106	0.597222	0.406349	0.1	0.28169	0.38125	0.30417
NAALADL1	0.333333	0.12766	0.416667	0.526515	0.05	0.225352	0.45	0.304218
BIN3	0.266667	0.345745	0.291667	0.416667	0.1	0.309859	0.4	0.304372
BMPER	0.155556	0.357143	0.569444	0.0909091			0.35	0.30461
FGF2	0.177778	0.202128	0.694444	0.373106	0.05	0.309859	0.325	0.304616
CACNA2D2	0.511111	0.292553	0.138889	0.331439	0	0.352113	0.50625	0.304622
FRMD3	0.155556	0.0510204	0.458333	0.663492	0.05		0.45	0.304734
TSHZ1	0.133333	0.0816327	0.277778	0.511111	0.3		0.525	0.304809
PHF17		0.414894	0.111111	0.327652	0.3	0.225352	0.45	0.304835
BAALC	0.266667	0.196809	0.541667	0.287879	0.1	0.309859	0.43125	0.304876
A2M	0.244444	0.159574	0.875	0.19697	0	0.239437	0.41875	0.304882
C21orf2	0.377778	0.345745	0.0972222	0.285985	0.25	0.309859	0.46875	0.305048
RADIL	0.288889	0.244898	0.444444	0.352381	0		0.5	0.305102
CCL21	0.422222	0.143617	0.25	0.166667	0.3	0.309859	0.54375	0.305159
ZRANB1	0.177778	0.520408	0.125	0.390476	0.15		0.46875	0.305402
ADRB2	0.133333	0.0638298	0.805556	0.261364	0	0.211268	0.6625	0.305407
PECR	0.133333	0.265957	0.194444	0.270175	0.35	0.43662	0.4875	0.305433
WTIP	0.244444	0.234694	0.416667	0.412698	0.15		0.375	0.305584
NRG1	0.377778	0.180851	0.208333	0.142045	0.45	0.380282	0.4	0.305613
KIAA0913		0.228723	0.277778	0.467803	0.05	0.309859	0.5	0.305694
SLAIN2	0.266667	0.0714286	0.125	0.552381	0.3		0.51875	0.305704
HIGD1A	0.511111	0.0319149	0.0694444	0.333333	0.4	0.28169	0.5125	0.305713
PCLO	0.155556	0.297872	0.152778	0.369318	0.45	0.366197	0.35	0.30596
FBXO3	0.266667	0.223404	0.152778	0.526515	0.25	0.309859	0.4125	0.30596
LRRC4	0.4	0.295918	0.222222	0.142857	0.3		0.475	0.306
AK1	0.466667	0.239362	0.0833333	0.479167	0	0.492958	0.38125	0.306105
RASL11A	0.2	0.306122	0.291667	0.301587			0.43125	0.306125
ABCC6		0.455556	0.0833333	0.304924	0.05	0.492958	0.45	0.306128
PCCA	0.155556	0.414894	0.0416667	0.219697	0.4	0.380282	0.53125	0.306192
CCDC48		0.393617	0.430556	0.278409	0	0.309859	0.425	0.30624
TMEM82	0.622222	0.0204082		0.101587			0.48125	0.306367
SOSTDC1	0.422222	0.191489	0.0416667	0.623106	0.1	0.366197	0.4	0.306383
C5orf41		0.0918367	0.583333	0.463492	0		0.39375	0.306482
TACC1	0.111111	0.255319	0.708333	0.558712	0	0.225352	0.2875	0.306618
SLC46A3	0.444444	0.101064	0.319444	0.222222	0.15	0.422535	0.4875	0.306744
TMEM9B		0.132979	0.138889	0.659091	0.1	0.253521	0.55625	0.306788
EHD1		0.234043	0.291667	0.403409	0.05	0.43662	0.425	0.30679
ZFAND6	0.333333	0.175532	0.208333	0.421053	0	0.535211	0.475	0.306923
ACCS	0.311111	0.346939	0.513889	0.257143	0		0.4125	0.30693
HOXA2	0.0888889	0.409574	0.166667	0.339015		0.394366	0.44375	0.307044
EFCAB1	0.333333	0.37766	0.333333	0.346591	0	0.408451	0.35	0.307053
CRIM1	0.0888889	0.388298	0.569444	0.416667	0	0.323944	0.3625	0.307106
XKR4	0.422222	0.0816327	0.166667	0.371429			0.49375	0.30714
EZH1	0.0888889	0.345745	0.333333	0.609848	0	0.422535	0.35	0.307193
HSPA12A	0.155556	0.37766	0.0972222	0.395833	0.25	0.43662	0.4375	0.307199
SCNN1G	0.577778	0.276596	0.0416667	0.460227	0.05	0.394366	0.35	0.307233
CMTM5	0.511111	0.112245	0.180556	0.27619			0.45625	0.30727
SULT1A1	0.511111	0.144444	0.388889	0.0807018	0	0.507042	0.51875	0.307277
KIAA1377		0.163265	0.680556	0.361905	0.05		0.28125	0.307395
NUDT12		0.295918	0.138889	0.346032	0.25		0.50625	0.307418
DHRS12	0.133333	0.670213	0.0972222	0.210227	0.2	0.422535	0.41875	0.307469
ZBTB47	0.244444	0.357143	0.319444	0.530159	0		0.39375	0.30749
HSD11B1	0.311111	0.505319	0.263889	0.251894	0.1	0.352113	0.36875	0.307582
SULT1A2	0.444444	0.166667	0.430556	0.101754	0.05	0.535211	0.425	0.307662
C5	0.244444	0.569149	0.0416667	0.310606	0.2	0.28169	0.50625	0.307687
ADCY5	0.133333	0.214286	0.680556	0.266667			0.24375	0.307718
C15orf37		0.234694	0.222222	0.438095	0.15		0.49375	0.307752
GPR146		0.204082	0.666667	0.155556	0		0.5125	0.307761
SLC8A1	0.533333	0.484043	0.194444	0.278409	0	0.408451	0.25625	0.307847
ACOT12	0.466667	0.459184	0.0416667	0.203175			0.36875	0.307888
ARHGEF10L		0.345745	0.0972222	0.335227	0.3	0.338028	0.43125	0.307912
AKTIP		0.25	0.263889	0.31746	0.2	0.366197	0.45	0.307924
THSD7A	0.377778	0.265957	0.0277778	0.651515	0.15	0.295775	0.3875	0.308043
ADCY4	0.0666667	0.27551	0.611111	0.507937	0		0.3875	0.308121
CASQ2	0.0222222	0.0851064	0.694444	0.592803	0	0.28169	0.48125	0.308217
C1orf114		0.37766	0.0416667	0.507576	0.25	0.422535	0.25	0.30824
LRRK2	0.244444	0.163265	0.888889	0.209524	0		0.34375	0.308312
FBXL5	0.177778	0.170213	0.569444	0.589015	0	0.183099	0.46875	0.308328
GNG12	0.155556	0.132979	0.166667	0.399621	0.65	0.309859	0.34375	0.308347
ATP13A4	0.533333	0.132653	0.541667	0.149206	0.05		0.44375	0.308435
CCDC25	0.355556	0.265957	0.236111	0.212121	0.35	0.183099	0.55625	0.308442
FGF7	0.4	0.202128	0.291667	0.438596	0.2	0.295775	0.33125	0.308488
TSPAN2		0.324468	0.208333	0.350379	0.25	0.380282	0.3375	0.308494
PDLIM2	0.511111	0.196809	0.361111	0.301136	0	0.352113	0.4375	0.30854
ZNF684	0.466667	0.102041	0.0555556	0.431746			0.4875	0.308702
DYNLRB2	0.511111	0.377551	0.125	0.269841	0.1		0.46875	0.308709
REEP1	0.622222	0.303191	0.180556	0.331439	0.05	0.267606	0.40625	0.308752
TMEM56	0.222222	0.0816327	0.222222	0.320635	0.45		0.55625	0.308827
ECHDC1	0.222222	0.31383	0.0694444	0.371212	0.35	0.478873	0.35625	0.308833
INPP5A	0.133333	0.0957447	0.569444	0.585227	0.05	0.309859	0.41875	0.308908
SLC13A2	0.4	0.223404	0.0277778	0.422348		0.380282	0.4	0.308969
NPAS3	0.177778	0.361702	0.0694444	0.3125	0.4	0.478873	0.3625	0.308971
KCTD12	0.155556	0.143617	0.722222	0.335227	0	0.28169	0.525	0.309045
VPS37B	0.422222	0.202128	0.388889	0.25	0.1	0.28169	0.51875	0.309097
DIXDC1	0.244444	0.265957	0.75	0.30303	0.05	0.169014	0.38125	0.309099
RECK	0.155556	0.25	0.736111	0.32197	0	0.28169	0.41875	0.309154
PDE1C	0.288889	0.420213	0.291667	0.486742	0	0.352113	0.325	0.309232
QDPR	0.2	0.611702	0.0694444	0.162879	0.15	0.295775	0.675	0.309257
BTG2	0.177778	0.452128	0.236111	0.403409	0.15	0.295775	0.45	0.309314
GPR182	0.355556	0.430851	0.0972222	0.0920635		0.43662	0.44375	0.309344
PTK2B	0.555556	0.175532	0.263889	0.265152	0.1	0.380282	0.425	0.309344
CA1	0.288889	0.0212766	0.333333	0.38447		0.309859	0.51875	0.30943
GDA		0.102041	0.125	0.301587	0.55		0.46875	0.309476
GIMAP8	0.222222	0.0918367	0.875	0.180952	0		0.4875	0.309585
ALDH1A1	0.0666667	0.180851	0.680556	0.492424	0.15	0.253521	0.34375	0.309681
SETD3	0.222222	0.319149	0.138889	0.435606	0.25	0.295775	0.50625	0.309699
CAMK2G		0.180851	0.0277778	0.727273	0.2	0.366197	0.35625	0.309725
NOVA1	0.133333	0.0851064	0.361111	0.414773	0.4	0.267606	0.50625	0.30974
PEBP1	0.444444	0.393617	0.0416667	0.284091	0.1	0.380282	0.525	0.309872
PTPN13	0.244444	0.62234	0.0833333	0.13447	0.1	0.309859	0.675	0.309921
SHE	0.0666667	0.0408163	0.819444	0.520635	0.05		0.3625	0.31001
GBA2		0.0102041	0.0694444	0.746032	0.15		0.575	0.310136
CLIP3	0.266667	0.191489	0.236111	0.374603	0.35	0.478873	0.275	0.310392
SNX14		0.377551	0.111111	0.463492	0.15		0.45	0.310431
PRKCZ		0.382979	0.0833333	0.294737	0.1	0.408451	0.59375	0.310542
RASGRP2	0.511111	0.12766	0.638889	0.202652	0	0.28169	0.4125	0.310643
RGS2	0.377778	0.180851	0.569444	0.282197	0.15	0.239437	0.375	0.310672
KLC4		0.22449	0.0972222	0.457143	0.25		0.525	0.310771
FBXO7		0.409574	0.0694444	0.467803	0.1	0.394366	0.425	0.311031
CPB2		0.398936	0.513889	0.227273	0	0.352113	0.375	0.311202
NAP1L3	0.488889	0.180851	0.180556	0.295455	0.25	0.295775	0.4875	0.311289
GATA3	0.666667	0.537234	0.0138889	0.227273	0.1	0.422535	0.2125	0.311443
C16orf5		0.292553	0.0972222	0.543561	0.2	0.323944	0.4125	0.31163
RALYL	0.444444	0.367021	0.0138889	0.212698		0.394366	0.4375	0.311653
PAMR1		0.175532	0.708333	0.0285714	0.25	0.239437	0.46875	0.311771
CFTR		0.531915	0.25	0.104167	0.1	0.478873	0.40625	0.311867
CYB5A	0.311111	0.281915	0.222222	0.278409	0.1	0.295775	0.69375	0.311883
SLC22A7		0.398936	0.0277778	0.276515		0.394366	0.4625	0.312019
GYS2	0.177778	0.441489	0.375	0.0681818		0.309859	0.5	0.312051
RSPO2	0.533333	0.0204082	0.555556	0.250794	0		0.5125	0.312098
COLEC11	0.444444	0.37234	0.0277778	0.0852273	0.5	0.380282	0.375	0.312153
TSC22D3		0.0904255	0.944444	0.251894	0	0.267606	0.31875	0.312187
SGCG	0.0888889	0.303191	0.486111	0.518939	0	0.450704	0.3375	0.312191
TBRG1	0.377778	0.163265	0.388889	0.368254	0		0.575	0.312198
SEPT10	0.155556	0.311111	0.597222	0.427632	0.1	0.28169		0.312202
OAF	0.288889	0.0408163	0.208333	0.279365	0.55		0.50625	0.312276
GRID1	0.333333	0.316327	0.361111	0.425397	0		0.4375	0.312278
KLF11	0.0888889	0.43617	0.722222	0.210227	0	0.309859	0.41875	0.312303
SVIL	0.222222	0.207447	0.347222	0.61553	0.25	0.338028	0.20625	0.312386
OCIAD1	0.422222	0.142857	0.0972222	0.374603	0.35		0.4875	0.312401
ALDH8A1	0.533333	0.414894	0.0694444	0.0625		0.338028	0.45625	0.312408
LYRM7	0.133333	0.22449	0.444444	0.473016	0.15		0.45	0.312547
MSRB2	0.355556	0.234043	0.25	0.486742	0.1	0.380282	0.38125	0.312553
INMT		0.306122	0.555556	0.0698413			0.31875	0.312567
MYOM1	0.0444444	0.12234	0.541667	0.435606		0.28169	0.45	0.312625
SLC16A12	0.155556	0.204082		0.415873			0.475	0.312628
AGXT2	0.488889	0.438776	0.0555556	0.130159			0.45	0.312676
GPHN	0.377778	0.553191	0.0277778	0.142045	0.15	0.338028	0.6	0.312689
SHMT1	0.133333	0.468085	0.0555556	0.151515	0.55	0.338028	0.49375	0.312895
PZP	0.288889	0.409574	0.722222	0.0965909	0	0.267606	0.40625	0.313019
MDH1B	0.622222	0.183673	0.0555556	0.285714	0.15		0.58125	0.313069
NR4A3	0.266667	0.382979	0.402778	0.185606	0.25	0.253521	0.45	0.313079
FAM180A	0.444444	0.244898		0.031746			0.53125	0.313085
LARGE	0.555556	0.12766	0.0694444	0.522727	0.25	0.422535	0.24375	0.313096
HMBOX1	0.288889	0.303191	0.5	0.282197	0	0.380282	0.4375	0.313151
TK2	0.133333	0.56383	0.277778	0.257576	0.05	0.323944	0.5875	0.313423
ZDHHC2	0.244444	0.326531	0.0555556	0.473016	0.35		0.43125	0.313466
C21orf88		0.0612245	0.486111	0.269841			0.4375	0.313669
ZSCAN18	0.333333	0.180851	0.472222	0.466667	0	0.323944	0.41875	0.313681
TTLL3		0.351064	0.430556	0.312281	0	0.450704	0.3375	0.313684
PM20D1	0.244444	0.561224	0.0972222	0.196825			0.46875	0.313693
KLHL2	0.266667	0.441489	0.0694444	0.119318	0.5	0.323944	0.475	0.313695
SCD5	0.511111	0.569149	0.0555556	0.170455	0.1	0.408451	0.38125	0.31371
LGI4	0.111111	0.0306122	0.902778	0.419048	0		0.41875	0.313716
SIGIRR	0.6	0.335106	0.0138889	0.11553	0.1	0.507042	0.525	0.313795
FGFR1	0.244444	0.260638	0.75	0.225379	0.15	0.366197	0.2	0.313808
CITED2	0.244444	0.0319149	0.652778	0.285985	0.05	0.225352	0.70625	0.313818
ZFP106		0.191489	0.194444	0.6875	0	0.253521	0.55625	0.313867
CNTN3	0.333333	0.0306122	0.0416667	0.203175	0.7		0.575	0.313964
KIAA0232	0.177778	0.143617	0.361111	0.702652	0.15	0.225352	0.4375	0.314001
G6PC	0.377778	0.356383	0.0416667	0.267045		0.366197	0.475	0.314012
NTNG1	0.533333	0.484043	0.0277778	0.344697	0	0.408451	0.4	0.314043
SLC20A2		0.143617	0.125	0.469697	0.3	0.464789	0.38125	0.314059
MAN2B2		0.31383	0.375	0.265152	0.15	0.28169	0.5	0.314279
CLSTN2	0.177778	0.468085	0.0972222	0.231061		0.43662	0.475	0.314294
EIF5	0.2	0.31383	0.111111	0.195076	0.45	0.380282	0.55	0.314328
SYNC	0.222222	0.0957447	0.472222	0.530159	0	0.43662	0.44375	0.314388
KLF6	0.222222	0.12234	0.777778	0.280303	0.05	0.15493	0.59375	0.314475
CASP9	0.4	0.37766	0.0555556	0.441288	0.2	0.295775	0.43125	0.314504
GPRC5B	0.155556	0.452128	0.138889	0.426136	0.35	0.478873	0.2	0.314512
SERTAD1	0.288889	0.183673	0.666667	0.0730159	0.15		0.525	0.314541
KCNB1	0.111111	0.170213	0.611111	0.382576	0.3	0.239437	0.3875	0.314564
NCKAP5	0.577778	0.306122	0.125	0.24127	0		0.6375	0.314612
CBFA2T3	0.488889	0.164894	0.75	0.100379	0	0.211268	0.4875	0.314704
IL1RL1	0.311111	0.5	0.125	0.179924		0.366197	0.40625	0.314747
PPP1R13B	0.4	0.303191	0.0972222	0.486742	0.15	0.309859	0.45625	0.314752
ODZ2		0.27551	0.208333	0.36553	0.35		0.375	0.314875
LEFTY2	0.422222	0.31383	0.277778	0.352273	0	0.394366	0.44375	0.314888
DIP2C	0.222222	0.297872	0.222222	0.282197	0.45	0.323944	0.40625	0.314958
AZI2	0.222222	0.351064	0.138889	0.581439	0.2	0.211268	0.5	0.314983
C21orf33	0.422222	0.12766	0.0416667	0.1875	0.6	0.239437	0.5875	0.315141
CPEB4		0.153061	0.0694444	0.415873	0.35		0.5875	0.315176
XPC	0.444444	0.611702	0.0555556	0.412879	0	0.28169	0.4	0.315182
CPEB3	0.288889	0.0585106	0.0555556	0.0757576	1	0.197183	0.53125	0.315307
ATPAF1	0.2	0.295918	0.0277778	0.361905	0.4		0.60625	0.315308
MSRB3	0.111111	0.204082	0.791667	0.453968	0.05		0.28125	0.315346
SYNM	0.333333	0.0904255	0.944444	0.504762	0	0.140845	0.19375	0.315366
APOH	0.555556	0.37234	0.0833333	0.224561	0.1	0.422535	0.45	0.315475
RNF112	0.466667	0.0408163	0.472222	0.253968			0.34375	0.315485
RNF146		0.335106	0.180556	0.492424	0.05	0.422535	0.4125	0.31552
RORB	0.288889	0.409574	0.111111	0.287879		0.352113	0.44375	0.315553
CPS1	0.222222	0.441489	0.138889	0.195076	0.5	0.267606	0.44375	0.315576
SAMD11		0.306122	0.333333	0.0952381	0.45		0.39375	0.315689
FAM171A1	0.311111	0.335106	0.0277778	0.365079	0.25	0.295775	0.625	0.315693
HSPA2	0.511111	0.111702	0.0416667	0.61553	0.15	0.323944	0.45625	0.315743
CIRBP	0.333333	0.18617	0.430556	0.530303	0	0.211268	0.51875	0.315769
FGD5	0.111111	0.367347	0.5	0.530159	0		0.3875	0.316019
AGPAT2	0.222222	0.324468	0.152778	0.183712	0.25	0.591549	0.4875	0.316033
KIAA1324L	0.244444	0.295918	0.472222	0.371429	0		0.5125	0.316086
NFIC	0.222222	0.319149	0.263889	0.359848	0	0.591549	0.45625	0.31613
CA3	0.222222	0.340426	0.541667	0.215909	0.05	0.380282	0.4625	0.316144
KIAA1161	0.466667	0.0510204	0.0277778	0.539683	0.35		0.4625	0.316275
MFAP3L		0.675532	0.0555556	0.162879	0.15	0.366197	0.4875	0.316277
RBL2	0.244444	0.446809	0.347222	0.191288	0.05	0.422535	0.5125	0.3164
TCTA	0.355556	0.276596	0.0416667	0.63447	0.05	0.338028	0.51875	0.316438
SRR		0.276596	0.194444	0.397727	0.15	0.323944	0.55625	0.316494
MMRN1	0.4	0.0478723	0.791667	0.181818	0	0.28169	0.5125	0.316507
ANKS4B	0.577778	0.112245	0.0972222	0.307937			0.4875	0.316536
AK7	0.288889	0.387755	0.152778	0.488889	0.1		0.48125	0.316593
PDCD6IP	0.244444	0.18617	0.0277778	0.698864	0	0.478873	0.58125	0.316768
CASKIN2	0.155556	0.388298	0.333333	0.477273	0	0.394366	0.46875	0.316797
GORASP1		0.308511	0.0555556	0.583333	0	0.366197	0.5875	0.316849
CAMK2N1	0.422222	0.132979	0.166667	0.575439	0	0.408451	0.5125	0.316894
SLC9A9	0.222222	0.0612245	0.944444	0.136508	0.1		0.4375	0.316983
TLR3	0.133333	0.0478723	0.972222	0.25	0.25	0.253521	0.3125	0.317064
SERPING1	0.155556	0.37766	0.875	0.138258	0	0.323944	0.35	0.317202
FAM46B	0.533333	0.234694	0.180556	0.536508	0.05		0.36875	0.317307
RGS22		0.357143	0.541667	0.425397	0		0.2625	0.317341
CACNB2	0.4	0.0478723	0.375	0.340909		0.309859	0.43125	0.317482
PFKFB1	0.0222222	0.382979	0.444444	0.242424		0.338028	0.475	0.317516
ELAC1	0.311111	0.281915	0.194444	0.420455		0.309859	0.3875	0.317547
SCN2B	0.377778	0.367021	0.25	0.388258	0	0.464789	0.375	0.317549
FKBP1B	0.422222	0.148936	0.125	0.5625	0.25	0.253521	0.4625	0.317811
RBM23	0.466667	0.255319	0.0833333	0.617424	0	0.408451	0.39375	0.317849
S1PR1	0.155556	0.234043	0.875	0.355556	0	0.211268	0.39375	0.317882
TPPP3	0.0888889	0.351064	0.652778	0.346032	0	0.323944	0.4625	0.317887
IFT57	0.444444	0.292553	0.0833333	0.399621	0.05	0.492958	0.4625	0.317916
CRISPLD2	0.4	0.276596	0.527778	0.179924	0.25	0.366197	0.225	0.317928
FYN	0.311111	0.404255	0.486111	0.0984848	0	0.507042	0.41875	0.317965
KLF15	0.111111	0.329787	0.0416667	0.518939	0.1	0.605634	0.51875	0.317984
C20orf132		0.428571	0.0972222	0.35873			0.3875	0.318006
AHNAK	0.0888889	0.106383	0.944444	0.626894	0	0.197183	0.2625	0.318042
TDRD10	0.133333	0.193878	0.569444	0.542857	0.05		0.41875	0.318044
GABBR1	0.555556	0.329787	0.277778	0.234848	0	0.422535	0.40625	0.318108
DPYS	0.4	0.446809	0.0694444	0.24053		0.408451	0.34375	0.318164
F11	0.533333	0.537234	0.0416667	0.0738636		0.323944	0.4	0.31834
CPN2	0.355556	0.430851	0.0555556	0.181818		0.492958	0.39375	0.318415
TRPV1		0.25	0.0555556	0.268939		0.43662	0.58125	0.318473
MYCT1	0.0666667	0.340426	0.833333	0.265152	0	0.338028	0.3875	0.318729
FAM55D		0.0531915	0.347222	0.369318		0.380282	0.44375	0.318753
CAPN8		0.204082	0.194444	0.526984	0.35			0.318878
PTPLAD2		0.22449	0.625	0.28254	0.05		0.4125	0.318906
CAV1	0.0666667	0.143617	0.986111	0.598485	0	0.225352	0.2125	0.318962
SCTR	0.466667	0.473404	0.138889	0.268939	0.05	0.422535	0.4125	0.318991
TMEM170A		0.163265	0.5	0.250794	0.2		0.48125	0.319062
URGCP	0.311111	0.25	0.0416667	0.37037	0.2	0.591549	0.46875	0.319064
CTSF		0.234043	0.25	0.386364	0.2	0.28169	0.5625	0.319099
CELF2	0.155556	0.351064	0.944444	0.193416	0	0.239437	0.35	0.319131
FGFBP1	0.355556	0.159574	0.111111	0.265152	0.55	0.323944	0.46875	0.319155
TAL1		0.287234	0.652778	0.238636	0	0.267606	0.46875	0.319167
CYP3A4		0.25	0.111111	0.100379	0.6	0.366197	0.4875	0.319198
GSTT1	0.266667	0.319149	0.0416667	0.395833	0.3	0.380282	0.53125	0.319264
PCSK2		0.0638298	0.472222	0.325758	0.2	0.422535	0.43125	0.319266
BHMT	0.333333	0.37234	0.0555556	0.147727		0.507042	0.5	0.319333
NXF3	0.488889	0.441489	0.361111	0.0700758	0.05	0.323944	0.5	0.319358
GABARAP	0.244444	0.234043	0.347222	0.280303	0.1	0.43662	0.59375	0.319483
ZDBF2	0.2	0.183673	0.208333	0.225397	0.55		0.55	0.319567
WDR17	0.444444	0.183673	0.319444	0.219048			0.43125	0.319572
CDC42EP3		0.255319	0.152778	0.354167	0.5	0.380282	0.275	0.319591
C1orf212		0.112245	0.0972222	0.269841	0.65		0.46875	0.319612
GPR133		0.153061	0.5	0.507937	0.1		0.3375	0.3197
KCND3	0.333333	0.340426	0.319444	0.195076		0.211268	0.51875	0.319716
HOXA6	0.0888889	0.367021	0.111111	0.424242		0.464789	0.4625	0.319759
SNTB2	0.155556	0.601064	0.125	0.44697	0.05	0.478873	0.38125	0.319816
SDR39U1		0.324468	0.0555556	0.513889	0.15	0.338028	0.5375	0.319907
CC2D2A	0.133333	0.428571	0.208333	0.606349	0.05		0.49375	0.320056
ABHD14A	0.0666667	0.430851	0.0416667	0.578947	0.2	0.422535	0.5	0.320095
SUCNR1	0.222222	0.540816	0.0416667	0.215873	0.4		0.5	0.320096
RNPC3	0.266667	0.193878	0.347222	0.644444	0.15		0.31875	0.32016
ADCY9	0.555556	0.148936	0.0694444	0.594697	0	0.422535	0.45	0.320167
EYA2	0.311111	0.132979	0.0694444	0.202652	0.7	0.28169	0.54375	0.320232
BST1	0.266667	0.297872	0.291667	0.388258	0.15	0.366197	0.48125	0.320273
PRICKLE1	0.733333	0.183673	0.236111	0.187302	0.15		0.43125	0.320278
SLC44A2	0.555556	0.122449	0.416667	0.35873	0.05		0.41875	0.320359
KDM5D		0.340426	0.180556	0.477366	0.2	0.323944	0.4	0.320382
GADD45B	0.355556	0.414894	0.388889	0.0738636	0.05	0.422535	0.5375	0.320462
CAMTA2	0.2	0.111702	0.555556	0.344697	0.05	0.450704	0.53125	0.320558
ESD	0.244444	0.707447	0.236111	0.325758	0.1	0.323944	0.30625	0.320565
ACOX1	0.266667	0.196809	0.0416667	0.255682	0.4	0.464789	0.61875	0.320623
ABCD4	0.288889	0.297872	0.402778	0.38447	0.05	0.352113	0.46875	0.320696
TNRC6A	0.244444	0.44898	0.291667	0.501587	0.1		0.3375	0.320696
HEBP1	0.444444	0.367021	0.25	0.19697	0.15	0.323944	0.5125	0.320697
PTGER2	0.2	0.239362	0.638889	0.261364	0.15	0.380282	0.375	0.320699
IPW		0.37766	0.0972222	0.526316		0.28169		0.320722
MAGI3	0.688889	0.0408163	0.0277778	0.511111	0.05		0.60625	0.320807
FAM177A1	0.377778	0.102041	0.152778	0.32381	0.4		0.56875	0.320859
AGR3	0.555556	0.132653	0.180556	0.219048	0.2		0.6375	0.320885
TERF2IP	0.2	0.515957	0.347222	0.223485	0.25	0.366197	0.34375	0.320945
LEPROT	0.111111	0.207447	0.208333	0.585227		0.492958		0.321015
ALS2CL	0.222222	0.494681	0.0277778	0.590909	0.05	0.43662	0.425	0.32103
CDADC1	0.133333	0.648936	0.152778	0.284091	0.3	0.309859	0.41875	0.321107
SOX5	0.0444444	0.382979	0.375	0.268939		0.380282	0.475	0.321107
NTF3	0.222222	0.287234	0.541667	0.0435606	0.5	0.253521	0.4	0.321172
FAM167A	0.511111	0.469388	0.0138889	0.326984	0.15		0.45625	0.32127
MBNL2	0.133333	0.595745	0.541667	0.176136	0.15	0.408451	0.24375	0.321297
PRDM8	0.333333	0.398936	0.180556	0.323864		0.478873	0.2125	0.321344
BMX	0.155556	0.106383	0.777778	0.185606	0.05	0.43662	0.5375	0.321349
HBD	0.133333	0.340426	0.375	0.265152		0.352113	0.4625	0.321421
ACSL1		0.526596	0.152778	0.0738636	0.2	0.394366	0.58125	0.321476
LATS2	0.177778	0.418367	0.375	0.301587	0.15		0.50625	0.321497
HSD17B11		0.0691489	0.291667	0.471591	0.15	0.309859	0.6375	0.321628
SLC25A18	0.177778	0.22449	0.277778	0.219048	0.55		0.48125	0.321724
KBTBD11	0.422222	0.0585106	0.736111	0.0568182	0.2	0.309859	0.46875	0.321753
FOXF1	0.422222	0.175532	0.833333	0.157197	0	0.352113	0.3125	0.321842
CMBL	0.444444	0.0408163	0.0972222	0.311111	0.6		0.4375	0.321849
NR2F1	0.4	0.707447	0.236111	0.276515	0	0.239437	0.39375	0.321894
NDFIP1	0.244444	0.335106	0.194444	0.431818	0.1	0.422535	0.525	0.321907
SHC3	0.288889	0.484043	0.0277778	0.520833	0.05	0.450704	0.43125	0.321928
C4orf37		0.418367	0.180556	0.28254			0.40625	0.321928
RGS7BP		0.265306	0.388889	0.35873			0.275	0.321981
ABI3BP	0.266667	0.106383	0.805556	0.25947	0	0.366197	0.45	0.322039
PPM1K	0.644444	0.408163	0.0416667	0.244444	0.15		0.44375	0.322078
MTM1	0.511111	0.111702	0.208333	0.507576	0.05	0.422535	0.44375	0.322144
WWC2	0.288889	0.590426	0.166667	0.244318	0	0.577465	0.3875	0.322181
PHKB	0.311111	0.308511	0.0555556	0.473485	0.1	0.338028	0.66875	0.322206
TTC36	0.533333	0.520408	0.0416667	0.047619			0.46875	0.322355
DAZAP2	0.466667	0.207447	0.0694444	0.518939	0.15	0.394366	0.45	0.322409
GATM	0.444444	0.25	0.0555556	0.261364	0.7	0.183099	0.3625	0.322423
FAM5C		0.111702	0.0694444	0.522727		0.408451	0.5	0.322465
SNX2	0.133333	0.223404	0.527778	0.602273	0.1	0.183099	0.4875	0.322484
HDC	0.422222	0.180851	0.666667	0.267045	0.05	0.239437	0.43125	0.322496
U2AF1L4	0.422222	0.102041	0.347222	0.469841	0.15		0.44375	0.322513
CORO6	0.377778	0.234694	0.291667	0.431746	0.1		0.5	0.322647
SYNE2	0.266667	0.297872	0.125	0.284091	0.55	0.422535	0.3125	0.322666
NMT2	0.133333	0.175532	0.597222	0.469697	0.2	0.295775	0.3875	0.322723
CYP3A7	0.266667	0.430851	0.152778	0.435606		0.28169	0.36875	0.322724
LDB2		0.303191	0.763889	0.198864	0	0.295775	0.375	0.322786
MST1	0.533333	0.335106	0.111111	0.0982456	0.3	0.338028	0.54375	0.322796
HAO2	0.4	0.515957	0.0277778	0.125		0.394366	0.475	0.323017
ZSWIM6	0.488889	0.0102041	0.777778	0.142857	0.1		0.41875	0.32308
HSPB8	0.288889	0.143617	0.916667	0.420455	0	0.267606	0.225	0.323176
CCDC146	0.311111	0.336735	0.527778	0.295238	0.1		0.36875	0.323269
CCPG1	0.311111	0.180851	0.347222	0.267045	0.3	0.295775	0.5625	0.323501
BEND5	0.266667	0.132979	0.430556	0.365079		0.408451	0.3375	0.323539
FMO3	0.155556	0.62234	0.430556	0.255682	0.05	0.295775	0.45625	0.323737
TTN	0.222222	0.218085	0.75	0.422348	0	0.253521	0.4	0.32374
EXPH5	0.622222	0.303191	0.166667	0.143939	0.1	0.43662	0.49375	0.32377
PRDM5	0.177778	0.611702	0.361111	0.308712	0	0.56338	0.24375	0.323776
DNALI1	0.422222	0.409574	0.263889	0.189394	0.15	0.338028	0.49375	0.323837
FGF14	0.133333	0.265957	0.652778	0.422348	0	0.323944	0.46875	0.323873
LCAT		0.420213	0.861111	0.0227273	0	0.295775	0.34375	0.323929
FBXO9	0.4	0.196809	0.0277778	0.715909	0.05	0.352113	0.525	0.323944
FLRT3	0.555556	0.430851	0.138889	0.38447	0.1	0.408451	0.25	0.324031
TAC1	0.244444	0.276596	0.125	0.373106		0.394366	0.53125	0.324127
TMEM232	0.333333	0.346939	0.125	0.384127			0.43125	0.32413
RNF122	0.266667	0.37766	0.333333	0.172348	0.4	0.338028	0.38125	0.324184
TNMD	0.0666667	0.446809	0.25	0.339015		0.380282	0.4625	0.324212
CYGB	0.133333	0.357143	0.805556	0.174603	0.05		0.425	0.324272
STON1	0.177778	0.218085	0.486111	0.354167		0.309859	0.4	0.324333
LYNX1	0.222222	0.255102	0.125	0.619048	0.3		0.425	0.324395
GCGR		0.494681	0.125	0.170455		0.394366	0.4375	0.3244
FAM117A	0.355556	0.244681	0.0416667	0.458333	0.35	0.295775	0.525	0.32443
CRK	0.133333	0.111702	0.541667	0.314394	0.4	0.239437	0.53125	0.32454
TMEM88	0.0444444	0.234694	0.597222	0.565079	0		0.50625	0.324615
GABRA2	0.155556	0.308511	0.0416667	0.566288		0.450704	0.425	0.324621
CHGA	0.444444	0.0265957	0.208333	0.441288		0.408451	0.41875	0.324644
GPIHBP1	0.0888889	0.22449	0.527778	0.650794	0		0.45625	0.3247
FBXW4	0.244444	0.255319	0.319444	0.5	0.1	0.422535	0.43125	0.324713
PXK		0.285714	0.0416667	0.75873	0.1		0.4375	0.324722
HIPK3	0.0888889	0.5	0.0555556	0.412879		0.478873	0.4125	0.324783
PGRMC2	0.177778	0.0904255	0.666667	0.289773	0.3	0.267606	0.48125	0.324785
ITPKB	0.377778	0.303191	0.347222	0.416667	0	0.366197	0.4625	0.324794
PPP2R5B	0.2	0.260638	0.125	0.589015	0.15	0.549296	0.4	0.32485
GDPD3	0.511111	0.0851064	0.0555556	0.57197		0.28169	0.44375	0.324864
NRG4	0.333333	0.173469	0.541667	0.288889			0.2875	0.324972
CIDEA	0.0666667	0.356383	0.416667	0.244444		0.422535	0.44375	0.325074
CDNF		0.520408	0.138889	0.24127			0.4	0.325142
SLC16A7	0.111111	0.244681	0.0694444	0.346591	0.6	0.492958	0.4125	0.325326
CNGA1	0.555556	0.207447	0.138889	0.261364		0.239437	0.55	0.325449
GLYCTK	0.244444	0.408163	0.0694444	0.380952	0.35		0.5	0.325501
TTC18		0.462766	0.236111	0.293561	0	0.43662	0.525	0.325676
LARP6	0.0444444	0.515957	0.0694444	0.373106	0.4	0.352113	0.525	0.325724
TXNDC11		0.0714286	0.375	0.263492	0.25		0.66875	0.325734
AHCYL2	0.6	0.0425532	0.111111	0.663492	0.2	0.295775	0.36875	0.325954
RIMKLB	0.2	0.255102	0.611111	0.339683	0.25		0.3	0.325983
CTH	0.244444	0.255319	0.0555556	0.140152	0.75	0.380282	0.45625	0.326
PLA2R1	0.288889	0.537234	0.0277778	0.25		0.408451	0.44375	0.326017
BACE1	0.355556	0.553191	0.152778	0.392045	0.2	0.366197	0.2625	0.326038
ZNF423		0.202128	0.638889	0.486742	0	0.309859	0.31875	0.326061
VPS36	0.288889	0.520408	0.25	0.428571	0.05		0.41875	0.326103
ITGA7	0.0444444	0.159574	0.847222	0.55303	0.05	0.253521	0.375	0.326113
IP6K3	0.555556	0.27551	0.0972222	0.434921	0.15		0.44375	0.32616
PDE4DIP	0.155556	0.297872	0.263889	0.252632	0.2	0.450704	0.6625	0.326165
NBLA00301		0.175532	0.444444	0.136842		0.380282	0.49375	0.32617
PRSS12	0.288889	0.164894	0.263889	0.42803		0.323944	0.4875	0.326191
ACOX3	0.488889	0.276596	0.263889	0.350379	0.05	0.309859	0.54375	0.326194
SOS2	0.2	0.218085	0.180556	0.456439	0.25	0.478873	0.5	0.326279
UGT2B28	0.555556	0.207447	0.0833333	0.295455		0.309859	0.50625	0.326317
ODF3L1	0.111111	0.367347	0.611111	0.374603	0		0.49375	0.32632
ARHGEF6	0.155556	0.18617	0.944444	0.310606	0	0.28169	0.40625	0.326388
KCNT2	0.333333	0.0408163	0.777778	0.444444	0		0.3625	0.326479
PALMD	0.0222222	0.239362	0.888889	0.530303	0.05	0.211268	0.34375	0.326542
ELN		0.56383	0.333333	0.280303	0	0.394366	0.3875	0.326555
PRKAG2	0.244444	0.180851	0.347222	0.172348	0.45	0.366197	0.525	0.32658
METRNL	0.444444	0.0510204	0.319444	0.257143	0.4		0.4875	0.326592
PNPLA2	0.0222222	0.37234	0.291667	0.291667	0.45	0.408451	0.45	0.326621
SUCLG2	0.333333	0.101064	0.0416667	0.122807	0.75	0.338028	0.6	0.3267
PER3		0.12234	0.611111	0.363636	0.2	0.394366	0.26875	0.326701
CASZ1	0.555556	0.175532	0.0277778	0.505682	0.05	0.366197	0.60625	0.326713
SLC2A13	0.466667	0.0408163	0.180556	0.460317	0.3		0.5125	0.326809
GLRA4	0.4	0.0510204		0.4			0.45625	0.326818
PCDH20	0.377778	0.132653	0.194444	0.412698	0.4		0.44375	0.326887
AMPD1	0.377778	0.101064	0.402778	0.231579	0.4	0.28169	0.49375	0.326948
SOX7	0.222222	0.326531	0.708333	0.304762	0		0.4	0.326975
SH3KBP1	0.266667	0.102041	0.402778	0.584127	0.15		0.45625	0.326977
ART4	0.288889	0.37766	0.263889	0.257576		0.267606	0.50625	0.326978
SNED1	0.266667	0.345745	0.597222	0.238636	0.25	0.140845	0.45	0.327016
MIER1	0.488889	0	0.541667	0.231746	0.35		0.35	0.32705
TMEM139	0.4	0.377551	0.152778	0.450794	0.05		0.53125	0.327062
SYT15	0.422222	0.244898	0.416667	0.44127	0		0.4375	0.327093
ACAD11	0.311111			0.107937			0.5625	0.327183
A1CF	0.533333	0.12766	0.152778	0.32381		0.338028	0.4875	0.327185
TCEA2	0.288889	0.340426	0.305556	0.359848	0.2	0.352113	0.44375	0.327226
PROS1	0.2	0.361702	0.791667	0.151515	0	0.211268	0.575	0.327307
DUOXA1	0.422222	0.408163	0.458333	0.431746	0.05		0.19375	0.327369
GADD45A	0.555556	0.276596	0.0833333	0.142045	0.6	0.309859	0.325	0.327484
FOLR3		0.409574	0.0277778	0.310606	0.25	0.492958	0.475	0.327653
KITLG	0.377778	0.234043	0.0972222	0.549242	0.15	0.591549	0.29375	0.327655
PEX11A	0.311111	0.0585106	0.333333	0.248106	0.4	0.380282	0.5625	0.327692
TRAK2	0.288889	0.0638298	0.0555556	0.691288	0.05	0.56338	0.58125	0.327742
DACT3	0.6	0.153061	0.319444	0.231746	0.2		0.4625	0.327792
FGL2	0.244444	0.0319149	0.680556	0.221591	0.35	0.309859	0.45625	0.327802
TOB2	0.244444	0.340426	0.305556	0.496212	0.1	0.408451	0.4	0.32787
NR3C1		0.0797872	0.958333	0.486742	0.1	0.15493	0.1875	0.327882
C20orf112		0.357143	0.222222	0.647619	0.1		0.3125	0.327897
C14orf28	0.355556	0.142857	0.402778	0.453968	0.2		0.4125	0.327943
TFCP2L1	0.644444	0.196809	0.0277778	0.452652	0.4	0.323944	0.25	0.327947
CTSG	0.222222	0.0797872	0.555556	0.357955	0.3	0.323944	0.45625	0.327959
MYL3	0.311111	0.457447	0.138889	0.244318		0.422535	0.39375	0.328008
DARC		0.0691489	0.861111	0.359848	0	0.197183	0.48125	0.32809
USP30	0.244444	0.163265	0.125	0.711111	0.25		0.475	0.328137
HAND2	0.333333	0.260638	0.444444	0.145833		0.366197	0.41875	0.328199
UNC13B	0.2	0.196809	0.0972222	0.6875	0.1	0.366197	0.65	0.328247
CYP2C19	0.288889	0.319149	0.458333	0.123106		0.323944	0.45625	0.328278
PLEKHM3	0.111111	0.193878	0.555556	0.590476	0.1		0.41875	0.328295
NXF1	0.355556	0.430851	0.458333	0.287879	0	0.253521	0.5125	0.328377
MARCH8		0.0555556	0.527778	0.697368	0.15	0.211268		0.328394
KANK2	0.111111	0.25	0.777778	0.612698	0.05	0.253521	0.24375	0.328408
C8orf42		0.193878	0.444444	0.247619	0.25		0.50625	0.328438
RBMS1	0.177778	0.393617	0.597222	0.378788	0.15	0.295775	0.30625	0.32849
C15orf38		0.0612245	0.277778	0.456439			0.51875	0.328548
FLJ11235		0.382979	0.513889	0.305263	0	0.338028	0.43125	0.328568
TF	0.0888889	0.244681	0.583333	0.24053	0.4	0.267606	0.475	0.328577
MBIP	0.155556	0.452128	0.0694444	0.369318	0.25	0.478873	0.525	0.328617
AES	0.377778	0.159574	0.361111	0.359848	0.1	0.549296	0.39375	0.328765
GOLGA4	0.288889	0.244681	0.0138889	0.511364	0.3	0.267606	0.675	0.328775
PRNP	0.355556	0.398936	0.152778	0.30303	0.4	0.422535	0.26875	0.328798
TGFBR2	0.155556	0.425532	0.611111	0.498106	0	0.323944	0.2875	0.328821
AFM	0.466667	0.510638	0.0555556	0.0738636		0.422535	0.44375	0.328835
HDHD2	0.444444	0.142857	0.0277778	0.326984	0.4		0.63125	0.328886
IVD	0.511111	0.345745	0.0277778	0.11553	0.3	0.352113	0.65	0.328897
DCAF5	0.333333	0.204082	0.347222	0.514403	0.05		0.525	0.329007
RHOB	0.2	0.489362	0.736111	0.132576	0.1	0.295775	0.35	0.329118
ESR1	0.488889	0.356383	0.0416667	0.0587121	0.55	0.295775	0.5125	0.329132
ZC3H14	0.311111	0.324468	0.138889	0.382576	0.2	0.43662	0.5125	0.329452
PHLDB1	0.0888889	0.319149	0.611111	0.293561	0.15	0.450704	0.39375	0.329595
INPP5K	0.0888889	0.170213	0.666667	0.377778	0.05	0.366197	0.5875	0.329606
SURF1	0.6	0.18617	0.0277778	0.359848	0.15	0.464789	0.51875	0.329619
STBD1	0.177778	0	0.541667	0.447619			0.48125	0.329663
PNPLA7		0.163265	0.666667	0.180952	0.1		0.5375	0.329677
PTPLA		0.446809	0.194444	0.371212	0.35	0.366197	0.25	0.329777
ZZEF1		0.0319149	0.722222	0.270833	0.05	0.366197	0.5375	0.329778
PCDHGB5		0.351064	0.138889	0.449123		0.380282		0.329839
PVALB	0.488889	0.398936	0.0416667	0.128788		0.464789	0.45625	0.329886
RPL13AP17	0.333333		0.388889	0.477366	0		0.45	0.329918
WISP2	0.244444	0.117021	0.791667	0.320076	0.1	0.380282	0.35625	0.329963
ARHGEF9	0.4	0.12766	0.125	0.681818	0.15	0.507042	0.31875	0.330039
ASS1	0.244444	0.404255	0.0555556	0.0587121	0.6	0.535211	0.4125	0.330097
C10orf54	0.177778	0.0102041	0.958333	0.428571	0		0.40625	0.330189
FAM43A	0.177778	0.183673	0.527778	0.498413	0.2		0.39375	0.330232
ASB8	0.288889	0.143617	0.138889	0.488636	0.55	0.239437	0.4625	0.330281
SLC25A27	0.2	0.591837	0.25	0.352381	0		0.5875	0.330286
SLC24A3	0.311111	0.430851	0.444444	0.268939	0.25	0.28169	0.325	0.330291
NFIA	0.133333	0.418367	0.805556	0.374603	0		0.25	0.33031
GDF10	0.111111	0.393617	0.597222	0.422348	0	0.338028	0.45	0.330332
GJD3	0.355556	0.540816	0.347222	0.27619	0.05		0.4125	0.330381
GLUD1		0.351064	0.0555556	0.261364	0.45	0.295775	0.56875	0.330418
SSTR1	0.288889	0.260638	0.166667	0.405303	0.05	0.591549	0.55	0.330435
ALPL	0.4	0.484043	0.166667	0.13447	0.2	0.422535	0.50625	0.330566
TRAK1	0.2	0.265957	0.111111	0.645833	0.15	0.366197	0.575	0.330586
PLCD3	0.244444	0.0714286	0.375	0.542857	0.35		0.4	0.330622
MEG3	0.355556	0.544444	0.0694444	0.350877	0.45	0.338028	0.20625	0.330657
CNR1	0.2	0.0957447	0.541667	0.539773	0.1	0.338028	0.5	0.330745
CAPN6	0.288889	0.340426	0.416667	0.244318		0.28169	0.4125	0.330748
PRCP	0.422222	0.569149	0.152778	0.217803	0.25	0.253521	0.45	0.330782
PJA2	0.155556	0.037234	0.736111	0.348485	0.25	0.394366	0.39375	0.330786
PLCD4	0.422222	0.122449	0.0555556	0.660317			0.39375	0.330859
CLDN8	0.355556	0.0425532	0.0277778	0.280303	0.55	0.309859	0.75	0.330864
STX8	0.111111	0.143617	0.569444	0.397727	0.4	0.338028	0.35625	0.330883
FOXN3	0.0444444	0.101064	0.888889	0.612698	0.05	0.225352	0.39375	0.330885
GRB14	0.311111	0.446809	0.0416667	0.267045	0.35	0.394366	0.50625	0.331035
TMEM229A	0.422222	0.204082		0.329218			0.36875	0.331068
CNTN6	0.2	0.478723	0.444444	0.410985	0	0.352113	0.43125	0.331074
PLAC9	0.0888889	0.0510204	0.902778	0.644444	0		0.3	0.331189
TPPP	0.155556	0.31383	0.472222	0.49053	0	0.380282	0.50625	0.331239
AGL	0.444444	0.138298	0.0694444	0.145833	0.7	0.366197	0.45625	0.331495
GIMAP7	0.311111	0.0918367	0.888889	0.253968	0.05		0.39375	0.331592
MYH10		0.643617	0.0972222	0.293561	0	0.380282	0.575	0.331614
FAM162B	0.111111	0.214286	0.555556	0.75873	0		0.35	0.331614
ADRA2A	0.155556	0.143617	0.347222	0.318182	0.5	0.338028	0.51875	0.331622
SMYD1	0.266667	0.244898	0.138889	0.495238			0.5125	0.331638
TIMP3	0.222222	0.505319	0.527778	0.456439	0.05	0.366197	0.19375	0.331672
TRAF6	0.244444	0.388298	0.430556	0.403509	0.05	0.380282	0.425	0.331727
EMP1	0.133333	0.0957447	0.805556	0.49053	0.1	0.197183	0.5	0.331764
SYNJ1	0.422222	0.191489	0.291667	0.498246	0.1	0.338028	0.48125	0.331843
PLD1	0.288889	0.175532	0.180556	0.299242	0.7	0.366197	0.3125	0.331845
TAT	0.4	0.329787	0.319444	0.130682		0.323944	0.4875	0.331893
CLEC4M	0.4	0.367021	0.291667	0.0227273		0.422535	0.4875	0.331908
PTX3	0.266667	0.106383	0.527778	0.456439	0.15	0.309859	0.50625	0.331911
DDO	0.6	0.351064	0.194444	0.454545	0	0.380282	0.34375	0.332012
KIAA0141		0.271277	0.347222	0.392045	0.05	0.394366	0.5375	0.332068
NDRG4	0.355556	0.202128	0.569444	0.354167	0.05	0.338028	0.45625	0.332225
LPA	0.422222	0.521277	0.0694444	0.0833333		0.422535	0.475	0.332302
KCNJ12		0.303191	0.0694444	0.34386	0.25	0.521127	0.50625	0.332312
HERC1	0.355556	0.228723	0.319444	0.617424	0	0.267606	0.5375	0.332322
UGT2B10	0.511111	0.193878		0.155556			0.46875	0.332324
C6orf225		0.510204	0.263889	0.219048	0.3		0.36875	0.332378
ROR1	0.4	0.244681	0.513889	0.486742	0	0.338028	0.34375	0.332441
PYGM	0.0444444	0.148936	0.625	0.378788		0.422535	0.375	0.332451
CLDN23	0.533333	0.0102041	0.25	0.47619	0.2		0.525	0.332455
BDKRB2	0.244444	0.159574	0.111111	0.431818	0.65	0.380282	0.35	0.332461
CYP46A1	0.133333	0.531915	0.138889	0.407197	0.3	0.366197	0.45	0.332504
INPP5B	0.444444	0.335106	0.486111	0.198864	0.15	0.338028	0.375	0.332508
RXFP1	0.622222	0.44898	0.305556	0.193651	0		0.425	0.332568
PHACTR3		0.734694	0.208333	0.0698413	0.2		0.45	0.332574
SLC27A6		0.196809	0.527778	0.299242		0.183099	0.45625	0.332635
LRRC7	0.266667	0.0612245	0.5	0.266667			0.56875	0.332662
SEC31B	0.4	0.297872	0.402778	0.246212	0	0.394366	0.5875	0.332675
MYOZ1	0.511111	0.462766	0.194444	0.318182	0.05	0.323944	0.46875	0.332742
MYO15B		0.233333	0.416667	0.555556	0	0.309859	0.48125	0.332777
TBC1D9	0.555556	0.218085	0.222222	0.299242	0.2	0.253521	0.58125	0.332839
C16orf62	0.422222	0.0851064	0.291667	0.342857	0.3	0.507042	0.38125	0.332878
CHPT1	0.377778	0.345745	0.0555556	0.666667	0.05	0.366197	0.46875	0.332956
TPCN1	0.466667	0.287234	0.0416667	0.570076	0.25	0.253521	0.4625	0.333095
TBC1D1	0.644444	0.31383	0.0416667	0.471591	0.05	0.535211	0.275	0.333106
RHBDD2		0.581633	0.0833333	0.450794	0.1		0.45	0.333152
SEMA3D	0.244444	0.297872	0.5	0.320076		0.380282	0.25625	0.333154
INCA1	0.333333	0.0714286		0.396825			0.53125	0.333209
SMARCD3	0.422222	0.303191	0.277778	0.494318	0.1	0.422535	0.3125	0.333221
SIGLEC11	0.511111	0.173469	0.430556	0.0698413			0.48125	0.333245
MUL1	0.244444	0.12234	0.347222	0.419048	0.3	0.450704	0.45	0.333394
MAP2K3	0.311111	0.473404	0.375	0.105263	0.25	0.394366	0.425	0.333449
DAO	0.577778	0.228723	0.0277778	0.289773		0.408451	0.46875	0.333542
DSTN	0.444444	0.382979	0.0972222	0.573864	0.1	0.323944	0.4125	0.333565
TMEM53		0.281915	0.0277778	0.225379	0.5	0.478873	0.4875	0.333574
TAB2	0.488889	0.117021	0.111111	0.283951	0.5	0.309859	0.525	0.33369
NDEL1	0.2	0.255319	0.763889	0.128788	0.35	0.28169	0.35625	0.333705
SGCE	0.155556	0.148936	0.652778	0.719697	0.1	0.253521	0.30625	0.33382
PCDH19	0.155556	0.204082	0.333333	0.253968	0.5		0.55625	0.333865
NIT1	0.533333	0.0957447	0.111111	0.397727	0.2	0.492958	0.50625	0.333875
P2RX1	0.644444	0.0531915	0.611111	0.310606	0	0.380282	0.3375	0.333876
CREBL2	0.133333	0.255319	0.680556	0.268939	0.15	0.380282	0.46875	0.333883
FAM65A	0.222222	0.68617	0.25	0.386364	0	0.323944	0.46875	0.333921
TBXA2R	0.377778	0.452128	0.513889	0.0681818	0.15	0.338028	0.4375	0.333929
PMM1	0.466667	0.12234	0.319444	0.450758	0.1	0.253521	0.625	0.333961
PRRT2	0.511111	0.234694	0.402778	0.549206	0.1		0.20625	0.334007
DHRS3		0.351064	0.333333	0.433712	0.15	0.323944	0.4125	0.334092
SNX9	0.266667	0.102041	0.111111	0.244318	0.75		0.53125	0.334231
IER2	0.244444	0.659574	0.444444	0.0877193	0.05	0.309859	0.54375	0.334256
ZNF132	0.377778	0.207447	0.222222	0.424242		0.267606	0.50625	0.334257
PABPC5	0.222222	0.22449	0.444444	0.336508			0.44375	0.334283
EGR3	0.177778	0.558511	0.5	0.210227	0.15	0.225352	0.51875	0.334374
C9orf5		0.540816	0.0138889	0.535985	0		0.58125	0.334388
ALB	0.511111	0.468085	0.0277778	0.109848		0.408451	0.48125	0.334421
RASIP1	0.0666667	0.382979	0.736111	0.376894	0.05	0.253521	0.475	0.334453
SMAD3	0.155556	0.207447	0.291667	0.660985	0.45	0.338028	0.2375	0.334455
WDR20	0.222222	0.142857	0.0833333	0.533333	0.55		0.475	0.334458
GSTK1	0.333333	0.345745	0.138889	0.515152	0.2	0.295775	0.5125	0.334485
COL4A5	0.6	0.148936	0.0833333	0.479167	0.35	0.43662	0.24375	0.334544
RDX		0.292553	0.277778	0.532197	0.15	0.267606	0.4875	0.334606
FNBP1		0.0691489	0.833333	0.549242	0	0.225352	0.33125	0.334721
MOGAT2	0.577778	0.111702	0.138889	0.185606		0.394366	0.6	0.334724
UBB	0.644444	0.191489	0.0277778	0.463158	0.1	0.478873	0.4375	0.334749
LDLRAD2	0.266667	0.27551		0.403175			0.39375	0.334775
NHSL1	0.444444	0.0714286	0.0555556	0.674897	0.15		0.6125	0.334804
UGT3A1	0.555556	0.397959	0.0694444	0.28254			0.36875	0.33485
OSBPL11	0.288889	0.111702	0.569444	0.373106	0.05	0.521127	0.43125	0.335074
INPP1	0.2	0.255319	0.861111	0.270833	0.05	0.295775	0.4125	0.335077
PHLPP1	0.222222	0.255319	0.166667	0.460317	0.3	0.422535	0.51875	0.335116
OLFM3		0.132653	0.291667	0.44127			0.475	0.335147
AKR7L		0.285714		0.263492			0.45625	0.335152
NRG2	0.177778	0.319149	0.291667	0.42803		0.450704	0.34375	0.33518
LHFP	0.0444444	0.37234	0.805556	0.393939	0	0.267606	0.4625	0.335198
GCH1		0.340426	0.0833333	0.104167	0.5	0.408451	0.575	0.335229
MOCS2	0.177778	0.420213	0.0972222	0.481061	0.3	0.352113	0.51875	0.335305
SPATA18		0.265306	0.875	0.136508	0.15		0.25	0.335363
DACH1	0.466667	0.893617	0.0277778	0.0587121	0	0.507042	0.39375	0.335367
USP47		0.319149	0.236111	0.403409	0.15	0.422535	0.48125	0.335409
DNAH1	0.222222	0.244898	0.472222	0.485714	0.05		0.5375	0.335426
WDTC1	0.177778	0.340426	0.138889	0.369318	0.3	0.535211	0.4875	0.335589
RNF123	0.533333	0.617021	0.0277778	0.185965	0	0.422535	0.5625	0.33559
ANKS1A	0.422222	0.367021	0.5	0.198864	0.05	0.323944	0.4875	0.33565
VAPA		0.0585106	0.111111	0.670455	0.1	0.549296	0.525	0.335729
KIRREL3	0.377778	0.27551	0.263889	0.355556			0.40625	0.335796
SLC25A42	0.288889	0.393617	0.138889	0.359848	0.1	0.507042	0.5625	0.335827
LRRC55	0.4	0.418367	0.25	0.111111			0.5	0.335896
BOK	0.133333	0.62234	0.194444	0.352273	0.2	0.380282	0.46875	0.335918
CD36	0.111111	0.0585106	0.916667	0.484848	0	0.28169	0.5	0.336118
DOK4	0.444444	0.159574	0.583333	0.424242	0	0.422535	0.31875	0.336126
EPS15	0.133333	0.260638	0.625	0.477273	0	0.28169	0.575	0.336133
SATB1	0.422222	0.404255	0.194444	0.179924	0.25	0.408451	0.49375	0.33615
ASAP3	0.533333	0.101064	0.0694444	0.819048	0.05	0.323944	0.45625	0.336155
PTRF	0.133333	0.271277	0.944444	0.441288	0	0.338028	0.225	0.336196
HSD11B2	0.622222	0.0319149	0.0138889	0.600379	0.25	0.422535	0.4125	0.336206
PON3	0.333333	0.388298	0.125	0.129825	0.65	0.295775	0.43125	0.336211
ACYP2	0.0888889	0.43617	0.652778	0.253788	0.15	0.253521	0.51875	0.336271
DDX19B	0.422222	0.22449	0.666667	0.104762	0.1		0.5	0.336357
CRYZL1	0.244444	0.0957447	0.625	0.570076	0.1	0.338028	0.38125	0.336363
STON2	0.311111	0.346939	0.208333	0.333333	0.4		0.41875	0.336411
THBD	0.177778	0.329787	0.819444	0.193182	0.05	0.253521	0.53125	0.336423
FLNC	0.355556	0.170213	0.416667	0.543561	0.45	0.225352	0.19375	0.336443
RAF1	0.533333	0.154255	0.111111	0.727273	0.05	0.267606	0.5125	0.336583
ATP8B4	0.511111	0.212766	0.416667	0.191288		0.28169	0.40625	0.336629
ARAF	0.444444	0.409574	0.180556	0.344697	0.1	0.408451	0.46875	0.336639
ENTPD3		0.117021	0.0694444	0.410985	0.65	0.422535	0.35	0.336664
PPM1A	0.466667	0.0797872	0.0138889	0.494318	0.2	0.521127	0.58125	0.33672
SPNS2	0.466667	0.938776	0.0277778	0.180952	0		0.40625	0.336737
KANK3	0.133333	0.37234	0.722222	0.349206	0	0.267606	0.5125	0.336744
SMG6	0.266667	0.367021	0.472222	0.414773	0	0.43662	0.4	0.336758
CCDC153	0.311111	0.418367	0.208333	0.495238	0.1		0.4875	0.336758
RBKS		0.143617	0.236111	0.195076	0.65	0.295775	0.5	0.336763
HOXB5	0.311111	0.542553	0.0972222	0.297348	0.05	0.591549	0.46875	0.336933
TJP1	0.0666667	0.234043	0.305556	0.645833	0.05	0.28169	0.775	0.33697
GABRB3	0.466667	0.265957	0.166667	0.17803	0.25	0.450704	0.58125	0.337039
CLIP4		0.218085	0.305556	0.498413	0.3	0.450704	0.25	0.337126
GPS2	0.422222	0.106383	0.152778	0.65614	0.2	0.422535	0.4	0.337151
ABLIM3		0.255319	0.847222	0.17803	0.05	0.15493	0.5375	0.337167
ACO2	0.266667	0.0744681	0.0833333	0.533333	0.35	0.521127	0.53125	0.337168
ZDHHC3	0.2	0.340426	0.0555556	0.731061	0.15	0.408451	0.475	0.337213
CROT	0.644444	0.148936	0.0277778	0.473485	0.35	0.309859	0.40625	0.33725
MRPL34	0.444444	0.138298	0.0416667	0.257576	0.45	0.478873	0.55	0.337265
TYRP1	0.555556	0.303191	0.0277778	0.484848	0.1	0.352113	0.5375	0.337284
ZFYVE28	0.6	0.0816327	0.458333	0.365079	0.05		0.46875	0.337299
TRPM3	0.288889	0.505319	0.0277778	0.445076		0.338028	0.41875	0.337307
TSPYL2	0.288889	0.404255	0.555556	0.399621	0.1	0.338028	0.275	0.337336
LZTFL1	0.377778	0.68617	0.0972222	0.30303	0.2	0.309859	0.3875	0.337366
DEFB1	0.555556	0.170213	0.0416667	0.323864	0.6	0.352113	0.31875	0.337452
REC8	0.577778	0.265957	0.180556	0.285714	0.05	0.521127	0.48125	0.337483
CLIC6	0.377778	0.255102	0.402778	0.114286	0.6		0.275	0.337491
CYP4A22		0.510638	0.0416667	0.208333		0.408451	0.51875	0.337568
USP12	0.288889	0.452128	0.305556	0.340909	0.1	0.394366	0.48125	0.337585
GPR126		0.319149	0.736111	0.193182	0.15	0.352113	0.275	0.337592
FBXO17	0.244444			0.462121			0.30625	0.337605
NEIL1	0.266667	0.25	0.208333	0.304924	0.4	0.352113	0.58125	0.337612
PAPPA2	0.244444	0.420213	0.0277778	0.456439		0.408451	0.46875	0.337679
RPH3AL	0.355556	0.351064	0.402778	0.183712	0.1	0.352113	0.61875	0.33771
MMRN2	0.133333	0.228723	0.861111	0.429924	0	0.323944	0.3875	0.337791
KCNN2		0.510638	0.0833333	0.0757576	0.2	0.56338	0.59375	0.33781
PPL	0.222222	0.569149	0.458333	0.221591	0.15	0.338028	0.40625	0.337939
RAMP3	0.288889	0.478723	0.694444	0.0984848	0	0.380282	0.425	0.337975
PPP2R5A	0.155556	0.260638	0.236111	0.871212	0.05	0.267606	0.525	0.338018
SLC30A4	0.266667	0.239362	0.0694444	0.448864		0.422535	0.58125	0.33802
DPF3	0.4	0.420213	0.180556	0.181818		0.408451	0.4375	0.33809
SPTAN1	0.244444	0.393617	0.208333	0.782197	0	0.394366	0.34375	0.338101
PRX	0.577778	0.468085	0.0833333	0.479167	0	0.352113	0.40625	0.338104
GATA2	0.466667	0.31383	0.152778	0.401515	0.05	0.450704	0.53125	0.338106
TSPYL4	0.444444	0.569149	0.0694444	0.458333	0.05	0.394366	0.38125	0.338141
WDFY3	0.311111	0.388298	0.208333	0.301136	0.2	0.352113	0.60625	0.338177
TMEM72	0.622222	0.0408163	0.0138889	0.507937			0.50625	0.338223
TECPR2	0.222222	0.351064	0.305556	0.669841	0.05	0.338028	0.43125	0.33828
TCEAL5	0.466667	0.0612245		0.425397			0.4	0.338322
GRK5	0.155556	0.37766	0.944444	0.257576	0	0.352113	0.28125	0.338371
TBC1D17	0.0888889	0.446809	0.152778	0.564394	0.05	0.591549	0.475	0.338488
TMEM111		0.207447	0.0555556	0.657197	0.2	0.380282	0.53125	0.338622
SLIT3		0.0904255	0.791667	0.433712	0	0.366197	0.35	0.338667
SULT1B1	0.466667	0.0797872	0.402778	0.219697		0.394366	0.46875	0.338674
NPR3	0.244444	0.446809	0.180556	0.25947	0.2	0.464789	0.575	0.338724
FAM65C	0.311111	0.346939	0.291667	0.288889	0.35		0.44375	0.338726
FAM55A		0.0816327	0.486111	0.4			0.3875	0.338811
TSPAN11	0.422222	0.214286	0.430556	0.222222	0.3		0.44375	0.338839
SERPINA4		0.542553	0.125	0.0982456		0.366197	0.5625	0.338899
SLITRK2	0.355556	0.132653	0.569444	0.161905			0.475	0.338912
PCF11	0.244444	0.223404	0.652778	0.460227	0.05	0.15493	0.5875	0.33904
SLC25A30		0.388298	0.0833333	0.524621	0.2	0.338028	0.5	0.339047
SPOCK2	0.733333	0.414894	0.138889	0.295455	0	0.309859	0.48125	0.339097
SPARCL1	0.2	0.101064	0.902778	0.664773	0	0.267606	0.2375	0.339103
LPAL2	0.422222	0.430851	0.208333	0.108772		0.408451	0.45625	0.339147
PLAGL1		0.398936	0.819444	0.352273	0.05	0.183099	0.23125	0.339167
F3	0.2	0.478723	0.222222	0.172348	0.5	0.352113	0.45	0.339344
NACAD	0.311111	0.175532	0.5	0.355556	0.3	0.464789	0.26875	0.339391
WDR38		0.285714	0.333333	0.390476	0.2		0.4875	0.339405
ARHGAP5	0.244444	0.414894	0.0694444	0.623106	0.25	0.380282	0.39375	0.339417
GNG11	0.0222222	0.276596	0.888889	0.403409	0.05	0.309859	0.425	0.339425
AADAC	0.0888889	0.585106	0.458333	0.267045	0.2	0.295775	0.48125	0.339486
SHD	0.422222	0.102041	0.291667	0.431746			0.45	0.339535
FBXL7	0.244444	0.223404	0.75	0.532197	0.1	0.183099	0.34375	0.339556
TAGLN		0.234043	0.555556	0.389474	0.3	0.295775	0.2625	0.339558
ATP6V1G2	0.422222	0.175532	0.0972222	0.50947		0.352113	0.48125	0.339635
GSTA1	0.577778	0.202128	0.194444	0.291667	0.35	0.323944	0.4375	0.339637
BBS2	0.4	0.693878	0.0555556	0.48254	0.05		0.35625	0.339704
TBX5	0.2	0.595745	0.361111	0.325758	0	0.464789	0.43125	0.339807
LSAMP	0.622222	0.601064	0.222222	0.248106	0	0.478873	0.20625	0.33982
KCNJ15	0.466667	0.718085	0.0694444	0.155303	0.1	0.450704	0.41875	0.33985
XPA	0.288889	0.37766	0.263889	0.49053	0.25	0.352113	0.35625	0.339904
RAB17	0.622222	0.452128	0.0416667	0.153409	0.05	0.366197	0.69375	0.33991
PTGER3	0.155556	0.324468	0.152778	0.435606	0.5	0.323944	0.4875	0.339979
ASMTL	0.555556	0.542553	0.166667	0.316288	0.1	0.267606	0.43125	0.339988
CRAT	0.355556	0.154255	0.152778	0.231061	0.5	0.323944	0.6625	0.340013
SUOX		0.345745	0.0277778	0.229167	0.45	0.394366	0.59375	0.340134
SAMD5	0.377778	0.520408	0.0555556	0.180952	0.2		0.70625	0.340157
PLN	0.311111	0.12766	0.611111	0.418561	0.25	0.338028	0.325	0.34021
WNT11	0.133333	0.718085	0.388889	0.172348	0.15	0.394366	0.425	0.340289
CWC25	0.355556	0.393617	0.333333	0.345679	0.05	0.478873	0.425	0.340294
ARC	0.355556	0.478723	0.388889	0.333333	0	0.394366	0.43125	0.340302
GABARAPL2	0.422222	0.212766	0.111111	0.399621	0.35	0.380282	0.50625	0.340322
LCN12		0.438776	0.0833333	0.314286			0.525	0.340349
HEMK1	0.666667	0.462766	0.0277778	0.409091	0.05	0.366197	0.4	0.340357
GIMAP1	0.2	0.142857	0.916667	0.301587	0		0.48125	0.340394
IQSEC2		0.345745	0.0694444	0.295455	0.4	0.507042	0.425	0.340448
RASD1		0.306122	0.0833333	0.225397	0.5		0.5875	0.340471
RND3		0.244681	0.916667	0.0397727	0.4	0.211268	0.23125	0.340606
CLEC1A	0.0666667	0.319149	0.875	0.392045	0	0.28169	0.45	0.34065
SNRPN		0.388298	0.0555556	0.469697	0.1	0.492958	0.5375	0.340668
PCK2	0.6	0.297872	0.0694444	0.202652	0.25	0.464789	0.5	0.34068
AGXT	0.466667	0.457447	0.0694444	0.223485		0.352113	0.475	0.340693
TNF	0.511111	0.446809	0.305556	0.284091	0.05	0.338028	0.45	0.340799
TUBE1		0.704082	0.416667	0.133333	0.1		0.35	0.340816
MGAM	0.333333	0.276596	0.138889	0.433712		0.338028	0.525	0.340926
GLRX	0.511111	0.276596	0.180556	0.217803	0.15	0.507042	0.54375	0.34098
DNAJC28	0.266667	0.276596	0.0972222	0.51746		0.394366	0.49375	0.34101
EFS	0.355556	0.228723	0.375	0.229167	0.6	0.380282	0.21875	0.341068
BLCAP	0.0888889	0.691489	0.0555556	0.363636	0.3	0.507042	0.38125	0.341123
AMY2B	0.288889	0.214286		0.536508			0.325	0.341171
FIGN	0.155556	0.285714	0.5	0.4	0.15		0.55625	0.341253
REP15	0.4	0.0816327		0.390476			0.49375	0.341465
SUN2	0.288889	0.18617	0.763889	0.263374	0.05	0.28169	0.55625	0.341466
LAMB2	0.222222	0.457447	0.680556	0.329545	0	0.338028	0.3625	0.341471
ABCC13	0.466667	0.0408163	0.305556	0.438095			0.45625	0.341477
SESN2	0.377778	0.0714286	0.166667	0.571429	0.4		0.4625	0.341634
SLC48A1	0.0888889	0.595745	0.0555556	0.647619	0.15	0.422535	0.43125	0.341656
SLC12A6	0.333333	0.351064	0.0416667	0.496212	0.3	0.394366	0.475	0.341663
C9orf71		0.704082	0.0833333	0.273016			0.30625	0.34167
XPNPEP2	0.222222	0.37766	0.0416667	0.410985		0.478873	0.51875	0.341693
PDE1A	0.288889	0.207447	0.0416667	0.285985	0.5	0.43662	0.63125	0.341694
PENK	0.333333	0.308511	0.583333	0.469697	0.1	0.309859	0.2875	0.341748
FZD4	0.0666667	0.292553	0.652778	0.373106	0	0.352113	0.65625	0.341924
PTCH1	0.222222	0.526596	0.305556	0.445076	0	0.394366	0.5	0.341974
UGT2B15		0.159574	0.444444	0.263158		0.323944	0.51875	0.341974
EHHADH	0.244444	0.170213	0.138889	0.138258	0.65	0.464789	0.5875	0.342013
ZNF483	0.377778	0.346939	0.333333	0.35873			0.29375	0.342106
RELL1	0.133333	0.0102041	0.944444	0.339683	0.2		0.425	0.342111
SLAIN1	0.444444	0.214286	0.25	0.212698	0.3		0.63125	0.342113
ZNF44	0.577778	0.228723	0.138889	0.431818	0.1	0.380282	0.5375	0.342141
TMEM192	0.155556	0.734694	0.0416667	0.339683	0.25		0.53125	0.342141
AGBL1	0.422222	0.479592	0.291667	0.403175	0		0.45625	0.342151
ADAMTS15	0.222222	0.408163	0.138889	0.460317			0.48125	0.342168
CLN5	0.244444	0.462766	0.0555556	0.380682	0.35	0.464789	0.4375	0.342248
FAM107B		0.0408163	0.152778	0.336508	0.55		0.63125	0.34227
TJP3		0.106383	0.0833333	0.452652	0.45	0.43662	0.525	0.342331
FOLR1	0.444444	0.611702	0.0555556	0.30303	0.1	0.394366	0.4875	0.342371
KCNK17	0.511111	0.55102	0.444444	0.0857143	0		0.4625	0.342465
GATA6	0.4	0.531915	0.347222	0.242424	0.05	0.450704	0.375	0.342467
SLC17A8	0.533333	0.0510204	0.541667	0.136508			0.45	0.342506
TRAPPC10	0.511111	0.212766	0.138889	0.555556	0	0.43662	0.54375	0.34267
UQCRFS1	0.355556	0.101064	0.0416667	0.541667		0.422535	0.59375	0.342706
CSRNP3	0.377778	0.351064	0.0694444	0.466667		0.478873	0.3125	0.342721
TMEM116	0.466667	0.367347	0.0555556	0.473016	0.3		0.39375	0.342723
AGXT2L2		0.0204082	0.930556	0.219048	0.05		0.49375	0.342752
CENPC1		0.361702	0.597222	0.333333	0.15	0.239437	0.375	0.342782
KNG1	0.422222	0.319149	0.0138889	0.424242		0.408451	0.46875	0.342784
UBE2D3	0.288889	0.180851	0.527778	0.346591	0.1	0.492958	0.4625	0.342795
HADHA	0.244444	0.0797872	0.444444	0.289773	0.35	0.422535	0.56875	0.342819
DECR1	0.333333	0.207447	0.0416667	0.255682	0.5	0.43662	0.625	0.342821
ENTPD5	0.333333	0.0691489	0.0416667	0.268939		0.56338	0.78125	0.342953
MORN5		0.285714	0.291667	0.412698	0.2		0.525	0.343016
SLC25A11	0.333333	0.148936	0.0416667	0.346591	0.45	0.605634	0.475	0.343023
C9orf7		0.234043	0.0416667	0.477273	0.4	0.380282	0.525	0.343044
DNMBP	0.2	0.531915	0.0277778	0.297348	0.4	0.394366	0.55	0.343058
FAM65B		0.271277	0.847222	0.228571	0.1	0.267606	0.34375	0.343071
SLC28A2	0.577778	0.196809	0.0555556	0.445076		0.352113	0.43125	0.343097
FHL5	0.155556	0.212766	0.75	0.492424	0	0.366197	0.425	0.343135
NCALD		0.478723	0.347222	0.3125	0	0.295775	0.625	0.343203
LRP1B		0.441489	0.0833333	0.473485		0.380282	0.3375	0.343218
C11orf71		0.255319	0.0694444	0.268939	0.35	0.478873	0.6375	0.343346
CD1C	0.511111	0.255319	0.583333	0.223485	0.05	0.323944	0.45625	0.343349
CYP2B7P1		0.361702	0.527778	0.204545	0.05	0.422535	0.49375	0.343385
HAO1	0.622222	0.457447	0.0972222	0.117424		0.309859	0.45625	0.343404
ALLC	0.511111	0.521277	0.0833333	0.100379		0.394366	0.45	0.343411
TMEM59		0.12766	0.0972222	0.414773	0.6	0.352113	0.46875	0.34342
MMP24	0.4	0.414894	0.0694444	0.431818	0.2	0.450704	0.4375	0.34348
HBEGF	0.311111	0.452128	0.472222	0.329545	0	0.352113	0.4875	0.343517
TADA2B	0.377778	0.112245	0.138889	0.495238	0.35		0.5875	0.343608
JAM3	0.311111	0.196809	0.736111	0.492424	0	0.28169	0.3875	0.343664
ACADSB	0.466667	0.276596	0.0555556	0.13447	0.4	0.422535	0.65	0.343689
CLCN6	0.333333	0.281915	0.319444	0.518939	0	0.408451	0.54375	0.34369
C1orf213		0.285714	0.263889	0.412698	0.3		0.45625	0.34371
KLRG2		0.5	0.125	0.387302	0.2		0.50625	0.34371
HSD17B4	0.4	0.537234	0.125	0.356061	0.05	0.225352	0.7125	0.343735
KLRF1		0.25	0.763889	0.149621	0.1	0.323944	0.475	0.343742
PRDM16	0.244444	0.494681	0.0416667	0.390152	0.15	0.591549	0.49375	0.343749
PPP6C	0.244444	0.239362	0.0694444	0.638258	0.1	0.521127	0.59375	0.343769
DPP10	0.577778	0.112245	0.388889	0.15873			0.48125	0.343778
AKAP6	0.266667	0.329787	0.291667	0.431818		0.380282	0.3625	0.343787
PURA	0.177778	0.12766	0.638889	0.558712	0.1	0.309859	0.49375	0.343807
EFNB1	0.2	0.62766	0.194444	0.439394	0.15	0.464789	0.33125	0.343934
SGK2	0.111111	0.12234	0.0416667	0.456439	0.85	0.352113	0.475	0.344096
RBPMS	0.0888889	0.494681	0.75	0.403409	0.2	0.253521	0.21875	0.344179
MAMLD1	0.288889	0.281915	0.458333	0.507937	0.2	0.309859	0.3625	0.344205
FLVCR2	0.777778	0.0691489	0.347222	0.319444	0.05	0.352113	0.49375	0.344208
TBX2	0.266667	0.446809	0.430556	0.460227	0	0.43662	0.36875	0.344233
PITPNM3	0.577778	0.228723	0.138889	0.418561	0.3	0.352113	0.39375	0.344259
RBP5	0.711111	0.153061	0.0833333	0.2	0.45		0.46875	0.344376
PLG	0.533333	0.526596	0.0416667	0.143939		0.295775	0.525	0.344385
SPRYD4	0.377778	0.102041	0.0972222	0.133333	0.75		0.60625	0.344437
FBXO33	0.244444	0.489796	0.125	0.47619	0.15		0.58125	0.344447
C8orf4	0.555556	0.265957	0.0972222	0.0606061	0.3	0.450704	0.68125	0.344471
MYO1C	0.0666667	0.111702	0.805556	0.420455	0.05	0.507042	0.45	0.344489
CILP	0.377778	0.0851064	0.222222	0.174242	0.55	0.464789	0.5375	0.34452
MGAT3	0.2	0.388298	0.5	0.416667	0	0.450704	0.45625	0.34456
C17orf108		0.398936	0.180556	0.511111	0.1	0.352113	0.525	0.344619
PYY	0.377778	0.037234	0.291667	0.407197		0.478873	0.475	0.344625
CXCR1	0.222222	0.531915	0.208333	0.165079	0.3	0.422535	0.5625	0.344655
CLEC4G	0.266667	0.0816327	0.444444	0.0190476	0.75		0.50625	0.344674
APBA1	0.288889	0.223404	0.347222	0.357955		0.394366	0.45625	0.344681
NME5	0.444444	0.478723	0.236111	0.181818	0.25	0.366197	0.45625	0.344792
SH3GL2	0.555556	0.361702	0.0277778	0.285985		0.394366	0.44375	0.344856
GPLD1	0.177778	0.31383	0.472222	0.367424		0.28169	0.45625	0.344866
GULP1		0.223404	0.0694444	0.401515	0.45	0.28169	0.64375	0.344967
SLC16A9	0.555556	0.0714286	0.0555556	0.393651	0.6		0.39375	0.34499
EPHB6	0.511111	0.335106	0.541667	0.278409	0	0.323944	0.425	0.345034
GPC5	0.355556	0.31383	0.0416667	0.488636		0.408451	0.4625	0.345107
AMPH	0.4	0.25	0.0555556	0.234848	0.65	0.394366	0.43125	0.345146
KIAA0513		0.0425532	0.5	0.541667	0.1	0.492958	0.39375	0.345155
AKT3	0.2	0.308511	0.694444	0.304924	0.05	0.295775	0.5625	0.345165
EPGN		0.265306		0.295238			0.475	0.345181
CRADD	0.355556	0.0957447	0.25	0.369318	0.5	0.352113	0.49375	0.345212
RUSC2	0.177778	0.547872	0.513889	0.367424	0.05	0.366197	0.39375	0.345273
SMCR7		0.132653	0.513889	0.51746	0.1		0.4625	0.3453
NRN1	0.0888889	0.382979	0.708333	0.352273	0.1	0.253521	0.53125	0.345321
LTK	0.511111	0.196809	0.236111	0.172348	0.3	0.56338	0.4375	0.345323
C7orf63		0.595745	0.277778	0.266667	0.05	0.394366	0.4875	0.345343
ZFAND5		0.611702	0.444444	0.295455	0.1	0.239437	0.38125	0.345381
CDHR5	0.622222	0.0904255	0.25	0.382716		0.352113	0.375	0.345413
RGS11		0.393617	0.361111	0.251894	0	0.422535	0.64375	0.345485
SP2	0.111111	0.297872	0.236111	0.799242	0	0.43662	0.5375	0.345494
KLHL3	0.355556	0.601064	0.0416667	0.416667	0.15	0.422535	0.43125	0.345534
TINAG	0.422222	0.0918367	0.0694444	0.638095			0.50625	0.34557
IFT74	0.377778	0.329787	0.138889	0.32197	0.3	0.394366	0.55625	0.345577
ROBO4	0.111111	0.521277	0.791667	0.325758	0	0.338028	0.33125	0.345584
ADD3		0.574468	0.111111	0.481061	0.2	0.450704	0.25625	0.345599
BCKDHB	0.311111	0.367021	0.0416667	0.138258	0.65	0.323944	0.5875	0.345643
CLRN3	0.511111	0.0918367	0.486111	0.120635			0.51875	0.345689
PRKD1	0.266667	0.484043	0.236111	0.481061	0.2	0.295775	0.45625	0.345701
STOX2	0.266667	0.0102041	0.736111	0.530159	0.3		0.23125	0.345732
SNX19	0.288889	0.37234	0.0555556	0.482955	0.35	0.408451	0.4625	0.345813
BNC2		0.218085	0.319444	0.335227	0.45	0.408451	0.34375	0.345826
FMN1		0.204082	0.361111	0.495238	0.15		0.51875	0.345836
GNAO1	0.333333	0.202128	0.555556	0.0984848	0.6	0.338028	0.29375	0.345897
ZNF175	0.4	0.276596	0.361111	0.416667	0.25	0.323944	0.39375	0.34601
RAB33B	0.155556	0.5	0.347222	0.172348	0.45	0.309859	0.4875	0.346069
TPPP2	0.577778	0.397959	0.180556	0.142857			0.43125	0.34608
SLITRK3	0.444444	0.154255	0.388889	0.267045		0.309859	0.5125	0.346166
CYP39A1	0.333333	0.781915	0.0972222	0.0435606	0.3	0.323944	0.54375	0.346246
CUBN	0.244444	0.446809	0.0694444	0.431818		0.535211	0.35	0.346288
DNAJB5	0.4	0.207447	0.166667	0.469697	0.5	0.380282	0.3	0.346299
MXI1	0.133333	0.0744681	0.819444	0.310606	0.45	0.267606	0.36875	0.346315
SLMAP		0.102041	0.152778	0.726984	0.45		0.3	0.346361
RCVRN	0.133333	0.430851	0.277778	0.248106		0.450704	0.5375	0.346379
C17orf103		0.479592	0.180556	0.596825	0		0.475	0.346395
WHAMM	0.244444	0.153061	0.736111	0.27619	0.15		0.51875	0.346426
SLC2A4	0.0666667	0.356383	0.180556	0.513258		0.549296	0.4125	0.346443
GIMAP6		0.212766	0.902778	0.316288	0	0.197183	0.45	0.346502
FUT6	0.555556	0.382979	0.0277778	0.221591		0.422535	0.46875	0.346531
TRPV3		0.132653	0.569444	0.196825			0.4875	0.346606
SFTPD	0.488889	0.287234	0.708333	0.267045	0.05	0.225352	0.4	0.346693
MUDENG		0.111702	0.0416667	0.387302	0.45	0.521127	0.56875	0.346758
L3MBTL4	0.333333	0.55102	0.111111	0.460317	0.35		0.275	0.346797
PTGS2	0.244444	0.526596	0.458333	0.140152	0.3	0.352113	0.40625	0.346841
BAG1	0.488889	0.111702	0.0416667	0.397727	0.45	0.394366	0.54375	0.346872
B3GNT7	0.533333	0.0714286	0.569444	0.250794	0.2		0.45625	0.346875
PTPRZ1		0.138298	0.291667	0.316288	0.45	0.422535	0.4625	0.346881
DACT2		0.367347	0.208333	0.365079	0.35		0.44375	0.346902
SCN4B	0.0666667	0.0714286	0.861111	0.663492	0		0.41875	0.346908
IQSEC3	0.377778	0.590426	0.25	0.331439	0	0.422535	0.45625	0.346918
CYP27A1	0.666667	0.361702	0.388889	0.329545	0	0.394366	0.2875	0.346953
GPT	0.311111	0.0851064	0.152778	0.132576	0.95	0.309859	0.4875	0.34699
ACTG2		0.159574	0.763889	0.653409	0	0.323944	0.18125	0.347011
RASSF8	0.311111	0.404255	0.0277778	0.397727	0.3	0.56338	0.425	0.347036
KAT5	0.444444	0.223404	0.458333	0.416667	0.1	0.323944	0.4625	0.347042
RRAS2	0.311111	0.223404	0.0694444	0.606061	0.4	0.338028	0.48125	0.347043
GNAQ	0.155556	0.0797872	0.694444	0.547348	0	0.408451	0.54375	0.347048
TMEM108	0.466667	0.102041	0.319444	0.68254	0.1		0.4125	0.347199
OTOP2	0.622222	0	0.375	0.28254			0.45625	0.347202
BEST2	0.333333	0.0478723	0.375	0.464015		0.338028	0.525	0.347208
ENTPD8	0.6	0.0816327		0.269841			0.4375	0.347243
RAPGEF2	0.133333	0.393617	0.736111	0.30303	0	0.352113	0.5125	0.347243
NR4A2	0.311111	0.478723	0.527778	0.181818	0.15	0.28169	0.5	0.347303
CYP2C18	0.333333	0.191489	0.347222	0.1875	0.65	0.309859	0.4125	0.347415
SLC9A1	0.577778	0.0425532	0.305556	0.378788	0.25	0.464789	0.4125	0.347423
ZNF442	0.222222	0.414894	0.0833333	0.577652		0.380282	0.40625	0.347439
UBR3	0.133333	0.653061	0.194444	0.447619	0.1		0.55625	0.347451
MED11		0.122449	0.152778	0.380952	0.6		0.48125	0.347486
HAAO	0.333333	0.537234	0.180556	0.123106	0.55	0.352113	0.35625	0.347513
ARHGAP23		0.663265	0.152778	0.377778	0.2		0.34375	0.347514
LPIN2	0.555556	0.319149	0.0972222	0.278409	0.35	0.295775	0.5375	0.347659
PPFIBP2	0.555556	0.441489	0.125	0.215909	0.4	0.408451	0.2875	0.347701
PIGZ	0.177778	0.101064	0.25	0.784091	0.15	0.521127	0.45	0.347723
ZBTB7A	0.311111	0.281915	0.486111	0.337121	0.05	0.43662	0.53125	0.347733
RFX2	0.111111	0.281915	0.916667	0.318182	0	0.450704	0.35625	0.347833
NEURL4	0.311111	0.153061	0.263889	0.577778	0.25		0.53125	0.347848
SLC25A23	0.222222	0.0904255	0.0416667	0.475379	0.75	0.43662	0.41875	0.347866
KCNIP1		0.457447	0.166667	0.299242		0.366197	0.45	0.347911
BAZ2B	0.266667	0.569149	0.458333	0.285985	0.1	0.380282	0.375	0.347916
RAMP2	0.0666667	0.441489	0.722222	0.456439	0	0.380282	0.36875	0.347978
SYNPO	0.177778	0.164894	0.847222	0.429924	0.15	0.309859	0.35625	0.34799
C9orf102		0.387755	0.569444	0.301587	0.1		0.38125	0.348007
SLC35F1	0.133333	0.0918367	0.680556	0.396825			0.4375	0.34801
TSC1	0.266667	0.409574	0.0833333	0.738636	0.05	0.394366	0.49375	0.348047
TGFB1I1	0.311111	0.287234	0.638889	0.38447	0.05	0.408451	0.35625	0.348058
ABCD2	0.155556	0.361702	0.347222	0.418561		0.43662	0.36875	0.348068
TRIM50		0.418367	0.0416667	0.463492			0.46875	0.348069
SCN3B		0.212766	0.402778	0.335227		0.352113	0.4375	0.348077
KCNIP2	0.0444444	0.425532	0.388889	0.448864	0.2	0.478873	0.45	0.348086
ANXA3		0.904255	0.166667	0.143939	0	0.267606	0.60625	0.34812
CDH16	0.444444	0.468085	0.0277778	0.426136		0.309859	0.4125	0.348134
DDX25	0.511111	0.37766	0.0138889	0.339015		0.366197	0.48125	0.348187
TTC28	0.288889	0.138298	0.75	0.674242	0	0.267606	0.31875	0.348255
ADAMTSL2	0.533333	0.68617	0.236111	0.0643939	0	0.43662	0.48125	0.348268
HSD17B8	0.377778	0.361702	0.0138889	0.323864	0.55	0.323944	0.4875	0.348382
TLN2	0.0888889	0.18617	0.0416667	0.4375	0.65	0.422535	0.6125	0.348466
NBEA	0.422222	0.12766	0.472222	0.329545	0.25	0.28169	0.55625	0.348513
C7orf55	0.4	0.295918	0.0277778	0.419048			0.6	0.348549
SELE	0.288889	0.760638	0.333333	0.210227	0.15	0.253521	0.44375	0.348623
PLA2G2A	0.177778	0.287234	0.388889	0.339015	0.3	0.366197	0.58125	0.348623
IL18R1	0.422222	0.287234	0.819444	0.130682	0.05	0.338028	0.39375	0.348766
HERC3	0.333333	0.170213	0.513889	0.293561		0.28169	0.5	0.348781
NAV2	0.511111	0.558511	0.0972222	0.335227	0.35	0.352113	0.2375	0.348812
SMAD4	0.266667	0.207447	0.555556	0.602273	0.1	0.309859	0.4	0.348829
MRPS36	0.4	0.0714286	0.0694444	0.371429	0.6		0.58125	0.348925
DUSP6	0.2	0.382979	0.569444	0.166667	0.25	0.43662	0.4375	0.34903
GABRG1	0.2	0.367347	0.361111	0.285714			0.53125	0.349084
TXNIP	0.111111	0.132979	0.722222	0.329545		0.380282	0.41875	0.349148
CTF1	0.222222	0.478723	0.375	0.304924	0.25	0.450704	0.3625	0.349153
CTDSP1	0.266667	0.255319	0.583333	0.513258	0	0.338028	0.4875	0.349158
OPTN	0.177778	0.12766	0.541667	0.751894	0.2	0.295775	0.35	0.349253
HOXA7	0.0666667	0.558511	0.0972222	0.540351	0.3	0.507042	0.375	0.349256
PRKCQ		0.542553	0.277778	0.25947	0.1	0.366197	0.55	0.349333
C8B	0.422222	0.457447	0.583333	0.138258	0.05	0.338028	0.45625	0.349363
ISOC1	0.377778	0.367021	0.0555556	0.231061	0.55	0.352113	0.5125	0.349433
CYP4F2	0.6	0.5	0.0555556	0.13447		0.394366	0.4125	0.349482
PIAS1		0.0851064	0.694444	0.623106	0	0.338028	0.35625	0.349489
NBR1		0.260638	0.0833333	0.546032	0.25	0.450704	0.50625	0.349493
AP2A2	0.333333	0.265957	0.25	0.479167	0	0.605634	0.5125	0.349513
ADAMTS19	0.511111	0.163265	0.0555556	0.530159			0.4875	0.349518
KCNMB2	0.355556	0.393617	0.0555556	0.363636		0.422535	0.50625	0.349525
ZNF542		0.265306	0.0694444	0.425397	0.3		0.6875	0.349529
C8orf84		0.505319	0.611111	0.283951	0.05	0.309859	0.3375	0.349623
TMEM170B		0.591837	0.125	0.631746	0.05			0.349646
TBC1D13	0.222222	0.505319	0.0277778	0.765152	0.05	0.352113	0.525	0.349655
LONRF2	0.4	0.255102	0.0972222	0.365079	0.4		0.58125	0.349776
ITPK1	0.244444	0.31383	0.0555556	0.676136	0.25	0.464789	0.44375	0.349786
SLC5A7		0.31383	0.180556	0.299242		0.43662	0.51875	0.349799
ZNF582	0.4	0.142857	0.138889	0.536508			0.53125	0.349901
ALDOB	0.466667	0.590426	0.0277778	0.160985		0.366197	0.4875	0.349925
DNAH9	0.422222	0.430851	0.319444	0.3125	0.2	0.352113	0.4125	0.349947
DUSP3	0.266667	0.425532	0.0555556	0.643939	0.3	0.352113	0.40625	0.350008
RASSF9	0.266667	0.537234	0.319444	0.2	0.35	0.295775	0.48125	0.350053
PMP2	0.311111	0.196809	0.291667	0.214015		0.549296	0.5375	0.350066
HRG	0.533333	0.388298	0.0138889	0.234848		0.380282	0.55	0.350108
SLC6A4	0.488889	0.590426	0.125	0.395833	0	0.394366	0.45625	0.350109
C18orf8		0.287234	0.236111	0.503788	0.1	0.380282	0.59375	0.350194
UPP2	0.622222	0.367347	0.0277778	0.352381			0.38125	0.350196
PRKG2		0.202128	0.375	0.464015		0.422535	0.2875	0.350236
SCGB1A1	0.511111	0.37766	0.472222	0.443182	0	0.422535	0.225	0.350244
MYOT	0.377778	0.0106383	0.666667	0.217803		0.366197	0.4625	0.350264
SCGB2A1	0.6	0.12234	0.180556	0.481061	0.3	0.394366	0.375	0.350475
ZDHHC1	0.133333	0.795918	0.347222	0.301587	0.15		0.375	0.35051
AVIL	0.622222	0.260638	0.208333	0.337121	0.15	0.394366	0.48125	0.350562
BTBD9	0.622222	0.112245	0.0833333	0.435606	0.25		0.6	0.350568
SLC25A35		0.142857	0.0138889	0.765079	0.3		0.53125	0.350615
C9orf9		0.484043	0.166667	0.532197	0.2	0.352113	0.36875	0.350628
MAGEH1	0.533333	0.234043	0.194444	0.376894	0.3	0.366197	0.45	0.350702
PRCD		0.44898	0.625	0.279365	0.05			0.350836
PYROXD2		0.397959	0.166667	0.152263	0.4		0.6375	0.350878
SLC34A1	0.555556	0.452128	0.0555556	0.284091		0.352113	0.40625	0.350949
PPAPDC3	0.266667	0.357143	0.236111	0.539683	0.25		0.45625	0.350976
ST6GALNAC2	0.422222	0.31383	0.0277778	0.590909	0.4	0.464789	0.2375	0.351004
SLC47A1	0.444444	0.420213	0.319444	0.339683	0.05	0.521127	0.3625	0.351059
P2RY13	0.266667	0.271277	0.930556	0.113636	0	0.450704	0.425	0.35112
ARHGEF15	0.111111	0.547872	0.541667	0.484848	0	0.309859	0.4625	0.351123
DOCK1	0.177778	0.324468	0.319444	0.517045	0.5	0.28169	0.3375	0.351132
ABAT	0.622222	0.494681	0.0416667	0.164773	0.25	0.309859	0.575	0.351172
GRIA3	0.422222	0.329787	0.25	0.221591		0.408451	0.475	0.351175
NDUFAF1	0.311111	0.329787	0.0694444	0.335227	0.65	0.28169	0.48125	0.351216
P2RY12	0.0888889	0.183673	0.902778	0.174603			0.40625	0.351239
RCBTB2		0.297872	0.833333	0.204545	0.2	0.253521	0.31875	0.351337
ATP5A1		0.0851064	0.0416667	0.651515	0.35	0.380282	0.6	0.351428
SFRP5	0.555556	0.191489	0.361111	0.0700758		0.43662	0.49375	0.351434
C9orf135		0.397959	0.0555556	0.634921	0.25		0.41875	0.351437
NEDD4L	0.311111	0.0531915	0.0277778	0.859848	0.05	0.408451	0.75	0.351483
AQP4	0.488889	0.441489	0.402778	0.287879	0	0.352113	0.4875	0.351521
VAMP3	0.111111	0.345745	0.666667	0.558712	0.05	0.366197	0.3625	0.351562
ATG2B	0.4	0.404255	0.305556	0.352381	0.1	0.323944	0.575	0.351591
SLC26A7		0.357143	0.0277778	0.577778			0.44375	0.351612
INVS	0.133333	0.712766	0.180556	0.310606	0.35	0.380282	0.39375	0.351613
TNRC6B	0.288889	0.175532	0.486111	0.568182	0.1	0.380282	0.4625	0.351642
SCN9A	0.2	0.0851064	0.5	0.322807	0.4	0.422535	0.53125	0.351671
GPER		0.218085	0.722222	0.438095	0	0.28169	0.45	0.351682
KCNK3	0.311111	0.154255	0.930556	0.316288	0	0.394366	0.35625	0.351832
C12orf36		0.132653		0.492063			0.43125	0.351989
SEMA6A		0.0265957	0.888889	0.253788	0	0.380282	0.5625	0.352009
ACSM3	0.6	0.207447	0.0416667	0.0909091	0.4	0.43662	0.6875	0.35202
CCDC3	0.0222222	0.561224	0.611111	0.161905	0.3		0.45625	0.352119
MGST3	0.4	0.0531915	0.194444	0.541667	0.5	0.450704	0.325	0.352144
ZNF660	0.311111	0.255102	0.472222	0.428571			0.29375	0.352151
STK32A	0.111111	0.27551	0.0694444	0.263492	0.95		0.44375	0.352218
EPB41L4A		0.260638	0.805556	0.185606	0.05	0.380282	0.43125	0.352222
ASAH1	0.355556	0.329787	0.125	0.513258	0.25	0.323944	0.56875	0.352328
NUMB	0.377778	0.180851	0.652778	0.445076	0.05	0.309859	0.45	0.352335
NEDD9	0.177778	0.196809	0.597222	0.592803	0.05	0.408451	0.44375	0.352402
MEP1B	0.288889	0.132979	0.527778	0.19697		0.492958	0.475	0.352429
SPESP1		0.244898	0.277778	0.4			0.4875	0.352544
C22orf32		0.183673	0.0277778	0.48254	0.45		0.61875	0.352548
ZBTB48		0.234043	0.472222	0.299242	0.15	0.535211	0.425	0.35262
MCOLN3	0.222222	0.425532	0.0277778	0.5	0.1	0.605634	0.5875	0.352667
NFE2L2	0.311111	0.340426	0.305556	0.289773	0.55	0.366197	0.30625	0.352759
ARHGEF17	0.311111	0.393617	0.652778	0.344697	0	0.492958	0.275	0.35288
HDAC6	0.6	0.505319	0.0277778	0.121212	0.4	0.366197	0.45	0.352929
CFH	0.333333	0.12766	0.708333	0.375	0.4	0.183099	0.34375	0.353025
CCDC92		0.569149	0.222222	0.392045	0.05	0.422535	0.4625	0.353075
FAM110B		0.287234	0.347222	0.539683	0.05	0.394366	0.5	0.353084
EPB49		0.441489	0.291667	0.350379	0.2	0.422535	0.4125	0.353095
PAQR5	0.844444	0.132979	0.0138889	0.518939	0.15	0.380282	0.43125	0.353112
HOXB6		0.696809	0.0833333	0.263258	0.15	0.507042	0.41875	0.353199
HMX2		0.255102	0.0972222	0.498413			0.5625	0.353309
KLHDC7A	0.422222	0.306122	0.138889	0.371429	0.45		0.43125	0.353319
MASP2	0.466667	0.420213	0.388889	0.151515		0.380282	0.3125	0.353344
GABARAPL3	0.155556	0.462766	0.291667	0.225352		0.535211	0.45	0.353425
UNC5D	0.488889	0.234694	0.208333	0.453968			0.38125	0.353427
ABCD3	0.711111	0.143617	0.0277778	0.234848	0.55	0.338028	0.46875	0.353448
[truncated: 14,826 more rows]
