# Supplementary material for: Analysis of Matched Tumor and Normal Profiles Reveals Common Transcriptional and Epigenetic Signals Shared across Cancer Types
Source: PLoS One. 2015 Nov 10;10(11):e0142618. doi: 10.1371/journal.pone.0142618 (PMC4640835; doi:10.1371/journal.pone.0142618)
Supplement: S3 Table — Includes summary panel of non-redundant gene-sets with significant association with f up as well as a panel listing all gene-sets in the test space. (XLSX) [file pone.0142618.s012.xlsx]

## Sheet: Selected pathways (effect size)
Significant gene sets filtered to be non-overlapping with a greedy filter (ranked on effect size).
	H	p	q	mean frac
REACTOME_UNWINDING_OF_DNA	28.3602	1.00716e-07	9.70672e-07	0.808517
REACTOME_EXTENSION_OF_TELOMERES	54.8913	1.27384e-13	2.17206e-12	0.751381
REACTOME_DEPOSITION_OF_NEW_CENPA_CONTAINING_NUCLEOSOMES_AT_THE_CENTROMERE	101.964	5.65358e-24	3.13303e-22	0.735906
BIOCARTA_PROTEASOME_PATHWAY	55.4269	9.69976e-14	1.72009e-12	0.7314
REACTOME_FANCONI_ANEMIA_PATHWAY	30.0982	4.10708e-08	4.13819e-07	0.703176
PID_FOXM1_PATHWAY	34.39	4.51044e-09	5.12725e-08	0.692876
REACTOME_CYTOSOLIC_TRNA_AMINOACYLATION	33.3755	7.59743e-09	8.49124e-08	0.689394
REACTOME_MRNA_SPLICING_MINOR_PATHWAY	50.5435	1.16554e-12	1.7818e-11	0.680358
REACTOME_NEP_NS2_INTERACTS_WITH_THE_CELLULAR_EXPORT_MACHINERY	32.0091	1.53449e-08	1.67284e-07	0.662672
REACTOME_SRP_DEPENDENT_COTRANSLATIONAL_PROTEIN_TARGETING_TO_MEMBRANE	91.2554	1.26277e-21	5.08936e-20	0.629541
REACTOME_DEADENYLATION_DEPENDENT_MRNA_DECAY	25.9294	3.54143e-07	3.10568e-06	0.616261
REACTOME_ASPARAGINE_N_LINKED_GLYCOSYLATION	37.8684	7.56805e-10	9.40702e-09	0.609636
KEGG_FATTY_ACID_METABOLISM	47.5803	5.27967e-12	7.63257e-11	0.324148
REACTOME_CYTOCHROME_P450_ARRANGED_BY_SUBSTRATE_TYPE	25.4041	4.64929e-07	4.01529e-06	0.391342
KEGG_COMPLEMENT_AND_COAGULATION_CASCADES	24.5126	7.38264e-07	6.0987e-06	0.409724
REACTOME_G_ALPHA_S_SIGNALLING_EVENTS	30.8329	2.81233e-08	2.99231e-07	0.417886
NABA_ECM_GLYCOPROTEINS	30.5858	3.19417e-08	3.34508e-07	0.434259
NABA_SECRETED_FACTORS	38.3651	5.86722e-10	7.43182e-09	0.443436

## Sheet: Selected pathways (p-value)
Significant gene sets filtered to be non-overlapping with a greedy filter (ranked on p-value).
	H	p	q	mean frac
REACTOME_CELL_CYCLE	340.123	6.00053e-76	7.98071e-73	0.667233
REACTOME_METABOLISM_OF_PROTEINS	152.8	4.23644e-35	6.26052e-33	0.588965
REACTOME_PROCESSING_OF_CAPPED_INTRON_CONTAINING_PRE_MRNA	120.535	4.83144e-28	3.77989e-26	0.646533
REACTOME_TRNA_AMINOACYLATION	51.5866	6.85072e-13	1.09777e-11	0.669822
KEGG_RNA_DEGRADATION	30.5067	3.3272e-08	3.43037e-07	0.605087
REACTOME_METABOLISM_OF_NUCLEOTIDES	20.0534	7.53092e-06	5.44354e-05	0.589947
REACTOME_SIGNALING_BY_GPCR	67.1397	2.52935e-16	5.51481e-15	0.450639
REACTOME_BIOLOGICAL_OXIDATIONS	53.8785	2.13283e-13	3.59071e-12	0.401172
KEGG_PPAR_SIGNALING_PATHWAY	37.0879	1.12925e-09	1.37789e-08	0.389009
NABA_ECM_GLYCOPROTEINS	30.5858	3.19417e-08	3.34508e-07	0.434259

## Sheet: All pathways
	H	p	q	mean frac
REACTOME_CELL_CYCLE	340.123	6.00053e-76	7.98071e-73	0.667233
REACTOME_CELL_CYCLE_MITOTIC	271.229	6.12406e-61	4.0725e-58	0.672632
REACTOME_DNA_REPLICATION	244.001	5.27514e-55	2.33864e-52	0.713097
REACTOME_MITOTIC_M_M_G1_PHASES	215.825	7.36425e-49	2.44861e-46	0.710543
REACTOME_METABOLISM_OF_RNA	200.745	1.43657e-45	3.82128e-43	0.632373
REACTOME_TRANSCRIPTION	159.725	1.2995e-36	2.88057e-34	0.640311
REACTOME_S_PHASE	155.519	1.07851e-35	2.04917e-33	0.715879
REACTOME_CELL_CYCLE_CHECKPOINTS	154.572	1.73651e-35	2.88694e-33	0.7101
REACTOME_METABOLISM_OF_PROTEINS	152.8	4.23644e-35	6.26052e-33	0.588965
REACTOME_METABOLISM_OF_MRNA	150.33	1.46867e-34	1.95334e-32	0.624016
REACTOME_HIV_INFECTION	147.527	6.0198e-34	7.27848e-32	0.633632
REACTOME_SYNTHESIS_OF_DNA	145.275	1.86974e-33	2.0723e-31	0.727338
REACTOME_MITOTIC_G1_G1_S_PHASES	143.923	3.69367e-33	3.77891e-31	0.687745
REACTOME_G1_S_TRANSITION	138.883	4.6709e-32	4.43735e-30	0.705639
REACTOME_M_G1_TRANSITION	133.775	6.11928e-31	5.42576e-29	0.731895
REACTOME_MRNA_PROCESSING	123.142	1.29809e-28	1.07904e-26	0.636956
REACTOME_PROCESSING_OF_CAPPED_INTRON_CONTAINING_PRE_MRNA	120.535	4.83144e-28	3.77989e-26	0.646533
REACTOME_CHROMOSOME_MAINTENANCE	116.591	3.52773e-27	2.6066e-25	0.677729
REACTOME_INFLUENZA_LIFE_CYCLE	115.481	6.17518e-27	4.32262e-25	0.630581
REACTOME_TELOMERE_MAINTENANCE	112.747	2.45196e-26	1.63055e-24	0.712902
REACTOME_HOST_INTERACTIONS_OF_HIV_FACTORS	109.454	1.29033e-25	8.17207e-24	0.650318
REACTOME_TRANSLATION	108.868	1.73477e-25	1.04875e-23	0.624685
REACTOME_ASSEMBLY_OF_THE_PRE_REPLICATIVE_COMPLEX	104.789	1.35892e-24	7.85811e-23	0.726078
REACTOME_DEPOSITION_OF_NEW_CENPA_CONTAINING_NUCLEOSOMES_AT_THE_CENTROMERE	101.964	5.65358e-24	3.13303e-22	0.735906
REACTOME_REGULATION_OF_MITOTIC_CELL_CYCLE	99.2252	2.25366e-23	1.19895e-21	0.694987
REACTOME_RNA_POL_I_RNA_POL_III_AND_MITOCHONDRIAL_TRANSCRIPTION	96.2246	1.0256e-22	5.24634e-21	0.643028
REACTOME_MEIOTIC_RECOMBINATION	95.8761	1.22303e-22	6.02455e-21	0.687551
REACTOME_ER_PHAGOSOME_PATHWAY	94.8783	2.02453e-22	9.61651e-21	0.700515
REACTOME_APC_C_CDC20_MEDIATED_DEGRADATION_OF_MITOTIC_PROTEINS	94.6718	2.24722e-22	1.03062e-20	0.700292
REACTOME_ORC1_REMOVAL_FROM_CHROMATIN	92.9708	5.30727e-22	2.35289e-20	0.709268
REACTOME_MRNA_SPLICING	91.6503	1.03429e-21	4.43744e-20	0.647005
REACTOME_APC_C_CDH1_MEDIATED_DEGRADATION_OF_CDC20_AND_OTHER_APC_C_CDH1_TARGETED_PROTEINS_IN_LATE_MITOSIS_EARLY_G1	91.4314	1.15527e-21	4.80159e-20	0.697029
REACTOME_SRP_DEPENDENT_COTRANSLATIONAL_PROTEIN_TARGETING_TO_MEMBRANE	91.2554	1.26277e-21	5.08936e-20	0.629541
REACTOME_DNA_REPAIR	91.1431	1.33649e-21	5.22804e-20	0.652045
REACTOME_HIV_LIFE_CYCLE	84.6415	3.57675e-20	1.35916e-18	0.629133
REACTOME_MITOTIC_PROMETAPHASE	84.1641	4.55372e-20	1.68235e-18	0.693955
REACTOME_RNA_POL_I_TRANSCRIPTION	82.9965	8.21969e-20	2.95465e-18	0.665698
REACTOME_CDT1_ASSOCIATION_WITH_THE_CDC6_ORC_ORIGIN_COMPLEX	81.3749	1.86711e-19	6.53488e-18	0.709803
REACTOME_CYCLIN_E_ASSOCIATED_EVENTS_DURING_G1_S_TRANSITION_	80.7968	2.50162e-19	8.53117e-18	0.688423
REACTOME_DESTABILIZATION_OF_MRNA_BY_AUF1_HNRNP_D0	80.6204	2.73525e-19	9.09471e-18	0.698052
REACTOME_SCFSKP2_MEDIATED_DEGRADATION_OF_P27_P21	80.2763	3.25547e-19	1.05604e-17	0.700781
REACTOME_CDK_MEDIATED_PHOSPHORYLATION_AND_REMOVAL_OF_CDC6	79.9909	3.7613e-19	1.19108e-17	0.710518
REACTOME_P53_INDEPENDENT_G1_S_DNA_DAMAGE_CHECKPOINT	79.6573	4.4532e-19	1.37738e-17	0.705727
REACTOME_P53_DEPENDENT_G1_DNA_DAMAGE_RESPONSE	79.3019	5.33088e-19	1.61138e-17	0.695258
KEGG_SPLICEOSOME	78.891	6.56325e-19	1.9398e-17	0.623587
REACTOME_ANTIGEN_PROCESSING_CROSS_PRESENTATION	78.6062	7.58096e-19	2.19189e-17	0.662489
REACTOME_AUTODEGRADATION_OF_CDH1_BY_CDH1_APC_C	78.0616	9.98745e-19	2.82624e-17	0.684845
REACTOME_REGULATION_OF_MRNA_STABILITY_BY_PROTEINS_THAT_BIND_AU_RICH_ELEMENTS	77.9943	1.03339e-18	2.86336e-17	0.652111
REACTOME_RNA_POL_I_PROMOTER_OPENING	77.1723	1.56672e-18	4.25253e-17	0.699028
REACTOME_VIF_MEDIATED_DEGRADATION_OF_APOBEC3G	76.4775	2.22739e-18	5.92486e-17	0.696293
REACTOME_INFLUENZA_VIRAL_RNA_TRANSCRIPTION_AND_REPLICATION	75.5909	3.48958e-18	9.10027e-17	0.619283
REACTOME_LATE_PHASE_OF_HIV_LIFE_CYCLE	75.3013	4.04088e-18	1.03353e-16	0.626463
REACTOME_AUTODEGRADATION_OF_THE_E3_UBIQUITIN_LIGASE_COP1	74.8884	4.98097e-18	1.24994e-16	0.696941
REACTOME_SCF_BETA_TRCP_MEDIATED_DEGRADATION_OF_EMI1	73.716	9.02027e-18	2.22166e-16	0.694437
REACTOME_3_UTR_MEDIATED_TRANSLATIONAL_REGULATION	73.3281	1.09796e-17	2.65507e-16	0.616984
KEGG_PROTEASOME	73.247	1.14399e-17	2.71697e-16	0.706281
REACTOME_REGULATION_OF_ORNITHINE_DECARBOXYLASE_ODC	72.201	1.94357e-17	4.53499e-16	0.691089
KEGG_CELL_CYCLE	69.793	6.58655e-17	1.51036e-15	0.645294
REACTOME_RNA_POL_II_TRANSCRIPTION	69.3147	8.394e-17	1.89221e-15	0.629664
REACTOME_MEIOSIS	68.5496	1.23727e-16	2.7426e-15	0.634374
REACTOME_SIGNALING_BY_GPCR	67.1397	2.52935e-16	5.51481e-15	0.450639
REACTOME_NONSENSE_MEDIATED_DECAY_ENHANCED_BY_THE_EXON_JUNCTION_COMPLEX	66.7635	3.06118e-16	6.56672e-15	0.611212
REACTOME_CROSS_PRESENTATION_OF_SOLUBLE_EXOGENOUS_ANTIGENS_ENDOSOMES	64.5117	9.59586e-16	2.02579e-14	0.684516
REACTOME_DNA_STRAND_ELONGATION	64.1763	1.13771e-15	2.36431e-14	0.76718
KEGG_RIBOSOME	62.0297	3.38324e-15	6.92263e-14	0.616507
REACTOME_G2_M_CHECKPOINTS	60.9287	5.91801e-15	1.19257e-13	0.751354
REACTOME_GPCR_DOWNSTREAM_SIGNALING	60.3045	8.1261e-15	1.61309e-13	0.44762
REACTOME_REGULATION_OF_APOPTOSIS	60.1456	8.80946e-15	1.72303e-13	0.663347
KEGG_DNA_REPLICATION	60.03	9.34227e-15	1.80076e-13	0.731346
REACTOME_CLASS_I_MHC_MEDIATED_ANTIGEN_PROCESSING_PRESENTATION	59.4463	1.25675e-14	2.38783e-13	0.577987
REACTOME_PACKAGING_OF_TELOMERE_ENDS	58.5215	2.01083e-14	3.76677e-13	0.687561
REACTOME_PEPTIDE_CHAIN_ELONGATION	57.6596	3.11643e-14	5.75674e-13	0.611717
REACTOME_ACTIVATION_OF_NF_KAPPAB_IN_B_CELLS	57.4041	3.54863e-14	6.46532e-13	0.650984
REACTOME_ACTIVATION_OF_ATR_IN_RESPONSE_TO_REPLICATION_STRESS	56.699	5.07884e-14	9.12819e-13	0.756602
BIOCARTA_PROTEASOME_PATHWAY	55.4269	9.69976e-14	1.72009e-12	0.7314
REACTOME_APOPTOSIS	55.3694	9.98787e-14	1.74788e-12	0.596999
NABA_MATRISOME	55.2666	1.05244e-13	1.81785e-12	0.462172
REACTOME_EXTENSION_OF_TELOMERES	54.8913	1.27384e-13	2.17206e-12	0.751381
REACTOME_BIOLOGICAL_OXIDATIONS	53.8785	2.13283e-13	3.59071e-12	0.401172
REACTOME_METABOLISM_OF_NON_CODING_RNA	53.5327	2.5433e-13	4.22823e-12	0.668995
PID_FANCONI_PATHWAY	53.4781	2.61488e-13	4.29357e-12	0.68902
KEGG_DRUG_METABOLISM_CYTOCHROME_P450	51.8171	6.09194e-13	9.88083e-12	0.366848
REACTOME_TRNA_AMINOACYLATION	51.5866	6.85072e-13	1.09777e-11	0.669822
REACTOME_SIGNALING_BY_WNT	51.4768	7.245e-13	1.14362e-11	0.641446
REACTOME_ACTIVATION_OF_THE_PRE_REPLICATIVE_COMPLEX	51.4595	7.30885e-13	1.14362e-11	0.77505
PID_ATR_PATHWAY	50.9619	9.41775e-13	1.45647e-11	0.709296
REACTOME_MRNA_SPLICING_MINOR_PATHWAY	50.5435	1.16554e-12	1.7818e-11	0.680358
KEGG_PYRIMIDINE_METABOLISM	48.7744	2.87161e-12	4.34005e-11	0.614268
KEGG_SYSTEMIC_LUPUS_ERYTHEMATOSUS	48.4476	3.39228e-12	5.06936e-11	0.602466
REACTOME_PHASE1_FUNCTIONALIZATION_OF_COMPOUNDS	48.2343	3.78217e-12	5.58921e-11	0.364123
KEGG_NEUROACTIVE_LIGAND_RECEPTOR_INTERACTION	48.1211	4.00695e-12	5.85631e-11	0.43392
KEGG_FATTY_ACID_METABOLISM	47.5803	5.27967e-12	7.63257e-11	0.324148
REACTOME_GPCR_LIGAND_BINDING	45.0079	1.96245e-11	2.80652e-10	0.447063
REACTOME_ANTIGEN_PROCESSING_UBIQUITINATION_PROTEASOME_DEGRADATION	43.8677	3.51347e-11	4.97118e-10	0.573773
PID_MYC_ACTIV_PATHWAY	41.9623	9.30507e-11	1.30271e-09	0.6269
KEGG_CALCIUM_SIGNALING_PATHWAY	41.5242	1.16419e-10	1.61289e-09	0.427766
KEGG_AMINOACYL_TRNA_BIOSYNTHESIS	41.4923	1.18335e-10	1.62254e-09	0.657221
REACTOME_TRANSPORT_OF_MATURE_TRANSCRIPT_TO_CYTOPLASM	41.1179	1.43319e-10	1.94505e-09	0.646719
REACTOME_DOWNSTREAM_SIGNALING_EVENTS_OF_B_CELL_RECEPTOR_BCR	40.759	1.72212e-10	2.2959e-09	0.604555
REACTOME_RNA_POL_II_PRE_TRANSCRIPTION_EVENTS	40.7543	1.72624e-10	2.2959e-09	0.620381
REACTOME_ACTIVATION_OF_THE_MRNA_UPON_BINDING_OF_THE_CAP_BINDING_COMPLEX_AND_EIFS_AND_SUBSEQUENT_BINDING_TO_43S	40.1831	2.31237e-10	3.045e-09	0.622464
REACTOME_TRANSCRIPTION_COUPLED_NER_TC_NER	39.8482	2.7449e-10	3.57914e-09	0.654048
REACTOME_ADAPTIVE_IMMUNE_SYSTEM	39.2099	3.80601e-10	4.91456e-09	0.544562
REACTOME_MEIOTIC_SYNAPSIS	38.9261	4.40147e-10	5.6288e-09	0.623117
NABA_SECRETED_FACTORS	38.3651	5.86722e-10	7.43182e-09	0.443436
KEGG_HOMOLOGOUS_RECOMBINATION	38.0066	7.05066e-10	8.84659e-09	0.714305
REACTOME_ASPARAGINE_N_LINKED_GLYCOSYLATION	37.8684	7.56805e-10	9.40702e-09	0.609636
KEGG_METABOLISM_OF_XENOBIOTICS_BY_CYTOCHROME_P450	37.5743	8.79943e-10	1.08363e-08	0.387041
KEGG_PPAR_SIGNALING_PATHWAY	37.0879	1.12925e-09	1.37789e-08	0.389009
REACTOME_FORMATION_OF_THE_TERNARY_COMPLEX_AND_SUBSEQUENTLY_THE_43S_COMPLEX	36.8539	1.27323e-09	1.53946e-08	0.62201
PID_BARD1_PATHWAY	36.6323	1.42646e-09	1.70918e-08	0.682569
REACTOME_NUCLEOTIDE_EXCISION_REPAIR	36.454	1.5631e-09	1.85619e-08	0.638345
REACTOME_LAGGING_STRAND_SYNTHESIS	36.1248	1.85072e-09	2.17828e-08	0.743249
REACTOME_TRANSPORT_OF_MATURE_MRNA_DERIVED_FROM_AN_INTRONLESS_TRANSCRIPT	35.2218	2.94206e-09	3.4324e-08	0.655672
REACTOME_AMYLOIDS	35.1092	3.11717e-09	3.60507e-08	0.617522
KEGG_RETINOL_METABOLISM	34.9355	3.40816e-09	3.90764e-08	0.384771
PID_FOXM1_PATHWAY	34.39	4.51044e-09	5.12725e-08	0.692876
REACTOME_FORMATION_OF_RNA_POL_II_ELONGATION_COMPLEX_	33.9686	5.60073e-09	6.31269e-08	0.628946
REACTOME_CYTOSOLIC_TRNA_AMINOACYLATION	33.3755	7.59743e-09	8.49124e-08	0.689394
NABA_MATRISOME_ASSOCIATED	33.2004	8.31315e-09	9.21375e-08	0.465842
KEGG_VALINE_LEUCINE_AND_ISOLEUCINE_DEGRADATION	32.9189	9.60858e-09	1.05615e-07	0.36912
REACTOME_NEP_NS2_INTERACTS_WITH_THE_CELLULAR_EXPORT_MACHINERY	32.0091	1.53449e-08	1.67284e-07	0.662672
REACTOME_CLASS_A1_RHODOPSIN_LIKE_RECEPTORS	31.6271	1.86807e-08	2.01995e-07	0.44714
PID_PLK1_PATHWAY	31.2363	2.28452e-08	2.45033e-07	0.68906
REACTOME_G_ALPHA_S_SIGNALLING_EVENTS	30.8329	2.81233e-08	2.99231e-07	0.417886
REACTOME_TRANSPORT_OF_RIBONUCLEOPROTEINS_INTO_THE_HOST_NUCLEUS	30.6474	3.09448e-08	3.2664e-07	0.65628
NABA_ECM_GLYCOPROTEINS	30.5858	3.19417e-08	3.34508e-07	0.434259
REACTOME_CLEAVAGE_OF_GROWING_TRANSCRIPT_IN_THE_TERMINATION_REGION_	30.5652	3.22834e-08	3.35445e-07	0.651258
KEGG_RNA_DEGRADATION	30.5067	3.3272e-08	3.43037e-07	0.605087
REACTOME_E2F_MEDIATED_REGULATION_OF_DNA_REPLICATION	30.1511	3.99655e-08	4.08878e-07	0.705403
REACTOME_MITOTIC_G2_G2_M_PHASES	30.1132	4.07542e-08	4.13764e-07	0.615162
REACTOME_FANCONI_ANEMIA_PATHWAY	30.0982	4.10708e-08	4.13819e-07	0.703176
REACTOME_SIGNALING_BY_THE_B_CELL_RECEPTOR_BCR	30.0377	4.23725e-08	4.23725e-07	0.577361
KEGG_PROPANOATE_METABOLISM	29.9556	4.42059e-08	4.37631e-07	0.35399
KEGG_VASCULAR_SMOOTH_MUSCLE_CONTRACTION	29.9462	4.44212e-08	4.37631e-07	0.423209
REACTOME_ELONGATION_ARREST_AND_RECOVERY	29.3889	5.92169e-08	5.79107e-07	0.642129
KEGG_NUCLEOTIDE_EXCISION_REPAIR	28.7052	8.42763e-08	8.18157e-07	0.628946
REACTOME_UNWINDING_OF_DNA	28.3602	1.00716e-07	9.70672e-07	0.808517
KEGG_BASE_EXCISION_REPAIR	28.15	1.12268e-07	1.07422e-06	0.661344
REACTOME_BASE_EXCISION_REPAIR	27.8922	1.28266e-07	1.21852e-06	0.699781
REACTOME_FORMATION_OF_THE_HIV1_EARLY_ELONGATION_COMPLEX	27.8217	1.33026e-07	1.25479e-06	0.633189
REACTOME_PROCESSING_OF_CAPPED_INTRONLESS_PRE_MRNA	26.7986	2.25803e-07	2.11492e-06	0.670061
REACTOME_POL_SWITCHING	26.7543	2.3104e-07	2.14883e-06	0.751926
REACTOME_IMMUNE_SYSTEM	26.4449	2.7116e-07	2.50446e-06	0.528157
REACTOME_ABORTIVE_ELONGATION_OF_HIV1_TRANSCRIPT_IN_THE_ABSENCE_OF_TAT	26.4132	2.75645e-07	2.52833e-06	0.65539
REACTOME_UNFOLDED_PROTEIN_RESPONSE	26.3739	2.81321e-07	2.56272e-06	0.593634
REACTOME_PROCESSIVE_SYNTHESIS_ON_THE_LAGGING_STRAND	26.3532	2.84355e-07	2.57273e-06	0.730252
BIOCARTA_ATRBRCA_PATHWAY	26.1705	3.12558e-07	2.8088e-06	0.682295
REACTOME_INTERACTIONS_OF_VPR_WITH_HOST_CELLULAR_PROTEINS	26.002	3.41069e-07	3.0356e-06	0.633138
REACTOME_INTERFERON_SIGNALING	25.9947	3.42361e-07	3.0356e-06	0.559295
REACTOME_DEADENYLATION_DEPENDENT_MRNA_DECAY	25.9294	3.54143e-07	3.10568e-06	0.616261
KEGG_UBIQUITIN_MEDIATED_PROTEOLYSIS	25.925	3.54935e-07	3.10568e-06	0.565978
REACTOME_ANTIVIRAL_MECHANISM_BY_IFN_STIMULATED_GENES	25.7324	3.92192e-07	3.40925e-06	0.592691
REACTOME_CYTOCHROME_P450_ARRANGED_BY_SUBSTRATE_TYPE	25.4041	4.64929e-07	4.01529e-06	0.391342
PID_E2F_PATHWAY	25.3709	4.73002e-07	4.05866e-06	0.612695
KEGG_MISMATCH_REPAIR	25.2964	4.91617e-07	4.19135e-06	0.685012
REACTOME_N_GLYCAN_TRIMMING_IN_THE_ER_AND_CALNEXIN_CALRETICULIN_CYCLE	25.0119	5.69789e-07	4.82688e-06	0.731303
REACTOME_NEURONAL_SYSTEM	24.688	6.74011e-07	5.67364e-06	0.454948
REACTOME_G1_S_SPECIFIC_TRANSCRIPTION	24.5963	7.06888e-07	5.91296e-06	0.759512
KEGG_RNA_POLYMERASE	24.5827	7.11885e-07	5.91754e-06	0.637958
KEGG_COMPLEMENT_AND_COAGULATION_CASCADES	24.5126	7.38264e-07	6.0987e-06	0.409724
REACTOME_REPAIR_SYNTHESIS_FOR_GAP_FILLING_BY_DNA_POL_IN_TC_NER	24.437	7.67784e-07	6.30341e-06	0.733876
REACTOME_RESOLUTION_OF_AP_SITES_VIA_THE_MULTIPLE_NUCLEOTIDE_PATCH_REPLACEMENT_PATHWAY	24.2116	8.63105e-07	7.04251e-06	0.700444
REACTOME_RNA_POL_II_TRANSCRIPTION_PRE_INITIATION_AND_PROMOTER_OPENING	23.8693	1.03101e-06	8.36124e-06	0.613867
REACTOME_POST_TRANSLATIONAL_PROTEIN_MODIFICATION	23.3432	1.35523e-06	1.0924e-05	0.554591
REACTOME_MITOCHONDRIAL_PROTEIN_IMPORT	23.053	1.576e-06	1.2627e-05	0.601984
REACTOME_G0_AND_EARLY_G1	22.8573	1.74486e-06	1.38962e-05	0.693359
PID_ATM_PATHWAY	22.7026	1.89107e-06	1.4971e-05	0.632965
REACTOME_GLOBAL_GENOMIC_NER_GG_NER	22.515	2.08508e-06	1.64092e-05	0.637858
REACTOME_REGULATION_OF_GLUCOKINASE_BY_GLUCOKINASE_REGULATORY_PROTEIN	22.3142	2.31485e-06	1.81103e-05	0.632537
REACTOME_MITOCHONDRIAL_TRNA_AMINOACYLATION	22.049	2.65774e-06	2.06713e-05	0.651699
BIOCARTA_RANMS_PATHWAY	21.8066	3.01556e-06	2.3318e-05	0.798613
REACTOME_MRNA_CAPPING	21.7658	3.08049e-06	2.36824e-05	0.62579
NABA_CORE_MATRISOME	21.6952	3.1959e-06	2.44284e-05	0.452568
SA_G1_AND_S_PHASES	21.415	3.6986e-06	2.81094e-05	0.71097
BIOCARTA_G2_PATHWAY	21.2187	4.0975e-06	3.09641e-05	0.672774
REACTOME_ETHANOL_OXIDATION	21.191	4.15705e-06	3.12366e-05	0.224153
REACTOME_PROTEIN_FOLDING	21.03	4.52145e-06	3.37839e-05	0.609144
REACTOME_CALNEXIN_CALRETICULIN_CYCLE	20.5819	5.71332e-06	4.24509e-05	0.725592
REACTOME_DOUBLE_STRAND_BREAK_REPAIR	20.2914	6.64983e-06	4.91348e-05	0.659196
PID_P53_REGULATION_PATHWAY	20.2197	6.90392e-06	5.07305e-05	0.589377
REACTOME_NITRIC_OXIDE_STIMULATES_GUANYLATE_CYCLASE	20.0927	7.37764e-06	5.39135e-05	0.369475
REACTOME_PREFOLDIN_MEDIATED_TRANSFER_OF_SUBSTRATE_TO_CCT_TRIC	20.0782	7.43381e-06	5.40272e-05	0.65611
REACTOME_METABOLISM_OF_NUCLEOTIDES	20.0534	7.53092e-06	5.44354e-05	0.589947
KEGG_N_GLYCAN_BIOSYNTHESIS	19.9596	7.90942e-06	5.68623e-05	0.606418
REACTOME_CYCLIN_A_B1_ASSOCIATED_EVENTS_DURING_G2_M_TRANSITION	19.9295	8.03488e-06	5.74537e-05	0.752005
REACTOME_BIOSYNTHESIS_OF_THE_N_GLYCAN_PRECURSOR_DOLICHOL_LIPID_LINKED_OLIGOSACCHARIDE_LLO_AND_TRANSFER_TO_A_NASCENT_PROTEIN	18.9959	1.30999e-05	9.31707e-05	0.627889
PID_AURORA_B_PATHWAY	18.8661	1.40221e-05	9.91986e-05	0.655012
BIOCARTA_MCM_PATHWAY	18.8532	1.41177e-05	9.93468e-05	0.758603
REACTOME_APC_CDC20_MEDIATED_DEGRADATION_OF_NEK2A	18.8387	1.42249e-05	9.95745e-05	0.673784
REACTOME_CGMP_EFFECTS	18.8118	1.44274e-05	0.000100463	0.356964
SA_REG_CASCADE_OF_CYCLIN_EXPR	18.6967	1.53249e-05	0.000106157	0.744348
BIOCARTA_PPARA_PATHWAY	18.5773	1.63149e-05	0.000112429	0.411675
REACTOME_XENOBIOTICS	18.4643	1.73121e-05	0.000118686	0.349501
KEGG_TRYPTOPHAN_METABOLISM	18.3835	1.80618e-05	0.00012319	0.391676
KEGG_HUNTINGTONS_DISEASE	18.3212	1.86621e-05	0.000126636	0.544415
REACTOME_RNA_POL_III_TRANSCRIPTION	18.1102	2.08483e-05	0.000140752	0.602512
REACTOME_GLUCOSE_TRANSPORT	18.0942	2.1024e-05	0.000141222	0.600612
REACTOME_PHOSPHOLIPASE_C_MEDIATED_CASCADE	17.8497	2.39061e-05	0.000159774	0.408928
REACTOME_MUSCLE_CONTRACTION	17.665	2.63426e-05	0.000175179	0.402455
REACTOME_PURINE_RIBONUCLEOSIDE_MONOPHOSPHATE_BIOSYNTHESIS	17.5488	2.80024e-05	0.00018529	0.698977
REACTOME_SLBP_DEPENDENT_PROCESSING_OF_REPLICATION_DEPENDENT_HISTONE_PRE_MRNAS	17.295	3.20021e-05	0.000210707	0.70388
REACTOME_MRNA_3_END_PROCESSING	17.2208	3.32781e-05	0.000218029	0.627761
REACTOME_RNA_POL_III_TRANSCRIPTION_INITIATION_FROM_TYPE_2_PROMOTER	16.9962	3.74542e-05	0.000244187	0.622429
REACTOME_INTRINSIC_PATHWAY_FOR_APOPTOSIS	16.9561	3.82536e-05	0.000248182	0.619202
PID_AURORA_A_PATHWAY	16.3943	5.14391e-05	0.000332107	0.645375
REACTOME_FORMATION_OF_TRANSCRIPTION_COUPLED_NER_TC_NER_REPAIR_COMPLEX	16.2412	5.57667e-05	0.000358308	0.610329
REACTOME_LOSS_OF_NLP_FROM_MITOTIC_CENTROSOMES	15.9242	6.5931e-05	0.000421578	0.588124
REACTOME_ASSOCIATION_OF_LICENSING_FACTORS_WITH_THE_PRE_REPLICATIVE_COMPLEX	15.802	7.03298e-05	0.000447553	0.785054
REACTOME_HOMOLOGOUS_RECOMBINATION_REPAIR_OF_REPLICATION_INDEPENDENT_DOUBLE_STRAND_BREAKS	15.7905	7.07555e-05	0.000448118	0.673247
KEGG_BUTANOATE_METABOLISM	15.6036	7.81051e-05	0.000492321	0.390454
REACTOME_COPI_MEDIATED_TRANSPORT	15.5796	7.9105e-05	0.000496272	0.714261
REACTOME_ANTIGEN_PRESENTATION_FOLDING_ASSEMBLY_AND_PEPTIDE_LOADING_OF_CLASS_I_MHC	15.542	8.06939e-05	0.000503863	0.629507
KEGG_DILATED_CARDIOMYOPATHY	15.3478	8.94264e-05	0.000555781	0.436482
REACTOME_NUCLEAR_RECEPTOR_TRANSCRIPTION_PATHWAY	15.3136	9.10566e-05	0.000563281	0.414801
REACTOME_RECRUITMENT_OF_MITOTIC_CENTROSOME_PROTEINS_AND_COMPLEXES	15.2937	9.20235e-05	0.000566626	0.583061
REACTOME_FORMATION_OF_TUBULIN_FOLDING_INTERMEDIATES_BY_CCT_TRIC	15.221	9.56333e-05	0.00058614	0.666806
PID_MYC_PATHWAY	15.1763	9.79258e-05	0.000597437	0.626317
REACTOME_REMOVAL_OF_THE_FLAP_INTERMEDIATE_FROM_THE_C_STRAND	15.0556	0.000104391	0.000633973	0.718182
REACTOME_VIRAL_MESSENGER_RNA_SYNTHESIS	14.9082	0.00011287	0.000682352	0.655404
REACTOME_MITOCHONDRIAL_FATTY_ACID_BETA_OXIDATION	14.8969	0.000113549	0.000683352	0.342364
REACTOME_KINESINS	14.8295	0.000117679	0.000705015	0.67574
KEGG_ARACHIDONIC_ACID_METABOLISM	14.8155	0.000118556	0.000705785	0.424073
KEGG_ADIPOCYTOKINE_SIGNALING_PATHWAY	14.8105	0.000118869	0.000705785	0.428689
REACTOME_TRANSMISSION_ACROSS_CHEMICAL_SYNAPSES	14.7815	0.000120711	0.000713539	0.457713
REACTOME_RESOLUTION_OF_AP_SITES_VIA_THE_SINGLE_NUCLEOTIDE_REPLACEMENT_PATHWAY	14.6954	0.000126356	0.000743599	0.663328
REACTOME_FORMATION_OF_FIBRIN_CLOT_CLOTTING_CASCADE	14.6336	0.000130563	0.000764973	0.402434
PID_ARF_3PATHWAY	14.5871	0.000133825	0.000780646	0.628497
REACTOME_G_ALPHA_I_SIGNALLING_EVENTS	14.5001	0.000140153	0.00081399	0.456493
REACTOME_METABOLISM_OF_LIPIDS_AND_LIPOPROTEINS	14.4189	0.000146328	0.000846155	0.472964
KEGG_PROTEIN_EXPORT	14.3959	0.000148124	0.000852835	0.61908
REACTOME_APC_C_CDC20_MEDIATED_DEGRADATION_OF_CYCLIN_B	14.355	0.000151381	0.000867831	0.65088
KEGG_PURINE_METABOLISM	14.2836	0.000157231	0.000897501	0.552006
REACTOME_INHIBITION_OF_THE_PROTEOLYTIC_ACTIVITY_OF_APC_C_REQUIRED_FOR_THE_ONSET_OF_ANAPHASE_BY_MITOTIC_SPINDLE_CHECKPOINT_COMPONENTS	14.1194	0.000171563	0.000975122	0.662986
REACTOME_DESTABILIZATION_OF_MRNA_BY_KSRP	14.0997	0.000173369	0.000981195	0.638176
REACTOME_MICRORNA_MIRNA_BIOGENESIS	14.0732	0.000175833	0.000990923	0.62976
REACTOME_RNA_POL_III_TRANSCRIPTION_INITIATION_FROM_TYPE_3_PROMOTER	14.0061	0.000182217	0.00102257	0.603236
REACTOME_ACTIVATION_OF_CHAPERONE_GENES_BY_XBP1S	13.954	0.000187341	0.0010469	0.591715
REACTOME_VOLTAGE_GATED_POTASSIUM_CHANNELS	13.7726	0.000206327	0.00114818	0.414582
PID_BMP_PATHWAY	13.6541	0.000219763	0.00121785	0.41593
REACTOME_POTASSIUM_CHANNELS	13.5867	0.000227793	0.00125711	0.443143
BIOCARTA_CELLCYCLE_PATHWAY	13.3661	0.00025622	0.00140815	0.646129
KEGG_OLFACTORY_TRANSDUCTION	13.2668	0.000270154	0.00147862	0.446592
REACTOME_INTERFERON_ALPHA_BETA_SIGNALING	13.2444	0.000273401	0.00149026	0.567516
BIOCARTA_VIP_PATHWAY	13.1658	0.000285108	0.00154773	0.38927
REACTOME_EICOSANOID_LIGAND_BINDING_RECEPTORS	13.029	0.000306708	0.00165822	0.348936
REACTOME_PEPTIDE_LIGAND_BINDING_RECEPTORS	13.0114	0.000309608	0.00166712	0.456461
REACTOME_PLATELET_HOMEOSTASIS	12.9923	0.000312774	0.00167738	0.439192
REACTOME_PROCESSING_OF_INTRONLESS_PRE_MRNAS	12.8296	0.000341185	0.00182239	0.641867
KEGG_HEMATOPOIETIC_CELL_LINEAGE	12.8109	0.000344613	0.00183334	0.444559
KEGG_GLYCINE_SERINE_AND_THREONINE_METABOLISM	12.7752	0.000351248	0.0018612	0.410139
KEGG_BETA_ALANINE_METABOLISM	12.6949	0.000366652	0.00193204	0.388523
ST_FAS_SIGNALING_PATHWAY	12.6905	0.000367523	0.00193204	0.568337
REACTOME_CDC6_ASSOCIATION_WITH_THE_ORC_ORIGIN_COMPLEX	12.6775	0.000370074	0.00193779	0.827427
REACTOME_MEMBRANE_TRAFFICKING	12.5405	0.000398234	0.00207707	0.54354
BIOCARTA_P27_PATHWAY	12.529	0.000400692	0.00208172	0.670618
KEGG_ALDOSTERONE_REGULATED_SODIUM_REABSORPTION	12.464	0.000414864	0.00214352	0.413696
REACTOME_DIABETES_PATHWAYS	12.4598	0.000415811	0.00214352	0.548768
REACTOME_PHASE_II_CONJUGATION	12.3866	0.00043242	0.00222053	0.438225
REACTOME_RNA_POL_III_CHAIN_ELONGATION	12.3736	0.000435457	0.00222753	0.625578
BIOCARTA_DREAM_PATHWAY	12.3313	0.000445421	0.00226977	0.360648
REACTOME_TRANSMEMBRANE_TRANSPORT_OF_SMALL_MOLECULES	12.29	0.000455401	0.00231177	0.472671
REACTOME_COMPLEMENT_CASCADE	12.2359	0.000468786	0.00237067	0.397279
REACTOME_AMINE_LIGAND_BINDING_RECEPTORS	12.1731	0.000484838	0.00244256	0.406918
REACTOME_PROSTANOID_LIGAND_RECEPTORS	12.1407	0.000493345	0.00247603	0.310331
REACTOME_AQUAPORIN_MEDIATED_TRANSPORT	12.064	0.00051404	0.0025702	0.421667
BIOCARTA_GATA3_PATHWAY	12.0488	0.000518252	0.00258155	0.382169
REACTOME_PHOSPHORYLATION_OF_THE_APC_C	12.0286	0.000523892	0.00259991	0.652497
REACTOME_RNA_POL_I_TRANSCRIPTION_INITIATION	11.9824	0.000537053	0.00265532	0.597522
REACTOME_G1_PHASE	11.944	0.000548236	0.00270057	0.595774
REACTOME_DEADENYLATION_OF_MRNA	11.8738	0.000569279	0.00279388	0.622667
REACTOME_NUCLEAR_SIGNALING_BY_ERBB4	11.8669	0.000571395	0.00279395	0.412084
KEGG_TYROSINE_METABOLISM	11.8448	0.000578213	0.00281693	0.404994
REACTOME_CYTOKINE_SIGNALING_IN_IMMUNE_SYSTEM	11.8072	0.000590022	0.00286398	0.529496
REACTOME_SYNTHESIS_AND_INTERCONVERSION_OF_NUCLEOTIDE_DI_AND_TRIPHOSPHATES	11.7808	0.000598463	0.00289352	0.642828
KEGG_P53_SIGNALING_PATHWAY	11.7745	0.000600461	0.00289352	0.585365
REACTOME_CLASS_B_2_SECRETIN_FAMILY_RECEPTORS	11.7347	0.000613457	0.00294548	0.445124
REACTOME_MRNA_DECAY_BY_3_TO_5_EXORIBONUCLEASE	11.7034	0.00062386	0.00298465	0.657095
KEGG_LYSOSOME	11.6587	0.000639018	0.00304622	0.539508
KEGG_TIGHT_JUNCTION	11.6337	0.000647683	0.00307649	0.45388
BIOCARTA_EIF2_PATHWAY	11.5749	0.000668474	0.00316395	0.657235
KEGG_HYPERTROPHIC_CARDIOMYOPATHY_HCM	11.5518	0.000676846	0.00319221	0.442236
REACTOME_G_ALPHA_Q_SIGNALLING_EVENTS	11.4265	0.000724033	0.0034027	0.460195
REACTOME_RNA_POL_III_TRANSCRIPTION_TERMINATION	11.3174	0.000767854	0.00359593	0.613576
KEGG_MAPK_SIGNALING_PATHWAY	11.2804	0.000783309	0.00365544	0.467719
BIOCARTA_G1_PATHWAY	11.2459	0.000797974	0.00371086	0.612688
REACTOME_RESPIRATORY_ELECTRON_TRANSPORT	11.2303	0.000804721	0.00372223	0.552075
KEGG_STEROID_HORMONE_BIOSYNTHESIS	11.2273	0.000806016	0.00372223	0.437824
KEGG_PROXIMAL_TUBULE_BICARBONATE_RECLAMATION	11.2111	0.000813081	0.00374186	0.387441
REACTOME_BASE_FREE_SUGAR_PHOSPHATE_REMOVAL_VIA_THE_SINGLE_NUCLEOTIDE_REPLACEMENT_PATHWAY	11.1254	0.000851531	0.0039053	0.657165
PID_ENDOTHELIN_PATHWAY	10.8451	0.000990565	0.00452733	0.439246
REACTOME_SIGNALING_BY_BMP	10.7792	0.00102647	0.00467536	0.392161
KEGG_PEROXISOME	10.7678	0.00103281	0.00468818	0.447591
REACTOME_APOPTOSIS_INDUCED_DNA_FRAGMENTATION	10.748	0.00104394	0.0047226	0.630343
KEGG_LINOLEIC_ACID_METABOLISM	10.705	0.00106849	0.00481726	0.414176
PID_DNA_PK_PATHWAY	10.6345	0.00110996	0.00497559	0.619035
BIOCARTA_RB_PATHWAY	10.6326	0.00111109	0.00497559	0.674781
REACTOME_REGULATION_OF_WATER_BALANCE_BY_RENAL_AQUAPORINS	10.6001	0.0011308	0.00504687	0.421666
REACTOME_RESPIRATORY_ELECTRON_TRANSPORT_ATP_SYNTHESIS_BY_CHEMIOSMOTIC_COUPLING_AND_HEAT_PRODUCTION_BY_UNCOUPLING_PROTEINS_	10.526	0.00117706	0.00523573	0.545638
NABA_ECM_AFFILIATED	10.4672	0.0012151	0.00538694	0.458117
BIOCARTA_PGC1A_PATHWAY	10.4351	0.00123646	0.00546341	0.397114
PID_LPA4_PATHWAY	10.4027	0.00125831	0.00554156	0.37999
REACTOME_CA_DEPENDENT_EVENTS	10.3764	0.00127638	0.00560259	0.41356
REACTOME_ION_CHANNEL_TRANSPORT	10.3433	0.00129946	0.00568514	0.432574
PID_TELOMERASE_PATHWAY	10.3228	0.00131393	0.00572961	0.556828
KEGG_NITROGEN_METABOLISM	10.3101	0.00132305	0.00575049	0.405376
PID_RB_1PATHWAY	10.2775	0.00134661	0.00583385	0.571763
BIOCARTA_SALMONELLA_PATHWAY	10.2496	0.00136714	0.00590355	0.63423
PID_P53_DOWNSTREAM_PATHWAY	10.1795	0.00142011	0.00609887	0.543712
KEGG_OXIDATIVE_PHOSPHORYLATION	10.1775	0.00142165	0.00609887	0.537004
REACTOME_PKA_MEDIATED_PHOSPHORYLATION_OF_CREB	10.1717	0.00142613	0.00609887	0.390111
REACTOME_ABACAVIR_TRANSPORT_AND_METABOLISM	10.1253	0.00146244	0.00623412	0.329932
REACTOME_REGULATORY_RNA_PATHWAYS	10.1093	0.00147519	0.00626839	0.605419
REACTOME_G2_M_DNA_DAMAGE_CHECKPOINT	10.043	0.00152928	0.00647752	0.722479
REACTOME_RNA_POL_I_TRANSCRIPTION_TERMINATION	10.0043	0.00156174	0.006594	0.600411
REACTOME_PURINE_METABOLISM	9.90147	0.00165147	0.0069508	0.584991
REACTOME_MHC_CLASS_II_ANTIGEN_PRESENTATION	9.89294	0.00165914	0.00696107	0.561503
REACTOME_SYNTHESIS_OF_SUBSTRATES_IN_N_GLYCAN_BIOSYTHESIS	9.66547	0.00187763	0.007853	0.63031
REACTOME_SMOOTH_MUSCLE_CONTRACTION	9.54534	0.00200458	0.00835764	0.399276
REACTOME_GABA_RECEPTOR_ACTIVATION	9.52157	0.00203071	0.00843618	0.434254
REACTOME_ACTIVATION_OF_BH3_ONLY_PROTEINS	9.5167	0.0020361	0.00843618	0.622689
REACTOME_PERK_REGULATED_GENE_EXPRESSION	9.48749	0.00206878	0.00852575	0.588606
PID_ERBB4_PATHWAY	9.48593	0.00207054	0.00852575	0.431345
REACTOME_ENDOGENOUS_STEROLS	9.43057	0.00213398	0.00875984	0.378313
BIOCARTA_MITOCHONDRIA_PATHWAY	9.35644	0.00222203	0.00909292	0.601878
BIOCARTA_GLYCOLYSIS_PATHWAY	9.35087	0.00222879	0.00909292	0.675272
REACTOME_E2F_ENABLED_INHIBITION_OF_PRE_REPLICATION_COMPLEX_FORMATION	9.2908	0.00230308	0.00936725	0.780817
REACTOME_EARLY_PHASE_OF_HIV_LIFE_CYCLE	9.23963	0.00236833	0.00960327	0.649876
BIOCARTA_NO1_PATHWAY	9.1328	0.00251067	0.0101495	0.415289
BIOCARTA_PTC1_PATHWAY	9.10702	0.0025463	0.0102624	0.678775
REACTOME_METABOLISM_OF_CARBOHYDRATES	9.07833	0.00258657	0.0103932	0.529536
REACTOME_NEUROTRANSMITTER_RECEPTOR_BINDING_AND_DOWNSTREAM_TRANSMISSION_IN_THE_POSTSYNAPTIC_CELL	9.02143	0.00266833	0.0106777	0.463627
REACTOME_FGFR_LIGAND_BINDING_AND_ACTIVATION	9.01793	0.00267344	0.0106777	0.391292
REACTOME_DAG_AND_IP3_SIGNALING	8.97872	0.00273142	0.0108766	0.420876
PID_P73PATHWAY	8.79278	0.00302425	0.0120067	0.569143
REACTOME_GASTRIN_CREB_SIGNALLING_PATHWAY_VIA_PKC_AND_MAPK	8.76853	0.00306473	0.0121312	0.467192
REACTOME_FATTY_ACID_TRIACYLGLYCEROL_AND_KETONE_BODY_METABOLISM	8.585	0.00338943	0.0133767	0.462743
PID_HIF1A_PATHWAY	8.56804	0.00342115	0.0134344	0.601979
BIOCARTA_NOS1_PATHWAY	8.56639	0.00342425	0.0134344	0.404354
REACTOME_LIPID_DIGESTION_MOBILIZATION_AND_TRANSPORT	8.47549	0.00359964	0.014081	0.439254
REACTOME_INTRINSIC_PATHWAY	8.43524	0.00368018	0.0143538	0.395583
KEGG_VALINE_LEUCINE_AND_ISOLEUCINE_BIOSYNTHESIS	8.39624	0.00375998	0.0145887	0.631217
KEGG_BASAL_TRANSCRIPTION_FACTORS	8.3951	0.00376234	0.0145887	0.569166
REACTOME_RESPONSE_TO_ELEVATED_PLATELET_CYTOSOLIC_CA2_	8.33207	0.00389512	0.0150596	0.453626
BIOCARTA_SRCRPTP_PATHWAY	8.2493	0.00407676	0.0157162	0.668721
REACTOME_PLATELET_ACTIVATION_SIGNALING_AND_AGGREGATION	8.16347	0.00427426	0.0164299	0.469668
KEGG_PRIMARY_BILE_ACID_BIOSYNTHESIS	8.14692	0.00431344	0.0165328	0.395229
REACTOME_PASSIVE_TRANSPORT_BY_AQUAPORINS	8.08769	0.0044567	0.0170328	0.355475
REACTOME_PLC_BETA_MEDIATED_EVENTS	8.0392	0.00457756	0.0174446	0.437432
REACTOME_P38MAPK_EVENTS	8.02534	0.00461275	0.0175284	0.604362
PID_ARF6_PATHWAY	7.95207	0.00480324	0.0182003	0.426334
REACTOME_INHIBITION_OF_REPLICATION_INITIATION_OF_DAMAGED_DNA_BY_RB1_E2F1	7.92477	0.00487624	0.0184244	0.6302
REACTOME_BRANCHED_CHAIN_AMINO_ACID_CATABOLISM	7.83287	0.00513046	0.0193301	0.398985
PID_HNF3B_PATHWAY	7.78804	0.00525934	0.0197597	0.43338
REACTOME_POST_TRANSLATIONAL_MODIFICATION_SYNTHESIS_OF_GPI_ANCHORED_PROTEINS	7.78108	0.00527962	0.01978	0.574316
BIOCARTA_ACE2_PATHWAY	7.71692	0.00547056	0.0204378	0.365349
REACTOME_POST_CHAPERONIN_TUBULIN_FOLDING_PATHWAY	7.67352	0.00560371	0.0208766	0.620222
BIOCARTA_LECTIN_PATHWAY	7.66506	0.00563004	0.0209161	0.34935
BIOCARTA_TNFR1_PATHWAY	7.64908	0.00568012	0.0210434	0.586048
REACTOME_AMINE_DERIVED_HORMONES	7.60923	0.00580703	0.0214537	0.396226
KEGG_MELANOGENESIS	7.54863	0.00600556	0.0221257	0.461784
PID_TCR_CALCIUM_PATHWAY	7.4873	0.00621357	0.0228289	0.419145
KEGG_LONG_TERM_POTENTIATION	7.4653	0.00628996	0.0230459	0.453153
REACTOME_ASSOCIATION_OF_TRIC_CCT_WITH_TARGET_PROTEINS_DURING_BIOSYNTHESIS	7.4514	0.00633873	0.0231607	0.590731
KEGG_PARKINSONS_DISEASE	7.40094	0.00651898	0.0237541	0.529711
REACTOME_DESTABILIZATION_OF_MRNA_BY_BRF1	7.38792	0.00656635	0.0238613	0.600018
BIOCARTA_SKP2E2F_PATHWAY	7.36745	0.00664151	0.0239953	0.661289
REACTOME_DOWNSTREAM_SIGNALING_OF_ACTIVATED_FGFR	7.3647	0.00665166	0.0239953	0.457732
REACTOME_ADENYLATE_CYCLASE_ACTIVATING_PATHWAY	7.36309	0.00665763	0.0239953	0.377315
KEGG_AMINO_SUGAR_AND_NUCLEOTIDE_SUGAR_METABOLISM	7.3583	0.00667538	0.0239953	0.56042
PID_RAC1_PATHWAY	7.28917	0.00693715	0.024869	0.559206
BIOCARTA_COMP_PATHWAY	7.2841	0.00695677	0.0248723	0.389947
REACTOME_ACTIVATION_OF_NMDA_RECEPTOR_UPON_GLUTAMATE_BINDING_AND_POSTSYNAPTIC_EVENTS	7.17963	0.0073736	0.0262919	0.440122
KEGG_CYTOKINE_CYTOKINE_RECEPTOR_INTERACTION	7.10812	0.00767353	0.0272882	0.472272
REACTOME_OPIOID_SIGNALLING	7.08075	0.00779162	0.0276281	0.456142
KEGG_NON_HOMOLOGOUS_END_JOINING	7.07638	0.00781065	0.0276281	0.608754
BIOCARTA_SET_PATHWAY	6.99979	0.00815192	0.0287588	0.625998
REACTOME_HEMOSTASIS	6.97829	0.00825043	0.0290293	0.484537
REACTOME_ACTIVATED_POINT_MUTANTS_OF_FGFR2	6.90221	0.0086089	0.0302107	0.385798
KEGG_ALZHEIMERS_DISEASE	6.88907	0.00867246	0.0303536	0.527825
REACTOME_ACTIVATION_OF_GENES_BY_ATF4	6.80941	0.00906786	0.0316542	0.581031
BIOCARTA_GPCR_PATHWAY	6.78229	0.00920667	0.0319678	0.436082
PID_SHP2_PATHWAY	6.7814	0.00921127	0.0319678	0.445666
KEGG_NOTCH_SIGNALING_PATHWAY	6.77781	0.0092298	0.0319678	0.552029
REACTOME_ACTIVATED_AMPK_STIMULATES_FATTY_ACID_OXIDATION_IN_MUSCLE	6.74231	0.00941529	0.0324543	0.400624
KEGG_HISTIDINE_METABOLISM	6.74159	0.00941906	0.0324543	0.42488
BIOCARTA_HIVNEF_PATHWAY	6.68459	0.00972502	0.0334219	0.554248
REACTOME_TCA_CYCLE_AND_RESPIRATORY_ELECTRON_TRANSPORT	6.6743	0.00978129	0.0335286	0.528698
BIOCARTA_AHSP_PATHWAY	6.65118	0.00990904	0.0338792	0.378328
KEGG_LONG_TERM_DEPRESSION	6.62618	0.0100491	0.0342699	0.451531
REACTOME_STRIATED_MUSCLE_CONTRACTION	6.57806	0.0103243	0.0351185	0.423494
KEGG_BLADDER_CANCER	6.52517	0.0106359	0.036086	0.569375
REACTOME_NEF_MEDIATES_DOWN_MODULATION_OF_CELL_SURFACE_RECEPTORS_BY_RECRUITING_THEM_TO_CLATHRIN_ADAPTERS	6.51616	0.0106899	0.0361769	0.591525
KEGG_LIMONENE_AND_PINENE_DEGRADATION	6.4948	0.0108191	0.0365212	0.376888
REACTOME_GLYCOLYSIS	6.44856	0.0111042	0.0373888	0.588913
REACTOME_SYNTHESIS_OF_BILE_ACIDS_AND_BILE_SALTS	6.40395	0.0113867	0.0382431	0.414227
BIOCARTA_P53_PATHWAY	6.38674	0.0114976	0.0385183	0.628371
BIOCARTA_NFAT_PATHWAY	6.36621	0.0116313	0.038806	0.446544
REACTOME_ADENYLATE_CYCLASE_INHIBITORY_PATHWAY	6.36462	0.0116418	0.038806	0.39976
REACTOME_BILE_ACID_AND_BILE_SALT_METABOLISM	6.33767	0.01182	0.0393016	0.427775
REACTOME_GENERIC_TRANSCRIPTION_PATHWAY	6.26965	0.0122823	0.0407369	0.479427
REACTOME_SEMA3A_PAK_DEPENDENT_AXON_REPULSION	6.24974	0.0124211	0.0410948	0.618094
BIOCARTA_FAS_PATHWAY	6.24288	0.0124693	0.0411519	0.575758
BIOCARTA_MTA3_PATHWAY	6.2378	0.0125051	0.0411679	0.596495
KEGG_PATHOGENIC_ESCHERICHIA_COLI_INFECTION	6.18316	0.0128972	0.0423537	0.558353
REACTOME_TRAF3_DEPENDENT_IRF_ACTIVATION_PATHWAY	6.17818	0.0129335	0.0423685	0.594695
BIOCARTA_NUCLEARRS_PATHWAY	6.16082	0.0130611	0.0426812	0.403703
ST_TYPE_I_INTERFERON_PATHWAY	6.04226	0.0139674	0.0455309	0.617107
KEGG_CYTOSOLIC_DNA_SENSING_PATHWAY	6.01493	0.0141853	0.0460735	0.553429
BIOCARTA_ARF_PATHWAY	6.01272	0.0142031	0.0460735	0.599202
REACTOME_PI_3K_CASCADE	5.99099	0.0143791	0.046531	0.447362
KEGG_TGF_BETA_SIGNALING_PATHWAY	5.95897	0.0146426	0.0472685	0.457042
KEGG_ANTIGEN_PROCESSING_AND_PRESENTATION	5.95242	0.0146971	0.0473297	0.54494
PID_MTOR_4PATHWAY	5.94449	0.0147634	0.0474282	0.545548
BIOCARTA_PTDINS_PATHWAY	5.89421	0.0151908	0.0486836	0.56984
KEGG_GNRH_SIGNALING_PATHWAY	5.88145	0.0153012	0.0489197	0.46628
REACTOME_DEFENSINS	5.876	0.0153486	0.0489537	0.396072
PID_SYNDECAN_1_PATHWAY	5.86604	0.0154358	0.0491138	0.552298
BIOCARTA_AMI_PATHWAY	5.8137	0.0159018	0.050447	0.415822
REACTOME_GABA_A_RECEPTOR_ACTIVATION	5.81052	0.0159306	0.050447	0.386929
REACTOME_MTORC1_MEDIATED_SIGNALLING	5.7989	0.0160362	0.0506607	0.613671
REACTOME_CONVERSION_FROM_APC_C_CDC20_TO_APC_C_CDH1_IN_LATE_ANAPHASE	5.79231	0.0160965	0.0507305	0.604391
REACTOME_DESTABILIZATION_OF_MRNA_BY_TRISTETRAPROLIN_TTP	5.70634	0.0169038	0.053149	0.584429
REACTOME_NETRIN1_SIGNALING	5.65908	0.0173652	0.054471	0.439461
KEGG_PENTOSE_PHOSPHATE_PATHWAY	5.61617	0.0177955	0.0556893	0.568576
BIOCARTA_KERATINOCYTE_PATHWAY	5.60108	0.0179494	0.0560393	0.452169
REACTOME_EXTRACELLULAR_MATRIX_ORGANIZATION	5.53195	0.0186722	0.0581595	0.544394
REACTOME_TRANSPORT_OF_INORGANIC_CATIONS_ANIONS_AND_AMINO_ACIDS_OLIGOPEPTIDES	5.52082	0.0187915	0.0583941	0.468396
REACTOME_ABC_FAMILY_PROTEINS_MEDIATED_TRANSPORT	5.50767	0.0189332	0.0586545	0.424992
PID_CDC42_PATHWAY	5.50127	0.0190027	0.0586545	0.54422
PID_IL5_PATHWAY	5.49837	0.0190342	0.0586545	0.410472
BIOCARTA_INTRINSIC_PATHWAY	5.49677	0.0190517	0.0586545	0.42132
REACTOME_REGULATION_OF_INSULIN_LIKE_GROWTH_FACTOR_IGF_ACTIVITY_BY_INSULIN_LIKE_GROWTH_FACTOR_BINDING_PROTEINS_IGFBPS	5.44824	0.019588	0.0601665	0.420432
REACTOME_LIGAND_GATED_ION_CHANNEL_TRANSPORT	5.44068	0.0196731	0.0602884	0.417206
REACTOME_SIGNALLING_TO_RAS	5.40693	0.020057	0.061243	0.564743
REACTOME_HORMONE_SENSITIVE_LIPASE_HSL_MEDIATED_TRIACYLGLYCEROL_HYDROLYSIS	5.40522	0.0200767	0.061243	0.402712
REACTOME_UNBLOCKING_OF_NMDA_RECEPTOR_GLUTAMATE_BINDING_AND_ACTIVATION	5.39554	0.0201883	0.0614427	0.417969
PID_RHOA_PATHWAY	5.38739	0.0202828	0.0615894	0.45422
KEGG_PHENYLALANINE_METABOLISM	5.34511	0.0207804	0.0628782	0.413457
BIOCARTA_CCR5_PATHWAY	5.34332	0.0208018	0.0628782	0.405601
REACTOME_INTERACTION_BETWEEN_L1_AND_ANKYRINS	5.3364	0.0208846	0.0629853	0.41261
REACTOME_GABA_B_RECEPTOR_ACTIVATION	5.33245	0.020932	0.0629853	0.444009
KEGG_ARGININE_AND_PROLINE_METABOLISM	5.32829	0.0209819	0.0629931	0.45658
REACTOME_ACTIVATION_OF_CHAPERONES_BY_ATF6_ALPHA	5.3056	0.021257	0.0636752	0.606387
REACTOME_SIGNALING_BY_FGFR	5.2712	0.0216811	0.0647997	0.464086
ST_MYOCYTE_AD_PATHWAY	5.25615	0.0218693	0.0652157	0.428919
ST_ADRENERGIC	5.148	0.0232732	0.0692469	0.443019
PID_RXR_VDR_PATHWAY	5.13587	0.0234364	0.0695768	0.429571
PID_HNF3A_PATHWAY	5.11756	0.0236849	0.070158	0.450831
REACTOME_REVERSIBLE_HYDRATION_OF_CARBON_DIOXIDE	5.09848	0.0239468	0.0707762	0.398907
REACTOME_ION_TRANSPORT_BY_P_TYPE_ATPASES	5.09427	0.024005	0.0707909	0.441888
REACTOME_LIPOPROTEIN_METABOLISM	5.05045	0.0246195	0.0724424	0.441391
BIOCARTA_CLASSIC_PATHWAY	5.04442	0.0247053	0.0725344	0.394706
KEGG_WNT_SIGNALING_PATHWAY	5.02936	0.0249212	0.0730034	0.472572
BIOCARTA_ARAP_PATHWAY	5.02563	0.0249748	0.0730034	0.590954
PID_IL6_7_PATHWAY	5.00668	0.0252496	0.0733979	0.451535
KEGG_PYRUVATE_METABOLISM	5.00639	0.0252539	0.0733979	0.44708
BIOCARTA_ACTINY_PATHWAY	5.00199	0.0253182	0.0733979	0.576194
PID_LKB1_PATHWAY	5.00072	0.0253367	0.0733979	0.545455
REACTOME_ACTIVATION_OF_CHAPERONE_GENES_BY_ATF6_ALPHA	4.99738	0.0253858	0.0733979	0.614621
BIOCARTA_MYOSIN_PATHWAY	4.98943	0.0255026	0.073576	0.442396
REACTOME_THE_ROLE_OF_NEF_IN_HIV1_REPLICATION_AND_DISEASE_PATHOGENESIS	4.82019	0.0281283	0.0809754	0.568909
BIOCARTA_CASPASE_PATHWAY	4.77379	0.0288961	0.083006	0.575132
REACTOME_OLFACTORY_SIGNALING_PATHWAY	4.76746	0.0290026	0.0831323	0.460141
BIOCARTA_ARENRF2_PATHWAY	4.71402	0.0299177	0.085571	0.4116
PID_SMAD2_3NUCLEAR_PATHWAY	4.70402	0.0300922	0.0857043	0.531264
REACTOME_INTEGRATION_OF_PROVIRUS	4.70075	0.0301494	0.0857043	0.635015
KEGG_HEDGEHOG_SIGNALING_PATHWAY	4.70029	0.0301576	0.0857043	0.458754
PID_P38_MK2_PATHWAY	4.67255	0.0306484	0.0869132	0.571394
REACTOME_AMINE_COMPOUND_SLC_TRANSPORTERS	4.62937	0.0314292	0.0887537	0.435808
REACTOME_GLUTAMATE_NEUROTRANSMITTER_RELEASE_CYCLE	4.62928	0.0314308	0.0887537	0.416655
REACTOME_BETA_DEFENSINS	4.57074	0.0325225	0.0916419	0.387268
REACTOME_SIGNALING_BY_FGFR_IN_DISEASE	4.54402	0.0330339	0.0928861	0.468689
REACTOME_CYTOSOLIC_SULFONATION_OF_SMALL_MOLECULES	4.52654	0.033373	0.0936415	0.410394
SA_G2_AND_M_PHASES	4.52197	0.0334624	0.0936946	0.653891
REACTOME_REGULATION_OF_THE_FANCONI_ANEMIA_PATHWAY	4.5183	0.0335341	0.0936983	0.614041
REACTOME_SYNTHESIS_OF_GLYCOSYLPHOSPHATIDYLINOSITOL_GPI	4.50331	0.0338293	0.094325	0.56476
REACTOME_ABCA_TRANSPORTERS_IN_LIPID_HOMEOSTASIS	4.47855	0.0343228	0.0955006	0.410781
REACTOME_GLUCAGON_SIGNALING_IN_METABOLIC_REGULATION	4.47183	0.0344582	0.0956771	0.442973
REACTOME_FGFR2C_LIGAND_BINDING_AND_ACTIVATION	4.43205	0.0352702	0.0975743	0.403929
PID_PRL_SIGNALING_EVENTS_PATHWAY	4.4296	0.0353208	0.0975743	0.581363
REACTOME_REGULATION_OF_INSULIN_SECRETION_BY_GLUCAGON_LIKE_PEPTIDE1	4.42763	0.0353615	0.0975743	0.449873
KEGG_CELL_ADHESION_MOLECULES_CAMS	4.41767	0.0355687	0.0979427	0.466365
REACTOME_FORMATION_OF_INCISION_COMPLEX_IN_GG_NER	4.38777	0.0361977	0.0993912	0.56123
REACTOME_FGFR1_LIGAND_BINDING_AND_ACTIVATION	4.38499	0.0362567	0.0993912	0.402601
BIOCARTA_CREB_PATHWAY	4.38207	0.0363189	0.0993912	0.440525
REACTOME_COLLAGEN_FORMATION	4.35074	0.0369928	0.100939	0.546359
BIOCARTA_P35ALZHEIMERS_PATHWAY	4.34874	0.0370363	0.100939	0.600875
KEGG_BASAL_CELL_CARCINOMA	4.31626	0.0377498	0.102498	0.462796
REACTOME_TRANSPORT_OF_ORGANIC_ANIONS	4.31568	0.0377626	0.102498	0.41824
KEGG_ARRHYTHMOGENIC_RIGHT_VENTRICULAR_CARDIOMYOPATHY_ARVC	4.30243	0.0380579	0.10309	0.456506
BIOCARTA_HDAC_PATHWAY	4.28691	0.0384069	0.103787	0.440937
REACTOME_SYNTHESIS_OF_PC	4.28405	0.0384716	0.103787	0.433497
REACTOME_NEGATIVE_REGULATORS_OF_RIG_I_MDA5_SIGNALING	4.26504	0.0389043	0.104742	0.551926
KEGG_GLYCOSAMINOGLYCAN_BIOSYNTHESIS_CHONDROITIN_SULFATE	4.25731	0.0390818	0.105008	0.577443
KEGG_OTHER_GLYCAN_DEGRADATION	4.24054	0.0394697	0.105836	0.57114
BIOCARTA_ATM_PATHWAY	4.16567	0.0412511	0.11039	0.58228
KEGG_GLYCOSYLPHOSPHATIDYLINOSITOL_GPI_ANCHOR_BIOSYNTHESIS	4.14527	0.0417511	0.111298	0.559938
BIOCARTA_WNT_PATHWAY	4.14499	0.0417578	0.111298	0.553984
REACTOME_CHONDROITIN_SULFATE_DERMATAN_SULFATE_METABOLISM	4.11455	0.0425158	0.112885	0.541781
PID_AMB2_NEUTROPHILS_PATHWAY	4.11427	0.042523	0.112885	0.452577
KEGG_AXON_GUIDANCE	4.08258	0.0433274	0.114792	0.473821
REACTOME_PROLACTIN_RECEPTOR_SIGNALING	4.07717	0.0434663	0.114869	0.414934
BIOCARTA_EPHA4_PATHWAY	4.07473	0.0435292	0.114869	0.409091
KEGG_RENIN_ANGIOTENSIN_SYSTEM	4.06428	0.0437993	0.115353	0.428867
REACTOME_TRANSPORT_OF_GLUCOSE_AND_OTHER_SUGARS_BILE_SALTS_AND_ORGANIC_ACIDS_METAL_IONS_AND_AMINE_COMPOUNDS	4.04583	0.0442806	0.11639	0.470231
BIOCARTA_CHEMICAL_PATHWAY	3.99847	0.0455416	0.119468	0.570178
BIOCARTA_CDC42RAC_PATHWAY	3.96344	0.0464985	0.121738	0.571938
KEGG_OOCYTE_MEIOSIS	3.95811	0.0466461	0.121885	0.54675
PID_ERBB_NETWORK_PATHWAY	3.94807	0.0469251	0.122188	0.421748
REACTOME_GLYCOPROTEIN_HORMONES	3.94732	0.046946	0.122188	0.570747
PID_EPHA2_FWD_PATHWAY	3.93927	0.0471713	0.122535	0.560092
REACTOME_MRNA_DECAY_BY_5_TO_3_EXORIBONUCLEASE	3.91108	0.0479688	0.124364	0.575941
REACTOME_CD28_DEPENDENT_VAV1_PATHWAY	3.89275	0.0484951	0.125483	0.575991
BIOCARTA_MPR_PATHWAY	3.88205	0.0488048	0.12604	0.562753
REACTOME_ROLE_OF_SECOND_MESSENGERS_IN_NETRIN1_SIGNALING	3.84924	0.0497685	0.128279	0.409647
REACTOME_INTERFERON_GAMMA_SIGNALING	3.8359	0.0501661	0.128887	0.532866
BIOCARTA_PLCE_PATHWAY	3.83482	0.0501982	0.128887	0.418537
BIOCARTA_PITX2_PATHWAY	3.81163	0.0508978	0.130432	0.573775
KEGG_ASCORBATE_AND_ALDARATE_METABOLISM	3.77656	0.0519753	0.132855	0.438455
REACTOME_COMMON_PATHWAY	3.77439	0.052043	0.132855	0.424056
PID_HEDGEHOG_2PATHWAY	3.76555	0.0523186	0.133302	0.442732
KEGG_STARCH_AND_SUCROSE_METABOLISM	3.75915	0.0525192	0.133558	0.458328
PID_DELTA_NP63_PATHWAY	3.73316	0.0533423	0.135392	0.556031
PID_AP1_PATHWAY	3.72675	0.0535474	0.135621	0.467607
ST_WNT_CA2_CYCLIC_GMP_PATHWAY	3.72363	0.0536478	0.135621	0.442284
KEGG_LEUKOCYTE_TRANSENDOTHELIAL_MIGRATION	3.71906	0.0537946	0.135621	0.469521
KEGG_VIBRIO_CHOLERAE_INFECTION	3.71764	0.0538406	0.135621	0.545904
PID_LYSOPHOSPHOLIPID_PATHWAY	3.71174	0.054031	0.135843	0.463308
KEGG_PHOSPHATIDYLINOSITOL_SIGNALING_SYSTEM	3.69829	0.0544684	0.136685	0.466271
BIOCARTA_CFTR_PATHWAY	3.69062	0.0547192	0.137056	0.41337
REACTOME_SHC_RELATED_EVENTS	3.68534	0.0548929	0.137232	0.571456
REACTOME_PI3K_EVENTS_IN_ERBB4_SIGNALING	3.66522	0.0555592	0.138638	0.456042
BIOCARTA_CDMAC_PATHWAY	3.60899	0.0574682	0.143132	0.426708
REACTOME_SIGNALING_BY_ACTIVATED_POINT_MUTANTS_OF_FGFR1	3.60361	0.0576543	0.143159	0.410423
KEGG_CHRONIC_MYELOID_LEUKEMIA	3.60247	0.057694	0.143159	0.537814
BIOCARTA_TEL_PATHWAY	3.59649	0.0579017	0.14337	0.558676
REACTOME_POST_NMDA_RECEPTOR_ACTIVATION_EVENTS	3.59382	0.0579946	0.14337	0.457735
REACTOME_RAF_MAP_KINASE_CASCADE	3.57926	0.0585052	0.144363	0.59168
REACTOME_SIGNALING_BY_NOTCH3	3.57491	0.0586587	0.144474	0.573446
REACTOME_TRANS_GOLGI_NETWORK_VESICLE_BUDDING	3.55837	0.0592459	0.145651	0.530183
REACTOME_SIGNALING_BY_RHO_GTPASES	3.54143	0.0598537	0.146873	0.477122
REACTOME_ZINC_TRANSPORTERS	3.52459	0.0604649	0.1481	0.571827
BIOCARTA_LEPTIN_PATHWAY	3.49607	0.0615148	0.150395	0.417437
REACTOME_CHONDROITIN_SULFATE_BIOSYNTHESIS	3.48914	0.0617725	0.150748	0.558133
PID_ERBB1_DOWNSTREAM_PATHWAY	3.47419	0.0623332	0.151837	0.524714
BIOCARTA_PAR1_PATHWAY	3.44663	0.0633808	0.154107	0.45556
REACTOME_PI3K_EVENTS_IN_ERBB2_SIGNALING	3.43233	0.0639318	0.155163	0.459501
BIOCARTA_CARM_ER_PATHWAY	3.4195	0.0644305	0.155498	0.541396
REACTOME_PLATELET_AGGREGATION_PLUG_FORMATION	3.41883	0.0644567	0.155498	0.457452
BIOCARTA_SHH_PATHWAY	3.41752	0.0645078	0.155498	0.432887
KEGG_FRUCTOSE_AND_MANNOSE_METABOLISM	3.41676	0.0645377	0.155498	0.55851
REACTOME_SIGNALING_BY_TGF_BETA_RECEPTOR_COMPLEX	3.40527	0.0649883	0.156301	0.529481
PID_RANBP2_PATHWAY	3.39353	0.0654525	0.157133	0.59224
REACTOME_NEGATIVE_REGULATION_OF_FGFR_SIGNALING	3.3735	0.0662527	0.158458	0.440586
REACTOME_IONOTROPIC_ACTIVITY_OF_KAINATE_RECEPTORS	3.37184	0.0663198	0.158458	0.422094
REACTOME_TRAF6_MEDIATED_IRF7_ACTIVATION	3.37079	0.0663619	0.158458	0.564679
REACTOME_RAP1_SIGNALLING	3.36555	0.0665734	0.158678	0.433872
REACTOME_SHC_MEDIATED_SIGNALLING	3.31256	0.0687523	0.163579	0.571546
BIOCARTA_BAD_PATHWAY	3.30841	0.0689263	0.163661	0.44945
REACTOME_RIG_I_MDA5_MEDIATED_INDUCTION_OF_IFN_ALPHA_BETA_PATHWAYS	3.30587	0.0690328	0.163661	0.53595
REACTOME_CHYLOMICRON_MEDIATED_LIPID_TRANSPORT	3.28055	0.0701056	0.16579	0.441833
REACTOME_NEF_MEDIATED_DOWNREGULATION_OF_MHC_CLASS_I_COMPLEX_CELL_SURFACE_EXPRESSION	3.2788	0.0701804	0.16579	0.590995
REACTOME_OXYGEN_DEPENDENT_PROLINE_HYDROXYLATION_OF_HYPOXIA_INDUCIBLE_FACTOR_ALPHA	3.27496	0.0703446	0.165883	0.556818
PID_TAP63_PATHWAY	3.26778	0.0706533	0.166317	0.544733
PID_GLYPICAN_1PATHWAY	3.25171	0.071349	0.167378	0.447711
REACTOME_INTEGRATION_OF_ENERGY_METABOLISM	3.25156	0.0713557	0.167378	0.472298
BIOCARTA_DNAFRAGMENT_PATHWAY	3.248	0.0715109	0.167446	0.599846
BIOCARTA_CALCINEURIN_PATHWAY	3.23189	0.0722172	0.168803	0.436655
REACTOME_GROWTH_HORMONE_RECEPTOR_SIGNALING	3.22323	0.0726001	0.16921	0.440503
REACTOME_DARPP_32_EVENTS	3.22118	0.0726911	0.16921	0.447055
REACTOME_SHC1_EVENTS_IN_EGFR_SIGNALING	3.21933	0.0727732	0.16921	0.570734
REACTOME_METABOLISM_OF_POLYAMINES	3.21176	0.073111	0.169699	0.574217
REACTOME_NEUROTRANSMITTER_RELEASE_CYCLE	3.18553	0.0742931	0.17196	0.447788
REACTOME_PI3K_CASCADE	3.18441	0.0743437	0.17196	0.467572
PID_CASPASE_PATHWAY	3.17122	0.0749462	0.172963	0.547751
REACTOME_REGULATION_OF_INSULIN_SECRETION	3.16924	0.0750372	0.172963	0.469934
BIOCARTA_MEF2D_PATHWAY	3.16638	0.0751691	0.172967	0.439021
KEGG_NICOTINATE_AND_NICOTINAMIDE_METABOLISM	3.16244	0.0753505	0.173085	0.448289
REACTOME_REGULATION_OF_IFNA_SIGNALING	3.046	0.0809365	0.185596	0.565435
REACTOME_PURINE_SALVAGE	3.03703	0.0813846	0.186302	0.576748
BIOCARTA_MCALPAIN_PATHWAY	3.02811	0.0818332	0.187007	0.448463
REACTOME_RECRUITMENT_OF_NUMA_TO_MITOTIC_CENTROSOMES	3.00435	0.0830413	0.189137	0.608012
PID_INTEGRIN_A9B1_PATHWAY	3.00419	0.0830496	0.189137	0.546517
PID_RAS_PATHWAY	2.97299	0.0846652	0.192423	0.455932
REACTOME_G_ALPHA1213_SIGNALLING_EVENTS	2.97076	0.084782	0.192423	0.471116
REACTOME_SIGNALING_BY_NODAL	2.96647	0.0850073	0.192606	0.444524
BIOCARTA_NTHI_PATHWAY	2.95442	0.0856428	0.193716	0.445878
PID_SYNDECAN_2_PATHWAY	2.93309	0.0867813	0.195958	0.54484
REACTOME_APOBEC3G_MEDIATED_RESISTANCE_TO_HIV1_INFECTION	2.92374	0.0872853	0.196762	0.652696
REACTOME_ENDOSOMAL_VACUOLAR_PATHWAY	2.91428	0.0877988	0.197584	0.575501
REACTOME_REGULATION_OF_HYPOXIA_INDUCIBLE_FACTOR_HIF_BY_OXYGEN	2.91068	0.0879949	0.197691	0.544416
REACTOME_HORMONE_LIGAND_BINDING_RECEPTORS	2.89591	0.0888044	0.199173	0.415093
REACTOME_IL_6_SIGNALING	2.88594	0.089356	0.200073	0.427581
KEGG_GLYCEROLIPID_METABOLISM	2.87985	0.0896943	0.200493	0.460937
REACTOME_TERMINATION_OF_O_GLYCAN_BIOSYNTHESIS	2.862	0.0906946	0.202389	0.442692
KEGG_FOCAL_ADHESION	2.85687	0.0909844	0.202695	0.479484
REACTOME_G_ALPHA_Z_SIGNALLING_EVENTS	2.85176	0.0912741	0.203001	0.461746
BIOCARTA_CARDIACEGF_PATHWAY	2.84833	0.091469	0.203095	0.436748
REACTOME_NOREPINEPHRINE_NEUROTRANSMITTER_RELEASE_CYCLE	2.84235	0.09181	0.203512	0.423324
BIOCARTA_NEUROTRANSMITTERS_PATHWAY	2.82696	0.0926936	0.205129	0.407508
BIOCARTA_RACCYCD_PATHWAY	2.81525	0.0933722	0.206167	0.561693
BIOCARTA_AGPCR_PATHWAY	2.81353	0.0934725	0.206167	0.427828
KEGG_PRION_DISEASES	2.80934	0.0937167	0.206363	0.459885
REACTOME_DEVELOPMENTAL_BIOLOGY	2.80471	0.0939876	0.206617	0.486213
BIOCARTA_EGFR_SMRTE_PATHWAY	2.79321	0.0946642	0.20748	0.411415
REACTOME_SIGNALING_BY_FGFR3_MUTANTS	2.79274	0.0946922	0.20748	0.425501
REACTOME_SMAD2_SMAD3_SMAD4_HETEROTRIMER_REGULATES_TRANSCRIPTION	2.76704	0.0962239	0.21049	0.541263
KEGG_GAP_JUNCTION	2.7385	0.0979568	0.213929	0.479159
REACTOME_INWARDLY_RECTIFYING_K_CHANNELS	2.70368	0.100117	0.218288	0.452341
REACTOME_ENDOSOMAL_SORTING_COMPLEX_REQUIRED_FOR_TRANSPORT_ESCRT	2.69051	0.100948	0.2196	0.543051
KEGG_JAK_STAT_SIGNALING_PATHWAY	2.68891	0.101049	0.2196	0.475377
REACTOME_SIGNALING_BY_ERBB2	2.66792	0.10239	0.222024	0.475889
PID_INSULIN_GLUCOSE_PATHWAY	2.6624	0.102745	0.222024	0.54006
BIOCARTA_LONGEVITY_PATHWAY	2.6617	0.102791	0.222024	0.424239
BIOCARTA_ALK_PATHWAY	2.65868	0.102986	0.222024	0.455015
REACTOME_MAPK_TARGETS_NUCLEAR_EVENTS_MEDIATED_BY_MAP_KINASES	2.65639	0.103135	0.222024	0.450488
BIOCARTA_P38MAPK_PATHWAY	2.6559	0.103166	0.222024	0.539252
BIOCARTA_PLATELETAPP_PATHWAY	2.64515	0.103866	0.222828	0.423813
BIOCARTA_FREE_PATHWAY	2.64502	0.103875	0.222828	0.571341
REACTOME_PHOSPHOLIPID_METABOLISM	2.63024	0.104846	0.224549	0.482546
REACTOME_ACTIVATION_OF_THE_AP1_FAMILY_OF_TRANSCRIPTION_FACTORS	2.62619	0.105114	0.224761	0.408783
REACTOME_DOPAMINE_NEUROTRANSMITTER_RELEASE_CYCLE	2.6128	0.106004	0.226046	0.423996
PID_THROMBIN_PAR1_PATHWAY	2.61205	0.106055	0.226046	0.461528
REACTOME_SIGNALING_BY_CONSTITUTIVELY_ACTIVE_EGFR	2.6035	0.106628	0.226905	0.546007
PID_S1P_S1P2_PATHWAY	2.58846	0.107645	0.228618	0.451656
PID_NFAT_TFPATHWAY	2.58652	0.107777	0.228618	0.467973
BIOCARTA_TPO_PATHWAY	2.58216	0.108074	0.228883	0.448446
REACTOME_P2Y_RECEPTORS	2.56859	0.109005	0.230488	0.431863
REACTOME_GLUCAGON_TYPE_LIGAND_RECEPTORS	2.5439	0.110721	0.233744	0.452202
BIOCARTA_TOLL_PATHWAY	2.5392	0.111051	0.234069	0.464958
REACTOME_PPARA_ACTIVATES_GENE_EXPRESSION	2.52261	0.112224	0.235578	0.474862
REACTOME_SHC_MEDIATED_CASCADE	2.52239	0.11224	0.235578	0.443355
REACTOME_EFFECTS_OF_PIP2_HYDROLYSIS	2.52158	0.112298	0.235578	0.450477
KEGG_ETHER_LIPID_METABOLISM	2.50605	0.11341	0.237536	0.460913
BIOCARTA_IL17_PATHWAY	2.50223	0.113685	0.237738	0.440747
BIOCARTA_VEGF_PATHWAY	2.49879	0.113934	0.237884	0.545561
REACTOME_BINDING_AND_ENTRY_OF_HIV_VIRION	2.49356	0.114313	0.238301	0.630971
PID_AJDISS_2PATHWAY	2.48492	0.114942	0.239237	0.532719
KEGG_CHEMOKINE_SIGNALING_PATHWAY	2.47547	0.115635	0.239872	0.482173
REACTOME_CD28_CO_STIMULATION	2.4733	0.115795	0.239872	0.543069
REACTOME_FACTORS_INVOLVED_IN_MEGAKARYOCYTE_DEVELOPMENT_AND_PLATELET_PRODUCTION	2.47277	0.115833	0.239872	0.536889
REACTOME_SIGNALLING_TO_ERKS	2.47095	0.115968	0.239872	0.538389
BIOCARTA_IL7_PATHWAY	2.45882	0.116866	0.241354	0.449198
PID_HDAC_CLASSI_PATHWAY	2.44151	0.118163	0.24362	0.530888
REACTOME_A_TETRASACCHARIDE_LINKER_SEQUENCE_IS_REQUIRED_FOR_GAG_SYNTHESIS	2.43929	0.11833	0.24362	0.544556
REACTOME_NRIF_SIGNALS_CELL_DEATH_FROM_THE_NUCLEUS	2.43501	0.118653	0.243909	0.558662
KEGG_TASTE_TRANSDUCTION	2.42253	0.119601	0.245173	0.464229
PID_ILK_PATHWAY	2.42207	0.119637	0.245173	0.536871
REACTOME_FGFR4_LIGAND_BINDING_AND_ACTIVATION	2.41332	0.120307	0.24616	0.430494
ST_DIFFERENTIATION_PATHWAY_IN_PC12_CELLS	2.41095	0.120489	0.24616	0.460455
BIOCARTA_CERAMIDE_PATHWAY	2.39658	0.121601	0.24805	0.556871
REACTOME_REGULATION_OF_COMPLEMENT_CASCADE	2.38386	0.122594	0.249694	0.439975
REACTOME_CREB_PHOSPHORYLATION_THROUGH_THE_ACTIVATION_OF_RAS	2.36284	0.124255	0.252691	0.462626
REACTOME_REGULATION_OF_AMPK_ACTIVITY_VIA_LKB1	2.35332	0.125016	0.25385	0.441458
ST_PHOSPHOINOSITIDE_3_KINASE_PATHWAY	2.34782	0.125459	0.25436	0.536257
REACTOME_SIGNALING_BY_FGFR_MUTANTS	2.30959	0.128578	0.260287	0.457805
REACTOME_DOWNREGULATION_OF_TGF_BETA_RECEPTOR_SIGNALING	2.30333	0.129097	0.260941	0.540685
BIOCARTA_LAIR_PATHWAY	2.29956	0.12941	0.261177	0.427689
BIOCARTA_TOB1_PATHWAY	2.28276	0.130819	0.26362	0.441598
KEGG_INOSITOL_PHOSPHATE_METABOLISM	2.27791	0.131228	0.264045	0.469162
REACTOME_APOPTOTIC_EXECUTION_PHASE	2.25328	0.133331	0.267871	0.528772
BIOCARTA_GH_PATHWAY	2.25036	0.133583	0.26791	0.454087
REACTOME_PEPTIDE_HORMONE_BIOSYNTHESIS	2.24839	0.133753	0.26791	0.544463
KEGG_PROGESTERONE_MEDIATED_OOCYTE_MATURATION	2.2428	0.134238	0.268475	0.542573
REACTOME_GLYCEROPHOSPHOLIPID_BIOSYNTHESIS	2.22987	0.135365	0.270324	0.475468
BIOCARTA_EIF_PATHWAY	2.22291	0.135977	0.270753	0.562301
KEGG_VASOPRESSIN_REGULATED_WATER_REABSORPTION	2.22279	0.135987	0.270753	0.462756
REACTOME_BILE_SALT_AND_ORGANIC_ANION_SLC_TRANSPORTERS	2.21408	0.136757	0.271878	0.437466
BIOCARTA_P53HYPOXIA_PATHWAY	2.17662	0.140122	0.278153	0.541112
REACTOME_ORGANIC_CATION_ANION_ZWITTERION_TRANSPORT	2.14577	0.142963	0.28337	0.44564
REACTOME_SOS_MEDIATED_SIGNALLING	2.13819	0.143671	0.28435	0.560973
REACTOME_PLATELET_CALCIUM_HOMEOSTASIS	2.13017	0.144424	0.285069	0.448285
REACTOME_CREATION_OF_C4_AND_C2_ACTIVATORS	2.12976	0.144464	0.285069	0.419694
REACTOME_NUCLEOTIDE_BINDING_DOMAIN_LEUCINE_RICH_REPEAT_CONTAINING_RECEPTOR_NLR_SIGNALING_PATHWAYS	2.11482	0.145879	0.286834	0.533226
PID_IL23_PATHWAY	2.11396	0.145961	0.286834	0.467966
REACTOME_NRAGE_SIGNALS_DEATH_THROUGH_JNK	2.1135	0.146005	0.286834	0.472294
REACTOME_SYNTHESIS_OF_BILE_ACIDS_AND_BILE_SALTS_VIA_7ALPHA_HYDROXYCHOLESTEROL	2.10501	0.146817	0.288004	0.442612
PID_ATF2_PATHWAY	2.09893	0.147402	0.288573	0.473881
BIOCARTA_TCR_PATHWAY	2.0967	0.147617	0.288573	0.466732
NABA_BASEMENT_MEMBRANES	2.09525	0.147758	0.288573	0.454142
REACTOME_VITAMIN_B5_PANTOTHENATE_METABOLISM	2.08814	0.148446	0.289492	0.554139
REACTOME_LYSOSOME_VESICLE_BIOGENESIS	2.08362	0.148886	0.289925	0.535019
REACTOME_TRANSCRIPTIONAL_ACTIVITY_OF_SMAD2_SMAD3_SMAD4_HETEROTRIMER	2.07875	0.149362	0.290427	0.530217
REACTOME_P75NTR_RECRUITS_SIGNALLING_COMPLEXES	2.07407	0.149821	0.290893	0.570948
KEGG_PANCREATIC_CANCER	2.0672	0.150497	0.291751	0.531786
REACTOME_GOLGI_ASSOCIATED_VESICLE_BIOGENESIS	2.06514	0.150702	0.291751	0.523505
PID_IL2_PI3K_PATHWAY	2.0497	0.152236	0.294293	0.538637
REACTOME_SIGNALING_BY_ERBB4	2.03868	0.153343	0.296003	0.477907
REACTOME_TRAF6_MEDIATED_IRF7_ACTIVATION_IN_TLR7_8_OR_9_SIGNALING	2.02781	0.154443	0.297694	0.569623
KEGG_RIBOFLAVIN_METABOLISM	2.02423	0.154807	0.297965	0.553495
PID_TXA2PATHWAY	2.0057	0.156709	0.301189	0.471734
ST_GAQ_PATHWAY	1.99426	0.157896	0.303033	0.535648
BIOCARTA_IGF1MTOR_PATHWAY	1.9907	0.158268	0.303308	0.545069
PID_HIF2PATHWAY	1.97484	0.159936	0.305931	0.539707
BIOCARTA_AKT_PATHWAY	1.97332	0.160096	0.305931	0.447119
REACTOME_SIGNALING_BY_HIPPO	1.96819	0.16064	0.306529	0.45446
KEGG_TYPE_I_DIABETES_MELLITUS	1.95344	0.162217	0.30886	0.527736
REACTOME_SPHINGOLIPID_DE_NOVO_BIOSYNTHESIS	1.95243	0.162326	0.30886	0.464091
BIOCARTA_MET_PATHWAY	1.93526	0.164184	0.311949	0.46479
KEGG_SMALL_CELL_LUNG_CANCER	1.93288	0.164444	0.311997	0.52831
REACTOME_SYNTHESIS_OF_PIPS_AT_THE_PLASMA_MEMBRANE	1.9244	0.165373	0.313313	0.461489
REACTOME_SIGNALLING_TO_P38_VIA_RIT_AND_RIN	1.90258	0.16779	0.317405	0.556437
BIOCARTA_STATHMIN_PATHWAY	1.89905	0.168185	0.317405	0.468682
KEGG_TYPE_II_DIABETES_MELLITUS	1.89848	0.168249	0.317405	0.466956
REACTOME_AMINO_ACID_AND_OLIGOPEPTIDE_SLC_TRANSPORTERS	1.88744	0.169491	0.319209	0.475595
BIOCARTA_CD40_PATHWAY	1.88573	0.169685	0.319209	0.447047
PID_CIRCADIAN_PATHWAY	1.87614	0.170774	0.320803	0.553529
REACTOME_SIGNALING_BY_NOTCH2	1.86215	0.172377	0.323358	0.552131
REACTOME_PRE_NOTCH_EXPRESSION_AND_PROCESSING	1.85682	0.172992	0.324056	0.533917
REACTOME_CS_DS_DEGRADATION	1.81356	0.178081	0.33312	0.536059
BIOCARTA_FCER1_PATHWAY	1.79845	0.179899	0.33569	0.465169
SIG_REGULATION_OF_THE_ACTIN_CYTOSKELETON_BY_RHO_GTPASES	1.79795	0.17996	0.33569	0.530136
REACTOME_TGF_BETA_RECEPTOR_SIGNALING_ACTIVATES_SMADS	1.79469	0.180356	0.335958	0.532036
REACTOME_P130CAS_LINKAGE_TO_MAPK_SIGNALING_FOR_INTEGRINS	1.79129	0.18077	0.336257	0.457079
REACTOME_GAP_JUNCTION_DEGRADATION	1.77602	0.182639	0.339259	0.553467
REACTOME_NOD1_2_SIGNALING_PATHWAY	1.7736	0.182937	0.339339	0.537794
REACTOME_NGF_SIGNALLING_VIA_TRKA_FROM_THE_PLASMA_MEMBRANE	1.76157	0.184428	0.341331	0.484985
REACTOME_IL_7_SIGNALING	1.76081	0.184524	0.341331	0.448942
PID_ERBB1_RECEPTOR_PROXIMAL_PATHWAY	1.75099	0.185752	0.343125	0.528157
KEGG_ASTHMA	1.73856	0.187322	0.345138	0.463568
REACTOME_INCRETIN_SYNTHESIS_SECRETION_AND_INACTIVATION	1.73825	0.187361	0.345138	0.537104
REACTOME_ACTIVATION_OF_IRF3_IRF7_MEDIATED_BY_TBK1_IKK_EPSILON	1.73306	0.188021	0.345701	0.55356
SIG_PIP3_SIGNALING_IN_B_LYMPHOCYTES	1.73176	0.188186	0.345701	0.46838
REACTOME_CHEMOKINE_RECEPTORS_BIND_CHEMOKINES	1.70822	0.191217	0.350784	0.472092
REACTOME_HDL_MEDIATED_LIPID_TRANSPORT	1.69118	0.193445	0.354383	0.44877
KEGG_ALPHA_LINOLENIC_ACID_METABOLISM	1.68324	0.194494	0.355814	0.457819
REACTOME_SIGNALING_BY_NOTCH	1.67781	0.195215	0.356643	0.517244
BIOCARTA_SODD_PATHWAY	1.66339	0.197146	0.359676	0.57473
PID_WNT_SIGNALING_PATHWAY	1.65846	0.197812	0.360397	0.472233
REACTOME_NEPHRIN_INTERACTIONS	1.64611	0.199489	0.362955	0.456091
PID_ARF6_DOWNSTREAM_PATHWAY	1.632	0.201426	0.365979	0.560452
BIOCARTA_BIOPEPTIDES_PATHWAY	1.62994	0.201712	0.365998	0.473931
PID_ANGIOPOIETIN_RECEPTOR_PATHWAY	1.61196	0.204217	0.370038	0.467013
REACTOME_P75_NTR_RECEPTOR_MEDIATED_SIGNALLING	1.60986	0.204511	0.370068	0.522997
REACTOME_SIGNALING_BY_NOTCH4	1.58463	0.208095	0.375666	0.548408
PID_TNF_PATHWAY	1.58411	0.20817	0.375666	0.529544
REACTOME_ERK_MAPK_TARGETS	1.57246	0.20985	0.378185	0.459608
REACTOME_ENERGY_DEPENDENT_REGULATION_OF_MTOR_BY_LKB1_AMPK	1.56812	0.21048	0.378807	0.457
REACTOME_DIGESTION_OF_DIETARY_CARBOHYDRATE	1.56566	0.210838	0.378939	0.4255
REACTOME_INHIBITION_OF_INSULIN_SECRETION_BY_ADRENALINE_NORADRENALINE	1.55832	0.211912	0.379852	0.462699
BIOCARTA_AGR_PATHWAY	1.55666	0.212154	0.379852	0.462971
BIOCARTA_EXTRINSIC_PATHWAY	1.55633	0.212203	0.379852	0.447393
REACTOME_GLUTATHIONE_CONJUGATION	1.54601	0.213726	0.382063	0.463406
REACTOME_CELL_EXTRACELLULAR_MATRIX_INTERACTIONS	1.54069	0.214516	0.382961	0.434396
SIG_BCR_SIGNALING_PATHWAY	1.5323	0.215767	0.384538	0.472736
BIOCARTA_BCR_PATHWAY	1.5309	0.215977	0.384538	0.468141
PID_ANTHRAX_PATHWAY	1.52843	0.216348	0.384682	0.459621
PID_PDGFRA_PATHWAY	1.51185	0.218857	0.388624	0.451409
REACTOME_P75NTR_SIGNALS_VIA_NFKB	1.50585	0.219774	0.389445	0.555292
PID_FGF_PATHWAY	1.50402	0.220054	0.389445	0.470975
PID_PI3KCI_AKT_PATHWAY	1.50269	0.220258	0.389445	0.526965
BIOCARTA_CACAM_PATHWAY	1.50118	0.22049	0.389445	0.448975
PID_FOXO_PATHWAY	1.49522	0.221409	0.390549	0.523888
REACTOME_SEMA4D_INDUCED_CELL_MIGRATION_AND_GROWTH_CONE_COLLAPSE	1.48729	0.222638	0.392196	0.46623
KEGG_GLYCOLYSIS_GLUCONEOGENESIS	1.48285	0.223329	0.392494	0.475875
REACTOME_RECEPTOR_LIGAND_BINDING_INITIATES_THE_SECOND_PROTEOLYTIC_CLEAVAGE_OF_NOTCH_RECEPTOR	1.48241	0.223397	0.392494	0.548116
KEGG_DRUG_METABOLISM_OTHER_ENZYMES	1.47742	0.224178	0.393347	0.482546
REACTOME_SYNTHESIS_SECRETION_AND_INACTIVATION_OF_GLP1	1.47092	0.225201	0.394108	0.535161
PID_RET_PATHWAY	1.46818	0.225633	0.394108	0.469914
PID_A6B1_A6B4_INTEGRIN_PATHWAY	1.4672	0.225788	0.394108	0.518931
SIG_PIP3_SIGNALING_IN_CARDIAC_MYOCTES	1.46714	0.225797	0.394108	0.518365
REACTOME_METABOLISM_OF_AMINO_ACIDS_AND_DERIVATIVES	1.45161	0.22827	0.397616	0.516952
REACTOME_MYOGENESIS	1.45077	0.228405	0.397616	0.470473
ST_GRANULE_CELL_SURVIVAL_PATHWAY	1.44278	0.22969	0.399252	0.46419
REACTOME_ACTIVATED_TAK1_MEDIATES_P38_MAPK_ACTIVATION	1.4412	0.229945	0.399252	0.545908
REACTOME_DOWNSTREAM_SIGNAL_TRANSDUCTION	1.43514	0.230928	0.400436	0.482646
REACTOME_REGULATED_PROTEOLYSIS_OF_P75NTR	1.4217	0.233125	0.403718	0.55131
PID_INTEGRIN1_PATHWAY	1.41003	0.235051	0.406338	0.517045
REACTOME_VEGF_LIGAND_RECEPTOR_INTERACTIONS	1.40783	0.235417	0.406338	0.437585
REACTOME_CREB_PHOSPHORYLATION_THROUGH_THE_ACTIVATION_OF_CAMKII	1.40632	0.235668	0.406338	0.460667
PID_BETA_CATENIN_DEG_PATHWAY	1.40496	0.235894	0.406338	0.544433
REACTOME_COSTIMULATION_BY_THE_CD28_FAMILY	1.40334	0.236165	0.406338	0.521851
KEGG_ABC_TRANSPORTERS	1.39416	0.237705	0.408459	0.461327
KEGG_ONE_CARBON_POOL_BY_FOLATE	1.39157	0.238141	0.40868	0.569713
REACTOME_FRS2_MEDIATED_CASCADE	1.38601	0.239081	0.409765	0.463522
BIOCARTA_PDGF_PATHWAY	1.38044	0.240026	0.410855	0.469472
BIOCARTA_BARRESTIN_SRC_PATHWAY	1.37755	0.240518	0.411169	0.539832
REACTOME_CLASS_C_3_METABOTROPIC_GLUTAMATE_PHEROMONE_RECEPTORS	1.36644	0.242424	0.413591	0.457169
BIOCARTA_CBL_PATHWAY	1.3645	0.242759	0.413591	0.450882
BIOCARTA_MAPK_PATHWAY	1.36227	0.243144	0.413591	0.516197
REACTOME_TIGHT_JUNCTION_INTERACTIONS	1.36207	0.243179	0.413591	0.458609
REACTOME_PYRIMIDINE_METABOLISM	1.349	0.245453	0.416925	0.544322
BIOCARTA_EDG1_PATHWAY	1.33942	0.247136	0.419248	0.463415
REACTOME_EGFR_DOWNREGULATION	1.32997	0.24881	0.42155	0.535331
PID_HIV_NEF_PATHWAY	1.32709	0.249324	0.421884	0.53621
PID_ECADHERIN_NASCENT_AJ_PATHWAY	1.3219	0.250252	0.422916	0.530007
REACTOME_TRANSPORT_TO_THE_GOLGI_AND_SUBSEQUENT_MODIFICATION	1.31934	0.25071	0.423153	0.528846
REACTOME_IKK_COMPLEX_RECRUITMENT_MEDIATED_BY_RIP1	1.30925	0.25253	0.425685	0.447518
PID_AR_TF_PATHWAY	1.30001	0.254212	0.427977	0.474004
REACTOME_RETROGRADE_NEUROTROPHIN_SIGNALLING	1.29377	0.255355	0.42935	0.548208
REACTOME_GLUCONEOGENESIS	1.29204	0.255673	0.42935	0.54437
PID_BETA_CATENIN_NUC_PATHWAY	1.27766	0.258334	0.433272	0.522732
REACTOME_GLUCURONIDATION	1.27405	0.259008	0.433854	0.460706
BIOCARTA_GLEEVEC_PATHWAY	1.2523	0.263113	0.439908	0.459905
KEGG_RIG_I_LIKE_RECEPTOR_SIGNALING_PATHWAY	1.25141	0.263283	0.439908	0.522333
REACTOME_DEGRADATION_OF_THE_EXTRACELLULAR_MATRIX	1.24527	0.264457	0.441255	0.540322
REACTOME_PEROXISOMAL_LIPID_METABOLISM	1.24373	0.264753	0.441255	0.46225
PID_AVB3_OPN_PATHWAY	1.22514	0.268354	0.446696	0.473185
PID_PI3K_PLC_TRK_PATHWAY	1.21699	0.269952	0.448796	0.521716
REACTOME_INITIAL_TRIGGERING_OF_COMPLEMENT	1.21043	0.271247	0.450385	0.444023
KEGG_FC_GAMMA_R_MEDIATED_PHAGOCYTOSIS	1.2049	0.272345	0.451434	0.516085
PID_LIS1_PATHWAY	1.20383	0.272558	0.451434	0.535675
BIOCARTA_CARM1_PATHWAY	1.19553	0.274217	0.453618	0.45411
BIOCARTA_TGFB_PATHWAY	1.19082	0.275164	0.453873	0.458438
PID_PDGFRB_PATHWAY	1.18917	0.275497	0.453873	0.510183
KEGG_LYSINE_DEGRADATION	1.18624	0.276089	0.453873	0.482007
ST_JNK_MAPK_PATHWAY	1.18609	0.276119	0.453873	0.469915
REACTOME_CITRIC_ACID_CYCLE_TCA_CYCLE	1.18508	0.276324	0.453873	0.463547
REACTOME_METAL_ION_SLC_TRANSPORTERS	1.18461	0.276419	0.453873	0.536751
BIOCARTA_AKAP95_PATHWAY	1.17661	0.278046	0.455982	0.564756
BIOCARTA_IL3_PATHWAY	1.17364	0.278654	0.45606	0.456306
REACTOME_SYNTHESIS_OF_PE	1.17303	0.27878	0.45606	0.456787
PID_TCR_JNK_PATHWAY	1.17098	0.279201	0.456188	0.453995
BIOCARTA_CXCR4_PATHWAY	1.16763	0.279889	0.456751	0.459582
PID_INTEGRIN5_PATHWAY	1.16066	0.281328	0.458537	0.527625
PID_RHODOPSIN_PATHWAY	1.15272	0.282981	0.460667	0.473561
PID_TCPTP_PATHWAY	1.11984	0.289952	0.471438	0.524143
REACTOME_O_LINKED_GLYCOSYLATION_OF_MUCINS	1.1152	0.290955	0.472491	0.476938
BIOCARTA_STEM_PATHWAY	1.10583	0.292991	0.475217	0.460213
REACTOME_NUCLEOTIDE_LIKE_PURINERGIC_RECEPTORS	1.09689	0.294951	0.477335	0.45872
REACTOME_SIGNALING_BY_ROBO_RECEPTOR	1.09624	0.295092	0.477335	0.520511
REACTOME_ACYL_CHAIN_REMODELLING_OF_PE	1.09455	0.295466	0.477335	0.468617
REACTOME_PLATELET_SENSITIZATION_BY_LDL	1.09334	0.295732	0.477335	0.460583
BIOCARTA_RNA_PATHWAY	1.08558	0.297453	0.479135	0.552234
BIOCARTA_CK1_PATHWAY	1.08495	0.297592	0.479135	0.473359
REACTOME_PRE_NOTCH_TRANSCRIPTION_AND_TRANSLATION	1.08338	0.297942	0.479135	0.535468
BIOCARTA_EGF_PATHWAY	1.08173	0.29831	0.479135	0.474879
REACTOME_SIGNALING_BY_FGFR1_MUTANTS	1.08022	0.298649	0.479135	0.468507
SIG_CHEMOTAXIS	1.07751	0.299255	0.479528	0.52175
KEGG_CITRATE_CYCLE_TCA_CYCLE	1.0704	0.300856	0.481514	0.472935
BIOCARTA_IL1R_PATHWAY	1.0665	0.301737	0.482343	0.475553
PID_CXCR3_PATHWAY	1.06433	0.302229	0.482551	0.522775
REACTOME_INHIBITION_OF_VOLTAGE_GATED_CA2_CHANNELS_VIA_GBETA_GAMMA_SUBUNITS	1.05299	0.304819	0.486102	0.467018
BIOCARTA_RHO_PATHWAY	1.04322	0.307073	0.48911	0.528662
BIOCARTA_AKAP13_PATHWAY	1.04098	0.307593	0.489353	0.45255
PID_EPO_PATHWAY	1.02425	0.311513	0.494996	0.472907
REACTOME_GRB2_SOS_PROVIDES_LINKAGE_TO_MAPK_SIGNALING_FOR_INTERGRINS_	1.01538	0.313618	0.497747	0.468482
REACTOME_REGULATION_OF_PYRUVATE_DEHYDROGENASE_PDH_COMPLEX	1.01259	0.314284	0.498209	0.451592
KEGG_CARDIAC_MUSCLE_CONTRACTION	1.00725	0.315562	0.49964	0.478188
REACTOME_ACYL_CHAIN_REMODELLING_OF_PC	0.988733	0.320052	0.505101	0.472863
PID_THROMBIN_PAR4_PATHWAY	0.988394	0.320135	0.505101	0.460232
REACTOME_PTM_GAMMA_CARBOXYLATION_HYPUSINE_FORMATION_AND_ARYLSULFATASE_ACTIVATION	0.988332	0.32015	0.505101	0.523727
REACTOME_INSULIN_RECEPTOR_RECYCLING	0.986644	0.320564	0.505154	0.525299
BIOCARTA_ECM_PATHWAY	0.97815	0.322656	0.507849	0.472217
BIOCARTA_ERK_PATHWAY	0.97355	0.323796	0.509041	0.526898
BIOCARTA_IL5_PATHWAY	0.971482	0.324311	0.509155	0.451702
REACTOME_SEMA4D_IN_SEMAPHORIN_SIGNALING	0.970184	0.324634	0.509155	0.474741
PID_S1P_S1P3_PATHWAY	0.962082	0.326663	0.511733	0.469635
BIOCARTA_IL6_PATHWAY	0.952436	0.3291	0.514945	0.471355
REACTOME_SYNTHESIS_OF_PA	0.948959	0.329985	0.515722	0.466936
PID_PTP1B_PATHWAY	0.945786	0.330794	0.516381	0.478626
KEGG_STEROID_BIOSYNTHESIS	0.939983	0.332282	0.518095	0.534958
SA_B_CELL_RECEPTOR_COMPLEXES	0.936138	0.333273	0.518904	0.523433
REACTOME_NUCLEAR_EVENTS_KINASE_AND_TRANSCRIPTION_FACTOR_ACTIVATION	0.934132	0.333791	0.518904	0.470596
REACTOME_SYNTHESIS_SECRETION_AND_INACTIVATION_OF_GIP	0.933437	0.333972	0.518904	0.534215
REACTOME_SIGNAL_AMPLIFICATION	0.922019	0.336946	0.522914	0.4731
REACTOME_YAP1_AND_WWTR1_TAZ_STIMULATED_GENE_EXPRESSION	0.919267	0.337667	0.523424	0.468382
REACTOME_STEROID_HORMONES	0.917766	0.338062	0.523426	0.47218
PID_EPHRINB_REV_PATHWAY	0.91104	0.339839	0.525564	0.475935
KEGG_REGULATION_OF_ACTIN_CYTOSKELETON	0.909514	0.340243	0.525579	0.489503
BIOCARTA_BARRESTIN_PATHWAY	0.90534	0.341354	0.526444	0.541026
REACTOME_SIGNAL_REGULATORY_PROTEIN_SIRP_FAMILY_INTERACTIONS	0.904437	0.341595	0.526444	0.536081
REACTOME_INSULIN_RECEPTOR_SIGNALLING_CASCADE	0.902827	0.342025	0.526496	0.485137
REACTOME_REGULATION_OF_INSULIN_SECRETION_BY_ACETYLCHOLINE	0.895744	0.343926	0.52881	0.456465
REACTOME_SYNTHESIS_OF_BILE_ACIDS_AND_BILE_SALTS_VIA_24_HYDROXYCHOLESTEROL	0.891976	0.344942	0.529762	0.453329
KEGG_TERPENOID_BACKBONE_BIOSYNTHESIS	0.889213	0.345691	0.530213	0.45738
REACTOME_SLC_MEDIATED_TRANSMEMBRANE_TRANSPORT	0.887626	0.346122	0.530213	0.49273
PID_RHOA_REG_PATHWAY	0.886483	0.346432	0.530213	0.480483
REACTOME_GENERATION_OF_SECOND_MESSENGER_MOLECULES	0.880665	0.34802	0.53203	0.522342
KEGG_DORSO_VENTRAL_AXIS_FORMATION	0.874741	0.349646	0.533903	0.465708
REACTOME_BMAL1_CLOCK_NPAS2_ACTIVATES_CIRCADIAN_EXPRESSION	0.872251	0.350333	0.534338	0.470843
REACTOME_CELL_SURFACE_INTERACTIONS_AT_THE_VASCULAR_WALL	0.870399	0.350845	0.534355	0.512891
PID_AR_PATHWAY	0.865796	0.352122	0.534355	0.52266
REACTOME_RECYCLING_OF_BILE_ACIDS_AND_SALTS	0.865342	0.352248	0.534355	0.459425
REACTOME_RAS_ACTIVATION_UOPN_CA2_INFUX_THROUGH_NMDA_RECEPTOR	0.864977	0.35235	0.534355	0.47318
BIOCARTA_HIF_PATHWAY	0.864966	0.352353	0.534355	0.539822
REACTOME_HS_GAG_BIOSYNTHESIS	0.86305	0.352887	0.534555	0.477725
BIOCARTA_HER2_PATHWAY	0.851768	0.356053	0.538737	0.471284
BIOCARTA_INTEGRIN_PATHWAY	0.847807	0.357173	0.539819	0.476427
PID_TRKR_PATHWAY	0.846323	0.357595	0.539842	0.479515
KEGG_TOLL_LIKE_RECEPTOR_SIGNALING_PATHWAY	0.840284	0.359316	0.541531	0.513835
REACTOME_DCC_MEDIATED_ATTRACTIVE_SIGNALING	0.839541	0.359528	0.541531	0.458205
PID_ALK1_PATHWAY	0.833921	0.361141	0.543346	0.472828
REACTOME_TRAFFICKING_AND_PROCESSING_OF_ENDOSOMAL_TLR	0.828826	0.362612	0.544411	0.543914
PID_FCER1_PATHWAY	0.828285	0.362769	0.544411	0.478818
REACTOME_PRESYNAPTIC_NICOTINIC_ACETYLCHOLINE_RECEPTORS	0.826751	0.363214	0.544411	0.541145
REACTOME_NFKB_ACTIVATION_THROUGH_FADD_RIP1_PATHWAY_MEDIATED_BY_CASPASE_8_AND10	0.825813	0.363486	0.544411	0.541988
REACTOME_JNK_C_JUN_KINASES_PHOSPHORYLATION_AND_ACTIVATION_MEDIATED_BY_ACTIVATED_HUMAN_TAK1	0.819911	0.365206	0.546371	0.531009
PID_IL12_STAT4_PATHWAY	0.811295	0.367738	0.548493	0.473488
BIOCARTA_GSK3_PATHWAY	0.810953	0.367839	0.548493	0.527688
PID_CERAMIDE_PATHWAY	0.809922	0.368143	0.548493	0.52517
REACTOME_SYNTHESIS_OF_PIPS_AT_THE_LATE_ENDOSOME_MEMBRANE	0.809481	0.368274	0.548493	0.462558
KEGG_GLYCOSPHINGOLIPID_BIOSYNTHESIS_LACTO_AND_NEOLACTO_SERIES	0.802508	0.370345	0.550418	0.475089
REACTOME_KERATAN_SULFATE_BIOSYNTHESIS	0.802343	0.370394	0.550418	0.473491
PID_IL1_PATHWAY	0.795115	0.372558	0.553016	0.476596
REACTOME_REGULATION_OF_RHEB_GTPASE_ACTIVITY_BY_AMPK	0.793293	0.373106	0.553212	0.465961
REACTOME_PECAM1_INTERACTIONS	0.781838	0.37658	0.55774	0.535439
REACTOME_SPRY_REGULATION_OF_FGF_SIGNALING	0.775874	0.378406	0.559266	0.518194
REACTOME_INTEGRIN_ALPHAIIB_BETA3_SIGNALING	0.775728	0.378451	0.559266	0.478096
ST_INTERLEUKIN_13_PATHWAY	0.770808	0.379967	0.560262	0.458829
ST_IL_13_PATHWAY	0.770808	0.379967	0.560262	0.458829
KEGG_TAURINE_AND_HYPOTAURINE_METABOLISM	0.766763	0.38122	0.561001	0.448425
KEGG_INTESTINAL_IMMUNE_NETWORK_FOR_IGA_PRODUCTION	0.766468	0.381312	0.561001	0.479543
PID_CD40_PATHWAY	0.757477	0.384119	0.563391	0.477551
REACTOME_TCR_SIGNALING	0.757117	0.384232	0.563391	0.516839
ST_T_CELL_SIGNAL_TRANSDUCTION	0.755029	0.384889	0.563391	0.517338
KEGG_PANTOTHENATE_AND_COA_BIOSYNTHESIS	0.754736	0.384981	0.563391	0.466314
PID_SYNDECAN_3_PATHWAY	0.754503	0.385054	0.563391	0.527204
ST_ERK1_ERK2_MAPK_PATHWAY	0.747478	0.387276	0.566019	0.475918
PID_CONE_PATHWAY	0.743794	0.388448	0.566712	0.475491
PID_MET_PATHWAY	0.742881	0.388739	0.566712	0.51199
ST_WNT_BETA_CATENIN_PATHWAY	0.741975	0.389029	0.566712	0.474318
BIOCARTA_RAC1_PATHWAY	0.739566	0.3898	0.567214	0.529527
KEGG_INSULIN_SIGNALING_PATHWAY	0.735282	0.391176	0.568595	0.485116
KEGG_SULFUR_METABOLISM	0.732336	0.392127	0.569355	0.457697
KEGG_GLYCOSAMINOGLYCAN_DEGRADATION	0.718041	0.396787	0.575493	0.518862
REACTOME_RIP_MEDIATED_NFKB_ACTIVATION_VIA_DAI	0.716486	0.397299	0.575607	0.472438
PID_IFNG_PATHWAY	0.713229	0.398374	0.576355	0.479565
NABA_PROTEOGLYCANS	0.711213	0.399041	0.576355	0.476527
REACTOME_BASIGIN_INTERACTIONS	0.71099	0.399115	0.576355	0.533749
REACTOME_TRANSFERRIN_ENDOCYTOSIS_AND_RECYCLING	0.702855	0.401826	0.579641	0.517856
REACTOME_EXTRINSIC_PATHWAY_FOR_APOPTOSIS	0.696703	0.403894	0.5816	0.547232
PID_IL2_1PATHWAY	0.695371	0.404343	0.5816	0.481332
REACTOME_GLUCOSE_METABOLISM	0.693795	0.404877	0.5816	0.520997
REACTOME_ACTIVATION_OF_KAINATE_RECEPTORS_UPON_GLUTAMATE_BINDING	0.693627	0.404934	0.5816	0.478435
REACTOME_FORMATION_OF_ATP_BY_CHEMIOSMOTIC_COUPLING	0.685988	0.407532	0.584701	0.532298
PID_P38_GAMMA_DELTA_PATHWAY	0.676461	0.410808	0.587458	0.539992
SA_PROGRAMMED_CELL_DEATH	0.67598	0.410974	0.587458	0.541988
REACTOME_ELEVATION_OF_CYTOSOLIC_CA2_LEVELS	0.675914	0.410997	0.587458	0.457444
KEGG_CIRCADIAN_RHYTHM_MAMMAL	0.675269	0.41122	0.587458	0.453834
PID_ERB_GENOMIC_PATHWAY	0.671104	0.412667	0.588892	0.543994
REACTOME_PI_METABOLISM	0.66799	0.413753	0.589809	0.481361
PID_S1P_META_PATHWAY	0.666196	0.414381	0.590072	0.473549
PID_VEGF_VEGFR_PATHWAY	0.657801	0.417337	0.593646	0.452069
WNT_SIGNALING	0.655125	0.418286	0.59436	0.488055
SA_CASPASE_CASCADE	0.653414	0.418895	0.594589	0.530938
PID_TGFBR_PATHWAY	0.648069	0.420804	0.596662	0.478227
REACTOME_CHOLESTEROL_BIOSYNTHESIS	0.640738	0.423444	0.5989	0.524103
REACTOME_AKT_PHOSPHORYLATES_TARGETS_IN_THE_CYTOSOL	0.640516	0.423524	0.5989	0.535182
REACTOME_METABOLISM_OF_STEROID_HORMONES_AND_VITAMINS_A_AND_D	0.639938	0.423733	0.5989	0.478564
PID_P38_ALPHA_BETA_DOWNSTREAM_PATHWAY	0.633858	0.425944	0.601385	0.519544
REACTOME_PI3K_AKT_ACTIVATION	0.627304	0.428346	0.604136	0.488829
REACTOME_CELL_CELL_COMMUNICATION	0.62522	0.429114	0.604409	0.48281
ST_B_CELL_ANTIGEN_RECEPTOR	0.624314	0.429449	0.604409	0.515894
KEGG_GLYCEROPHOSPHOLIPID_METABOLISM	0.616789	0.432243	0.607699	0.483899
ST_GA12_PATHWAY	0.61536	0.432777	0.607807	0.514578
BIOCARTA_GABA_PATHWAY	0.613745	0.433381	0.608014	0.449998
REACTOME_AXON_GUIDANCE	0.612438	0.433871	0.60806	0.492296
PID_ARF6_TRAFFICKING_PATHWAY	0.609038	0.43515	0.60921	0.478691
NABA_COLLAGENS	0.606709	0.436029	0.609799	0.513818
REACTOME_TANDEM_PORE_DOMAIN_POTASSIUM_CHANNELS	0.603705	0.437168	0.610749	0.467564
KEGG_PROSTATE_CANCER	0.6023	0.437702	0.610853	0.517487
BIOCARTA_IL4_PATHWAY	0.597595	0.439497	0.612716	0.531269
KEGG_FC_EPSILON_RI_SIGNALING_PATHWAY	0.591244	0.441939	0.615475	0.485613
BIOCARTA_PML_PATHWAY	0.58997	0.442431	0.615516	0.526273
PID_KIT_PATHWAY	0.587257	0.443482	0.616333	0.482404
KEGG_REGULATION_OF_AUTOPHAGY	0.584747	0.444458	0.617045	0.47252
BIOCARTA_EIF4_PATHWAY	0.579188	0.446631	0.619415	0.480539
REACTOME_TRAFFICKING_OF_GLUR2_CONTAINING_AMPA_RECEPTORS	0.573208	0.448987	0.620767	0.474663
REACTOME_NA_CL_DEPENDENT_NEUROTRANSMITTER_TRANSPORTERS	0.573197	0.448991	0.620767	0.474614
PID_ALPHA_SYNUCLEIN_PATHWAY	0.57316	0.449006	0.620767	0.474224
PID_GMCSF_PATHWAY	0.569925	0.450289	0.62138	0.482684
REACTOME_NOTCH1_INTRACELLULAR_DOMAIN_REGULATES_TRANSCRIPTION	0.569686	0.450384	0.62138	0.510913
KEGG_BIOSYNTHESIS_OF_UNSATURATED_FATTY_ACIDS	0.557403	0.455308	0.627524	0.475346
REACTOME_ACYL_CHAIN_REMODELLING_OF_PI	0.552768	0.457189	0.629463	0.477142
REACTOME_GLYCOSPHINGOLIPID_METABOLISM	0.544598	0.460533	0.633412	0.515008
PID_HDAC_CLASSIII_PATHWAY	0.541684	0.461736	0.634281	0.475018
REACTOME_HEPARAN_SULFATE_HEPARIN_HS_GAG_METABOLISM	0.540757	0.462119	0.634281	0.514297
BIOCARTA_DEATH_PATHWAY	0.537803	0.463345	0.635307	0.525657
BIOCARTA_IGF1_PATHWAY	0.534161	0.464863	0.636733	0.476044
PID_P75_NTR_PATHWAY	0.528351	0.467301	0.639031	0.513927
PID_WNT_CANONICAL_PATHWAY	0.527875	0.467502	0.639031	0.523888
REACTOME_PYRIMIDINE_CATABOLISM	0.525823	0.468368	0.639558	0.471285
PID_ERA_GENOMIC_PATHWAY	0.524225	0.469045	0.639826	0.515843
BIOCARTA_VITCB_PATHWAY	0.522467	0.469791	0.640187	0.471074
REACTOME_ACETYLCHOLINE_NEUROTRANSMITTER_RELEASE_CYCLE	0.515118	0.472932	0.643807	0.455265
PID_IGF1_PATHWAY	0.512448	0.474081	0.644712	0.5132
BIOCARTA_TCRA_PATHWAY	0.508014	0.476	0.64666	0.472895
SA_TRKA_RECEPTOR	0.504076	0.477715	0.648327	0.531406
BIOCARTA_HSP27_PATHWAY	0.501635	0.478783	0.649114	0.528318
REACTOME_REGULATION_OF_IFNG_SIGNALING	0.492187	0.482954	0.654102	0.524298
PID_S1P_S1P4_PATHWAY	0.488019	0.484812	0.655617	0.471715
REACTOME_ANDROGEN_BIOSYNTHESIS	0.48662	0.485439	0.655617	0.472409
REACTOME_N_GLYCAN_ANTENNAE_ELONGATION_IN_THE_MEDIAL_TRANS_GOLGI	0.486032	0.485703	0.655617	0.530071
REACTOME_KERATAN_SULFATE_DEGRADATION	0.485272	0.486044	0.655617	0.452316
REACTOME_G_PROTEIN_ACTIVATION	0.472573	0.491806	0.662528	0.478523
REACTOME_TRANSCRIPTIONAL_REGULATION_OF_WHITE_ADIPOCYTE_DIFFERENTIATION	0.471792	0.492164	0.662528	0.483599
SA_PTEN_PATHWAY	0.470037	0.49297	0.662879	0.475392
PID_UPA_UPAR_PATHWAY	0.469057	0.493421	0.662879	0.513143
REACTOME_ACETYLCHOLINE_BINDING_AND_DOWNSTREAM_EVENTS	0.464802	0.495388	0.664431	0.529379
KEGG_THYROID_CANCER	0.464399	0.495575	0.664431	0.516232
PID_TRAIL_PATHWAY	0.462903	0.49627	0.664692	0.529221
REACTOME_GAP_JUNCTION_TRAFFICKING	0.456294	0.499361	0.668159	0.515679
PID_REELIN_PATHWAY	0.454191	0.500352	0.668812	0.483679
BIOCARTA_PTEN_PATHWAY	0.446375	0.504062	0.673094	0.475347
REACTOME_NFKB_AND_MAP_KINASES_ACTIVATION_MEDIATED_BY_TLR4_SIGNALING_REPERTOIRE	0.443279	0.505544	0.674397	0.488585
PID_HDAC_CLASSII_PATHWAY	0.437403	0.508379	0.67655	0.52717
BIOCARTA_IL12_PATHWAY	0.436457	0.508837	0.67655	0.477731
REACTOME_TRIGLYCERIDE_BIOSYNTHESIS	0.435898	0.509109	0.67655	0.479549
BIOCARTA_INSULIN_PATHWAY	0.435725	0.509193	0.67655	0.476851
REACTOME_TRAFFICKING_OF_AMPA_RECEPTORS	0.431646	0.511182	0.678515	0.482632
KEGG_PENTOSE_AND_GLUCURONATE_INTERCONVERSIONS	0.426623	0.513651	0.681112	0.480474
PID_ALK2_PATHWAY	0.420538	0.516669	0.684432	0.470352
BIOCARTA_PS1_PATHWAY	0.417207	0.518334	0.685944	0.529775
PID_ER_NONGENOMIC_PATHWAY	0.416195	0.518842	0.685944	0.485738
ST_TUMOR_NECROSIS_FACTOR_PATHWAY	0.412613	0.520646	0.687646	0.524323
BIOCARTA_CYTOKINE_PATHWAY	0.41009	0.521924	0.688649	0.479602
REACTOME_CIRCADIAN_CLOCK	0.407754	0.523112	0.689533	0.482056
REACTOME_GRB2_EVENTS_IN_ERBB2_SIGNALING	0.401121	0.526511	0.693062	0.480394
KEGG_B_CELL_RECEPTOR_SIGNALING_PATHWAY	0.399396	0.527401	0.693062	0.487116
REACTOME_FATTY_ACYL_COA_BIOSYNTHESIS	0.39807	0.528088	0.693062	0.516918
REACTOME_DOWNREGULATION_OF_SMAD2_3_SMAD4_TRANSCRIPTIONAL_ACTIVITY	0.39799	0.528129	0.693062	0.519423
REACTOME_IRAK2_MEDIATED_ACTIVATION_OF_TAK1_COMPLEX_UPON_TLR7_8_OR_9_STIMULATION	0.396959	0.528664	0.693062	0.526965
BIOCARTA_ERYTH_PATHWAY	0.395948	0.529189	0.693062	0.470648
PID_CXCR4_PATHWAY	0.39488	0.529745	0.693062	0.510563
REACTOME_PRE_NOTCH_PROCESSING_IN_GOLGI	0.393892	0.530261	0.693062	0.52292
PID_NFKAPPAB_ATYPICAL_PATHWAY	0.393475	0.530479	0.693062	0.523974
BIOCARTA_IL2RB_PATHWAY	0.390892	0.531831	0.693788	0.51766
KEGG_FOLATE_BIOSYNTHESIS	0.390422	0.532078	0.693788	0.52061
REACTOME_SEMA3A_PLEXIN_REPULSION_SIGNALING_BY_INHIBITING_INTEGRIN_ADHESION	0.387783	0.533467	0.694918	0.486547
BIOCARTA_RAB_PATHWAY	0.384672	0.535114	0.69576	0.519389
REACTOME_CELL_JUNCTION_ORGANIZATION	0.384585	0.53516	0.69576	0.48036
PID_S1P_S1P1_PATHWAY	0.376849	0.539294	0.700451	0.480079
KEGG_GALACTOSE_METABOLISM	0.37247	0.541661	0.70257	0.514234
PID_NOTCH_PATHWAY	0.37079	0.542574	0.70257	0.510977
PID_P38_ALPHA_BETA_PATHWAY	0.370723	0.54261	0.70257	0.482646
BIOCARTA_IL10_PATHWAY	0.369937	0.543039	0.70257	0.480937
BIOCARTA_GRANULOCYTES_PATHWAY	0.367838	0.544185	0.702865	0.464064
PID_IL27_PATHWAY	0.366941	0.544676	0.702865	0.481959
REACTOME_IL_2_SIGNALING	0.366542	0.544895	0.702865	0.515486
REACTOME_ADP_SIGNALLING_THROUGH_P2RY1	0.36411	0.546232	0.702865	0.480388
BIOCARTA_CHREBP2_PATHWAY	0.363501	0.546569	0.702865	0.482666
REACTOME_RECYCLING_PATHWAY_OF_L1	0.361642	0.547596	0.702865	0.533588
REACTOME_IL_RECEPTOR_SHC_SIGNALING	0.361129	0.54788	0.702865	0.515587
REACTOME_ACYL_CHAIN_REMODELLING_OF_PS	0.360828	0.548047	0.702865	0.476812
PID_MAPK_TRK_PATHWAY	0.360016	0.548497	0.702865	0.488485
REACTOME_INNATE_IMMUNE_SYSTEM	0.359918	0.548552	0.702865	0.494859
BIOCARTA_FIBRINOLYSIS_PATHWAY	0.357874	0.549689	0.703535	0.477971
KEGG_GLIOMA	0.35708	0.550132	0.703535	0.516106
PID_HEDGEHOG_GLI_PATHWAY	0.354809	0.551403	0.704483	0.511524
PID_HIF1_TFPATHWAY	0.352542	0.552678	0.705433	0.490333
KEGG_AMYOTROPHIC_LATERAL_SCLEROSIS_ALS	0.346292	0.55622	0.709274	0.491897
PID_CD8_TCR_DOWNSTREAM_PATHWAY	0.344219	0.557404	0.709448	0.486696
REACTOME_ACTIVATION_OF_RAC	0.343843	0.557619	0.709448	0.509012
REACTOME_MEMBRANE_BINDING_AND_TARGETTING_OF_GAG_PROTEINS	0.343254	0.557957	0.709448	0.518233
KEGG_GLYCOSPHINGOLIPID_BIOSYNTHESIS_GLOBO_SERIES	0.33941	0.56017	0.711582	0.520355
KEGG_MTOR_SIGNALING_PATHWAY	0.336848	0.561654	0.712719	0.511711
BIOCARTA_CTCF_PATHWAY	0.334314	0.56313	0.712719	0.475983
REACTOME_PYRUVATE_METABOLISM	0.333494	0.563609	0.712719	0.518404
BIOCARTA_IGF1R_PATHWAY	0.333475	0.56362	0.712719	0.479421
PID_TOLL_ENDOGENOUS_PATHWAY	0.332466	0.56421	0.712719	0.5184
REACTOME_CTLA4_INHIBITORY_SIGNALING	0.332346	0.564281	0.712719	0.510823
ST_PAC1_RECEPTOR_PATHWAY	0.329069	0.566208	0.714475	0.474389
REACTOME_METABOLISM_OF_PORPHYRINS	0.326155	0.567932	0.715308	0.515157
PID_PS1_PATHWAY	0.326135	0.567944	0.715308	0.512692
PID_ECADHERIN_KERATINOCYTE_PATHWAY	0.323504	0.56951	0.716602	0.511416
REACTOME_BOTULINUM_NEUROTOXICITY	0.322069	0.570367	0.717002	0.479712
PID_CMYB_PATHWAY	0.318146	0.572724	0.719285	0.515731
SA_MMP_CYTOKINE_CONNECTION	0.313174	0.575739	0.72239	0.482383
PID_IL12_2PATHWAY	0.31167	0.576657	0.72286	0.488146
REACTOME_HS_GAG_DEGRADATION	0.306713	0.579704	0.725903	0.5124
KEGG_NEUROTROPHIN_SIGNALING_PATHWAY	0.305949	0.580177	0.725903	0.493188
REACTOME_AMINO_ACID_SYNTHESIS_AND_INTERCONVERSION_TRANSAMINATION	0.303044	0.58198	0.727475	0.535247
BIOCARTA_ASBCELL_PATHWAY	0.293138	0.588217	0.73458	0.480205
BIOCARTA_EPONFKB_PATHWAY	0.292199	0.588815	0.734638	0.47366
PID_INSULIN_PATHWAY	0.287754	0.591664	0.7375	0.50872
REACTOME_SIGNALING_BY_PDGF	0.284099	0.594027	0.739753	0.493559
REACTOME_TIE2_SIGNALING	0.278162	0.597908	0.743645	0.510486
BIOCARTA_IL22BP_PATHWAY	0.276758	0.598834	0.743645	0.484797
REACTOME_AMINO_ACID_TRANSPORT_ACROSS_THE_PLASMA_MEMBRANE	0.275875	0.599418	0.743645	0.496019
REACTOME_CD28_DEPENDENT_PI3K_AKT_SIGNALING	0.275479	0.59968	0.743645	0.52381
KEGG_GLYOXYLATE_AND_DICARBOXYLATE_METABOLISM	0.275074	0.599948	0.743645	0.536871
REACTOME_THROMBOXANE_SIGNALLING_THROUGH_TP_RECEPTOR	0.271166	0.602551	0.746176	0.480625
REACTOME_TRAF6_MEDIATED_INDUCTION_OF_TAK1_COMPLEX	0.268194	0.604546	0.747752	0.476519
BIOCARTA_INFLAM_PATHWAY	0.267597	0.604949	0.747752	0.486169
KEGG_ERBB_SIGNALING_PATHWAY	0.265977	0.606043	0.74841	0.49038
KEGG_PRIMARY_IMMUNODEFICIENCY	0.261406	0.609156	0.751556	0.514234
PID_FAK_PATHWAY	0.251334	0.616137	0.759465	0.488497
BIOCARTA_ETS_PATHWAY	0.248598	0.618064	0.761135	0.487588
REACTOME_SULFUR_AMINO_ACID_METABOLISM	0.247424	0.618895	0.761453	0.485169
REACTOME_SEROTONIN_RECEPTORS	0.245962	0.619933	0.762025	0.480412
REACTOME_REGULATION_OF_BETA_CELL_DEVELOPMENT	0.243417	0.621749	0.763551	0.47629
SIG_INSULIN_RECEPTOR_PATHWAY_IN_CARDIAC_MYOCYTES	0.240246	0.624028	0.76544	0.507691
REACTOME_GPVI_MEDIATED_ACTIVATION_CASCADE	0.239551	0.624531	0.76544	0.51265
KEGG_ACUTE_MYELOID_LEUKEMIA	0.238884	0.625013	0.76544	0.507495
REACTOME_NFKB_IS_ACTIVATED_AND_SIGNALS_SURVIVAL	0.237695	0.625876	0.765791	0.528968
REACTOME_ADHERENS_JUNCTIONS_INTERACTIONS	0.234977	0.627858	0.76667	0.507026
BIOCARTA_ACH_PATHWAY	0.234358	0.628311	0.76667	0.516928
REACTOME_CELL_CELL_JUNCTION_ORGANIZATION	0.233131	0.629212	0.76667	0.482818
PID_IL3_PATHWAY	0.232331	0.629801	0.76667	0.488996
REACTOME_THROMBIN_SIGNALLING_THROUGH_PROTEINASE_ACTIVATED_RECEPTORS_PARS	0.230238	0.631348	0.76667	0.50339
KEGG_GLYCOSPHINGOLIPID_BIOSYNTHESIS_GANGLIO_SERIES	0.230193	0.63138	0.76667	0.47197
BIOCARTA_MAL_PATHWAY	0.229552	0.631856	0.76667	0.519098
REACTOME_MYD88_MAL_CASCADE_INITIATED_ON_PLASMA_MEMBRANE	0.229453	0.63193	0.76667	0.490496
REACTOME_CRMPS_IN_SEMA3A_SIGNALING	0.229165	0.632144	0.76667	0.539864
ST_JAK_STAT_PATHWAY	0.228875	0.632359	0.76667	0.519966
PID_INTEGRIN_A4B1_PATHWAY	0.223831	0.636137	0.770548	0.513682
PID_CDC42_REG_PATHWAY	0.215733	0.642311	0.777319	0.500893
KEGG_ADHERENS_JUNCTION	0.213976	0.643669	0.778238	0.489346
PID_IL8_CXCR1_PATHWAY	0.213239	0.644241	0.778238	0.481821
BIOCARTA_FEEDER_PATHWAY	0.211289	0.645759	0.778748	0.470603
REACTOME_TETRAHYDROBIOPTERIN_BH4_SYNTHESIS_RECYCLING_SALVAGE_AND_REGULATION	0.211193	0.645834	0.778748	0.509462
KEGG_LEISHMANIA_INFECTION	0.208806	0.647705	0.780297	0.506073
REACTOME_INFLAMMASOMES	0.206995	0.649133	0.781104	0.517816
PID_IL4_2PATHWAY	0.206468	0.64955	0.781104	0.492011
KEGG_RENAL_CELL_CARCINOMA	0.204873	0.650816	0.781916	0.503632
REACTOME_SIGNAL_TRANSDUCTION_BY_L1	0.204103	0.651429	0.781916	0.513334
REACTOME_SIGNALING_BY_INSULIN_RECEPTOR	0.202857	0.652425	0.781916	0.49289
KEGG_NON_SMALL_CELL_LUNG_CANCER	0.202667	0.652577	0.781916	0.518364
REACTOME_ERKS_ARE_INACTIVATED	0.19982	0.654866	0.783953	0.471495
PID_REG_GR_PATHWAY	0.196206	0.657801	0.786758	0.493337
REACTOME_PURINE_CATABOLISM	0.193688	0.659864	0.787951	0.470066
KEGG_O_GLYCAN_BIOSYNTHESIS	0.193544	0.659983	0.787951	0.482543
REACTOME_L1CAM_INTERACTIONS	0.191284	0.66185	0.788441	0.49347
BIOCARTA_STRESS_PATHWAY	0.191153	0.661959	0.788441	0.492881
KEGG_GLYCOSAMINOGLYCAN_BIOSYNTHESIS_KERATAN_SULFATE	0.190896	0.662172	0.788441	0.522865
BIOCARTA_CSK_PATHWAY	0.1898	0.663083	0.78882	0.487784
KEGG_GLUTATHIONE_METABOLISM	0.18439	0.667628	0.793516	0.495172
PID_P38_MKK3_6PATHWAY	0.182957	0.668844	0.794223	0.493007
BIOCARTA_RANKL_PATHWAY	0.182285	0.669417	0.794223	0.510535
REACTOME_INSULIN_SYNTHESIS_AND_PROCESSING	0.181219	0.670327	0.794595	0.508496
REACTOME_THE_NLRP3_INFLAMMASOME	0.178622	0.67256	0.796532	0.518
BIOCARTA_BARR_MAPK_PATHWAY	0.177836	0.673239	0.796626	0.513131
REACTOME_TRANSPORT_OF_VITAMINS_NUCLEOSIDES_AND_RELATED_MOLECULES	0.175992	0.67484	0.797811	0.48902
REACTOME_PYRUVATE_METABOLISM_AND_CITRIC_ACID_TCA_CYCLE	0.172838	0.677602	0.800364	0.486017
BIOCARTA_VDR_PATHWAY	0.171595	0.678699	0.800949	0.474448
BIOCARTA_CDK5_PATHWAY	0.170729	0.679465	0.801142	0.532287
REACTOME_TRYPTOPHAN_CATABOLISM	0.16837	0.681565	0.802906	0.483565
REACTOME_TAK1_ACTIVATES_NFKB_BY_PHOSPHORYLATION_AND_ACTIVATION_OF_IKKS_COMPLEX	0.164411	0.685127	0.806389	0.517654
REACTOME_INTEGRIN_CELL_SURFACE_INTERACTIONS	0.162893	0.686507	0.807298	0.490597
REACTOME_GLYCOGEN_BREAKDOWN_GLYCOGENOLYSIS	0.161836	0.687472	0.807719	0.480451
REACTOME_TGF_BETA_RECEPTOR_SIGNALING_IN_EMT_EPITHELIAL_TO_MESENCHYMAL_TRANSITION	0.151507	0.697099	0.818022	0.508805
BIOCARTA_ERK5_PATHWAY	0.151116	0.697471	0.818022	0.485543
REACTOME_THE_ACTIVATION_OF_ARYLSULFATASES	0.148097	0.700361	0.820687	0.50904
KEGG_ALANINE_ASPARTATE_AND_GLUTAMATE_METABOLISM	0.145956	0.702431	0.822388	0.4949
ST_INTERLEUKIN_4_PATHWAY	0.145113	0.70325	0.822548	0.510126
BIOCARTA_THELPER_PATHWAY	0.144545	0.703804	0.822548	0.512198
KEGG_APOPTOSIS	0.14236	0.705946	0.823961	0.499088
REACTOME_ADVANCED_GLYCOSYLATION_ENDPRODUCT_RECEPTOR_SIGNALING	0.142049	0.706252	0.823961	0.509781
REACTOME_IRON_UPTAKE_AND_TRANSPORT	0.139891	0.70839	0.82573	0.50292
REACTOME_LATENT_INFECTION_OF_HOMO_SAPIENS_WITH_MYCOBACTERIUM_TUBERCULOSIS	0.138411	0.709866	0.826727	0.503983
REACTOME_SIGNALING_BY_NOTCH1	0.13692	0.711363	0.827745	0.501233
REACTOME_NCAM1_INTERACTIONS	0.134691	0.713617	0.829642	0.487134
PID_ECADHERIN_STABILIZATION_PATHWAY	0.133881	0.714442	0.829875	0.490373
KEGG_SNARE_INTERACTIONS_IN_VESICULAR_TRANSPORT	0.129525	0.718925	0.83421	0.505839
PID_RAC1_REG_PATHWAY	0.129041	0.719428	0.83421	0.494995
REACTOME_GLYCOSAMINOGLYCAN_METABOLISM	0.127107	0.72145	0.835599	0.504564
PID_MYC_REPRESS_PATHWAY	0.126697	0.721882	0.835599	0.485216
KEGG_EPITHELIAL_CELL_SIGNALING_IN_HELICOBACTER_PYLORI_INFECTION	0.124718	0.723973	0.837291	0.502283
BIOCARTA_UCALPAIN_PATHWAY	0.121469	0.727446	0.840576	0.491067
REACTOME_SIGNALING_BY_SCF_KIT	0.119999	0.729036	0.841682	0.510374
BIOCARTA_RARRXR_PATHWAY	0.116316	0.733065	0.845148	0.499743
REACTOME_REGULATION_OF_GENE_EXPRESSION_IN_BETA_CELLS	0.116095	0.733309	0.845148	0.47986
BIOCARTA_TNFR2_PATHWAY	0.115245	0.73425	0.8455	0.488273
SIG_CD40PATHWAYMAP	0.114364	0.73523	0.845606	0.503665
PID_ERBB1_INTERNALIZATION_PATHWAY	0.113262	0.736461	0.845606	0.507562
BIOCARTA_RELA_PATHWAY	0.112954	0.736805	0.845606	0.518008
KEGG_PATHWAYS_IN_CANCER	0.112883	0.736885	0.845606	0.499852
REACTOME_CIRCADIAN_REPRESSION_OF_EXPRESSION_BY_REV_ERBA	0.111718	0.738197	0.846381	0.484132
REACTOME_PD1_SIGNALING	0.109947	0.740205	0.847952	0.512463
KEGG_SPHINGOLIPID_METABOLISM	0.109161	0.741101	0.848248	0.495723
REACTOME_SPHINGOLIPID_METABOLISM	0.107645	0.742842	0.84951	0.494141
REACTOME_G_BETA_GAMMA_SIGNALLING_THROUGH_PLC_BETA	0.105994	0.744752	0.850671	0.509422
REACTOME_PROLONGED_ERK_ACTIVATION_EVENTS	0.105663	0.745137	0.850671	0.51626
PID_AR_NONGENOMIC_PATHWAY	0.10479	0.746156	0.851104	0.487996
REACTOME_N_GLYCAN_ANTENNAE_ELONGATION	0.103775	0.747346	0.851211	0.521604
REACTOME_KERATAN_SULFATE_KERATIN_METABOLISM	0.102631	0.748695	0.851211	0.488839
BIOCARTA_DC_PATHWAY	0.102182	0.749227	0.851211	0.490294
BIOCARTA_MTOR_PATHWAY	0.102054	0.749379	0.851211	0.508685
BIOCARTA_NGF_PATHWAY	0.101783	0.749701	0.851211	0.488701
REACTOME_SYNTHESIS_OF_VERY_LONG_CHAIN_FATTY_ACYL_COAS	0.101456	0.75009	0.851211	0.48334
REACTOME_HYALURONAN_UPTAKE_AND_DEGRADATION	0.100524	0.751202	0.851746	0.508012
BIOCARTA_SARS_PATHWAY	0.0992833	0.752691	0.85263	0.523109
KEGG_PORPHYRIN_AND_CHLOROPHYLL_METABOLISM	0.098809	0.753264	0.85263	0.508232
PID_FAS_PATHWAY	0.0978375	0.75444	0.852761	0.511446
REACTOME_PROTEOLYTIC_CLEAVAGE_OF_SNARE_COMPLEX_PROTEINS	0.0976556	0.754661	0.852761	0.485844
REACTOME_ACYL_CHAIN_REMODELLING_OF_PG	0.0931932	0.760156	0.858241	0.491592
BIOCARTA_MONOCYTE_PATHWAY	0.0912192	0.762633	0.860307	0.474156
KEGG_ALLOGRAFT_REJECTION	0.0905409	0.763491	0.860544	0.50465
BIOCARTA_ETC_PATHWAY	0.0892937	0.765077	0.861602	0.475697
REACTOME_GAB1_SIGNALOSOME	0.087919	0.76684	0.862502	0.495724
SA_FAS_SIGNALING	0.0876601	0.767173	0.862502	0.521144
PID_NCADHERIN_PATHWAY	0.0867786	0.768313	0.863054	0.494024
PID_INTEGRIN3_PATHWAY	0.0859703	0.769364	0.863506	0.506836
BIOCARTA_CTL_PATHWAY	0.0826057	0.773797	0.867748	0.508949
REACTOME_PIP3_ACTIVATES_AKT_SIGNALING	0.0820223	0.774575	0.86789	0.497689
REACTOME_TRIF_MEDIATED_TLR3_SIGNALING	0.0808994	0.776082	0.868846	0.505158
PID_CD8_TCR_PATHWAY	0.0801435	0.777103	0.869257	0.491177
REACTOME_ADP_SIGNALLING_THROUGH_P2RY12	0.0790996	0.778521	0.870112	0.488172
KEGG_VEGF_SIGNALING_PATHWAY	0.0784513	0.779407	0.870371	0.494904
PID_BCR_5PATHWAY	0.0771844	0.78115	0.871585	0.491217
REACTOME_IRAK1_RECRUITS_IKK_COMPLEX	0.074744	0.784551	0.874646	0.507836
BIOCARTA_TCAPOPTOSIS_PATHWAY	0.0734548	0.786371	0.875941	0.487074
REACTOME_APOPTOTIC_CLEAVAGE_OF_CELL_ADHESION_PROTEINS	0.0713423	0.789392	0.878482	0.510247
KEGG_NATURAL_KILLER_CELL_MEDIATED_CYTOTOXICITY	0.0709395	0.789974	0.878482	0.504795
PID_INTEGRIN2_PATHWAY	0.0649204	0.798882	0.887081	0.501577
PID_TCR_PATHWAY	0.0648159	0.79904	0.887081	0.492483
REACTOME_APOPTOTIC_CLEAVAGE_OF_CELLULAR_PROTEINS	0.0616493	0.803908	0.891741	0.494599
REACTOME_GAMMA_CARBOXYLATION_TRANSPORT_AND_AMINO_TERMINAL_CLEAVAGE_OF_PROTEINS	0.0588019	0.8084	0.895197	0.483816
REACTOME_PROSTACYCLIN_SIGNALLING_THROUGH_PROSTACYCLIN_RECEPTOR	0.0586618	0.808624	0.895197	0.505255
PID_NFKAPPAB_CANONICAL_PATHWAY	0.0584004	0.809042	0.895197	0.503316
PID_INTEGRIN4_PATHWAY	0.0572619	0.810877	0.89562	0.497549
BIOCARTA_TCYTOTOXIC_PATHWAY	0.0570158	0.811276	0.89562	0.507447
REACTOME_CASPASE_MEDIATED_CLEAVAGE_OF_CYTOSKELETAL_PROTEINS	0.0567438	0.811719	0.89562	0.494607
REACTOME_SYNTHESIS_OF_PIPS_AT_THE_EARLY_ENDOSOME_MEMBRANE	0.0564983	0.812119	0.89562	0.488444
BIOCARTA_BLYMPHOCYTE_PATHWAY	0.0545796	0.815278	0.898129	0.488406
BIOCARTA_SPRY_PATHWAY	0.0542994	0.815744	0.898129	0.488195
REACTOME_NOTCH_HLH_TRANSCRIPTION_PATHWAY	0.0528419	0.81819	0.899958	0.486903
REACTOME_PLATELET_ADHESION_TO_EXPOSED_COLLAGEN	0.0525061	0.818758	0.899958	0.517054
KEGG_MELANOMA	0.0510604	0.821228	0.901662	0.498239
BIOCARTA_FMLP_PATHWAY	0.0507006	0.821849	0.901662	0.494198
BIOCARTA_D4GDI_PATHWAY	0.0502777	0.822581	0.901662	0.513216
BIOCARTA_AT1R_PATHWAY	0.0500245	0.823021	0.901662	0.492922
REACTOME_FACILITATIVE_NA_INDEPENDENT_GLUCOSE_TRANSPORTERS	0.0491151	0.82461	0.90266	0.491393
BIOCARTA_41BB_PATHWAY	0.0483054	0.826039	0.903211	0.498536
PID_NFAT_3PATHWAY	0.047899	0.82676	0.903211	0.507947
REACTOME_IL1_SIGNALING	0.0476797	0.827151	0.903211	0.50168
KEGG_SELENOAMINO_ACID_METABOLISM	0.0466795	0.828945	0.904428	0.511887
REACTOME_NEGATIVE_REGULATION_OF_THE_PI3K_AKT_NETWORK	0.0461721	0.829863	0.904687	0.500991
REACTOME_OTHER_SEMAPHORIN_INTERACTIONS	0.0448349	0.832308	0.905443	0.480842
KEGG_NOD_LIKE_RECEPTOR_SIGNALING_PATHWAY	0.0440989	0.83367	0.905443	0.503187
PID_WNT_NONCANONICAL_PATHWAY	0.0440803	0.833704	0.905443	0.505345
REACTOME_ALPHA_LINOLENIC_ACID_ALA_METABOLISM	0.0436484	0.834509	0.905443	0.483541
BIOCARTA_TALL1_PATHWAY	0.0436092	0.834582	0.905443	0.498902
SIG_IL4RECEPTOR_IN_B_LYPHOCYTES	0.0432343	0.835285	0.905443	0.494379
REACTOME_SIGNAL_ATTENUATION	0.0432141	0.835323	0.905443	0.492296
KEGG_MATURITY_ONSET_DIABETES_OF_THE_YOUNG	0.0424663	0.836733	0.906234	0.504591
REACTOME_SIGNALLING_BY_NGF	0.041096	0.839353	0.907151	0.499686
REACTOME_ARMS_MEDIATED_ACTIVATION	0.0406428	0.840229	0.907151	0.514094
REACTOME_TRANSLOCATION_OF_ZAP_70_TO_IMMUNOLOGICAL_SYNAPSE	0.0406355	0.840243	0.907151	0.491407
PID_FRA_PATHWAY	0.040602	0.840308	0.907151	0.509586
REACTOME_TRAF6_MEDIATED_INDUCTION_OF_NFKB_AND_MAP_KINASES_UPON_TLR7_8_OR_9_ACTIVATION	0.0387611	0.843923	0.90994	0.494974
BIOCARTA_NKT_PATHWAY	0.0385917	0.84426	0.90994	0.503125
REACTOME_ROLE_OF_DCC_IN_REGULATING_APOPTOSIS	0.0371226	0.847216	0.911476	0.514465
BIOCARTA_HCMV_PATHWAY	0.0367658	0.847943	0.911476	0.490891
REACTOME_SYNTHESIS_OF_PIPS_AT_THE_GOLGI_MEMBRANE	0.0366172	0.848246	0.911476	0.490795
REACTOME_HIGHLY_CALCIUM_PERMEABLE_POSTSYNAPTIC_NICOTINIC_ACETYLCHOLINE_RECEPTORS	0.0365295	0.848426	0.911476	0.514628
REACTOME_ANTIGEN_ACTIVATES_B_CELL_RECEPTOR_LEADING_TO_GENERATION_OF_SECOND_MESSENGERS	0.034103	0.853488	0.916174	0.491089
REACTOME_CELL_DEATH_SIGNALLING_VIA_NRAGE_NRIF_AND_NADE	0.0335679	0.854629	0.916407	0.506729
PID_NETRIN_PATHWAY	0.0333558	0.855084	0.916407	0.491568
ST_GA13_PATHWAY	0.0326624	0.856582	0.916722	0.491702
PID_RETINOIC_ACID_PATHWAY	0.0325823	0.856756	0.916722	0.491911
KEGG_VIRAL_MYOCARDITIS	0.0321962	0.857598	0.916885	0.491605
REACTOME_MAP_KINASE_ACTIVATION_IN_TLR_CASCADE	0.0313752	0.859406	0.917525	0.495456
REACTOME_GAP_JUNCTION_ASSEMBLY	0.0312984	0.859576	0.917525	0.490931
BIOCARTA_CELL2CELL_PATHWAY	0.0309772	0.860291	0.917552	0.492377
BIOCARTA_BCELLSURVIVAL_PATHWAY	0.0295457	0.863525	0.919926	0.510401
BIOCARTA_KREB_PATHWAY	0.0293817	0.863901	0.919926	0.489599
ST_STAT3_PATHWAY	0.0280717	0.86694	0.922425	0.493923
REACTOME_METABOLISM_OF_VITAMINS_AND_COFACTORS	0.0277711	0.867648	0.92244	0.504838
KEGG_GRAFT_VERSUS_HOST_DISEASE	0.0269743	0.869543	0.923716	0.501585
PID_ERBB2_ERBB3_PATHWAY	0.0250098	0.874343	0.927934	0.497988
BIOCARTA_PYK2_PATHWAY	0.0245401	0.875519	0.927934	0.502421
PID_AVB3_INTEGRIN_PATHWAY	0.0241846	0.876416	0.927934	0.501376
REACTOME_REGULATION_OF_KIT_SIGNALING	0.0240916	0.876652	0.927934	0.499711
BIOCARTA_GCR_PATHWAY	0.0234752	0.878228	0.927934	0.491303
REACTOME_REGULATION_OF_SIGNALING_BY_CBL	0.0234559	0.878278	0.927934	0.504537
BIOCARTA_TID_PATHWAY	0.0234091	0.878398	0.927934	0.496205
REACTOME_SIGNALING_BY_FGFR1_FUSION_MUTANTS	0.021536	0.883328	0.931963	0.502674
PID_NEPHRIN_NEPH1_PATHWAY	0.0214302	0.883613	0.931963	0.491852
REACTOME_ENOS_ACTIVATION_AND_REGULATION	0.0206616	0.885705	0.933429	0.497582
KEGG_GLYCOSAMINOGLYCAN_BIOSYNTHESIS_HEPARAN_SULFATE	0.0201274	0.887182	0.933887	0.507642
REACTOME_GABA_SYNTHESIS_RELEASE_REUPTAKE_AND_DEGRADATION	0.0199975	0.887544	0.933887	0.500356
PID_IL2_STAT5_PATHWAY	0.0192292	0.889711	0.935428	0.510675
KEGG_COLORECTAL_CANCER	0.0188966	0.890663	0.935689	0.505116
REACTOME_OPSINS	0.0185734	0.891597	0.93593	0.483791
REACTOME_SYNTHESIS_SECRETION_AND_DEACYLATION_OF_GHRELIN	0.0174131	0.895017	0.93878	0.485367
BIOCARTA_LYM_PATHWAY	0.0164237	0.898026	0.940361	0.498414
PID_IL8_CXCR2_PATHWAY	0.0163911	0.898127	0.940361	0.495246
BIOCARTA_TRKA_PATHWAY	0.0162238	0.898645	0.940361	0.493708
REACTOME_G_PROTEIN_BETA_GAMMA_SIGNALLING	0.0159913	0.89937	0.940379	0.502768
PID_VEGFR1_2_PATHWAY	0.0157131	0.900245	0.940554	0.503137
BIOCARTA_TFF_PATHWAY	0.0146425	0.903686	0.943408	0.490936
PID_EPHB_FWD_PATHWAY	0.014085	0.905529	0.943978	0.494547
REACTOME_PHOSPHORYLATION_OF_CD3_AND_TCR_ZETA_CHAINS	0.0140483	0.905651	0.943978	0.506215
PID_NECTIN_PATHWAY	0.0134179	0.907783	0.945459	0.492964
BIOCARTA_NO2IL12_PATHWAY	0.0127963	0.909935	0.946945	0.493701
REACTOME_TRAF6_MEDIATED_NFKB_ACTIVATION	0.0125978	0.910633	0.946945	0.507596
BIOCARTA_TH1TH2_PATHWAY	0.0115571	0.914389	0.950108	0.49654
REACTOME_DSCAM_INTERACTIONS	0.0110697	0.916207	0.95019	0.493589
BIOCARTA_NFKB_PATHWAY	0.0110124	0.916424	0.95019	0.501117
REACTOME_ACTIVATED_TLR4_SIGNALLING	0.0109626	0.916612	0.95019	0.497405
KEGG_ENDOCYTOSIS	0.0103001	0.919162	0.952092	0.496915
ST_G_ALPHA_S_PATHWAY	0.00950226	0.922346	0.954646	0.496066
PID_INTEGRIN_CS_PATHWAY	0.0091444	0.923817	0.955425	0.495808
REACTOME_DOWNSTREAM_TCR_SIGNALING	0.00871566	0.925619	0.956545	0.498815
PID_EPHA_FWDPATHWAY	0.00837844	0.927068	0.9568	0.508407
REACTOME_SHC1_EVENTS_IN_ERBB4_SIGNALING	0.00832417	0.927304	0.9568	0.496377
BIOCARTA_CTLA4_PATHWAY	0.0076859	0.93014	0.958667	0.499121
BIOCARTA_CCR3_PATHWAY	0.00759438	0.930556	0.958667	0.501505
KEGG_AUTOIMMUNE_THYROID_DISEASE	0.00726767	0.932062	0.959476	0.498647
PID_PI3KCI_PATHWAY	0.00698817	0.933378	0.960087	0.504129
BIOCARTA_RAS_PATHWAY	0.00664153	0.935048	0.961062	0.497622
REACTOME_IMMUNOREGULATORY_INTERACTIONS_BETWEEN_A_LYMPHOID_AND_A_NON_LYMPHOID_CELL	0.00626568	0.936909	0.96223	0.498433
ST_INTEGRIN_SIGNALING_PATHWAY	0.0060475	0.938014	0.962623	0.498521
ST_G_ALPHA_I_PATHWAY	0.00534379	0.941726	0.965686	0.49799
REACTOME_RORA_ACTIVATES_CIRCADIAN_EXPRESSION	0.00505258	0.943333	0.966589	0.49313
PID_VEGFR1_PATHWAY	0.00472005	0.945226	0.967784	0.492177
REACTOME_TOLL_RECEPTOR_CASCADES	0.00412459	0.948793	0.970633	0.498911
PID_LYMPH_ANGIOGENESIS_PATHWAY	0.00385888	0.950467	0.970633	0.498609
REACTOME_DOWNREGULATION_OF_ERBB2_ERBB3_SIGNALING	0.00381157	0.950772	0.970633	0.494887
PID_SYNDECAN_4_PATHWAY	0.00378732	0.950928	0.970633	0.50029
REACTOME_HYALURONAN_METABOLISM	0.00353795	0.952569	0.970945	0.494828
ST_INTERFERON_GAMMA_PATHWAY	0.00342963	0.9533	0.970945	0.495502
BIOCARTA_NKCELLS_PATHWAY	0.00333219	0.953968	0.970945	0.499065
NABA_ECM_REGULATORS	0.00330514	0.954155	0.970945	0.501145
REACTOME_ACTIVATED_NOTCH1_TRANSMITS_SIGNAL_TO_THE_NUCLEUS	0.00275435	0.958145	0.97426	0.496194
REACTOME_CTNNB1_PHOSPHORYLATION_CASCADE	0.00262357	0.95915	0.974537	0.497207
KEGG_T_CELL_RECEPTOR_SIGNALING_PATHWAY	0.002328	0.961517	0.976197	0.496737
REACTOME_SIGNALING_BY_ILS	0.00206164	0.963784	0.977127	0.500419
KEGG_ECM_RECEPTOR_INTERACTION	0.00204814	0.963903	0.977127	0.499211
REACTOME_IL_3_5_AND_GM_CSF_SIGNALING	0.00160258	0.968067	0.979944	0.500881
ST_P38_MAPK_PATHWAY	0.00159379	0.968155	0.979944	0.49823
PID_SMAD2_3PATHWAY	0.00127334	0.971534	0.982617	0.513188
REACTOME_PKB_MEDIATED_EVENTS	0.0010765	0.973826	0.984186	0.504132
KEGG_ENDOMETRIAL_CANCER	0.000895723	0.976124	0.985759	0.502662
REACTOME_SIGNALING_BY_EGFR_IN_CANCER	0.000791933	0.977549	0.98645	0.500857
PID_TCR_RAS_PATHWAY	0.000675715	0.979262	0.986582	0.493837
REACTOME_NCAM_SIGNALING_FOR_NEURITE_OUT_GROWTH	0.000640213	0.979814	0.986582	0.497833
BIOCARTA_EPO_PATHWAY	0.00063439	0.979906	0.986582	0.498676
PID_HES_HEY_PATHWAY	0.000528704	0.981655	0.987246	0.502399
REACTOME_SEMAPHORIN_INTERACTIONS	0.000506226	0.98205	0.987246	0.503955
BIOCARTA_PARKIN_PATHWAY	0.000300098	0.986179	0.988845	0.483158
BIOCARTA_SPPA_PATHWAY	0.000254943	0.987261	0.988845	0.501917
KEGG_CYSTEINE_AND_METHIONINE_METABOLISM	0.000254307	0.987277	0.988845	0.513869
BIOCARTA_NDKDYNAMIN_PATHWAY	0.000252057	0.987333	0.988845	0.509074
REACTOME_G_BETA_GAMMA_SIGNALLING_THROUGH_PI3KGAMMA	0.00025107	0.987358	0.988845	0.497461
BIOCARTA_IL2_PATHWAY	5.74911e-05	0.99395	0.994698	0.500358
BIOCARTA_AKAPCENTROSOME_PATHWAY	3.80584e-05	0.995078	0.995078	0.508919
