# Supplementary material for: Analysis of Matched Tumor and Normal Profiles Reveals Common Transcriptional and Epigenetic Signals Shared across Cancer Types
Source: PLoS One. 2015 Nov 10;10(11):e0142618. doi: 10.1371/journal.pone.0142618 (PMC4640835; doi:10.1371/journal.pone.0142618)
Supplement: S4 Table — Includes panels for gene, miRNA, and methylation datasets. (XLSX) [file pone.0142618.s013.xlsx]

## Sheet: Summary
S4 Table: Association of features with proliferation and detrended f_up scores.
Tabs:
	mRNA	mRNA sequencing data from TCGA
	miRNA	miRNA sequencing data from TCGA
	methylation	Illumina HumanMethylation450k chips run of TCGA samples
Columns:
	f_up (unadjusted, all)	fraction upregulated (f_up) in unadjusted samples, copied from S1 Table
	f_up (unadjusted, matched)	fraction upregulated (f_up) in unadjusted samples, only surveying patients with expression data available (used for correlations and detrended metric)
	proliferation_score	correlation of change in marker levels with change in meta-PCNA
The columns below all refer to the detrended f_up metric
	num_ox	number of subjects upregulated in tumors across all patients with matched tumor-normal samples
	num_dx	number of subjects with a change marker levels from tumor to normal samples
	frac	fraction upregulated (f_up)
	l_ci	lower 95% confidence interval, Bonferroni adjusted for number of markers in data-layer
	u_ci	upper 95% confidence interval, Bonferroni adjusted for number of markers in data-layer
	p	p-value of sign test statistic (comparing against null hypothesis that f_up = 0.5)
	p_Bonf	Bonferroni adjusted p-value of sign test statistic

## Sheet: mRNA
	f_up (unadjusted)	proliferation_score	num_ox	num_dx	f_up (detrended)	l_ci	u_ci	p	p_Bonf
SEMA5B	0.947612	0.0967595	534	649	0.822804	0.744658	0.884697	2.0391e-65	3.75602e-61
MAMDC2	0.0893683	-0.1712	157	649	0.241911	0.168856	0.325257	4.02597e-41	7.41584e-37
TCEAL2	0.0801233	0.0111442	162	649	0.249615	0.175559	0.333611	1.10647e-38	2.03811e-34
NRXN1	0.149691	0.16759	162	648	0.25	0.175843	0.334095	1.66223e-38	3.06182e-34
GPM6A	0.100154	-0.170498	163	649	0.251156	0.176903	0.335278	3.31928e-38	6.11411e-34
SFRP1	0.143297	0.164202	166	649	0.255778	0.180945	0.34027	8.53512e-37	1.57217e-32
PKHD1L1	0.103236	0.096525	170	649	0.261941	0.186351	0.346909	5.78908e-35	1.06635e-30
GSTM5	0.0801233	-0.187614	172	649	0.265023	0.189062	0.350221	4.54603e-34	8.37378e-30
GPM6B	0.152542	0.229654	173	649	0.266564	0.19042	0.351874	1.25898e-33	2.31905e-29
NAALAD2	0.12943	0.0197002	174	649	0.268105	0.191778	0.353527	3.45948e-33	6.37236e-29
USP44	0.118644	0.0792545	176	649	0.271186	0.194499	0.356829	2.5518e-32	4.70041e-28
PCDH11X	0.196486	0.153599	169	626	0.269968	0.192137	0.357138	1.48279e-31	2.73129e-27
GABRD	0.881356	-0.0494027	471	649	0.725732	0.638227	0.801411	1.8249e-31	3.36147e-27
ANK2	0.118644	0.109781	179	649	0.275809	0.198589	0.361773	4.82419e-31	8.88616e-27
DPP6	0.134675	0.050974	178	646	0.275542	0.198187	0.361693	5.59185e-31	1.03002e-26
PEG3	0.127889	-0.112527	181	649	0.278891	0.201322	0.365062	3.29483e-30	6.06908e-26
DDX25	0.240741	0.322123	181	648	0.279321	0.201649	0.36559	4.75815e-30	8.76452e-26
MT1M	0.106317	-0.0971577	182	649	0.280431	0.202691	0.366705	8.51294e-30	1.56808e-25
TMEM132C	0.0865533	-0.243634	182	647	0.281298	0.203349	0.367767	1.76681e-29	3.25447e-25
SYNE1	0.134052	-0.141411	183	649	0.281972	0.20406	0.368347	2.18291e-29	4.02092e-25
FAM107A	0.0909091	-0.302057	183	649	0.281972	0.20406	0.368347	2.18291e-29	4.02092e-25
PIK3C2G	0.186728	0.227268	183	648	0.282407	0.204391	0.368879	3.13905e-29	5.78212e-25
PMP2	0.14791	0.0738653	173	622	0.278135	0.199112	0.366167	3.30555e-29	6.08882e-25
RSPO3	0.151002	-0.0910655	184	649	0.283513	0.205431	0.369988	5.55537e-29	1.0233e-24
CDKN2A	0.872111	0.126172	465	649	0.716487	0.628373	0.793197	5.55537e-29	1.0233e-24
PKNOX2	0.130971	-0.00210902	184	649	0.283513	0.205431	0.369988	5.55537e-29	1.0233e-24
IGSF10	0.114022	0.0339692	184	649	0.283513	0.205431	0.369988	5.55537e-29	1.0233e-24
MAP3K15	0.217257	0.159715	186	649	0.286595	0.208175	0.373266	3.51783e-28	6.47985e-24
CHRDL1	0.0862866	-0.0745983	187	649	0.288136	0.20955	0.374903	8.7535e-28	1.6124e-23
TCEAL7	0.138675	-0.0484694	187	649	0.288136	0.20955	0.374903	8.7535e-28	1.6124e-23
VIT	0.156986	0.092417	183	637	0.287284	0.208106	0.374836	1.63988e-27	3.02065e-23
SLC7A14	0.209779	0.203157	182	634	0.287066	0.207738	0.374817	1.91788e-27	3.53273e-23
ENPP6	0.174114	0.151845	188	649	0.289676	0.210925	0.376539	2.16199e-27	3.98238e-23
CDH19	0.122291	-0.136724	187	646	0.289474	0.210574	0.376531	2.53243e-27	4.66474e-23
HMGCLL1	0.108025	-0.14185	188	648	0.290123	0.211267	0.377082	3.07592e-27	5.66584e-23
PAK7	0.219626	0.095172	186	642	0.28972	0.210565	0.377071	4.22223e-27	7.77735e-23
PPP2R2B	0.235747	0.203988	189	649	0.291217	0.212301	0.378174	5.3003e-27	9.76315e-23
LYVE1	0.132512	-0.224298	189	649	0.291217	0.212301	0.378174	5.3003e-27	9.76315e-23
ADAM33	0.143297	-0.0521868	189	649	0.291217	0.212301	0.378174	5.3003e-27	9.76315e-23
SOSTDC1	0.188854	0.196401	188	646	0.291022	0.211956	0.378174	6.21452e-27	1.14471e-22
NPY5R	0.124224	-0.0477078	188	644	0.291925	0.212649	0.379271	1.25243e-26	2.30697e-22
SCARA5	0.0832049	-0.150113	190	649	0.292758	0.213679	0.379807	1.28983e-26	2.37587e-22
NECAB1	0.151002	-0.130726	190	649	0.292758	0.213679	0.379807	1.28983e-26	2.37587e-22
CMTM5	0.0944272	-0.158545	189	646	0.29257	0.213339	0.379815	1.51372e-26	2.78828e-22
C1QTNF7	0.0878274	-0.192873	191	649	0.294299	0.215058	0.38144	3.11574e-26	5.73919e-22
MAPK4	0.155624	0.0595361	191	649	0.294299	0.215058	0.38144	3.11574e-26	5.73919e-22
EPM2A	0.11094	-0.0519959	191	649	0.294299	0.215058	0.38144	3.11574e-26	5.73919e-22
PI16	0.0924499	-0.162129	191	649	0.294299	0.215058	0.38144	3.11574e-26	5.73919e-22
TCEAL5	0.183386	0.129882	187	638	0.293103	0.213355	0.380942	4.18675e-26	7.71199e-22
SLITRK3	0.171875	-0.122421	188	640	0.29375	0.214049	0.381486	5.04837e-26	9.2991e-22
BMP5	0.1518	0.0207399	188	639	0.29421	0.214402	0.382044	7.14182e-26	1.31552e-21
ADH1B	0.0523883	-0.203401	192	649	0.29584	0.216437	0.383071	7.47129e-26	1.37621e-21
FXYD1	0.115562	-0.365638	192	649	0.29584	0.216437	0.383071	7.47129e-26	1.37621e-21
HIF3A	0.175655	-0.162518	192	649	0.29584	0.216437	0.383071	7.47129e-26	1.37621e-21
MRGPRF	0.164869	-0.0232406	193	649	0.297381	0.217818	0.384702	1.77847e-25	3.27594e-21
MTMR10	0.160247	-0.0461611	193	649	0.297381	0.217818	0.384702	1.77847e-25	3.27594e-21
FGL2	0.172573	0.000567615	194	649	0.298921	0.2192	0.386331	4.20265e-25	7.74129e-21
SCN3A	0.194145	0.105286	194	649	0.298921	0.2192	0.386331	4.20265e-25	7.74129e-21
SEMA6D	0.160247	0.101612	194	649	0.298921	0.2192	0.386331	4.20265e-25	7.74129e-21
ANGPTL1	0.0955316	-0.158524	194	649	0.298921	0.2192	0.386331	4.20265e-25	7.74129e-21
AKIRIN1	0.346687	0.390431	194	649	0.298921	0.2192	0.386331	4.20265e-25	7.74129e-21
CNTFR	0.120185	0.0259011	194	649	0.298921	0.2192	0.386331	4.20265e-25	7.74129e-21
EDN3	0.1744	0.0431803	185	625	0.296	0.215173	0.384946	6.51879e-25	1.20076e-20
LOC283914	0.878505	0.14677	450	642	0.700935	0.611383	0.779678	8.18751e-25	1.50814e-20
C16orf13	0.862866	-0.0220932	454	649	0.699538	0.610414	0.778032	9.85908e-25	1.81604e-20
RPS6KA5	0.285054	0.367336	195	649	0.300462	0.220584	0.387959	9.85908e-25	1.81604e-20
PTGFR	0.171032	-0.00359736	195	649	0.300462	0.220584	0.387959	9.85908e-25	1.81604e-20
USP2	0.161787	0.128517	195	649	0.300462	0.220584	0.387959	9.85908e-25	1.81604e-20
TGFBR3	0.0955316	-0.209374	195	649	0.300462	0.220584	0.387959	9.85908e-25	1.81604e-20
WSCD2	0.188272	0.190051	195	648	0.300926	0.220942	0.388518	1.3816e-24	2.5449e-20
PTX3	0.209553	0.0749759	196	649	0.302003	0.221968	0.389586	2.29612e-24	4.22946e-20
MMP11	0.916795	0.390017	453	649	0.697997	0.608788	0.776647	2.29612e-24	4.22946e-20
JPH4	0.141757	-0.15533	196	649	0.302003	0.221968	0.389586	2.29612e-24	4.22946e-20
SLC14A1	0.158706	-0.0104716	196	649	0.302003	0.221968	0.389586	2.29612e-24	4.22946e-20
NDRG2	0.101695	-0.191558	196	649	0.302003	0.221968	0.389586	2.29612e-24	4.22946e-20
CCBE1	0.155624	-0.105952	196	649	0.302003	0.221968	0.389586	2.29612e-24	4.22946e-20
NCAM1	0.208012	-0.0457217	196	649	0.302003	0.221968	0.389586	2.29612e-24	4.22946e-20
GABRA2	0.203554	0.214415	185	619	0.298869	0.217373	0.388425	5.07729e-24	9.35236e-20
SCNN1B	0.201849	0.253654	197	649	0.303544	0.223353	0.391212	5.30895e-24	9.77908e-20
PID1	0.143297	-0.134226	197	649	0.303544	0.223353	0.391212	5.30895e-24	9.77908e-20
ID4	0.14792	-0.127492	197	649	0.303544	0.223353	0.391212	5.30895e-24	9.77908e-20
CSRP1	0.169492	-0.140456	197	649	0.303544	0.223353	0.391212	5.30895e-24	9.77908e-20
CRHBP	0.103236	-0.177021	197	649	0.303544	0.223353	0.391212	5.30895e-24	9.77908e-20
PSIP1	0.342065	0.316928	197	649	0.303544	0.223353	0.391212	5.30895e-24	9.77908e-20
RERGL	0.109399	-0.128387	197	649	0.303544	0.223353	0.391212	5.30895e-24	9.77908e-20
B3GALT2	0.166667	0.0397334	197	648	0.304012	0.223717	0.391775	7.40725e-24	1.36442e-19
LOC572558	0.0864	-0.221905	188	625	0.3008	0.219468	0.390024	8.5755e-24	1.57961e-19
SOX10	0.22102	0.00173892	197	647	0.304482	0.224082	0.39234	1.0328e-23	1.90242e-19
CLEC4M	0.149038	-0.272563	188	624	0.301282	0.219839	0.390606	1.20122e-23	2.21265e-19
PCDH9	0.126348	-0.0507558	198	649	0.305085	0.22474	0.392836	1.21867e-23	2.24479e-19
CDKN2AIP	0.280431	0.32872	198	649	0.305085	0.22474	0.392836	1.21867e-23	2.24479e-19
OGN	0.123267	-0.103923	198	649	0.305085	0.22474	0.392836	1.21867e-23	2.24479e-19
HP1BP3	0.337442	0.39002	198	649	0.305085	0.22474	0.392836	1.21867e-23	2.24479e-19
CD300LG	0.0878274	-0.35039	198	649	0.305085	0.22474	0.392836	1.21867e-23	2.24479e-19
PTPRQ	0.176935	0.0221423	192	633	0.303318	0.222208	0.392102	1.69624e-23	3.12447e-19
KLHL14	0.219474	0.221272	198	647	0.306028	0.225473	0.393969	2.36043e-23	4.34792e-19
AFAP1L2	0.278891	0.282647	199	649	0.306626	0.226128	0.39446	2.7774e-23	5.11597e-19
SYN2	0.192604	-0.014938	199	649	0.306626	0.226128	0.39446	2.7774e-23	5.11597e-19
GPC3	0.218798	0.1919	199	649	0.306626	0.226128	0.39446	2.7774e-23	5.11597e-19
PLP1	0.12943	-0.0844159	199	649	0.306626	0.226128	0.39446	2.7774e-23	5.11597e-19
PELI2	0.177196	0.0124116	199	649	0.306626	0.226128	0.39446	2.7774e-23	5.11597e-19
USP53	0.223421	0.1067	199	649	0.306626	0.226128	0.39446	2.7774e-23	5.11597e-19
TCF21	0.12093	-0.185538	198	645	0.306977	0.22621	0.395108	4.55966e-23	8.3989e-19
DNASE1L3	0.103236	-0.221072	200	649	0.308166	0.227516	0.396082	6.28454e-23	1.15761e-18
IL11RA	0.169492	-0.204474	200	649	0.308166	0.227516	0.396082	6.28454e-23	1.15761e-18
TLE4	0.220339	0.10228	200	649	0.308166	0.227516	0.396082	6.28454e-23	1.15761e-18
CXCL12	0.124807	-0.148336	200	649	0.308166	0.227516	0.396082	6.28454e-23	1.15761e-18
NLGN3	0.217257	0.169595	200	649	0.308166	0.227516	0.396082	6.28454e-23	1.15761e-18
ADH1A	0.0585516	-0.192292	200	649	0.308166	0.227516	0.396082	6.28454e-23	1.15761e-18
HACE1	0.337442	0.377758	200	649	0.308166	0.227516	0.396082	6.28454e-23	1.15761e-18
SYT4	0.172078	0.0347838	187	616	0.303571	0.221398	0.393617	7.56812e-23	1.39405e-18
HFM1	0.196262	0.0829727	198	642	0.308411	0.227326	0.396829	1.21799e-22	2.24353e-18
SLC5A7	0.188198	0.0781507	192	627	0.30622	0.224453	0.395598	1.2413e-22	2.28648e-18
AZI2	0.265023	0.185455	201	649	0.309707	0.228906	0.397704	1.41189e-22	2.6007e-18
DENND2A	0.174114	-0.139474	201	649	0.309707	0.228906	0.397704	1.41189e-22	2.6007e-18
NOS1	0.180277	0.125606	201	649	0.309707	0.228906	0.397704	1.41189e-22	2.6007e-18
DPT	0.104777	-0.0145686	201	649	0.309707	0.228906	0.397704	1.41189e-22	2.6007e-18
TNXB	0.118644	-0.324756	201	649	0.309707	0.228906	0.397704	1.41189e-22	2.6007e-18
FAM184A	0.172573	-0.0235037	201	649	0.309707	0.228906	0.397704	1.41189e-22	2.6007e-18
ZNF488	0.341577	0.409808	201	647	0.310665	0.229653	0.39885	2.69879e-22	4.97118e-18
MYOC	0.14673	-0.180629	193	627	0.307815	0.225887	0.397278	2.81411e-22	5.18359e-18
HSPB6	0.118644	-0.260524	202	649	0.311248	0.230297	0.399324	3.14941e-22	5.80122e-18
PTGER4	0.177196	-0.000500526	202	649	0.311248	0.230297	0.399324	3.14941e-22	5.80122e-18
RCAN1	0.169492	0.0546309	202	649	0.311248	0.230297	0.399324	3.14941e-22	5.80122e-18
RNF150	0.217257	0.0977509	202	649	0.311248	0.230297	0.399324	3.14941e-22	5.80122e-18
HAGHL	0.799692	0.0512132	447	649	0.688752	0.599057	0.768311	3.14941e-22	5.80122e-18
CAPN6	0.226502	0.162999	202	649	0.311248	0.230297	0.399324	3.14941e-22	5.80122e-18
FAM124A	0.186441	0.134242	202	649	0.311248	0.230297	0.399324	3.14941e-22	5.80122e-18
PDZD4	0.231125	-0.0981806	202	649	0.311248	0.230297	0.399324	3.14941e-22	5.80122e-18
LOC221122	0.834123	-0.0675414	309	422	0.732227	0.622898	0.823042	3.89142e-22	7.168e-18
BEX1	0.195988	0.0274322	202	648	0.311728	0.230672	0.399899	4.34613e-22	8.00558e-18
SORCS1	0.223256	0.0560853	201	645	0.311628	0.230405	0.400002	5.14458e-22	9.47632e-18
CLDN19	0.270866	0.242518	197	635	0.310236	0.228553	0.399248	5.29057e-22	9.74522e-18
CDKL1	0.198767	0.0834202	203	649	0.312789	0.231689	0.400943	6.97538e-22	1.28487e-17
COL4A6	0.246533	0.223335	203	649	0.312789	0.231689	0.400943	6.97538e-22	1.28487e-17
NFE2L2	0.303544	0.296975	203	649	0.312789	0.231689	0.400943	6.97538e-22	1.28487e-17
CNTN1	0.223421	0.275889	203	649	0.312789	0.231689	0.400943	6.97538e-22	1.28487e-17
RNF138	0.436055	0.415043	203	649	0.312789	0.231689	0.400943	6.97538e-22	1.28487e-17
CADM2	0.200308	0.0327338	203	649	0.312789	0.231689	0.400943	6.97538e-22	1.28487e-17
SLC25A25	0.167951	0.00903461	203	649	0.312789	0.231689	0.400943	6.97538e-22	1.28487e-17
GFRA3	0.268934	0.198324	203	647	0.313756	0.232445	0.402098	1.32158e-21	2.43435e-17
C18orf34	0.149533	-0.0552962	201	642	0.313084	0.231542	0.401744	1.34701e-21	2.4812e-17
ZDHHC15	0.172573	-0.0858903	204	649	0.31433	0.233082	0.402562	1.534e-21	2.82563e-17
LOC144571	0.197227	-0.101267	204	649	0.31433	0.233082	0.402562	1.534e-21	2.82563e-17
SLC17A7	0.220339	0.168701	204	649	0.31433	0.233082	0.402562	1.534e-21	2.82563e-17
PRKAR2B	0.158706	-0.0378705	204	649	0.31433	0.233082	0.402562	1.534e-21	2.82563e-17
PGM5	0.0970724	-0.302441	204	649	0.31433	0.233082	0.402562	1.534e-21	2.82563e-17
SNTG2	0.227345	-0.0760587	196	629	0.311606	0.229423	0.401122	1.64975e-21	3.03884e-17
RGS7BP	0.176198	-0.0302249	204	647	0.315301	0.233843	0.403721	2.8935e-21	5.32982e-17
DES	0.12943	-0.196636	205	649	0.315871	0.234476	0.404179	3.34974e-21	6.17021e-17
ABHD5	0.25886	0.197622	205	649	0.315871	0.234476	0.404179	3.34974e-21	6.17021e-17
METTL7A	0.123267	-0.204294	205	649	0.315871	0.234476	0.404179	3.34974e-21	6.17021e-17
ASXL3	0.194145	0.0617853	205	649	0.315871	0.234476	0.404179	3.34974e-21	6.17021e-17
PRKCQ	0.266564	0.181447	205	649	0.315871	0.234476	0.404179	3.34974e-21	6.17021e-17
DLGAP2	0.163328	0.0372568	205	649	0.315871	0.234476	0.404179	3.34974e-21	6.17021e-17
NR3C2	0.115562	-0.245854	205	649	0.315871	0.234476	0.404179	3.34974e-21	6.17021e-17
SOX5	0.192604	0.0246657	205	649	0.315871	0.234476	0.404179	3.34974e-21	6.17021e-17
C6orf162	0.281972	0.324101	205	649	0.315871	0.234476	0.404179	3.34974e-21	6.17021e-17
ZNF781	0.164869	-0.00433081	205	649	0.315871	0.234476	0.404179	3.34974e-21	6.17021e-17
DNAJB4	0.198767	0.0619161	205	649	0.315871	0.234476	0.404179	3.34974e-21	6.17021e-17
HPS5	0.269646	0.0286037	205	649	0.315871	0.234476	0.404179	3.34974e-21	6.17021e-17
SUCLG1	0.271186	0.229697	205	649	0.315871	0.234476	0.404179	3.34974e-21	6.17021e-17
MEIS2	0.215716	0.102308	205	649	0.315871	0.234476	0.404179	3.34974e-21	6.17021e-17
PITPNM3	0.223421	0.108389	205	649	0.315871	0.234476	0.404179	3.34974e-21	6.17021e-17
GPRASP1	0.135593	-0.236704	205	649	0.315871	0.234476	0.404179	3.34974e-21	6.17021e-17
SDPR	0.134052	-0.377327	205	649	0.315871	0.234476	0.404179	3.34974e-21	6.17021e-17
CLDN11	0.192604	-0.0505706	205	649	0.315871	0.234476	0.404179	3.34974e-21	6.17021e-17
FGF10	0.110935	-0.0300046	198	631	0.313788	0.231513	0.40327	4.23836e-21	7.80705e-17
FAM5C	0.233766	0.213394	192	616	0.311688	0.228689	0.40217	4.47027e-21	8.23424e-17
LGI1	0.210356	-0.0749167	193	618	0.312298	0.229364	0.402661	5.20726e-21	9.59177e-17
CCBP2	0.260401	0.217817	206	649	0.317411	0.235872	0.405795	7.26326e-21	1.33789e-16
PLSCR4	0.132512	-0.148113	206	649	0.317411	0.235872	0.405795	7.26326e-21	1.33789e-16
SYNPO2	0.151002	-0.199157	206	649	0.317411	0.235872	0.405795	7.26326e-21	1.33789e-16
C19orf10	0.850539	0.106044	443	649	0.682589	0.59259	0.762732	7.26326e-21	1.33789e-16
CPAMD8	0.181818	0.00480034	206	649	0.317411	0.235872	0.405795	7.26326e-21	1.33789e-16
MIER1	0.312789	0.262681	206	649	0.317411	0.235872	0.405795	7.26326e-21	1.33789e-16
TSLP	0.20339	-0.0255471	206	649	0.317411	0.235872	0.405795	7.26326e-21	1.33789e-16
LRRCC1	0.440678	0.467812	206	649	0.317411	0.235872	0.405795	7.26326e-21	1.33789e-16
CRISP2	0.197487	0.0627321	169	557	0.303411	0.217311	0.398218	7.93885e-21	1.46234e-16
IBSP	0.89769	0.234226	417	606	0.688119	0.595132	0.770291	1.02332e-20	1.88496e-16
RNASE10	0.859316	0.158865	369	526	0.701521	0.602166	0.78769	1.0622e-20	1.95657e-16
CDH16	0.246032	0.221927	199	630	0.315873	0.233335	0.405532	1.2729e-20	2.34468e-16
STX12	0.189522	-0.0284574	207	649	0.318952	0.237268	0.40741	1.56386e-20	2.88063e-16
ADH1C	0.115562	0.0185867	207	649	0.318952	0.237268	0.40741	1.56386e-20	2.88063e-16
LARP7	0.383667	0.327689	207	649	0.318952	0.237268	0.40741	1.56386e-20	2.88063e-16
ARHGAP24	0.14792	0.0490757	207	649	0.318952	0.237268	0.40741	1.56386e-20	2.88063e-16
IPCEF1	0.268105	0.279385	207	649	0.318952	0.237268	0.40741	1.56386e-20	2.88063e-16
OXSR1	0.409861	0.449372	207	649	0.318952	0.237268	0.40741	1.56386e-20	2.88063e-16
ITM2A	0.157165	-0.2292	207	649	0.318952	0.237268	0.40741	1.56386e-20	2.88063e-16
PPP1R1A	0.178737	0.0527545	207	649	0.318952	0.237268	0.40741	1.56386e-20	2.88063e-16
SRPX	0.157165	-0.189306	207	649	0.318952	0.237268	0.40741	1.56386e-20	2.88063e-16
LINGO2	0.278041	0.241241	201	633	0.317536	0.235022	0.407059	2.32792e-20	4.28804e-16
SCHIP1	0.181967	0.0356729	192	610	0.314754	0.231068	0.405846	3.04392e-20	5.60689e-16
BAI3	0.14792	-0.191716	208	649	0.320493	0.238665	0.409024	3.34361e-20	6.15894e-16
CACNB4	0.254237	0.0319222	208	649	0.320493	0.238665	0.409024	3.34361e-20	6.15894e-16
PPP1R14B	0.924499	0.383374	441	649	0.679507	0.589364	0.759936	3.34361e-20	6.15894e-16
CORO2B	0.137134	-0.0618479	208	649	0.320493	0.238665	0.409024	3.34361e-20	6.15894e-16
LEPR	0.163328	-0.279295	208	649	0.320493	0.238665	0.409024	3.34361e-20	6.15894e-16
MT1X	0.226502	0.0928311	208	649	0.320493	0.238665	0.409024	3.34361e-20	6.15894e-16
COL4A3	0.180277	-0.161901	208	649	0.320493	0.238665	0.409024	3.34361e-20	6.15894e-16
SMARCA2	0.209553	0.0771143	208	649	0.320493	0.238665	0.409024	3.34361e-20	6.15894e-16
LHFPL4	0.287037	0.162279	208	648	0.320988	0.239054	0.409611	4.55297e-20	8.38657e-16
C2orf71	0.184	-0.0396315	199	625	0.3184	0.235309	0.408548	6.11906e-20	1.12713e-15
SLC15A2	0.257319	0.219961	209	649	0.322034	0.240064	0.410636	7.09899e-20	1.30763e-15
GPRIN1	0.921418	0.555456	440	649	0.677966	0.587752	0.758537	7.09899e-20	1.30763e-15
ACACB	0.123267	-0.257907	209	649	0.322034	0.240064	0.410636	7.09899e-20	1.30763e-15
GPR113	0.297381	0.322167	209	649	0.322034	0.240064	0.410636	7.09899e-20	1.30763e-15
DNAJC27	0.235747	0.138765	209	649	0.322034	0.240064	0.410636	7.09899e-20	1.30763e-15
FAM167A	0.306626	0.271	209	649	0.322034	0.240064	0.410636	7.09899e-20	1.30763e-15
PAX6	0.326656	0.258066	209	649	0.322034	0.240064	0.410636	7.09899e-20	1.30763e-15
PPP1R16B	0.22188	-0.0300519	209	649	0.322034	0.240064	0.410636	7.09899e-20	1.30763e-15
LTBP4	0.163328	-0.231055	209	649	0.322034	0.240064	0.410636	7.09899e-20	1.30763e-15
KIT	0.215716	0.0553012	209	649	0.322034	0.240064	0.410636	7.09899e-20	1.30763e-15
C14orf180	0.143526	-0.225279	206	641	0.321373	0.238984	0.410507	8.72231e-20	1.60665e-15
IL12A	0.328704	0.268122	209	648	0.322531	0.240455	0.411226	9.645e-20	1.77661e-15
GABRA4	0.217676	0.0852188	194	611	0.317512	0.233619	0.408666	1.04932e-19	1.93285e-15
CAV3	0.138225	-0.181457	184	586	0.313993	0.228797	0.406934	1.1823e-19	2.17779e-15
TPPP2	0.1376	-0.00335361	200	625	0.32	0.236756	0.410225	1.31164e-19	2.41604e-15
NUDT10	0.252696	0.146296	210	649	0.323575	0.241463	0.412248	1.49674e-19	2.75699e-15
GAPDH	0.899846	0.452403	439	649	0.676425	0.586141	0.757137	1.49674e-19	2.75699e-15
SYT15	0.164869	-0.215653	210	649	0.323575	0.241463	0.412248	1.49674e-19	2.75699e-15
C8orf84	0.275809	0.0823894	210	649	0.323575	0.241463	0.412248	1.49674e-19	2.75699e-15
BRP44L	0.151002	-0.0570004	210	649	0.323575	0.241463	0.412248	1.49674e-19	2.75699e-15
FAM122A	0.252696	0.0439855	210	649	0.323575	0.241463	0.412248	1.49674e-19	2.75699e-15
GRAMD1A	0.807396	-0.0170996	439	649	0.676425	0.586141	0.757137	1.49674e-19	2.75699e-15
GNAL	0.248074	0.05967	210	649	0.323575	0.241463	0.412248	1.49674e-19	2.75699e-15
FIGF	0.146264	-0.294037	202	629	0.321145	0.238041	0.411131	1.72889e-19	3.18462e-15
FMN2	0.198142	0.143233	209	646	0.323529	0.241242	0.412411	1.77654e-19	3.27238e-15
GPR182	0.147059	-0.0406731	209	646	0.323529	0.241242	0.412411	1.77654e-19	3.27238e-15
SCNN1G	0.259434	0.31788	205	636	0.322327	0.239545	0.411862	1.91313e-19	3.52399e-15
C9orf135	0.205527	0.0835493	182	579	0.314335	0.228624	0.407866	2.28223e-19	4.20386e-15
GBX2	0.863958	0.147927	389	566	0.687279	0.590882	0.772153	2.81135e-19	5.17851e-15
DNER	0.285047	0.187182	208	642	0.323988	0.241417	0.413171	2.85891e-19	5.26612e-15
TRPV6	0.275809	0.189702	211	649	0.325116	0.242863	0.413859	3.13381e-19	5.77248e-15
NFASC	0.217257	0.0586507	211	649	0.325116	0.242863	0.413859	3.13381e-19	5.77248e-15
SYP	0.268105	0.168057	211	649	0.325116	0.242863	0.413859	3.13381e-19	5.77248e-15
RASL11A	0.177196	-0.110013	211	649	0.325116	0.242863	0.413859	3.13381e-19	5.77248e-15
LIFR	0.14792	-0.198319	211	649	0.325116	0.242863	0.413859	3.13381e-19	5.77248e-15
RBMXL1	0.391371	0.347565	211	649	0.325116	0.242863	0.413859	3.13381e-19	5.77248e-15
GIPC2	0.187982	-0.15725	211	649	0.325116	0.242863	0.413859	3.13381e-19	5.77248e-15
JAK2	0.275809	0.136743	211	649	0.325116	0.242863	0.413859	3.13381e-19	5.77248e-15
ABCA9	0.132512	-0.115164	211	649	0.325116	0.242863	0.413859	3.13381e-19	5.77248e-15
KCNT2	0.237288	-0.133549	211	649	0.325116	0.242863	0.413859	3.13381e-19	5.77248e-15
C20orf194	0.204931	-0.0106518	211	649	0.325116	0.242863	0.413859	3.13381e-19	5.77248e-15
ANKRD35	0.215716	0.0499604	211	649	0.325116	0.242863	0.413859	3.13381e-19	5.77248e-15
C14orf132	0.204931	0.0425972	211	649	0.325116	0.242863	0.413859	3.13381e-19	5.77248e-15
ANGPTL7	0.134585	-0.208016	207	639	0.323944	0.241195	0.413339	3.39364e-19	6.25108e-15
PTCHD3	0.224165	0.0908158	203	629	0.322734	0.239482	0.412795	3.66002e-19	6.74175e-15
HTR3C	0.203509	-0.0234836	179	570	0.314035	0.227726	0.408303	3.79655e-19	6.99325e-15
KCNMB2	0.226852	0.133697	211	648	0.325617	0.24326	0.414453	4.23865e-19	7.80759e-15
SLITRK2	0.21142	0.0279655	211	648	0.325617	0.24326	0.414453	4.23865e-19	7.80759e-15
CA4	0.126543	-0.16854	211	648	0.325617	0.24326	0.414453	4.23865e-19	7.80759e-15
GPC5	0.242658	0.0716575	211	647	0.326121	0.243658	0.415049	5.72881e-19	1.05525e-14
RASSF9	0.237288	0.180447	212	649	0.326656	0.244265	0.415469	6.51607e-19	1.20026e-14
ABLIM1	0.231125	0.00717736	212	649	0.326656	0.244265	0.415469	6.51607e-19	1.20026e-14
MRAP2	0.288136	0.292622	212	649	0.326656	0.244265	0.415469	6.51607e-19	1.20026e-14
NIPSNAP3A	0.285054	0.26544	212	649	0.326656	0.244265	0.415469	6.51607e-19	1.20026e-14
PTN	0.241911	0.0235588	212	649	0.326656	0.244265	0.415469	6.51607e-19	1.20026e-14
LMO2	0.189522	-0.116661	212	649	0.326656	0.244265	0.415469	6.51607e-19	1.20026e-14
TMEM50B	0.249615	0.171382	212	649	0.326656	0.244265	0.415469	6.51607e-19	1.20026e-14
CLEC3B	0.121726	-0.451887	212	649	0.326656	0.244265	0.415469	6.51607e-19	1.20026e-14
FAM171A1	0.291217	0.132836	212	649	0.326656	0.244265	0.415469	6.51607e-19	1.20026e-14
HNRNPH3	0.403698	0.406426	212	649	0.326656	0.244265	0.415469	6.51607e-19	1.20026e-14
RELN	0.200308	0.019102	212	649	0.326656	0.244265	0.415469	6.51607e-19	1.20026e-14
MYOM1	0.163328	-0.205298	212	649	0.326656	0.244265	0.415469	6.51607e-19	1.20026e-14
PLEKHA2	0.343606	0.246972	212	649	0.326656	0.244265	0.415469	6.51607e-19	1.20026e-14
PLCG2	0.275809	0.0261824	212	649	0.326656	0.244265	0.415469	6.51607e-19	1.20026e-14
C19orf24	0.841294	0.0709626	437	649	0.673344	0.582923	0.754332	6.51607e-19	1.20026e-14
MFAP4	0.138675	-0.158337	212	649	0.326656	0.244265	0.415469	6.51607e-19	1.20026e-14
LRRC2	0.144838	-0.133056	212	649	0.326656	0.244265	0.415469	6.51607e-19	1.20026e-14
MAB21L1	0.198128	-0.0277763	209	641	0.326053	0.243233	0.415401	8.0764e-19	1.48767e-14
KCNA4	0.159593	-0.186414	188	589	0.319185	0.233671	0.412143	1.01878e-18	1.8766e-14
SCN2B	0.156105	-0.0984432	212	647	0.327666	0.245064	0.416663	1.18582e-18	2.18427e-14
C7orf58	0.146379	-0.285797	213	649	0.328197	0.245668	0.417077	1.34553e-18	2.47846e-14
RNF112	0.215716	0.0671266	213	649	0.328197	0.245668	0.417077	1.34553e-18	2.47846e-14
USP1	0.551618	0.621472	213	649	0.328197	0.245668	0.417077	1.34553e-18	2.47846e-14
ZC3H12B	0.229584	-0.0394333	213	649	0.328197	0.245668	0.417077	1.34553e-18	2.47846e-14
PRKY	0.423729	0.452818	213	649	0.328197	0.245668	0.417077	1.34553e-18	2.47846e-14
LRP1B	0.263482	0.328828	213	649	0.328197	0.245668	0.417077	1.34553e-18	2.47846e-14
WDR48	0.31433	0.26748	213	649	0.328197	0.245668	0.417077	1.34553e-18	2.47846e-14
ATP6V1G2	0.257319	0.185383	213	649	0.328197	0.245668	0.417077	1.34553e-18	2.47846e-14
MPG	0.793529	-0.143711	436	649	0.671803	0.581315	0.752929	1.34553e-18	2.47846e-14
COL6A6	0.214176	-0.280965	213	649	0.328197	0.245668	0.417077	1.34553e-18	2.47846e-14
FAM82B	0.317411	0.331396	213	649	0.328197	0.245668	0.417077	1.34553e-18	2.47846e-14
SCN2A	0.266564	0.0642167	213	649	0.328197	0.245668	0.417077	1.34553e-18	2.47846e-14
SCN11A	0.146379	-0.038401	213	649	0.328197	0.245668	0.417077	1.34553e-18	2.47846e-14
ARHGEF4	0.269646	0.145227	213	649	0.328197	0.245668	0.417077	1.34553e-18	2.47846e-14
CST2	0.824561	-0.0645139	423	627	0.674641	0.582647	0.756815	1.40967e-18	2.59662e-14
SLC7A3	0.242017	0.070693	191	595	0.321008	0.235721	0.413575	1.5454e-18	2.84663e-14
SNRPN	0.220168	0.170078	191	595	0.321008	0.235721	0.413575	1.5454e-18	2.84663e-14
KY	0.218266	0.0527233	212	646	0.328173	0.245465	0.417262	1.59791e-18	2.94336e-14
AVPR2	0.171296	-0.0736775	213	648	0.328704	0.246069	0.417676	1.8117e-18	3.33715e-14
ANGPTL5	0.146141	-0.166006	197	609	0.323481	0.238883	0.415073	1.88538e-18	3.47287e-14
TP53AIP1	0.328682	0.310397	212	645	0.328682	0.245868	0.417864	2.15163e-18	3.9633e-14
SCRG1	0.205564	-0.0708095	213	647	0.329212	0.246471	0.418276	2.43759e-18	4.49003e-14
MATN2	0.218798	0.115401	214	649	0.329738	0.247071	0.418685	2.7593e-18	5.08264e-14
TUBB1	0.237288	-0.0239938	214	649	0.329738	0.247071	0.418685	2.7593e-18	5.08264e-14
AGPAT9	0.194145	0.0430039	214	649	0.329738	0.247071	0.418685	2.7593e-18	5.08264e-14
FREM1	0.16641	-0.101386	214	649	0.329738	0.247071	0.418685	2.7593e-18	5.08264e-14
PDGFRA	0.198767	0.148373	214	649	0.329738	0.247071	0.418685	2.7593e-18	5.08264e-14
HPD	0.195686	0.0208692	214	649	0.329738	0.247071	0.418685	2.7593e-18	5.08264e-14
ARHGAP20	0.181818	-0.184674	214	649	0.329738	0.247071	0.418685	2.7593e-18	5.08264e-14
EFCAB1	0.215716	-0.143837	214	649	0.329738	0.247071	0.418685	2.7593e-18	5.08264e-14
ARRB1	0.195686	-0.227298	214	649	0.329738	0.247071	0.418685	2.7593e-18	5.08264e-14
DUSP26	0.195686	-0.0520642	214	649	0.329738	0.247071	0.418685	2.7593e-18	5.08264e-14
RAF1	0.348228	0.347241	214	649	0.329738	0.247071	0.418685	2.7593e-18	5.08264e-14
PRDM8	0.35131	0.0475659	214	649	0.329738	0.247071	0.418685	2.7593e-18	5.08264e-14
BMPR1A	0.317411	0.258913	214	649	0.329738	0.247071	0.418685	2.7593e-18	5.08264e-14
NTF3	0.211094	-0.0507203	214	649	0.329738	0.247071	0.418685	2.7593e-18	5.08264e-14
ZRANB1	0.25886	0.115097	214	649	0.329738	0.247071	0.418685	2.7593e-18	5.08264e-14
TMOD1	0.163328	-0.175228	214	649	0.329738	0.247071	0.418685	2.7593e-18	5.08264e-14
L1CAM	0.305085	0.287098	214	649	0.329738	0.247071	0.418685	2.7593e-18	5.08264e-14
SLMAP	0.305085	0.213164	214	649	0.329738	0.247071	0.418685	2.7593e-18	5.08264e-14
GRID2	0.248239	0.0429021	181	568	0.318662	0.231736	0.413333	3.36748e-18	6.2029e-14
OVCH2	0.209302	0.0591391	195	602	0.32392	0.23882	0.416073	3.60316e-18	6.63701e-14
PTCHD1	0.20283	-0.117362	209	636	0.328616	0.245257	0.418435	3.60439e-18	6.6393e-14
SCN7A	0.12963	-0.18784	214	648	0.330247	0.247475	0.419285	3.7069e-18	6.82812e-14
OLFM3	0.286486	0.362703	176	555	0.317117	0.229405	0.412836	4.22476e-18	7.78201e-14
GPR12	0.235974	-0.00192888	197	606	0.325083	0.240136	0.416979	4.68956e-18	8.63816e-14
PLD5	0.244204	0.0849474	214	647	0.330757	0.24788	0.419888	4.97622e-18	9.1662e-14
HNRNPA3	0.46225	0.475961	215	649	0.331279	0.248476	0.420292	5.61974e-18	1.03516e-13
LOC338758	0.200308	0.096566	215	649	0.331279	0.248476	0.420292	5.61974e-18	1.03516e-13
GABPA	0.335901	0.279172	215	649	0.331279	0.248476	0.420292	5.61974e-18	1.03516e-13
FBLN5	0.140216	-0.152486	215	649	0.331279	0.248476	0.420292	5.61974e-18	1.03516e-13
GAB1	0.231125	0.0925005	215	649	0.331279	0.248476	0.420292	5.61974e-18	1.03516e-13
CYP4F12	0.215716	-0.0142142	215	649	0.331279	0.248476	0.420292	5.61974e-18	1.03516e-13
JAM2	0.180277	-0.219796	215	649	0.331279	0.248476	0.420292	5.61974e-18	1.03516e-13
PPARGC1A	0.160247	-0.114539	215	649	0.331279	0.248476	0.420292	5.61974e-18	1.03516e-13
ZNF295	0.300462	0.205555	215	649	0.331279	0.248476	0.420292	5.61974e-18	1.03516e-13
AK3	0.186441	0.0476236	215	649	0.331279	0.248476	0.420292	5.61974e-18	1.03516e-13
GREM2	0.191063	-0.111482	215	649	0.331279	0.248476	0.420292	5.61974e-18	1.03516e-13
VEPH1	0.246533	0.0216329	215	649	0.331279	0.248476	0.420292	5.61974e-18	1.03516e-13
MT1G	0.306626	0.247025	215	649	0.331279	0.248476	0.420292	5.61974e-18	1.03516e-13
MTF1	0.343606	0.360221	215	649	0.331279	0.248476	0.420292	5.61974e-18	1.03516e-13
ALAD	0.175655	0.0336854	215	649	0.331279	0.248476	0.420292	5.61974e-18	1.03516e-13
NTRK2	0.212635	0.0340937	215	649	0.331279	0.248476	0.420292	5.61974e-18	1.03516e-13
ALDH1A2	0.164869	-0.11182	215	649	0.331279	0.248476	0.420292	5.61974e-18	1.03516e-13
KLHL4	0.231125	-0.0283751	215	649	0.331279	0.248476	0.420292	5.61974e-18	1.03516e-13
LRRN3	0.192604	-0.210085	215	649	0.331279	0.248476	0.420292	5.61974e-18	1.03516e-13
PLCL1	0.204931	0.0255039	215	649	0.331279	0.248476	0.420292	5.61974e-18	1.03516e-13
SLC16A5	0.226502	0.144356	215	649	0.331279	0.248476	0.420292	5.61974e-18	1.03516e-13
EPB41L3	0.238829	0.0221578	215	649	0.331279	0.248476	0.420292	5.61974e-18	1.03516e-13
ABCA6	0.14792	-0.115176	215	649	0.331279	0.248476	0.420292	5.61974e-18	1.03516e-13
MT1H	0.390016	0.343287	212	641	0.330733	0.247492	0.420286	7.02075e-18	1.29322e-13
SLC6A15	0.344551	0.326115	205	624	0.328526	0.244423	0.419215	7.17196e-18	1.32108e-13
SLC13A2	0.218553	0.105521	210	636	0.330189	0.246688	0.420075	7.37804e-18	1.35903e-13
ABCA8	0.124807	-0.348701	216	649	0.33282	0.249882	0.421897	1.13671e-17	2.09382e-13
SLC6A4	0.275809	-0.0489743	216	649	0.33282	0.249882	0.421897	1.13671e-17	2.09382e-13
AKAP3	0.212635	0.172067	216	649	0.33282	0.249882	0.421897	1.13671e-17	2.09382e-13
ZNF204P	0.158706	-0.0219716	216	649	0.33282	0.249882	0.421897	1.13671e-17	2.09382e-13
CHL1	0.275809	0.0506533	216	649	0.33282	0.249882	0.421897	1.13671e-17	2.09382e-13
GAS1	0.231125	0.103369	216	649	0.33282	0.249882	0.421897	1.13671e-17	2.09382e-13
TOX	0.272727	0.199394	216	649	0.33282	0.249882	0.421897	1.13671e-17	2.09382e-13
CRBN	0.218798	-0.0539523	216	649	0.33282	0.249882	0.421897	1.13671e-17	2.09382e-13
DDX43	0.266564	-0.0320334	216	649	0.33282	0.249882	0.421897	1.13671e-17	2.09382e-13
HLF	0.120185	-0.27767	216	649	0.33282	0.249882	0.421897	1.13671e-17	2.09382e-13
PAQR4	0.927581	0.43565	433	649	0.66718	0.576498	0.748712	1.13671e-17	2.09382e-13
SLC6A16	0.194145	0.0596494	216	649	0.33282	0.249882	0.421897	1.13671e-17	2.09382e-13
GABRP	0.35131	0.157794	216	649	0.33282	0.249882	0.421897	1.13671e-17	2.09382e-13
NIPAL1	0.3698	0.346852	216	649	0.33282	0.249882	0.421897	1.13671e-17	2.09382e-13
ESM1	0.816641	0.0894683	433	649	0.66718	0.576498	0.748712	1.13671e-17	2.09382e-13
SEMA3D	0.229584	0.227901	216	649	0.33282	0.249882	0.421897	1.13671e-17	2.09382e-13
CWF19L2	0.297381	0.211822	216	649	0.33282	0.249882	0.421897	1.13671e-17	2.09382e-13
LRRC4C	0.260401	0.0822516	216	649	0.33282	0.249882	0.421897	1.13671e-17	2.09382e-13
CLUL1	0.309598	0.226118	215	646	0.332817	0.249698	0.422105	1.35026e-17	2.48719e-13
DRD1	0.218266	-0.0189208	215	646	0.332817	0.249698	0.422105	1.35026e-17	2.48719e-13
HEPACAM	0.221325	-0.101954	204	619	0.329564	0.245047	0.420671	1.54204e-17	2.84043e-13
NTNG1	0.22504	0.0282647	209	631	0.33122	0.247316	0.421513	1.57857e-17	2.90773e-13
LPA	0.211599	0.0342563	212	638	0.332288	0.248725	0.422121	1.69106e-17	3.11492e-13
PCK1	0.19845	-0.00606295	215	645	0.333333	0.250108	0.422713	1.80578e-17	3.32625e-13
TKTL1	0.255814	0.0167275	215	645	0.333333	0.250108	0.422713	1.80578e-17	3.32625e-13
DBX2	0.248252	0.15027	185	572	0.323427	0.236309	0.417989	2.00442e-17	3.69214e-13
CAND2	0.191063	0.0682755	217	649	0.334361	0.251288	0.423502	2.28353e-17	4.20626e-13
RANBP3L	0.197227	0.0532749	217	649	0.334361	0.251288	0.423502	2.28353e-17	4.20626e-13
C2orf40	0.107858	-0.273762	217	649	0.334361	0.251288	0.423502	2.28353e-17	4.20626e-13
SACM1L	0.27735	0.117551	217	649	0.334361	0.251288	0.423502	2.28353e-17	4.20626e-13
FAM126B	0.340524	0.32729	217	649	0.334361	0.251288	0.423502	2.28353e-17	4.20626e-13
RAB28	0.33282	0.245835	217	649	0.334361	0.251288	0.423502	2.28353e-17	4.20626e-13
FMO2	0.157165	-0.142686	217	649	0.334361	0.251288	0.423502	2.28353e-17	4.20626e-13
CCDC73	0.280431	0.111752	217	649	0.334361	0.251288	0.423502	2.28353e-17	4.20626e-13
FBXO8	0.20339	-0.00810847	217	649	0.334361	0.251288	0.423502	2.28353e-17	4.20626e-13
TOPORS	0.354391	0.314881	217	649	0.334361	0.251288	0.423502	2.28353e-17	4.20626e-13
TACC1	0.214176	-0.163299	217	649	0.334361	0.251288	0.423502	2.28353e-17	4.20626e-13
PTGDS	0.175655	-0.0807433	217	649	0.334361	0.251288	0.423502	2.28353e-17	4.20626e-13
CES1	0.201849	-0.1753	217	649	0.334361	0.251288	0.423502	2.28353e-17	4.20626e-13
LPIN1	0.309707	0.119266	217	649	0.334361	0.251288	0.423502	2.28353e-17	4.20626e-13
LOC145820	0.163328	-0.0844887	217	649	0.334361	0.251288	0.423502	2.28353e-17	4.20626e-13
DOPEY1	0.288136	0.133182	217	649	0.334361	0.251288	0.423502	2.28353e-17	4.20626e-13
BDH2	0.149461	-0.219238	217	649	0.334361	0.251288	0.423502	2.28353e-17	4.20626e-13
KCNH3	0.323575	0.218842	217	649	0.334361	0.251288	0.423502	2.28353e-17	4.20626e-13
MT1E	0.209553	-0.0219773	217	649	0.334361	0.251288	0.423502	2.28353e-17	4.20626e-13
MRPS34	0.862866	0.305448	432	649	0.665639	0.574895	0.747304	2.28353e-17	4.20626e-13
MYLK	0.214176	-0.134145	217	649	0.334361	0.251288	0.423502	2.28353e-17	4.20626e-13
PGM5P2	0.164596	-0.131098	215	644	0.333851	0.250519	0.423322	2.41314e-17	4.445e-13
GRIA1	0.179407	-0.260279	214	641	0.333853	0.250337	0.423537	2.86659e-17	5.28027e-13
OCA2	0.268519	0.162813	217	648	0.334877	0.251699	0.424109	3.0469e-17	5.61239e-13
RALYL	0.261944	0.283553	200	607	0.329489	0.244196	0.421505	3.06994e-17	5.65483e-13
KBTBD12	0.252351	0.0422893	213	638	0.333856	0.250154	0.423754	3.4053e-17	6.27256e-13
NLRP14	0.220312	0.13054	214	640	0.334375	0.250751	0.424152	3.82785e-17	7.05091e-13
XPA	0.229584	0.0958414	218	649	0.335901	0.252696	0.425105	4.55613e-17	8.3924e-13
FAM13B	0.252696	0.100461	218	649	0.335901	0.252696	0.425105	4.55613e-17	8.3924e-13
C5orf4	0.130971	-0.336501	218	649	0.335901	0.252696	0.425105	4.55613e-17	8.3924e-13
DBH	0.260401	0.0724589	218	649	0.335901	0.252696	0.425105	4.55613e-17	8.3924e-13
TF	0.281972	-0.00876993	218	649	0.335901	0.252696	0.425105	4.55613e-17	8.3924e-13
FNBP1	0.334361	0.0783178	218	649	0.335901	0.252696	0.425105	4.55613e-17	8.3924e-13
FAM116A	0.385208	0.32891	218	649	0.335901	0.252696	0.425105	4.55613e-17	8.3924e-13
MNS1	0.414484	0.39181	218	649	0.335901	0.252696	0.425105	4.55613e-17	8.3924e-13
ELAC1	0.265023	0.15408	218	649	0.335901	0.252696	0.425105	4.55613e-17	8.3924e-13
PCF11	0.329738	0.191226	218	649	0.335901	0.252696	0.425105	4.55613e-17	8.3924e-13
SLC16A2	0.24037	0.096006	218	649	0.335901	0.252696	0.425105	4.55613e-17	8.3924e-13
PRMT10	0.311248	0.290405	218	649	0.335901	0.252696	0.425105	4.55613e-17	8.3924e-13
SV2B	0.274268	0.085496	218	649	0.335901	0.252696	0.425105	4.55613e-17	8.3924e-13
PTH1R	0.138675	-0.15867	218	649	0.335901	0.252696	0.425105	4.55613e-17	8.3924e-13
ALDH9A1	0.275809	0.209849	218	649	0.335901	0.252696	0.425105	4.55613e-17	8.3924e-13
C7	0.11094	-0.193503	218	649	0.335901	0.252696	0.425105	4.55613e-17	8.3924e-13
REV3L	0.306626	0.13403	218	649	0.335901	0.252696	0.425105	4.55613e-17	8.3924e-13
RPS2	0.825886	0.0618342	431	649	0.664099	0.573292	0.745895	4.55613e-17	8.3924e-13
TSPYL4	0.311248	0.179446	218	649	0.335901	0.252696	0.425105	4.55613e-17	8.3924e-13
LPHN3	0.265023	0.126298	218	649	0.335901	0.252696	0.425105	4.55613e-17	8.3924e-13
KIF4A	0.939908	0.906043	431	649	0.664099	0.573292	0.745895	4.55613e-17	8.3924e-13
MAGI1	0.237288	-0.0199877	218	649	0.335901	0.252696	0.425105	4.55613e-17	8.3924e-13
SPHKAP	0.177446	0.0478278	199	603	0.330017	0.244409	0.422366	4.90174e-17	9.02901e-13
SCN3B	0.21142	-0.0393888	218	648	0.33642	0.253109	0.425714	6.06536e-17	1.11724e-12
TACR1	0.229938	-0.110243	218	648	0.33642	0.253109	0.425714	6.06536e-17	1.11724e-12
KCNJ16	0.203704	-0.102842	218	648	0.33642	0.253109	0.425714	6.06536e-17	1.11724e-12
MYOZ2	0.173437	0.0142587	215	640	0.335938	0.252178	0.425778	7.63712e-17	1.40676e-12
PAK3	0.276662	0.0831656	218	647	0.33694	0.253523	0.426325	8.06836e-17	1.48619e-12
CHRNA4	0.23676	0.174061	216	642	0.336449	0.252768	0.426167	8.55857e-17	1.57649e-12
GABARAPL1	0.174114	-0.215506	219	649	0.337442	0.254105	0.426708	9.0287e-17	1.66309e-12
SOX7	0.238829	-0.0731848	219	649	0.337442	0.254105	0.426708	9.0287e-17	1.66309e-12
SLC16A7	0.254237	0.0177404	219	649	0.337442	0.254105	0.426708	9.0287e-17	1.66309e-12
AMD1	0.417565	0.352608	219	649	0.337442	0.254105	0.426708	9.0287e-17	1.66309e-12
C7orf41	0.157165	-0.0956012	219	649	0.337442	0.254105	0.426708	9.0287e-17	1.66309e-12
C6orf192	0.346687	0.34649	219	649	0.337442	0.254105	0.426708	9.0287e-17	1.66309e-12
PRPF38A	0.471495	0.53066	219	649	0.337442	0.254105	0.426708	9.0287e-17	1.66309e-12
HOXA2	0.266564	0.00423285	219	649	0.337442	0.254105	0.426708	9.0287e-17	1.66309e-12
POLD3	0.506934	0.570039	219	649	0.337442	0.254105	0.426708	9.0287e-17	1.66309e-12
BEGAIN	0.285054	-0.00185835	219	649	0.337442	0.254105	0.426708	9.0287e-17	1.66309e-12
AOX1	0.144838	-0.095292	219	649	0.337442	0.254105	0.426708	9.0287e-17	1.66309e-12
ZNF132	0.231125	0.0520501	219	649	0.337442	0.254105	0.426708	9.0287e-17	1.66309e-12
CNTNAP3	0.283513	0.154826	219	649	0.337442	0.254105	0.426708	9.0287e-17	1.66309e-12
RSPO1	0.180277	-0.239034	219	649	0.337442	0.254105	0.426708	9.0287e-17	1.66309e-12
ARHGEF33	0.292758	0.179195	219	649	0.337442	0.254105	0.426708	9.0287e-17	1.66309e-12
PPP2CB	0.197227	-0.0118465	219	649	0.337442	0.254105	0.426708	9.0287e-17	1.66309e-12
EIF1B	0.220339	0.0878228	219	649	0.337442	0.254105	0.426708	9.0287e-17	1.66309e-12
PRDM11	0.261941	0.0673043	219	649	0.337442	0.254105	0.426708	9.0287e-17	1.66309e-12
TFCP2L1	0.326656	0.357342	219	649	0.337442	0.254105	0.426708	9.0287e-17	1.66309e-12
PRDM2	0.320493	0.263464	219	649	0.337442	0.254105	0.426708	9.0287e-17	1.66309e-12
FXYD6	0.180277	-0.198004	219	649	0.337442	0.254105	0.426708	9.0287e-17	1.66309e-12
AP4S1	0.275809	0.128261	219	649	0.337442	0.254105	0.426708	9.0287e-17	1.66309e-12
VRK1	0.657935	0.744919	219	649	0.337442	0.254105	0.426708	9.0287e-17	1.66309e-12
CPS1	0.302003	0.0642589	219	649	0.337442	0.254105	0.426708	9.0287e-17	1.66309e-12
RNF38	0.289676	0.122443	219	649	0.337442	0.254105	0.426708	9.0287e-17	1.66309e-12
RPP14	0.360555	0.322714	219	649	0.337442	0.254105	0.426708	9.0287e-17	1.66309e-12
FAM180A	0.183359	-0.0210085	219	649	0.337442	0.254105	0.426708	9.0287e-17	1.66309e-12
NPY1R	0.186441	-0.13145	219	649	0.337442	0.254105	0.426708	9.0287e-17	1.66309e-12
LMOD1	0.155624	-0.124513	219	649	0.337442	0.254105	0.426708	9.0287e-17	1.66309e-12
WASF3	0.209553	-0.0875693	219	649	0.337442	0.254105	0.426708	9.0287e-17	1.66309e-12
ZNF483	0.238829	-0.0501398	219	649	0.337442	0.254105	0.426708	9.0287e-17	1.66309e-12
DCN	0.126348	0.0571194	219	649	0.337442	0.254105	0.426708	9.0287e-17	1.66309e-12
PCSK2	0.194444	-0.233157	219	648	0.337963	0.25452	0.427319	1.1992e-16	2.20893e-12
GPR17	0.188272	-0.245822	219	648	0.337963	0.25452	0.427319	1.1992e-16	2.20893e-12
NCCRP1	0.41358	0.447327	219	648	0.337963	0.25452	0.427319	1.1992e-16	2.20893e-12
PPP1R12B	0.191063	-0.183562	220	649	0.338983	0.255515	0.428309	1.77705e-16	3.27333e-12
LONRF1	0.25886	-0.0759288	220	649	0.338983	0.255515	0.428309	1.77705e-16	3.27333e-12
FGFR2	0.244992	0.139157	220	649	0.338983	0.255515	0.428309	1.77705e-16	3.27333e-12
ZNF559	0.303544	0.062246	220	649	0.338983	0.255515	0.428309	1.77705e-16	3.27333e-12
COL4A4	0.209553	-0.144221	220	649	0.338983	0.255515	0.428309	1.77705e-16	3.27333e-12
PAMR1	0.24037	-0.181178	220	649	0.338983	0.255515	0.428309	1.77705e-16	3.27333e-12
ADD3	0.275809	0.204459	220	649	0.338983	0.255515	0.428309	1.77705e-16	3.27333e-12
PAPSS2	0.254237	0.110854	220	649	0.338983	0.255515	0.428309	1.77705e-16	3.27333e-12
ASTN1	0.248074	-0.0637415	220	649	0.338983	0.255515	0.428309	1.77705e-16	3.27333e-12
RIMS3	0.241911	0.133307	220	649	0.338983	0.255515	0.428309	1.77705e-16	3.27333e-12
KLF9	0.143297	-0.238856	220	649	0.338983	0.255515	0.428309	1.77705e-16	3.27333e-12
FBXO5	0.668721	0.711697	220	649	0.338983	0.255515	0.428309	1.77705e-16	3.27333e-12
FAM151A	0.311248	0.188528	220	649	0.338983	0.255515	0.428309	1.77705e-16	3.27333e-12
RNF138P1	0.440678	0.392146	220	649	0.338983	0.255515	0.428309	1.77705e-16	3.27333e-12
ZFYVE20	0.29584	0.106746	220	649	0.338983	0.255515	0.428309	1.77705e-16	3.27333e-12
PDE7B	0.177196	-0.19874	220	649	0.338983	0.255515	0.428309	1.77705e-16	3.27333e-12
TMEM178	0.229584	-0.00921424	220	649	0.338983	0.255515	0.428309	1.77705e-16	3.27333e-12
PIWIL2	0.260401	0.0974452	220	649	0.338983	0.255515	0.428309	1.77705e-16	3.27333e-12
PAQR5	0.302003	0.267726	220	649	0.338983	0.255515	0.428309	1.77705e-16	3.27333e-12
CASP8AP2	0.49923	0.510276	220	649	0.338983	0.255515	0.428309	1.77705e-16	3.27333e-12
FBXO9	0.31433	0.218158	220	649	0.338983	0.255515	0.428309	1.77705e-16	3.27333e-12
METTL4	0.473035	0.535969	220	649	0.338983	0.255515	0.428309	1.77705e-16	3.27333e-12
ITPR1	0.24037	-0.00416144	220	649	0.338983	0.255515	0.428309	1.77705e-16	3.27333e-12
SIGLEC11	0.194444	-0.14975	220	648	0.339506	0.255932	0.428922	2.3549e-16	4.33773e-12
GDF10	0.203704	-0.152742	220	648	0.339506	0.255932	0.428922	2.3549e-16	4.33773e-12
HAND2	0.233542	-0.0265026	216	638	0.338558	0.254448	0.428646	2.66717e-16	4.91293e-12
LRRN4CL	0.220155	-0.0983537	219	645	0.339535	0.255775	0.429163	2.79694e-16	5.15196e-12
PWRN1	0.197938	0.0835684	153	485	0.315464	0.222259	0.417918	2.92067e-16	5.37988e-12
LRRTM3	0.241908	0.0511839	195	587	0.332198	0.245295	0.425913	3.16281e-16	5.82589e-12
GFRA2	0.197227	-0.112029	221	649	0.340524	0.256925	0.42991	3.474e-16	6.3991e-12
FLRT2	0.265023	0.100429	221	649	0.340524	0.256925	0.42991	3.474e-16	6.3991e-12
SSFA2	0.283513	0.114259	221	649	0.340524	0.256925	0.42991	3.474e-16	6.3991e-12
DAAM1	0.357473	0.322751	221	649	0.340524	0.256925	0.42991	3.474e-16	6.3991e-12
INPP5B	0.323575	0.049238	221	649	0.340524	0.256925	0.42991	3.474e-16	6.3991e-12
RBMS3	0.167951	-0.334097	221	649	0.340524	0.256925	0.42991	3.474e-16	6.3991e-12
UCN	0.748844	-0.140622	428	649	0.659476	0.568491	0.741663	3.474e-16	6.3991e-12
ATXN7	0.348228	0.193568	221	649	0.340524	0.256925	0.42991	3.474e-16	6.3991e-12
TRPM3	0.217257	0.115808	221	649	0.340524	0.256925	0.42991	3.474e-16	6.3991e-12
PNRC2	0.309707	0.190099	221	649	0.340524	0.256925	0.42991	3.474e-16	6.3991e-12
LRRC16A	0.449923	0.407005	221	649	0.340524	0.256925	0.42991	3.474e-16	6.3991e-12
PAPPA2	0.224961	0.115353	221	649	0.340524	0.256925	0.42991	3.474e-16	6.3991e-12
PAQR8	0.243451	0.169151	221	649	0.340524	0.256925	0.42991	3.474e-16	6.3991e-12
KCTD9	0.366718	0.193918	221	649	0.340524	0.256925	0.42991	3.474e-16	6.3991e-12
KLB	0.255778	-0.175598	221	649	0.340524	0.256925	0.42991	3.474e-16	6.3991e-12
ST8SIA1	0.311248	0.0748376	221	649	0.340524	0.256925	0.42991	3.474e-16	6.3991e-12
MPL	0.241911	0.0207446	221	649	0.340524	0.256925	0.42991	3.474e-16	6.3991e-12
LOC147727	0.283513	0.140042	221	649	0.340524	0.256925	0.42991	3.474e-16	6.3991e-12
CELA2B	0.231125	0.0363787	221	649	0.340524	0.256925	0.42991	3.474e-16	6.3991e-12
FBXL3	0.220339	0.0494432	221	649	0.340524	0.256925	0.42991	3.474e-16	6.3991e-12
FAM55C	0.291217	0.104127	221	649	0.340524	0.256925	0.42991	3.474e-16	6.3991e-12
KIAA1328	0.281972	0.0485931	221	649	0.340524	0.256925	0.42991	3.474e-16	6.3991e-12
SASH1	0.22188	-0.0495441	221	649	0.340524	0.256925	0.42991	3.474e-16	6.3991e-12
STAG1	0.428351	0.410315	221	649	0.340524	0.256925	0.42991	3.474e-16	6.3991e-12
CCL14	0.138648	-0.333267	191	577	0.331023	0.243526	0.42551	3.50684e-16	6.4596e-12
ZNF157	0.2752	0.27228	211	625	0.3376	0.25275	0.428596	3.5792e-16	6.59289e-12
EPHA5	0.259494	0.108505	214	632	0.338608	0.254116	0.42913	3.76319e-16	6.9318e-12
DCC	0.29257	0.0736865	220	646	0.340557	0.256772	0.430155	4.12579e-16	7.5997e-12
LOC283856	0.218266	-0.0891784	220	646	0.340557	0.256772	0.430155	4.12579e-16	7.5997e-12
CST9	0.769111	0.0265918	423	641	0.659906	0.568353	0.742533	4.39851e-16	8.10206e-12
C3orf49	0.229938	-0.0109303	221	648	0.341049	0.257346	0.430525	4.59309e-16	8.46047e-12
TAC1	0.236156	0.0513068	207	614	0.337134	0.25161	0.428935	5.36357e-16	9.8797e-12
CNTN5	0.362791	0.359046	220	645	0.341085	0.257194	0.430773	5.45463e-16	1.00474e-11
FAM83B	0.420155	0.437093	220	645	0.341085	0.257194	0.430773	5.45463e-16	1.00474e-11
SH3GL3	0.233494	0.144646	210	621	0.338164	0.253007	0.42948	5.64641e-16	1.04007e-11
ZNF536	0.24575	0.0613652	221	647	0.341577	0.257767	0.431142	6.06794e-16	1.11772e-11
KCNA1	0.209449	0.163135	216	635	0.340157	0.255722	0.430523	6.20466e-16	1.1429e-11
HHIP	0.191063	-0.126256	222	649	0.342065	0.258337	0.431509	6.74558e-16	1.24254e-11
USP54	0.359014	0.181738	222	649	0.342065	0.258337	0.431509	6.74558e-16	1.24254e-11
MYH11	0.181818	-0.210452	222	649	0.342065	0.258337	0.431509	6.74558e-16	1.24254e-11
FGFR1OP2	0.328197	0.201862	222	649	0.342065	0.258337	0.431509	6.74558e-16	1.24254e-11
ARL4D	0.289676	0.287254	222	649	0.342065	0.258337	0.431509	6.74558e-16	1.24254e-11
LOC401093	0.229584	-0.115275	222	649	0.342065	0.258337	0.431509	6.74558e-16	1.24254e-11
DUSP19	0.254237	0.170579	222	649	0.342065	0.258337	0.431509	6.74558e-16	1.24254e-11
PPM1K	0.229584	-0.0869476	222	649	0.342065	0.258337	0.431509	6.74558e-16	1.24254e-11
RSBN1	0.320493	0.225897	222	649	0.342065	0.258337	0.431509	6.74558e-16	1.24254e-11
PRKCA	0.31433	0.160594	222	649	0.342065	0.258337	0.431509	6.74558e-16	1.24254e-11
EHD3	0.346687	0.201784	222	649	0.342065	0.258337	0.431509	6.74558e-16	1.24254e-11
CDKN1C	0.195686	-0.102925	222	649	0.342065	0.258337	0.431509	6.74558e-16	1.24254e-11
PDE2A	0.155624	-0.312168	222	649	0.342065	0.258337	0.431509	6.74558e-16	1.24254e-11
NKAPL	0.220339	-0.0636623	222	649	0.342065	0.258337	0.431509	6.74558e-16	1.24254e-11
EFEMP1	0.187982	-0.0759192	222	649	0.342065	0.258337	0.431509	6.74558e-16	1.24254e-11
PYGM	0.175655	-0.19625	222	649	0.342065	0.258337	0.431509	6.74558e-16	1.24254e-11
B4GALT7	0.807396	0.155101	427	649	0.657935	0.566893	0.74025	6.74558e-16	1.24254e-11
ATP1B2	0.167951	-0.205666	222	649	0.342065	0.258337	0.431509	6.74558e-16	1.24254e-11
PTPN21	0.178737	-0.223492	222	649	0.342065	0.258337	0.431509	6.74558e-16	1.24254e-11
ARMC8	0.437596	0.427437	222	649	0.342065	0.258337	0.431509	6.74558e-16	1.24254e-11
LYRM5	0.261941	-0.0389229	222	649	0.342065	0.258337	0.431509	6.74558e-16	1.24254e-11
PLEKHH2	0.192604	-0.0995765	222	649	0.342065	0.258337	0.431509	6.74558e-16	1.24254e-11
ADARB2	0.252696	-0.0220621	222	649	0.342065	0.258337	0.431509	6.74558e-16	1.24254e-11
ZCWPW2	0.175655	-0.09944	222	649	0.342065	0.258337	0.431509	6.74558e-16	1.24254e-11
ANKDD1A	0.268105	0.0135986	222	649	0.342065	0.258337	0.431509	6.74558e-16	1.24254e-11
TBC1D1	0.308166	0.0669826	222	649	0.342065	0.258337	0.431509	6.74558e-16	1.24254e-11
PLXNA3	0.827427	0.0905835	427	649	0.657935	0.566893	0.74025	6.74558e-16	1.24254e-11
CLCNKB	0.209627	0.16738	220	644	0.341615	0.257618	0.431394	7.20582e-16	1.32731e-11
SLC26A7	0.28858	0.262398	222	648	0.342593	0.25876	0.432127	8.89807e-16	1.63902e-11
SH3GL2	0.229938	-0.00148427	222	648	0.342593	0.25876	0.432127	8.89807e-16	1.63902e-11
ADRA1A	0.154321	-0.354859	222	648	0.342593	0.25876	0.432127	8.89807e-16	1.63902e-11
HCRTR1	0.26461	0.139467	209	616	0.339286	0.253704	0.431021	1.17999e-15	2.17354e-11
UNC5D	0.301766	0.173793	212	623	0.340289	0.255077	0.431539	1.23478e-15	2.27446e-11
PLOD3	0.824345	0.0510261	426	649	0.656394	0.565295	0.738836	1.301e-15	2.39644e-11
HIST3H2A	0.787365	0.0217448	426	649	0.656394	0.565295	0.738836	1.301e-15	2.39644e-11
MYO9A	0.320493	0.164568	223	649	0.343606	0.25975	0.433107	1.301e-15	2.39644e-11
SNIP1	0.439137	0.354062	223	649	0.343606	0.25975	0.433107	1.301e-15	2.39644e-11
PCDHGB4	0.266564	-0.100475	223	649	0.343606	0.25975	0.433107	1.301e-15	2.39644e-11
CCL21	0.195686	0.051813	223	649	0.343606	0.25975	0.433107	1.301e-15	2.39644e-11
ASPA	0.11094	-0.320499	223	649	0.343606	0.25975	0.433107	1.301e-15	2.39644e-11
GRIK5	0.280431	0.146051	223	649	0.343606	0.25975	0.433107	1.301e-15	2.39644e-11
TMEM47	0.194145	-0.162272	223	649	0.343606	0.25975	0.433107	1.301e-15	2.39644e-11
PRDM5	0.231125	-0.0165588	223	649	0.343606	0.25975	0.433107	1.301e-15	2.39644e-11
ARRDC4	0.217257	-0.113241	223	649	0.343606	0.25975	0.433107	1.301e-15	2.39644e-11
LRRTM2	0.248074	0.0581874	223	649	0.343606	0.25975	0.433107	1.301e-15	2.39644e-11
MCM9	0.448382	0.443169	223	649	0.343606	0.25975	0.433107	1.301e-15	2.39644e-11
NEFH	0.345146	0.182061	223	649	0.343606	0.25975	0.433107	1.301e-15	2.39644e-11
ZBTB5	0.466872	0.483577	223	649	0.343606	0.25975	0.433107	1.301e-15	2.39644e-11
ZNF677	0.243451	-0.129881	223	649	0.343606	0.25975	0.433107	1.301e-15	2.39644e-11
C22orf39	0.254237	0.0343328	223	649	0.343606	0.25975	0.433107	1.301e-15	2.39644e-11
CHD3	0.357473	0.333531	223	649	0.343606	0.25975	0.433107	1.301e-15	2.39644e-11
SMC5	0.411402	0.339166	223	649	0.343606	0.25975	0.433107	1.301e-15	2.39644e-11
NMUR1	0.201849	-0.29473	223	649	0.343606	0.25975	0.433107	1.301e-15	2.39644e-11
RGMA	0.308166	0.211467	223	649	0.343606	0.25975	0.433107	1.301e-15	2.39644e-11
VPS13D	0.281972	0.0706455	223	649	0.343606	0.25975	0.433107	1.301e-15	2.39644e-11
ZNF853	0.249615	0.0341809	223	649	0.343606	0.25975	0.433107	1.301e-15	2.39644e-11
MDM1	0.428351	0.371504	223	649	0.343606	0.25975	0.433107	1.301e-15	2.39644e-11
CDKL2	0.206471	-0.0818535	223	649	0.343606	0.25975	0.433107	1.301e-15	2.39644e-11
NUDT21	0.473035	0.44866	223	649	0.343606	0.25975	0.433107	1.301e-15	2.39644e-11
CPVL	0.25886	0.0418086	223	649	0.343606	0.25975	0.433107	1.301e-15	2.39644e-11
CLDN8	0.281005	0.192311	218	637	0.342229	0.257744	0.43253	1.34126e-15	2.4706e-11
ZNF98	0.341615	0.336252	221	644	0.343168	0.25904	0.433005	1.39253e-15	2.56504e-11
KCTD8	0.231148	0.101033	207	610	0.339344	0.253361	0.431539	1.66503e-15	3.06698e-11
CA10	0.3021	0.182324	211	619	0.340872	0.25535	0.432444	1.93986e-15	3.57322e-11
ODAM	0.262739	0.152833	215	628	0.342357	0.257289	0.433316	2.24603e-15	4.13719e-11
ADH4	0.278207	0.00349168	223	647	0.344668	0.260601	0.434349	2.25157e-15	4.14739e-11
CNTN2	0.343122	0.218438	223	647	0.344668	0.260601	0.434349	2.25157e-15	4.14739e-11
LOC284276	0.202473	-0.0526284	223	647	0.344668	0.260601	0.434349	2.25157e-15	4.14739e-11
CHST9	0.271028	0.0478896	221	642	0.344237	0.259896	0.434255	2.41322e-15	4.44515e-11
TCF7L1	0.25886	0.222366	224	649	0.345146	0.261164	0.434705	2.49236e-15	4.59093e-11
RGN	0.126348	-0.383488	224	649	0.345146	0.261164	0.434705	2.49236e-15	4.59093e-11
USP25	0.283513	0.0958569	224	649	0.345146	0.261164	0.434705	2.49236e-15	4.59093e-11
ENHO	0.322034	0.175707	224	649	0.345146	0.261164	0.434705	2.49236e-15	4.59093e-11
ATF3	0.214176	-0.0386761	224	649	0.345146	0.261164	0.434705	2.49236e-15	4.59093e-11
FAM50A	0.821263	0.107019	425	649	0.654854	0.563699	0.737422	2.49236e-15	4.59093e-11
DICER1	0.386749	0.353866	224	649	0.345146	0.261164	0.434705	2.49236e-15	4.59093e-11
SEZ6L2	0.816641	0.0310069	425	649	0.654854	0.563699	0.737422	2.49236e-15	4.59093e-11
C8orf80	0.288136	0.212355	224	649	0.345146	0.261164	0.434705	2.49236e-15	4.59093e-11
ZNF658	0.291217	0.212188	224	649	0.345146	0.261164	0.434705	2.49236e-15	4.59093e-11
MAP3K4	0.391371	0.31749	224	649	0.345146	0.261164	0.434705	2.49236e-15	4.59093e-11
KLHL13	0.302003	0.114836	224	649	0.345146	0.261164	0.434705	2.49236e-15	4.59093e-11
FAM161B	0.289676	0.182213	224	649	0.345146	0.261164	0.434705	2.49236e-15	4.59093e-11
DOC2B	0.27735	0.180414	224	649	0.345146	0.261164	0.434705	2.49236e-15	4.59093e-11
ST6GALNAC3	0.187982	-0.16344	224	649	0.345146	0.261164	0.434705	2.49236e-15	4.59093e-11
NME1	0.915254	0.557342	425	649	0.654854	0.563699	0.737422	2.49236e-15	4.59093e-11
PCDHGA9	0.249615	0.0101278	224	649	0.345146	0.261164	0.434705	2.49236e-15	4.59093e-11
PBRM1	0.383667	0.293444	224	649	0.345146	0.261164	0.434705	2.49236e-15	4.59093e-11
MAGI3	0.334361	0.158195	224	649	0.345146	0.261164	0.434705	2.49236e-15	4.59093e-11
DLG2	0.211094	0.0404213	224	649	0.345146	0.261164	0.434705	2.49236e-15	4.59093e-11
PAFAH1B1	0.254237	0.110065	224	649	0.345146	0.261164	0.434705	2.49236e-15	4.59093e-11
C2orf88	0.22188	0.0420804	224	649	0.345146	0.261164	0.434705	2.49236e-15	4.59093e-11
MED21	0.392912	0.408277	224	649	0.345146	0.261164	0.434705	2.49236e-15	4.59093e-11
ZNF331	0.231125	0.0400123	224	649	0.345146	0.261164	0.434705	2.49236e-15	4.59093e-11
GNG7	0.178737	-0.199433	224	649	0.345146	0.261164	0.434705	2.49236e-15	4.59093e-11
CDC37L1	0.220339	-0.00382448	224	649	0.345146	0.261164	0.434705	2.49236e-15	4.59093e-11
CSRNP1	0.146379	-0.320977	224	649	0.345146	0.261164	0.434705	2.49236e-15	4.59093e-11
CNTN4	0.252696	-0.105626	224	649	0.345146	0.261164	0.434705	2.49236e-15	4.59093e-11
CTNND2	0.325116	0.053114	224	649	0.345146	0.261164	0.434705	2.49236e-15	4.59093e-11
PTBP2	0.382126	0.302382	224	649	0.345146	0.261164	0.434705	2.49236e-15	4.59093e-11
ACADM	0.235747	0.190253	224	649	0.345146	0.261164	0.434705	2.49236e-15	4.59093e-11
AGTPBP1	0.383667	0.170655	224	649	0.345146	0.261164	0.434705	2.49236e-15	4.59093e-11
CYP26B1	0.268105	0.15844	224	649	0.345146	0.261164	0.434705	2.49236e-15	4.59093e-11
MYOZ3	0.254237	-0.0524159	224	649	0.345146	0.261164	0.434705	2.49236e-15	4.59093e-11
TAF10	0.827427	0.102864	425	649	0.654854	0.563699	0.737422	2.49236e-15	4.59093e-11
CSRNP3	0.25886	0.0765609	224	649	0.345146	0.261164	0.434705	2.49236e-15	4.59093e-11
MDN1	0.374422	0.288291	224	649	0.345146	0.261164	0.434705	2.49236e-15	4.59093e-11
BVES	0.255778	0.124447	224	649	0.345146	0.261164	0.434705	2.49236e-15	4.59093e-11
SENP7	0.357473	0.259583	224	649	0.345146	0.261164	0.434705	2.49236e-15	4.59093e-11
KIRREL3	0.294299	0.104271	224	649	0.345146	0.261164	0.434705	2.49236e-15	4.59093e-11
CAB39L	0.204931	-0.1668	224	649	0.345146	0.261164	0.434705	2.49236e-15	4.59093e-11
PRELP	0.172573	-0.151194	224	649	0.345146	0.261164	0.434705	2.49236e-15	4.59093e-11
STXBP3	0.366718	0.31296	224	649	0.345146	0.261164	0.434705	2.49236e-15	4.59093e-11
AKAP7	0.251156	-0.0217384	224	649	0.345146	0.261164	0.434705	2.49236e-15	4.59093e-11
LAMA2	0.211094	-0.0653788	224	649	0.345146	0.261164	0.434705	2.49236e-15	4.59093e-11
NAAA	0.286595	0.0832749	224	649	0.345146	0.261164	0.434705	2.49236e-15	4.59093e-11
TRA2B	0.520801	0.607648	224	649	0.345146	0.261164	0.434705	2.49236e-15	4.59093e-11
PHACTR1	0.302003	0.0478536	224	649	0.345146	0.261164	0.434705	2.49236e-15	4.59093e-11
SYNE2	0.33282	0.292462	224	649	0.345146	0.261164	0.434705	2.49236e-15	4.59093e-11
DMC1	0.459877	0.469966	224	648	0.345679	0.261591	0.435327	3.27252e-15	6.02799e-11
GPR123	0.193396	-0.108613	219	636	0.34434	0.259614	0.434791	3.40133e-15	6.26525e-11
ART4	0.199067	-0.155345	222	643	0.345257	0.260894	0.435242	3.51185e-15	6.46882e-11
LRFN5	0.217188	-0.0736666	221	640	0.345313	0.260758	0.435513	4.1687e-15	7.67875e-11
TMEFF2	0.203125	-0.110618	221	640	0.345313	0.260758	0.435513	4.1687e-15	7.67875e-11
CHODL	0.333849	0.324592	224	647	0.346213	0.26202	0.435951	4.29348e-15	7.90859e-11
MPPED2	0.300462	0.31879	225	649	0.346687	0.262578	0.436301	4.7427e-15	8.73606e-11
VPS37B	0.305085	0.213622	225	649	0.346687	0.262578	0.436301	4.7427e-15	8.73606e-11
LZTFL1	0.318952	0.119646	225	649	0.346687	0.262578	0.436301	4.7427e-15	8.73606e-11
ROCK2	0.354391	0.219152	225	649	0.346687	0.262578	0.436301	4.7427e-15	8.73606e-11
PRIMA1	0.241911	0.08812	225	649	0.346687	0.262578	0.436301	4.7427e-15	8.73606e-11
ABCA10	0.194145	-0.212984	225	649	0.346687	0.262578	0.436301	4.7427e-15	8.73606e-11
VPS36	0.271186	0.0946352	225	649	0.346687	0.262578	0.436301	4.7427e-15	8.73606e-11
SCML2	0.473035	0.444348	225	649	0.346687	0.262578	0.436301	4.7427e-15	8.73606e-11
C4orf3	0.249615	-0.0882857	225	649	0.346687	0.262578	0.436301	4.7427e-15	8.73606e-11
ZRANB2	0.439137	0.313905	225	649	0.346687	0.262578	0.436301	4.7427e-15	8.73606e-11
FAM76A	0.269646	0.186858	225	649	0.346687	0.262578	0.436301	4.7427e-15	8.73606e-11
ANO5	0.186441	-0.055361	225	649	0.346687	0.262578	0.436301	4.7427e-15	8.73606e-11
RGS2	0.189522	-0.0778028	225	649	0.346687	0.262578	0.436301	4.7427e-15	8.73606e-11
KCNIP1	0.169492	-0.0238362	225	649	0.346687	0.262578	0.436301	4.7427e-15	8.73606e-11
KCNE1	0.234206	-0.05621	225	649	0.346687	0.262578	0.436301	4.7427e-15	8.73606e-11
SP2	0.383667	0.290518	225	649	0.346687	0.262578	0.436301	4.7427e-15	8.73606e-11
SOBP	0.194145	-0.140495	225	649	0.346687	0.262578	0.436301	4.7427e-15	8.73606e-11
KLF11	0.285054	-0.0279297	225	649	0.346687	0.262578	0.436301	4.7427e-15	8.73606e-11
AGPAT4	0.286595	0.260703	225	649	0.346687	0.262578	0.436301	4.7427e-15	8.73606e-11
GDPD3	0.320493	0.207882	225	649	0.346687	0.262578	0.436301	4.7427e-15	8.73606e-11
LOH12CR2	0.251156	0.118398	225	649	0.346687	0.262578	0.436301	4.7427e-15	8.73606e-11
CCDC111	0.375963	0.289327	225	649	0.346687	0.262578	0.436301	4.7427e-15	8.73606e-11
PDK4	0.151002	-0.350809	225	649	0.346687	0.262578	0.436301	4.7427e-15	8.73606e-11
FAM46B	0.20339	0.124803	225	649	0.346687	0.262578	0.436301	4.7427e-15	8.73606e-11
PKDREJ	0.359014	0.367165	225	649	0.346687	0.262578	0.436301	4.7427e-15	8.73606e-11
CTHRC1	0.878274	0.2879	424	649	0.653313	0.562103	0.736006	4.7427e-15	8.73606e-11
SETD2	0.3698	0.315976	225	649	0.346687	0.262578	0.436301	4.7427e-15	8.73606e-11
BRMS1L	0.402157	0.31906	225	649	0.346687	0.262578	0.436301	4.7427e-15	8.73606e-11
REV1	0.360555	0.282118	225	649	0.346687	0.262578	0.436301	4.7427e-15	8.73606e-11
FOXO4	0.189522	-0.0542628	225	649	0.346687	0.262578	0.436301	4.7427e-15	8.73606e-11
LOC339524	0.177196	-0.171837	225	649	0.346687	0.262578	0.436301	4.7427e-15	8.73606e-11
CCDC82	0.328197	0.0859293	225	649	0.346687	0.262578	0.436301	4.7427e-15	8.73606e-11
MKRN2	0.383667	0.36913	225	649	0.346687	0.262578	0.436301	4.7427e-15	8.73606e-11
CRTAC1	0.158706	-0.245388	225	649	0.346687	0.262578	0.436301	4.7427e-15	8.73606e-11
RAB11FIP2	0.257319	0.0472254	225	649	0.346687	0.262578	0.436301	4.7427e-15	8.73606e-11
MAL	0.215716	0.0978853	225	649	0.346687	0.262578	0.436301	4.7427e-15	8.73606e-11
UBP1	0.409861	0.342553	225	649	0.346687	0.262578	0.436301	4.7427e-15	8.73606e-11
MUC15	0.268608	0.216249	212	618	0.343042	0.257267	0.434771	4.95907e-15	9.1346e-11
VWC2	0.2144	-0.0174965	215	625	0.344	0.2586	0.435242	5.13713e-15	9.4626e-11
SGCZ	0.290795	0.149143	154	478	0.322176	0.227584	0.425736	5.59024e-15	1.02972e-10
ZNF660	0.260062	0.0782934	224	646	0.346749	0.26245	0.436576	5.62846e-15	1.03676e-10
UTS2D	0.266254	-0.0102375	224	646	0.346749	0.26245	0.436576	5.62846e-15	1.03676e-10
SCG3	0.306502	0.0260033	224	646	0.346749	0.26245	0.436576	5.62846e-15	1.03676e-10
CRABP1	0.355769	0.382238	215	624	0.344551	0.25904	0.435888	6.7574e-15	1.24471e-10
KCNB2	0.297209	0.203408	209	609	0.343186	0.256801	0.435605	8.30405e-15	1.52961e-10
FAM19A4	0.333333	0.309014	204	597	0.341709	0.254637	0.435008	8.54719e-15	1.57439e-10
SYCE1	0.219626	0.0483145	223	642	0.347352	0.262755	0.437483	8.74882e-15	1.61153e-10
RGS9	0.255778	-0.0745335	226	649	0.348228	0.263994	0.437897	8.96459e-15	1.65128e-10
BCL2L15	0.372881	0.278248	226	649	0.348228	0.263994	0.437897	8.96459e-15	1.65128e-10
FERMT2	0.152542	-0.194476	226	649	0.348228	0.263994	0.437897	8.96459e-15	1.65128e-10
TMEM220	0.132512	-0.243648	226	649	0.348228	0.263994	0.437897	8.96459e-15	1.65128e-10
GPR133	0.197227	-0.213944	226	649	0.348228	0.263994	0.437897	8.96459e-15	1.65128e-10
P2RX6	0.201849	-0.071984	226	649	0.348228	0.263994	0.437897	8.96459e-15	1.65128e-10
ZNF684	0.289676	0.19368	226	649	0.348228	0.263994	0.437897	8.96459e-15	1.65128e-10
DDX3X	0.365177	0.255662	226	649	0.348228	0.263994	0.437897	8.96459e-15	1.65128e-10
CCDC13	0.215716	0.0944671	226	649	0.348228	0.263994	0.437897	8.96459e-15	1.65128e-10
C11orf31	0.807396	0.200025	423	649	0.651772	0.560509	0.734589	8.96459e-15	1.65128e-10
UFSP2	0.232666	0.0759549	226	649	0.348228	0.263994	0.437897	8.96459e-15	1.65128e-10
CCDC152	0.171032	-0.0941187	226	649	0.348228	0.263994	0.437897	8.96459e-15	1.65128e-10
REC8	0.335901	0.209796	226	649	0.348228	0.263994	0.437897	8.96459e-15	1.65128e-10
RTTN	0.437596	0.421837	226	649	0.348228	0.263994	0.437897	8.96459e-15	1.65128e-10
CCDC69	0.175655	-0.326371	226	649	0.348228	0.263994	0.437897	8.96459e-15	1.65128e-10
RNF187	0.845917	0.283673	423	649	0.651772	0.560509	0.734589	8.96459e-15	1.65128e-10
RUNX1T1	0.198767	-0.13376	226	649	0.348228	0.263994	0.437897	8.96459e-15	1.65128e-10
C9orf93	0.368259	0.369018	226	649	0.348228	0.263994	0.437897	8.96459e-15	1.65128e-10
ATXN1L	0.337442	0.169046	226	649	0.348228	0.263994	0.437897	8.96459e-15	1.65128e-10
FANCM	0.559322	0.555209	226	649	0.348228	0.263994	0.437897	8.96459e-15	1.65128e-10
MAP6	0.174114	-0.0616088	226	649	0.348228	0.263994	0.437897	8.96459e-15	1.65128e-10
ANKRD46	0.294299	0.16154	226	649	0.348228	0.263994	0.437897	8.96459e-15	1.65128e-10
CDADC1	0.220339	0.0769535	226	649	0.348228	0.263994	0.437897	8.96459e-15	1.65128e-10
PROX1	0.285054	0.197971	226	649	0.348228	0.263994	0.437897	8.96459e-15	1.65128e-10
MTMR8	0.305085	0.196198	226	649	0.348228	0.263994	0.437897	8.96459e-15	1.65128e-10
HELQ	0.27735	0.102704	226	649	0.348228	0.263994	0.437897	8.96459e-15	1.65128e-10
UBE2C	0.950693	0.850009	423	649	0.651772	0.560509	0.734589	8.96459e-15	1.65128e-10
AK7	0.275809	0.123284	226	649	0.348228	0.263994	0.437897	8.96459e-15	1.65128e-10
AKAP12	0.22188	-0.0793746	226	649	0.348228	0.263994	0.437897	8.96459e-15	1.65128e-10
EID3	0.303544	0.107043	226	649	0.348228	0.263994	0.437897	8.96459e-15	1.65128e-10
AQP3	0.27735	0.116922	226	649	0.348228	0.263994	0.437897	8.96459e-15	1.65128e-10
WDR47	0.385208	0.370785	226	649	0.348228	0.263994	0.437897	8.96459e-15	1.65128e-10
CDK5	0.85208	0.467179	423	649	0.651772	0.560509	0.734589	8.96459e-15	1.65128e-10
AIF1L	0.261941	0.27971	226	649	0.348228	0.263994	0.437897	8.96459e-15	1.65128e-10
POP7	0.906009	0.42938	423	649	0.651772	0.560509	0.734589	8.96459e-15	1.65128e-10
C21orf88	0.304348	0.223074	224	644	0.347826	0.263315	0.437832	9.64947e-15	1.77743e-10
OLFM4	0.338509	0.241436	224	644	0.347826	0.263315	0.437832	9.64947e-15	1.77743e-10
PGPEP1L	0.264274	0.214545	211	613	0.344209	0.258003	0.43636	1.02094e-14	1.88058e-10
LRRC7	0.338118	0.150317	217	627	0.346093	0.260646	0.437264	1.08625e-14	2.00086e-10
DCAF12L1	0.263432	0.158846	196	577	0.339688	0.251387	0.434535	1.10723e-14	2.03951e-10
KIF5A	0.368175	0.345945	223	641	0.347894	0.26319	0.438116	1.14497e-14	2.10904e-10
AK5	0.319444	0.101502	226	648	0.348765	0.264427	0.438523	1.17163e-14	2.15814e-10
GPRIN2	0.266975	0.114284	226	648	0.348765	0.264427	0.438523	1.17163e-14	2.15814e-10
P2RX2	0.251981	0.164986	219	631	0.347068	0.261798	0.437982	1.32501e-14	2.44066e-10
ADAD2	0.302326	0.1665	225	645	0.348837	0.264306	0.438808	1.38996e-14	2.56031e-10
WFIKKN2	0.190698	-0.202933	225	645	0.348837	0.264306	0.438808	1.38996e-14	2.56031e-10
CST4	0.776965	0.153386	363	547	0.66362	0.5644	0.752202	1.59843e-14	2.9443e-10
SP4	0.40832	0.331614	227	649	0.349769	0.265411	0.439491	1.68318e-14	3.10042e-10
PLAGL1	0.291217	-0.0190745	227	649	0.349769	0.265411	0.439491	1.68318e-14	3.10042e-10
PCOLCE2	0.206471	-0.0736547	227	649	0.349769	0.265411	0.439491	1.68318e-14	3.10042e-10
C3orf23	0.360555	0.20415	227	649	0.349769	0.265411	0.439491	1.68318e-14	3.10042e-10
SF3A3	0.539291	0.520261	227	649	0.349769	0.265411	0.439491	1.68318e-14	3.10042e-10
DTX2	0.825886	0.247917	422	649	0.650231	0.558915	0.733171	1.68318e-14	3.10042e-10
RARB	0.269646	0.128201	227	649	0.349769	0.265411	0.439491	1.68318e-14	3.10042e-10
PMM2	0.882897	0.250446	422	649	0.650231	0.558915	0.733171	1.68318e-14	3.10042e-10
DCP1A	0.346687	0.178882	227	649	0.349769	0.265411	0.439491	1.68318e-14	3.10042e-10
FAM65C	0.260401	0.0708538	227	649	0.349769	0.265411	0.439491	1.68318e-14	3.10042e-10
LOC100128164	0.198767	-0.263837	227	649	0.349769	0.265411	0.439491	1.68318e-14	3.10042e-10
BCLAF1	0.468413	0.413236	227	649	0.349769	0.265411	0.439491	1.68318e-14	3.10042e-10
YIF1A	0.808937	0.234709	422	649	0.650231	0.558915	0.733171	1.68318e-14	3.10042e-10
RECK	0.206471	-0.19639	227	649	0.349769	0.265411	0.439491	1.68318e-14	3.10042e-10
SPTBN1	0.268105	-0.102041	227	649	0.349769	0.265411	0.439491	1.68318e-14	3.10042e-10
ABI2	0.372881	0.220915	227	649	0.349769	0.265411	0.439491	1.68318e-14	3.10042e-10
ID1	0.268105	-0.000861802	227	649	0.349769	0.265411	0.439491	1.68318e-14	3.10042e-10
SHPRH	0.366718	0.308172	227	649	0.349769	0.265411	0.439491	1.68318e-14	3.10042e-10
KCNIP4	0.318952	0.204657	227	649	0.349769	0.265411	0.439491	1.68318e-14	3.10042e-10
ACADSB	0.218798	-0.0579293	227	649	0.349769	0.265411	0.439491	1.68318e-14	3.10042e-10
RBM23	0.377504	0.337474	227	649	0.349769	0.265411	0.439491	1.68318e-14	3.10042e-10
BBS7	0.422188	0.338213	227	649	0.349769	0.265411	0.439491	1.68318e-14	3.10042e-10
AQP4	0.152542	-0.146267	227	649	0.349769	0.265411	0.439491	1.68318e-14	3.10042e-10
CGGBP1	0.355932	0.273298	227	649	0.349769	0.265411	0.439491	1.68318e-14	3.10042e-10
ZBTB4	0.208012	-0.13958	227	649	0.349769	0.265411	0.439491	1.68318e-14	3.10042e-10
RASSF8	0.252696	0.00604382	227	649	0.349769	0.265411	0.439491	1.68318e-14	3.10042e-10
C21orf91	0.362096	0.20026	227	649	0.349769	0.265411	0.439491	1.68318e-14	3.10042e-10
ANKS1A	0.305085	0.107046	227	649	0.349769	0.265411	0.439491	1.68318e-14	3.10042e-10
UTRN	0.29584	-0.0617052	227	649	0.349769	0.265411	0.439491	1.68318e-14	3.10042e-10
RHAG	0.297048	0.0234038	182	542	0.335793	0.245223	0.43354	1.69468e-14	3.12159e-10
NPAS4	0.239683	-0.0738954	219	630	0.347619	0.262239	0.438625	1.73487e-14	3.19563e-10
B3GALT5	0.371118	0.294308	225	644	0.349379	0.264742	0.43944	1.81497e-14	3.34318e-10
ESRRB	0.31677	0.250607	225	644	0.349379	0.264742	0.43944	1.81497e-14	3.34318e-10
KLHL33	0.13302	-0.134802	223	639	0.348983	0.264064	0.439386	1.95625e-14	3.60342e-10
PEX5L	0.360681	0.276357	226	646	0.349845	0.265295	0.439781	1.99645e-14	3.67746e-10
LOC284578	0.252366	0.0406221	221	634	0.34858	0.263378	0.439329	2.1076e-14	3.88221e-10
MCF2	0.304012	0.244018	227	648	0.350309	0.265846	0.440119	2.19473e-14	4.04269e-10
MGAT4C	0.275753	0.101932	220	631	0.348653	0.263252	0.439623	2.50057e-14	4.60606e-10
MATN4	0.274419	0.144118	226	645	0.350388	0.265732	0.440412	2.60294e-14	4.79462e-10
MESTIT1	0.214058	-0.0238334	218	626	0.348243	0.262553	0.439565	2.69308e-14	4.96066e-10
GALNT8	0.332813	0.160972	224	640	0.35	0.265062	0.440367	2.80873e-14	5.17369e-10
ATP12A	0.332283	0.324858	222	635	0.349606	0.264383	0.440319	3.02953e-14	5.58039e-10
YLPM1	0.437596	0.301509	228	649	0.35131	0.266829	0.441085	3.13931e-14	5.7826e-10
PPP6C	0.338983	0.273021	228	649	0.35131	0.266829	0.441085	3.13931e-14	5.7826e-10
SDHD	0.252696	0.143152	228	649	0.35131	0.266829	0.441085	3.13931e-14	5.7826e-10
EPHB6	0.275809	0.0128753	228	649	0.35131	0.266829	0.441085	3.13931e-14	5.7826e-10
KIAA1009	0.380586	0.326253	228	649	0.35131	0.266829	0.441085	3.13931e-14	5.7826e-10
KIAA0754	0.33282	0.194783	228	649	0.35131	0.266829	0.441085	3.13931e-14	5.7826e-10
CHUK	0.469954	0.393534	228	649	0.35131	0.266829	0.441085	3.13931e-14	5.7826e-10
KPNA5	0.289676	0.208086	228	649	0.35131	0.266829	0.441085	3.13931e-14	5.7826e-10
MTMR9	0.306626	0.0989056	228	649	0.35131	0.266829	0.441085	3.13931e-14	5.7826e-10
MAN1A1	0.228043	0.055647	228	649	0.35131	0.266829	0.441085	3.13931e-14	5.7826e-10
KEL	0.40678	0.265835	228	649	0.35131	0.266829	0.441085	3.13931e-14	5.7826e-10
RBMS1	0.302003	0.0857636	228	649	0.35131	0.266829	0.441085	3.13931e-14	5.7826e-10
HSPB7	0.167951	-0.201382	228	649	0.35131	0.266829	0.441085	3.13931e-14	5.7826e-10
PIP5K1B	0.215716	-0.0562353	228	649	0.35131	0.266829	0.441085	3.13931e-14	5.7826e-10
LGR6	0.25886	0.0479398	228	649	0.35131	0.266829	0.441085	3.13931e-14	5.7826e-10
C9orf5	0.261941	0.00418196	228	649	0.35131	0.266829	0.441085	3.13931e-14	5.7826e-10
TOM1L2	0.223421	0.00134271	228	649	0.35131	0.266829	0.441085	3.13931e-14	5.7826e-10
BUD13	0.476117	0.409033	228	649	0.35131	0.266829	0.441085	3.13931e-14	5.7826e-10
NEGR1	0.183359	-0.0610806	228	649	0.35131	0.266829	0.441085	3.13931e-14	5.7826e-10
TSTD2	0.363636	0.252375	228	649	0.35131	0.266829	0.441085	3.13931e-14	5.7826e-10
RND3	0.357473	0.084556	228	649	0.35131	0.266829	0.441085	3.13931e-14	5.7826e-10
DAZAP2	0.33282	0.219124	228	649	0.35131	0.266829	0.441085	3.13931e-14	5.7826e-10
C14orf49	0.246533	-0.0652474	228	649	0.35131	0.266829	0.441085	3.13931e-14	5.7826e-10
KAT2B	0.155624	-0.104367	228	649	0.35131	0.266829	0.441085	3.13931e-14	5.7826e-10
BAG5	0.403698	0.295195	228	649	0.35131	0.266829	0.441085	3.13931e-14	5.7826e-10
BACH2	0.311248	0.0632096	228	649	0.35131	0.266829	0.441085	3.13931e-14	5.7826e-10
PCM1	0.346687	0.160219	228	649	0.35131	0.266829	0.441085	3.13931e-14	5.7826e-10
ZFP36L2	0.255778	0.0765906	228	649	0.35131	0.266829	0.441085	3.13931e-14	5.7826e-10
UBE2G2	0.303544	0.181806	228	649	0.35131	0.266829	0.441085	3.13931e-14	5.7826e-10
CLMN	0.323575	0.329373	228	649	0.35131	0.266829	0.441085	3.13931e-14	5.7826e-10
MAPK10	0.195686	-0.112243	228	649	0.35131	0.266829	0.441085	3.13931e-14	5.7826e-10
FRG1	0.391371	0.247553	228	649	0.35131	0.266829	0.441085	3.13931e-14	5.7826e-10
KCNA6	0.281972	-0.0249644	228	649	0.35131	0.266829	0.441085	3.13931e-14	5.7826e-10
TCF7L2	0.291217	-0.0157096	228	649	0.35131	0.266829	0.441085	3.13931e-14	5.7826e-10
SCPEP1	0.298921	0.240404	228	649	0.35131	0.266829	0.441085	3.13931e-14	5.7826e-10
SIK3	0.289676	0.118492	228	649	0.35131	0.266829	0.441085	3.13931e-14	5.7826e-10
FRMD4B	0.298921	0.0916447	228	649	0.35131	0.266829	0.441085	3.13931e-14	5.7826e-10
BOC	0.289676	0.0248354	228	649	0.35131	0.266829	0.441085	3.13931e-14	5.7826e-10
CLIC5	0.214176	-0.0868751	228	649	0.35131	0.266829	0.441085	3.13931e-14	5.7826e-10
SPIN1	0.40832	0.364752	228	649	0.35131	0.266829	0.441085	3.13931e-14	5.7826e-10
DDR2	0.255778	0.0123204	228	649	0.35131	0.266829	0.441085	3.13931e-14	5.7826e-10
KRT40	0.318258	0.233589	206	597	0.345059	0.257694	0.438485	3.16743e-14	5.83441e-10
SLC6A2	0.333851	0.0631888	226	644	0.350932	0.26617	0.441046	3.39091e-14	6.24606e-10
TSHB	0.210526	-0.0451903	171	513	0.333333	0.240644	0.433743	3.56425e-14	6.56535e-10
HMGCS2	0.198142	-0.00707438	227	646	0.351393	0.266719	0.441382	3.72241e-14	6.85668e-10
WDR49	0.240829	0.0892892	219	627	0.349282	0.263572	0.440567	3.8749e-14	7.13757e-10
AGTR2	0.199593	-0.160063	162	491	0.329939	0.235686	0.432459	3.88974e-14	7.1649e-10
KCNH5	0.299029	0.192368	172	515	0.333981	0.241395	0.43422	4.00956e-14	7.3856e-10
DACT2	0.296296	0.0581023	228	648	0.351852	0.267266	0.441715	4.08388e-14	7.52251e-10
FABP1	0.205078	0.140423	171	512	0.333984	0.241145	0.434522	4.7657e-14	8.77843e-10
ZNF492	0.347287	0.324003	227	645	0.351938	0.267158	0.442015	4.84188e-14	8.91875e-10
C21orf62	0.167442	-0.0280389	227	645	0.351938	0.267158	0.442015	4.84188e-14	8.91875e-10
KDM4DL	0.268503	0.0025863	200	581	0.344234	0.255813	0.438924	5.13454e-14	9.45783e-10
SCTR	0.214838	0.00533124	228	647	0.352396	0.267704	0.442347	5.30833e-14	9.77794e-10
ZNF326	0.516179	0.545335	229	649	0.352851	0.268248	0.442677	5.81629e-14	1.07136e-09
LYRM2	0.389831	0.412195	229	649	0.352851	0.268248	0.442677	5.81629e-14	1.07136e-09
PPP2R5C	0.403698	0.305069	229	649	0.352851	0.268248	0.442677	5.81629e-14	1.07136e-09
FGF7	0.214176	-0.0307978	229	649	0.352851	0.268248	0.442677	5.81629e-14	1.07136e-09
NMT2	0.278891	0.0326164	229	649	0.352851	0.268248	0.442677	5.81629e-14	1.07136e-09
ZADH2	0.306626	0.229038	229	649	0.352851	0.268248	0.442677	5.81629e-14	1.07136e-09
CAPS2	0.261941	-0.0450028	229	649	0.352851	0.268248	0.442677	5.81629e-14	1.07136e-09
ACAT2	0.429892	0.42687	229	649	0.352851	0.268248	0.442677	5.81629e-14	1.07136e-09
EPS15	0.343606	0.141533	229	649	0.352851	0.268248	0.442677	5.81629e-14	1.07136e-09
FECH	0.411402	0.365091	229	649	0.352851	0.268248	0.442677	5.81629e-14	1.07136e-09
SMC2	0.671803	0.712702	229	649	0.352851	0.268248	0.442677	5.81629e-14	1.07136e-09
EYA2	0.326656	0.346243	229	649	0.352851	0.268248	0.442677	5.81629e-14	1.07136e-09
CHPF2	0.847458	0.221121	420	649	0.647149	0.555731	0.730333	5.81629e-14	1.07136e-09
C10orf140	0.291217	0.137131	229	649	0.352851	0.268248	0.442677	5.81629e-14	1.07136e-09
BEX4	0.218798	0.0153377	229	649	0.352851	0.268248	0.442677	5.81629e-14	1.07136e-09
IDI1	0.362096	0.325427	229	649	0.352851	0.268248	0.442677	5.81629e-14	1.07136e-09
DPH3	0.260401	0.127277	229	649	0.352851	0.268248	0.442677	5.81629e-14	1.07136e-09
IP6K1	0.355932	0.237725	229	649	0.352851	0.268248	0.442677	5.81629e-14	1.07136e-09
KIAA1143	0.374422	0.245877	229	649	0.352851	0.268248	0.442677	5.81629e-14	1.07136e-09
IPO8	0.42681	0.358186	229	649	0.352851	0.268248	0.442677	5.81629e-14	1.07136e-09
DPYD	0.288136	-0.160534	229	649	0.352851	0.268248	0.442677	5.81629e-14	1.07136e-09
PTP4A3	0.755008	-0.164284	420	649	0.647149	0.555731	0.730333	5.81629e-14	1.07136e-09
C9orf102	0.385208	0.260951	229	649	0.352851	0.268248	0.442677	5.81629e-14	1.07136e-09
DAB1	0.325116	0.11503	229	649	0.352851	0.268248	0.442677	5.81629e-14	1.07136e-09
NTN4	0.180277	-0.0978323	229	649	0.352851	0.268248	0.442677	5.81629e-14	1.07136e-09
ANAPC16	0.223421	0.00832953	229	649	0.352851	0.268248	0.442677	5.81629e-14	1.07136e-09
FRAS1	0.306626	0.231062	229	649	0.352851	0.268248	0.442677	5.81629e-14	1.07136e-09
PIK3R1	0.254237	-0.0447259	229	649	0.352851	0.268248	0.442677	5.81629e-14	1.07136e-09
ADAMTS8	0.206471	-0.233767	229	649	0.352851	0.268248	0.442677	5.81629e-14	1.07136e-09
STAM2	0.322034	0.270283	229	649	0.352851	0.268248	0.442677	5.81629e-14	1.07136e-09
TIMM10	0.795069	0.316456	420	649	0.647149	0.555731	0.730333	5.81629e-14	1.07136e-09
ACSF2	0.249615	0.184934	229	649	0.352851	0.268248	0.442677	5.81629e-14	1.07136e-09
PDS5B	0.409861	0.279354	229	649	0.352851	0.268248	0.442677	5.81629e-14	1.07136e-09
CUL3	0.457627	0.386475	229	649	0.352851	0.268248	0.442677	5.81629e-14	1.07136e-09
FAM200B	0.302003	0.174465	229	649	0.352851	0.268248	0.442677	5.81629e-14	1.07136e-09
CCDC25	0.275809	0.153302	229	649	0.352851	0.268248	0.442677	5.81629e-14	1.07136e-09
FBLN1	0.269646	0.270137	229	649	0.352851	0.268248	0.442677	5.81629e-14	1.07136e-09
GPR83	0.337442	0.305478	229	649	0.352851	0.268248	0.442677	5.81629e-14	1.07136e-09
PCDH15	0.268254	-0.0275441	221	630	0.350794	0.265154	0.44191	6.10734e-14	1.12497e-09
NOL4	0.302795	0.195069	227	644	0.352484	0.267599	0.442651	6.29285e-14	1.15914e-09
CDH10	0.272152	0.0345918	222	632	0.351266	0.265716	0.442253	6.70563e-14	1.23518e-09
FER1L5	0.323529	0.199428	228	646	0.352941	0.268144	0.442981	6.89424e-14	1.26992e-09
CHRM2	0.203593	-0.205711	167	501	0.333333	0.239612	0.434958	7.11435e-14	1.31046e-09
CRB2	0.334877	0.0941292	229	648	0.353395	0.268687	0.44331	7.54869e-14	1.39047e-09
KCNJ1	0.284591	0.274618	224	636	0.352201	0.266832	0.44293	8.06899e-14	1.48631e-09
FAM180B	0.223663	-0.0423255	216	617	0.350081	0.263648	0.442139	8.44018e-14	1.55468e-09
RPRM	0.304897	0.183278	223	633	0.352291	0.266723	0.443239	9.56638e-14	1.76213e-09
RNF182	0.296754	0.0894404	229	647	0.353941	0.269128	0.443944	9.78906e-14	1.80314e-09
EYA4	0.213292	0.146173	229	647	0.353941	0.269128	0.443944	9.78906e-14	1.80314e-09
AADACL2	0.27897	0.111741	153	466	0.328326	0.231927	0.433533	1.01601e-13	1.8715e-09
PCGF1	0.85208	0.280167	419	649	0.645609	0.554141	0.728912	1.07047e-13	1.9718e-09
HGF	0.248074	-0.155484	230	649	0.354391	0.269667	0.444269	1.07047e-13	1.9718e-09
SEPT10	0.263482	0.0516969	230	649	0.354391	0.269667	0.444269	1.07047e-13	1.9718e-09
RND2	0.31433	0.172798	230	649	0.354391	0.269667	0.444269	1.07047e-13	1.9718e-09
RNF180	0.149461	-0.220736	230	649	0.354391	0.269667	0.444269	1.07047e-13	1.9718e-09
PGAP1	0.360555	0.27605	230	649	0.354391	0.269667	0.444269	1.07047e-13	1.9718e-09
POMC	0.263482	0.201891	230	649	0.354391	0.269667	0.444269	1.07047e-13	1.9718e-09
COMMD8	0.459168	0.443908	230	649	0.354391	0.269667	0.444269	1.07047e-13	1.9718e-09
FLJ42875	0.149461	-0.0164187	230	649	0.354391	0.269667	0.444269	1.07047e-13	1.9718e-09
NEBL	0.318952	0.131732	230	649	0.354391	0.269667	0.444269	1.07047e-13	1.9718e-09
TMEM164	0.377504	0.335677	230	649	0.354391	0.269667	0.444269	1.07047e-13	1.9718e-09
FLRT1	0.395994	0.372413	230	649	0.354391	0.269667	0.444269	1.07047e-13	1.9718e-09
RFXAP	0.335901	0.14594	230	649	0.354391	0.269667	0.444269	1.07047e-13	1.9718e-09
UBE2T	0.915254	0.864888	419	649	0.645609	0.554141	0.728912	1.07047e-13	1.9718e-09
TSPAN2	0.208012	0.0277546	230	649	0.354391	0.269667	0.444269	1.07047e-13	1.9718e-09
ADH5	0.268105	0.130195	230	649	0.354391	0.269667	0.444269	1.07047e-13	1.9718e-09
CPEB3	0.201849	-0.0629327	230	649	0.354391	0.269667	0.444269	1.07047e-13	1.9718e-09
SMCHD1	0.46379	0.367243	230	649	0.354391	0.269667	0.444269	1.07047e-13	1.9718e-09
SLC13A4	0.308166	0.172072	230	649	0.354391	0.269667	0.444269	1.07047e-13	1.9718e-09
WEE1	0.405239	0.325648	230	649	0.354391	0.269667	0.444269	1.07047e-13	1.9718e-09
ZNF44	0.305085	0.218683	230	649	0.354391	0.269667	0.444269	1.07047e-13	1.9718e-09
SLC25A34	0.198767	0.0382127	230	649	0.354391	0.269667	0.444269	1.07047e-13	1.9718e-09
SENP6	0.399076	0.293441	230	649	0.354391	0.269667	0.444269	1.07047e-13	1.9718e-09
GABARAPL3	0.169492	-0.0769651	230	649	0.354391	0.269667	0.444269	1.07047e-13	1.9718e-09
ZNF205	0.781202	0.0903137	419	649	0.645609	0.554141	0.728912	1.07047e-13	1.9718e-09
CNN1	0.234206	-0.19884	230	649	0.354391	0.269667	0.444269	1.07047e-13	1.9718e-09
DMXL1	0.29584	0.122963	230	649	0.354391	0.269667	0.444269	1.07047e-13	1.9718e-09
ZNF271	0.379045	0.344632	230	649	0.354391	0.269667	0.444269	1.07047e-13	1.9718e-09
ABHD13	0.340524	0.18684	230	649	0.354391	0.269667	0.444269	1.07047e-13	1.9718e-09
METTL14	0.354391	0.236335	230	649	0.354391	0.269667	0.444269	1.07047e-13	1.9718e-09
OLFM1	0.260401	0.0721073	230	649	0.354391	0.269667	0.444269	1.07047e-13	1.9718e-09
ZNF519	0.465331	0.36762	230	649	0.354391	0.269667	0.444269	1.07047e-13	1.9718e-09
USP24	0.442219	0.368708	230	649	0.354391	0.269667	0.444269	1.07047e-13	1.9718e-09
LEPRE1	0.859784	0.237419	419	649	0.645609	0.554141	0.728912	1.07047e-13	1.9718e-09
LOC100190938	0.272727	-0.0188879	230	649	0.354391	0.269667	0.444269	1.07047e-13	1.9718e-09
CAT	0.158706	-0.316813	230	649	0.354391	0.269667	0.444269	1.07047e-13	1.9718e-09
HDAC4	0.289676	0.201264	230	649	0.354391	0.269667	0.444269	1.07047e-13	1.9718e-09
RAP1A	0.278891	0.055637	230	649	0.354391	0.269667	0.444269	1.07047e-13	1.9718e-09
PYCR1	0.873652	0.424849	419	649	0.645609	0.554141	0.728912	1.07047e-13	1.9718e-09
ZDHHC14	0.27735	0.169208	230	649	0.354391	0.269667	0.444269	1.07047e-13	1.9718e-09
GNPTG	0.607088	-0.240812	419	649	0.645609	0.554141	0.728912	1.07047e-13	1.9718e-09
EPB41L5	0.362096	0.152777	230	649	0.354391	0.269667	0.444269	1.07047e-13	1.9718e-09
RBM25	0.502311	0.464298	230	649	0.354391	0.269667	0.444269	1.07047e-13	1.9718e-09
UBAP1	0.375963	0.20443	230	649	0.354391	0.269667	0.444269	1.07047e-13	1.9718e-09
LDB3	0.200308	-0.0932157	230	649	0.354391	0.269667	0.444269	1.07047e-13	1.9718e-09
PPM1B	0.374422	0.343773	230	649	0.354391	0.269667	0.444269	1.07047e-13	1.9718e-09
FEZ1	0.243451	-0.124924	230	649	0.354391	0.269667	0.444269	1.07047e-13	1.9718e-09
SHISA3	0.217257	-0.0909038	230	649	0.354391	0.269667	0.444269	1.07047e-13	1.9718e-09
TMEM229A	0.30384	0.115344	209	599	0.348915	0.261359	0.442322	1.25563e-13	2.31288e-09
RGS22	0.222222	-0.0740647	226	639	0.353678	0.268382	0.44424	1.25666e-13	2.31477e-09
ZNF676	0.243827	-0.0427349	230	648	0.354938	0.270109	0.444903	1.38607e-13	2.55314e-09
NMBR	0.253356	0.122461	208	596	0.348993	0.261222	0.442641	1.48988e-13	2.74437e-09
KCNA2	0.278922	0.0570807	223	631	0.353407	0.267621	0.444539	1.61298e-13	2.97111e-09
TMEM35	0.209302	-0.00485782	229	645	0.355039	0.270014	0.445218	1.64211e-13	3.02477e-09
XKR4	0.290679	0.126979	224	633	0.35387	0.268176	0.444872	1.76505e-13	3.25123e-09
TAPT1	0.237288	-0.122001	231	649	0.355932	0.271088	0.445859	1.95715e-13	3.60507e-09
PRPF38B	0.513097	0.384608	231	649	0.355932	0.271088	0.445859	1.95715e-13	3.60507e-09
PCCA	0.223421	-0.018293	231	649	0.355932	0.271088	0.445859	1.95715e-13	3.60507e-09
WNK4	0.363636	0.264449	231	649	0.355932	0.271088	0.445859	1.95715e-13	3.60507e-09
DZIP1	0.292758	0.163619	231	649	0.355932	0.271088	0.445859	1.95715e-13	3.60507e-09
WHSC1L1	0.48228	0.435499	231	649	0.355932	0.271088	0.445859	1.95715e-13	3.60507e-09
MYOM2	0.135593	-0.280943	231	649	0.355932	0.271088	0.445859	1.95715e-13	3.60507e-09
NR2C2AP	0.861325	0.426253	418	649	0.644068	0.552552	0.72749	1.95715e-13	3.60507e-09
ZNF518A	0.449923	0.412305	231	649	0.355932	0.271088	0.445859	1.95715e-13	3.60507e-09
PLAC9	0.189522	-0.320991	231	649	0.355932	0.271088	0.445859	1.95715e-13	3.60507e-09
ZDHHC24	0.779661	0.155066	418	649	0.644068	0.552552	0.72749	1.95715e-13	3.60507e-09
CDC40	0.4453	0.417658	231	649	0.355932	0.271088	0.445859	1.95715e-13	3.60507e-09
RNF165	0.342065	0.199605	231	649	0.355932	0.271088	0.445859	1.95715e-13	3.60507e-09
AASS	0.252696	-0.0943824	231	649	0.355932	0.271088	0.445859	1.95715e-13	3.60507e-09
NBEAL1	0.311248	0.257012	231	649	0.355932	0.271088	0.445859	1.95715e-13	3.60507e-09
TSPYL1	0.229584	0.0404366	231	649	0.355932	0.271088	0.445859	1.95715e-13	3.60507e-09
DNAJC18	0.248074	-0.0341112	231	649	0.355932	0.271088	0.445859	1.95715e-13	3.60507e-09
RAD9B	0.412943	0.361434	231	649	0.355932	0.271088	0.445859	1.95715e-13	3.60507e-09
KIAA0494	0.29584	0.137731	231	649	0.355932	0.271088	0.445859	1.95715e-13	3.60507e-09
SAMD5	0.272727	-0.138103	231	649	0.355932	0.271088	0.445859	1.95715e-13	3.60507e-09
TUBB3	0.878274	0.311455	418	649	0.644068	0.552552	0.72749	1.95715e-13	3.60507e-09
TIAM2	0.402157	0.218111	231	649	0.355932	0.271088	0.445859	1.95715e-13	3.60507e-09
PHACTR4	0.485362	0.467338	231	649	0.355932	0.271088	0.445859	1.95715e-13	3.60507e-09
NPR1	0.1849	-0.323841	231	649	0.355932	0.271088	0.445859	1.95715e-13	3.60507e-09
NT5C2	0.403698	0.358243	231	649	0.355932	0.271088	0.445859	1.95715e-13	3.60507e-09
APPL1	0.372881	0.335823	231	649	0.355932	0.271088	0.445859	1.95715e-13	3.60507e-09
FZD7	0.326656	0.142079	231	649	0.355932	0.271088	0.445859	1.95715e-13	3.60507e-09
PLCXD3	0.137134	-0.184042	231	649	0.355932	0.271088	0.445859	1.95715e-13	3.60507e-09
RABL3	0.395994	0.35632	231	649	0.355932	0.271088	0.445859	1.95715e-13	3.60507e-09
SPNS2	0.25886	-0.0683971	231	649	0.355932	0.271088	0.445859	1.95715e-13	3.60507e-09
MBNL3	0.291217	0.167924	231	649	0.355932	0.271088	0.445859	1.95715e-13	3.60507e-09
VAMP2	0.171032	-0.227738	231	649	0.355932	0.271088	0.445859	1.95715e-13	3.60507e-09
C1orf114	0.280431	0.0978382	231	649	0.355932	0.271088	0.445859	1.95715e-13	3.60507e-09
GIMAP1	0.238829	-0.28595	231	649	0.355932	0.271088	0.445859	1.95715e-13	3.60507e-09
ZNF780B	0.391371	0.236155	231	649	0.355932	0.271088	0.445859	1.95715e-13	3.60507e-09
RHBDL3	0.340524	0.241755	231	649	0.355932	0.271088	0.445859	1.95715e-13	3.60507e-09
EFS	0.337442	0.258721	231	649	0.355932	0.271088	0.445859	1.95715e-13	3.60507e-09
ATXN3	0.385208	0.24021	231	649	0.355932	0.271088	0.445859	1.95715e-13	3.60507e-09
RC3H1	0.359014	0.234665	231	649	0.355932	0.271088	0.445859	1.95715e-13	3.60507e-09
CLASP2	0.338983	0.204214	231	649	0.355932	0.271088	0.445859	1.95715e-13	3.60507e-09
HNRPDL	0.380586	0.218556	231	649	0.355932	0.271088	0.445859	1.95715e-13	3.60507e-09
SNX2	0.303544	0.155523	231	649	0.355932	0.271088	0.445859	1.95715e-13	3.60507e-09
LOC400657	0.35131	0.203726	231	649	0.355932	0.271088	0.445859	1.95715e-13	3.60507e-09
CFL2	0.189522	-0.246497	231	649	0.355932	0.271088	0.445859	1.95715e-13	3.60507e-09
MT1F	0.371341	0.227058	231	649	0.355932	0.271088	0.445859	1.95715e-13	3.60507e-09
TRPM6	0.237288	0.113468	231	649	0.355932	0.271088	0.445859	1.95715e-13	3.60507e-09
EGR3	0.248074	-0.0435769	231	649	0.355932	0.271088	0.445859	1.95715e-13	3.60507e-09
MEIS1	0.232666	0.0910513	231	649	0.355932	0.271088	0.445859	1.95715e-13	3.60507e-09
FRMD1	0.22943	0.016762	224	632	0.35443	0.268627	0.445523	2.2874e-13	4.21339e-09
C8orf12	0.225049	0.130437	173	511	0.338552	0.245172	0.43938	2.50912e-13	4.62181e-09
IGSF5	0.349454	0.261438	228	641	0.355694	0.270366	0.446179	2.5162e-13	4.63484e-09
NEK10	0.29321	0.0536287	231	648	0.356481	0.271532	0.446496	2.52824e-13	4.65701e-09
GLP2R	0.235294	-0.155172	223	629	0.354531	0.268525	0.445846	2.71048e-13	4.9927e-09
ZP2	0.251273	0.077825	206	589	0.349745	0.261417	0.443981	2.73839e-13	5.04411e-09
CASR	0.286872	0.224389	218	617	0.353323	0.266624	0.445491	2.90862e-13	5.35768e-09
FAM181B	0.30094	0.264616	227	638	0.355799	0.270273	0.446502	2.98051e-13	5.49009e-09
CST1	0.828099	0.171963	392	605	0.647934	0.55318	0.733824	3.10862e-13	5.72607e-09
MAGEE2	0.23127	-0.0162134	217	614	0.35342	0.266513	0.445819	3.44777e-13	6.35078e-09
CPA1	0.214984	-0.0855412	217	614	0.35342	0.266513	0.445819	3.44777e-13	6.35078e-09
WIF1	0.239414	-0.143835	217	614	0.35342	0.266513	0.445819	3.44777e-13	6.35078e-09
CHMP2B	0.374422	0.27867	232	649	0.357473	0.27251	0.447448	3.55471e-13	6.54778e-09
CBX7	0.169492	-0.329198	232	649	0.357473	0.27251	0.447448	3.55471e-13	6.54778e-09
HIPK1	0.354391	0.255068	232	649	0.357473	0.27251	0.447448	3.55471e-13	6.54778e-09
MIS12	0.434515	0.400068	232	649	0.357473	0.27251	0.447448	3.55471e-13	6.54778e-09
CWC22	0.460709	0.374848	232	649	0.357473	0.27251	0.447448	3.55471e-13	6.54778e-09
SMU1	0.439137	0.395971	232	649	0.357473	0.27251	0.447448	3.55471e-13	6.54778e-09
TYW3	0.349769	0.231467	232	649	0.357473	0.27251	0.447448	3.55471e-13	6.54778e-09
TPTE2P1	0.326656	0.285663	232	649	0.357473	0.27251	0.447448	3.55471e-13	6.54778e-09
RPUSD1	0.898305	0.428289	417	649	0.642527	0.550963	0.726067	3.55471e-13	6.54778e-09
C16orf89	0.164869	-0.235516	232	649	0.357473	0.27251	0.447448	3.55471e-13	6.54778e-09
ZNF167	0.297381	0.0780891	232	649	0.357473	0.27251	0.447448	3.55471e-13	6.54778e-09
ZHX1	0.385208	0.277734	232	649	0.357473	0.27251	0.447448	3.55471e-13	6.54778e-09
GNE	0.294299	0.0220431	232	649	0.357473	0.27251	0.447448	3.55471e-13	6.54778e-09
FUT10	0.362096	0.230693	232	649	0.357473	0.27251	0.447448	3.55471e-13	6.54778e-09
NAP1L5	0.172573	-0.103985	232	649	0.357473	0.27251	0.447448	3.55471e-13	6.54778e-09
PPP1R12A	0.422188	0.253583	232	649	0.357473	0.27251	0.447448	3.55471e-13	6.54778e-09
METTL10	0.411402	0.370541	232	649	0.357473	0.27251	0.447448	3.55471e-13	6.54778e-09
SERPINA5	0.268105	0.278867	232	649	0.357473	0.27251	0.447448	3.55471e-13	6.54778e-09
LOC401588	0.366718	0.22655	232	649	0.357473	0.27251	0.447448	3.55471e-13	6.54778e-09
ZHX3	0.266564	0.0936246	232	649	0.357473	0.27251	0.447448	3.55471e-13	6.54778e-09
GORASP1	0.308166	0.132343	232	649	0.357473	0.27251	0.447448	3.55471e-13	6.54778e-09
GPD1L	0.200308	-0.0283877	232	649	0.357473	0.27251	0.447448	3.55471e-13	6.54778e-09
GPX3	0.177196	-0.230676	232	649	0.357473	0.27251	0.447448	3.55471e-13	6.54778e-09
TMIE	0.254237	-0.00874891	232	649	0.357473	0.27251	0.447448	3.55471e-13	6.54778e-09
KCTD10	0.309707	0.0912681	232	649	0.357473	0.27251	0.447448	3.55471e-13	6.54778e-09
ZNF540	0.163328	-0.246317	232	649	0.357473	0.27251	0.447448	3.55471e-13	6.54778e-09
KIF6	0.24037	0.128265	232	649	0.357473	0.27251	0.447448	3.55471e-13	6.54778e-09
GRAMD1C	0.280431	0.0828801	232	649	0.357473	0.27251	0.447448	3.55471e-13	6.54778e-09
TRAPPC10	0.412943	0.361633	232	649	0.357473	0.27251	0.447448	3.55471e-13	6.54778e-09
MARVELD2	0.476117	0.388636	232	649	0.357473	0.27251	0.447448	3.55471e-13	6.54778e-09
LIG4	0.320493	0.188822	232	649	0.357473	0.27251	0.447448	3.55471e-13	6.54778e-09
ZDHHC2	0.271186	0.0366373	232	649	0.357473	0.27251	0.447448	3.55471e-13	6.54778e-09
CYBRD1	0.172573	-0.181039	232	649	0.357473	0.27251	0.447448	3.55471e-13	6.54778e-09
HDHD2	0.281972	0.127895	232	649	0.357473	0.27251	0.447448	3.55471e-13	6.54778e-09
N4BP2L2	0.292758	-0.00387838	232	649	0.357473	0.27251	0.447448	3.55471e-13	6.54778e-09
PRKX	0.440678	0.488436	232	649	0.357473	0.27251	0.447448	3.55471e-13	6.54778e-09
ANGPT1	0.215716	-0.189953	232	649	0.357473	0.27251	0.447448	3.55471e-13	6.54778e-09
ZDHHC3	0.329738	0.158659	232	649	0.357473	0.27251	0.447448	3.55471e-13	6.54778e-09
KIAA1377	0.278891	-0.0403873	232	649	0.357473	0.27251	0.447448	3.55471e-13	6.54778e-09
PRRT1	0.280431	0.125051	232	649	0.357473	0.27251	0.447448	3.55471e-13	6.54778e-09
LOC728024	0.325116	0.247986	232	649	0.357473	0.27251	0.447448	3.55471e-13	6.54778e-09
PRICKLE2	0.183359	-0.110585	232	649	0.357473	0.27251	0.447448	3.55471e-13	6.54778e-09
C9orf103	0.192604	-0.0310412	232	649	0.357473	0.27251	0.447448	3.55471e-13	6.54778e-09
SEMA3E	0.251156	-0.1294	232	649	0.357473	0.27251	0.447448	3.55471e-13	6.54778e-09
G2E3	0.604006	0.587132	232	649	0.357473	0.27251	0.447448	3.55471e-13	6.54778e-09
C1orf52	0.439137	0.343437	232	649	0.357473	0.27251	0.447448	3.55471e-13	6.54778e-09
BCL2L2	0.244992	-0.019065	232	649	0.357473	0.27251	0.447448	3.55471e-13	6.54778e-09
CXorf57	0.337442	0.123052	232	649	0.357473	0.27251	0.447448	3.55471e-13	6.54778e-09
OSBPL9	0.334361	0.165791	232	649	0.357473	0.27251	0.447448	3.55471e-13	6.54778e-09
ZNF180	0.451464	0.390847	232	649	0.357473	0.27251	0.447448	3.55471e-13	6.54778e-09
ZNF185	0.371341	0.323092	232	649	0.357473	0.27251	0.447448	3.55471e-13	6.54778e-09
EML5	0.294299	0.118103	232	649	0.357473	0.27251	0.447448	3.55471e-13	6.54778e-09
TMEM208	0.781202	0.106743	417	649	0.642527	0.550963	0.726067	3.55471e-13	6.54778e-09
MAP4K5	0.471495	0.33425	232	649	0.357473	0.27251	0.447448	3.55471e-13	6.54778e-09
WDFY2	0.391371	0.30363	232	649	0.357473	0.27251	0.447448	3.55471e-13	6.54778e-09
ZNF235	0.379045	0.242634	232	649	0.357473	0.27251	0.447448	3.55471e-13	6.54778e-09
ENDOU	0.217257	0.00671762	232	649	0.357473	0.27251	0.447448	3.55471e-13	6.54778e-09
VAT1L	0.283513	0.106276	232	649	0.357473	0.27251	0.447448	3.55471e-13	6.54778e-09
ZNF654	0.374422	0.233767	232	649	0.357473	0.27251	0.447448	3.55471e-13	6.54778e-09
FAM117A	0.272727	0.067035	232	649	0.357473	0.27251	0.447448	3.55471e-13	6.54778e-09
LRRC40	0.506934	0.421416	232	649	0.357473	0.27251	0.447448	3.55471e-13	6.54778e-09
LRRC37A4	0.374422	0.119082	232	649	0.357473	0.27251	0.447448	3.55471e-13	6.54778e-09
NCOA1	0.305085	0.181688	232	649	0.357473	0.27251	0.447448	3.55471e-13	6.54778e-09
ENSA	0.48074	0.467592	232	649	0.357473	0.27251	0.447448	3.55471e-13	6.54778e-09
ARID4A	0.303544	0.0575412	232	649	0.357473	0.27251	0.447448	3.55471e-13	6.54778e-09
EYA3	0.503852	0.471336	232	649	0.357473	0.27251	0.447448	3.55471e-13	6.54778e-09
ANKRD45	0.308166	0.18652	232	649	0.357473	0.27251	0.447448	3.55471e-13	6.54778e-09
NDUFAF4	0.346687	0.236895	232	649	0.357473	0.27251	0.447448	3.55471e-13	6.54778e-09
CCDC121	0.303544	0.212455	232	649	0.357473	0.27251	0.447448	3.55471e-13	6.54778e-09
EHF	0.428351	0.336814	232	649	0.357473	0.27251	0.447448	3.55471e-13	6.54778e-09
ACSM2B	0.220339	-0.0189996	207	590	0.350847	0.262497	0.44504	3.92393e-13	7.22788e-09
C3orf45	0.20743	-0.0182147	231	646	0.357585	0.272426	0.447775	4.20841e-13	7.7519e-09
DMP1	0.805556	0.138093	354	540	0.655556	0.55536	0.74542	4.33267e-13	7.98079e-09
DLK1	0.243103	-0.0825501	203	580	0.35	0.261004	0.444981	4.57317e-13	8.42377e-09
FAM133A	0.372855	0.261358	229	641	0.357254	0.271805	0.447788	4.57496e-13	8.42707e-09
FAIM2	0.291667	0.0500174	232	648	0.358025	0.272957	0.448087	4.58119e-13	8.43855e-09
KCNK2	0.364198	0.302657	232	648	0.358025	0.272957	0.448087	4.58119e-13	8.43855e-09
ZPBP	0.238267	0.065921	192	554	0.34657	0.25593	0.443658	4.59916e-13	8.47166e-09
IRS4	0.287879	0.096059	209	594	0.351852	0.263699	0.445758	4.72673e-13	8.70663e-09
RIMBP2	0.297045	0.0689053	230	643	0.357698	0.272341	0.448104	4.98223e-13	9.17727e-09
PYGO1	0.288372	0.219328	231	645	0.35814	0.272874	0.448417	5.4228e-13	9.98879e-09
SFRP5	0.184496	-0.204201	231	645	0.35814	0.272874	0.448417	5.4228e-13	9.98879e-09
ZIM2	0.288396	0.145985	206	586	0.351536	0.262842	0.446077	6.05993e-13	1.11624e-08
HIGD1A	0.286595	0.222501	233	649	0.359014	0.273933	0.449037	6.41386e-13	1.18143e-08
CAPN7	0.389831	0.33375	233	649	0.359014	0.273933	0.449037	6.41386e-13	1.18143e-08
EPC1	0.355932	0.233628	233	649	0.359014	0.273933	0.449037	6.41386e-13	1.18143e-08
WWC2	0.280431	-0.0904429	233	649	0.359014	0.273933	0.449037	6.41386e-13	1.18143e-08
SLC25A20	0.16641	-0.125307	233	649	0.359014	0.273933	0.449037	6.41386e-13	1.18143e-08
PRKCE	0.246533	-0.0132753	233	649	0.359014	0.273933	0.449037	6.41386e-13	1.18143e-08
BCAS2	0.437596	0.471565	233	649	0.359014	0.273933	0.449037	6.41386e-13	1.18143e-08
KLHL15	0.308166	0.196268	233	649	0.359014	0.273933	0.449037	6.41386e-13	1.18143e-08
CACNA2D3	0.272727	0.2441	233	649	0.359014	0.273933	0.449037	6.41386e-13	1.18143e-08
WWTR1	0.31433	0.0584881	233	649	0.359014	0.273933	0.449037	6.41386e-13	1.18143e-08
PKN2	0.422188	0.384921	233	649	0.359014	0.273933	0.449037	6.41386e-13	1.18143e-08
SPATA6	0.228043	-0.0128771	233	649	0.359014	0.273933	0.449037	6.41386e-13	1.18143e-08
PITPNM2	0.302003	0.0994103	233	649	0.359014	0.273933	0.449037	6.41386e-13	1.18143e-08
EMCN	0.163328	-0.204399	233	649	0.359014	0.273933	0.449037	6.41386e-13	1.18143e-08
PARM1	0.243451	-0.0033817	233	649	0.359014	0.273933	0.449037	6.41386e-13	1.18143e-08
MYOZ1	0.183359	-0.0970727	233	649	0.359014	0.273933	0.449037	6.41386e-13	1.18143e-08
CREB1	0.468413	0.351205	233	649	0.359014	0.273933	0.449037	6.41386e-13	1.18143e-08
SMEK1	0.496148	0.44869	233	649	0.359014	0.273933	0.449037	6.41386e-13	1.18143e-08
KANK4	0.266564	0.0784056	233	649	0.359014	0.273933	0.449037	6.41386e-13	1.18143e-08
HMGB1	0.448382	0.366145	233	649	0.359014	0.273933	0.449037	6.41386e-13	1.18143e-08
ZNF334	0.283513	-0.0817061	233	649	0.359014	0.273933	0.449037	6.41386e-13	1.18143e-08
C9orf47	0.322034	0.238085	233	649	0.359014	0.273933	0.449037	6.41386e-13	1.18143e-08
OXCT1	0.391371	0.243072	233	649	0.359014	0.273933	0.449037	6.41386e-13	1.18143e-08
ACAN	0.799692	0.100824	416	649	0.640986	0.549375	0.724644	6.41386e-13	1.18143e-08
TTC33	0.278891	0.128618	233	649	0.359014	0.273933	0.449037	6.41386e-13	1.18143e-08
ETV3	0.412943	0.353059	233	649	0.359014	0.273933	0.449037	6.41386e-13	1.18143e-08
PDCD6IP	0.349769	0.228128	233	649	0.359014	0.273933	0.449037	6.41386e-13	1.18143e-08
FAM54B	0.197227	-0.123101	233	649	0.359014	0.273933	0.449037	6.41386e-13	1.18143e-08
C1orf95	0.237288	0.0443003	233	649	0.359014	0.273933	0.449037	6.41386e-13	1.18143e-08
DEK	0.576271	0.596244	233	649	0.359014	0.273933	0.449037	6.41386e-13	1.18143e-08
TMEM139	0.252696	0.0533321	233	649	0.359014	0.273933	0.449037	6.41386e-13	1.18143e-08
USP19	0.354391	0.210674	233	649	0.359014	0.273933	0.449037	6.41386e-13	1.18143e-08
GRHL2	0.567026	0.325476	233	649	0.359014	0.273933	0.449037	6.41386e-13	1.18143e-08
BNIP2	0.329738	0.164986	233	649	0.359014	0.273933	0.449037	6.41386e-13	1.18143e-08
UGP2	0.280431	0.054598	233	649	0.359014	0.273933	0.449037	6.41386e-13	1.18143e-08
FAM126A	0.42527	0.187593	233	649	0.359014	0.273933	0.449037	6.41386e-13	1.18143e-08
HADH	0.226502	0.0563625	233	649	0.359014	0.273933	0.449037	6.41386e-13	1.18143e-08
NUP153	0.5547	0.523471	233	649	0.359014	0.273933	0.449037	6.41386e-13	1.18143e-08
CD276	0.878274	0.153939	416	649	0.640986	0.549375	0.724644	6.41386e-13	1.18143e-08
PDE8B	0.20339	-0.180768	233	649	0.359014	0.273933	0.449037	6.41386e-13	1.18143e-08
PCDHGB6	0.238829	-0.180429	233	649	0.359014	0.273933	0.449037	6.41386e-13	1.18143e-08
FAM188A	0.274268	-0.00395419	233	649	0.359014	0.273933	0.449037	6.41386e-13	1.18143e-08
DNAH6	0.274268	-0.125601	233	649	0.359014	0.273933	0.449037	6.41386e-13	1.18143e-08
TMEM132A	0.885978	0.459983	416	649	0.640986	0.549375	0.724644	6.41386e-13	1.18143e-08
PHF10	0.412943	0.263592	233	649	0.359014	0.273933	0.449037	6.41386e-13	1.18143e-08
ZC3H13	0.380586	0.209925	233	649	0.359014	0.273933	0.449037	6.41386e-13	1.18143e-08
RABGAP1	0.363636	0.320226	233	649	0.359014	0.273933	0.449037	6.41386e-13	1.18143e-08
PRKD3	0.392912	0.257574	233	649	0.359014	0.273933	0.449037	6.41386e-13	1.18143e-08
PRPF4B	0.483821	0.453052	233	649	0.359014	0.273933	0.449037	6.41386e-13	1.18143e-08
ABCB1	0.228043	-0.0499612	233	649	0.359014	0.273933	0.449037	6.41386e-13	1.18143e-08
WISP3	0.361111	0.158448	233	648	0.359568	0.274382	0.449678	8.24654e-13	1.51901e-08
GPR62	0.274691	0.146508	233	648	0.359568	0.274382	0.449678	8.24654e-13	1.51901e-08
SLC12A1	0.353618	0.257557	216	608	0.355263	0.267799	0.448182	8.88825e-13	1.63722e-08
FGF9	0.269051	0.0389513	231	643	0.359253	0.273776	0.449707	8.98122e-13	1.65434e-08
IRX1	0.234899	0.0344927	211	596	0.354027	0.265833	0.447846	9.56198e-13	1.76132e-08
CCDC160	0.34326	0.227649	229	638	0.358934	0.273163	0.449735	9.77873e-13	1.80124e-08
SGCG	0.209192	-0.132222	226	631	0.358162	0.271999	0.449446	9.78487e-13	1.80237e-08
PCDH11Y	0.252632	0.163053	200	570	0.350877	0.26107	0.446728	9.95426e-13	1.83357e-08
LBX2	0.81762	0.107326	414	647	0.639876	0.548087	0.723739	1.05939e-12	1.95141e-08
SLC12A3	0.417311	0.290441	233	647	0.360124	0.274832	0.450321	1.05939e-12	1.95141e-08
PM20D1	0.216383	0.00802428	233	647	0.360124	0.274832	0.450321	1.05939e-12	1.95141e-08
GSG1L	0.23125	0.0349688	230	640	0.359375	0.273698	0.450046	1.06274e-12	1.95757e-08
C15orf2	0.276358	0.189311	224	626	0.357827	0.271365	0.449469	1.06434e-12	1.96052e-08
MUSK	0.248025	0.0187662	227	633	0.35861	0.272542	0.449762	1.06441e-12	1.96065e-08
KRT24	0.306914	0.21612	210	593	0.354132	0.265718	0.448194	1.13336e-12	2.08764e-08
PENK	0.21911	-0.115479	216	607	0.355848	0.268269	0.448864	1.14956e-12	2.11748e-08
CCDC76	0.469954	0.406398	234	649	0.360555	0.275356	0.450625	1.14968e-12	2.11771e-08
EFHA2	0.177196	-0.25305	234	649	0.360555	0.275356	0.450625	1.14968e-12	2.11771e-08
KIF26A	0.232666	-0.0322126	234	649	0.360555	0.275356	0.450625	1.14968e-12	2.11771e-08
TCEB2	0.747304	0.0814412	415	649	0.639445	0.547789	0.723219	1.14968e-12	2.11771e-08
PACRGL	0.412943	0.324105	234	649	0.360555	0.275356	0.450625	1.14968e-12	2.11771e-08
ABCD3	0.328197	0.27286	234	649	0.360555	0.275356	0.450625	1.14968e-12	2.11771e-08
GIMAP7	0.269646	-0.26151	234	649	0.360555	0.275356	0.450625	1.14968e-12	2.11771e-08
SPRY2	0.206471	-0.201419	234	649	0.360555	0.275356	0.450625	1.14968e-12	2.11771e-08
FLJ37453	0.355932	0.201229	234	649	0.360555	0.275356	0.450625	1.14968e-12	2.11771e-08
GCK	0.241911	0.0516647	234	649	0.360555	0.275356	0.450625	1.14968e-12	2.11771e-08
STRN	0.465331	0.426496	234	649	0.360555	0.275356	0.450625	1.14968e-12	2.11771e-08
LIMS2	0.180277	-0.351395	234	649	0.360555	0.275356	0.450625	1.14968e-12	2.11771e-08
FHL1	0.204931	-0.328768	234	649	0.360555	0.275356	0.450625	1.14968e-12	2.11771e-08
SNCA	0.244992	-0.0950005	234	649	0.360555	0.275356	0.450625	1.14968e-12	2.11771e-08
GPR172A	0.904468	0.478848	415	649	0.639445	0.547789	0.723219	1.14968e-12	2.11771e-08
SVEP1	0.201849	-0.139407	234	649	0.360555	0.275356	0.450625	1.14968e-12	2.11771e-08
AASDH	0.402157	0.311704	234	649	0.360555	0.275356	0.450625	1.14968e-12	2.11771e-08
PROM1	0.300462	0.144121	234	649	0.360555	0.275356	0.450625	1.14968e-12	2.11771e-08
CEP120	0.383667	0.126955	234	649	0.360555	0.275356	0.450625	1.14968e-12	2.11771e-08
ZC3HAV1	0.423729	0.342316	234	649	0.360555	0.275356	0.450625	1.14968e-12	2.11771e-08
EPHB1	0.357473	0.144321	234	649	0.360555	0.275356	0.450625	1.14968e-12	2.11771e-08
NICN1	0.268105	0.00941452	234	649	0.360555	0.275356	0.450625	1.14968e-12	2.11771e-08
SCAI	0.345146	0.098304	234	649	0.360555	0.275356	0.450625	1.14968e-12	2.11771e-08
SNRK	0.249615	-0.0666552	234	649	0.360555	0.275356	0.450625	1.14968e-12	2.11771e-08
ZDBF2	0.281972	-0.0781948	234	649	0.360555	0.275356	0.450625	1.14968e-12	2.11771e-08
OSBPL11	0.395994	0.210191	234	649	0.360555	0.275356	0.450625	1.14968e-12	2.11771e-08
TRDMT1	0.317411	0.157428	234	649	0.360555	0.275356	0.450625	1.14968e-12	2.11771e-08
KCNB1	0.231125	-0.192771	234	649	0.360555	0.275356	0.450625	1.14968e-12	2.11771e-08
NTN1	0.340524	0.22744	234	649	0.360555	0.275356	0.450625	1.14968e-12	2.11771e-08
MAGI2	0.201849	-0.0500659	234	649	0.360555	0.275356	0.450625	1.14968e-12	2.11771e-08
YTHDC1	0.429892	0.327976	234	649	0.360555	0.275356	0.450625	1.14968e-12	2.11771e-08
ALKBH8	0.389831	0.219257	234	649	0.360555	0.275356	0.450625	1.14968e-12	2.11771e-08
ZNF668	0.855162	0.310904	415	649	0.639445	0.547789	0.723219	1.14968e-12	2.11771e-08
TUBB2B	0.402157	0.231016	234	649	0.360555	0.275356	0.450625	1.14968e-12	2.11771e-08
TSHZ2	0.374422	0.118114	234	649	0.360555	0.275356	0.450625	1.14968e-12	2.11771e-08
SYK	0.417565	0.31565	234	649	0.360555	0.275356	0.450625	1.14968e-12	2.11771e-08
GALNTL1	0.217257	-0.148881	234	649	0.360555	0.275356	0.450625	1.14968e-12	2.11771e-08
FAM3B	0.320493	0.146689	234	649	0.360555	0.275356	0.450625	1.14968e-12	2.11771e-08
PAQR3	0.446841	0.391891	234	649	0.360555	0.275356	0.450625	1.14968e-12	2.11771e-08
TARDBP	0.579353	0.5745	234	649	0.360555	0.275356	0.450625	1.14968e-12	2.11771e-08
CTNNAL1	0.306626	0.0327372	234	649	0.360555	0.275356	0.450625	1.14968e-12	2.11771e-08
SETX	0.368259	0.238216	234	649	0.360555	0.275356	0.450625	1.14968e-12	2.11771e-08
AMPH	0.308166	0.193268	234	649	0.360555	0.275356	0.450625	1.14968e-12	2.11771e-08
FOXO1	0.195686	-0.158368	234	649	0.360555	0.275356	0.450625	1.14968e-12	2.11771e-08
FMO4	0.266564	0.144503	234	649	0.360555	0.275356	0.450625	1.14968e-12	2.11771e-08
SEPT2	0.422188	0.28807	234	649	0.360555	0.275356	0.450625	1.14968e-12	2.11771e-08
PLCL2	0.248074	0.0285998	234	649	0.360555	0.275356	0.450625	1.14968e-12	2.11771e-08
LOC729176	0.460709	0.393192	234	649	0.360555	0.275356	0.450625	1.14968e-12	2.11771e-08
PCDHGA11	0.283513	-0.0863173	234	649	0.360555	0.275356	0.450625	1.14968e-12	2.11771e-08
ZNF17	0.380586	0.253265	234	649	0.360555	0.275356	0.450625	1.14968e-12	2.11771e-08
SPG20	0.192604	-0.109562	234	649	0.360555	0.275356	0.450625	1.14968e-12	2.11771e-08
SPESP1	0.311248	0.0700337	234	649	0.360555	0.275356	0.450625	1.14968e-12	2.11771e-08
PLA2G4A	0.322034	0.161326	234	649	0.360555	0.275356	0.450625	1.14968e-12	2.11771e-08
SOX15	0.338983	0.283955	234	649	0.360555	0.275356	0.450625	1.14968e-12	2.11771e-08
ECHDC1	0.251156	-0.000644747	234	649	0.360555	0.275356	0.450625	1.14968e-12	2.11771e-08
SMARCA5	0.466872	0.320721	234	649	0.360555	0.275356	0.450625	1.14968e-12	2.11771e-08
UGT8	0.394081	0.363513	231	642	0.359813	0.27423	0.450355	1.15436e-12	2.12632e-08
OSTN	0.276896	0.0158736	199	567	0.35097	0.26093	0.44708	1.18084e-12	2.17511e-08
EPHA6	0.363354	0.16157	232	644	0.360248	0.274759	0.450661	1.25321e-12	2.3084e-08
RIPPLY2	0.327808	0.121975	189	543	0.348066	0.256429	0.446199	1.32052e-12	2.4324e-08
HBD	0.157895	-0.262616	233	646	0.360681	0.275285	0.450966	1.35981e-12	2.50476e-08
C16orf73	0.354938	0.234003	234	648	0.361111	0.275808	0.451268	1.47471e-12	2.71641e-08
UNC13C	0.296651	0.194886	225	627	0.358852	0.272374	0.450451	1.49105e-12	2.74652e-08
FOXI2	0.266667	-0.0381704	233	645	0.36124	0.275738	0.451612	1.74392e-12	3.2123e-08
SNAP91	0.357367	0.164762	230	638	0.360502	0.27461	0.45135	1.75354e-12	3.23002e-08
HEPACAM2	0.338141	0.160363	224	624	0.358974	0.27229	0.450799	1.7647e-12	3.25057e-08
OTC	0.184765	-0.221077	221	617	0.358185	0.271096	0.45051	1.76599e-12	3.25296e-08
HPSE2	0.231839	-0.155684	234	647	0.361669	0.276261	0.451913	1.89002e-12	3.48141e-08
ZNF804A	0.367852	0.155338	234	647	0.361669	0.276261	0.451913	1.89002e-12	3.48141e-08
CYP8B1	0.264297	0.066573	234	647	0.361669	0.276261	0.451913	1.89002e-12	3.48141e-08
RPP30	0.456086	0.408646	235	649	0.362096	0.276781	0.452211	2.0473e-12	3.77114e-08
EMILIN3	0.280431	0.057855	235	649	0.362096	0.276781	0.452211	2.0473e-12	3.77114e-08
GSTM2P1	0.237288	0.0622582	235	649	0.362096	0.276781	0.452211	2.0473e-12	3.77114e-08
FAM18A	0.326656	-0.0306579	235	649	0.362096	0.276781	0.452211	2.0473e-12	3.77114e-08
NRG2	0.255778	-0.104936	235	649	0.362096	0.276781	0.452211	2.0473e-12	3.77114e-08
SPEN	0.434515	0.25983	235	649	0.362096	0.276781	0.452211	2.0473e-12	3.77114e-08
USP46	0.477658	0.466216	235	649	0.362096	0.276781	0.452211	2.0473e-12	3.77114e-08
NOX4	0.72265	-0.0334757	414	649	0.637904	0.546203	0.721794	2.0473e-12	3.77114e-08
RAB14	0.372881	0.214169	235	649	0.362096	0.276781	0.452211	2.0473e-12	3.77114e-08
PPM1D	0.382126	0.143308	235	649	0.362096	0.276781	0.452211	2.0473e-12	3.77114e-08
GPR75	0.360555	0.14751	235	649	0.362096	0.276781	0.452211	2.0473e-12	3.77114e-08
UST	0.289676	0.0254695	235	649	0.362096	0.276781	0.452211	2.0473e-12	3.77114e-08
STX7	0.278891	0.0438251	235	649	0.362096	0.276781	0.452211	2.0473e-12	3.77114e-08
MPHOSPH8	0.291217	-0.0110947	235	649	0.362096	0.276781	0.452211	2.0473e-12	3.77114e-08
SOCS2	0.180277	-0.223792	235	649	0.362096	0.276781	0.452211	2.0473e-12	3.77114e-08
CHPF	0.782743	0.139967	414	649	0.637904	0.546203	0.721794	2.0473e-12	3.77114e-08
KIAA1109	0.300462	0.0922339	235	649	0.362096	0.276781	0.452211	2.0473e-12	3.77114e-08
TSPAN8	0.243451	0.10602	235	649	0.362096	0.276781	0.452211	2.0473e-12	3.77114e-08
MPPE1	0.246533	0.103131	235	649	0.362096	0.276781	0.452211	2.0473e-12	3.77114e-08
NCOR1	0.357473	0.184876	235	649	0.362096	0.276781	0.452211	2.0473e-12	3.77114e-08
IL1R2	0.397535	0.3672	235	649	0.362096	0.276781	0.452211	2.0473e-12	3.77114e-08
BCKDK	0.767334	0.0588574	414	649	0.637904	0.546203	0.721794	2.0473e-12	3.77114e-08
PEX3	0.345146	0.290096	235	649	0.362096	0.276781	0.452211	2.0473e-12	3.77114e-08
GPLD1	0.255778	-0.0516574	235	649	0.362096	0.276781	0.452211	2.0473e-12	3.77114e-08
PGLS	0.801233	0.0476769	414	649	0.637904	0.546203	0.721794	2.0473e-12	3.77114e-08
PRCD	0.243451	-0.112223	235	649	0.362096	0.276781	0.452211	2.0473e-12	3.77114e-08
ASB1	0.283513	0.032779	235	649	0.362096	0.276781	0.452211	2.0473e-12	3.77114e-08
SLC1A4	0.839753	0.219202	414	649	0.637904	0.546203	0.721794	2.0473e-12	3.77114e-08
MRPL17	0.899846	0.332106	414	649	0.637904	0.546203	0.721794	2.0473e-12	3.77114e-08
DAAM2	0.220339	-0.0912271	235	649	0.362096	0.276781	0.452211	2.0473e-12	3.77114e-08
KIAA1683	0.232666	-0.108197	235	649	0.362096	0.276781	0.452211	2.0473e-12	3.77114e-08
MRPS31	0.305085	0.1933	235	649	0.362096	0.276781	0.452211	2.0473e-12	3.77114e-08
CYS1	0.195686	-0.0830599	235	649	0.362096	0.276781	0.452211	2.0473e-12	3.77114e-08
DYNC1LI2	0.334361	0.123028	235	649	0.362096	0.276781	0.452211	2.0473e-12	3.77114e-08
IQGAP3	0.950693	0.813679	414	649	0.637904	0.546203	0.721794	2.0473e-12	3.77114e-08
DDX3Y	0.305085	0.153939	235	649	0.362096	0.276781	0.452211	2.0473e-12	3.77114e-08
NR2C1	0.392912	0.220869	235	649	0.362096	0.276781	0.452211	2.0473e-12	3.77114e-08
SIL1	0.687211	-0.117531	414	649	0.637904	0.546203	0.721794	2.0473e-12	3.77114e-08
MTRF1L	0.3698	0.282058	235	649	0.362096	0.276781	0.452211	2.0473e-12	3.77114e-08
USP16	0.354391	0.342936	235	649	0.362096	0.276781	0.452211	2.0473e-12	3.77114e-08
HIATL1	0.53621	0.50911	235	649	0.362096	0.276781	0.452211	2.0473e-12	3.77114e-08
VPS26A	0.476117	0.405617	235	649	0.362096	0.276781	0.452211	2.0473e-12	3.77114e-08
MYOCD	0.177196	-0.270402	235	649	0.362096	0.276781	0.452211	2.0473e-12	3.77114e-08
ZCCHC11	0.453005	0.279933	235	649	0.362096	0.276781	0.452211	2.0473e-12	3.77114e-08
HINT3	0.312789	0.140253	235	649	0.362096	0.276781	0.452211	2.0473e-12	3.77114e-08
NUBP2	0.781202	0.228338	414	649	0.637904	0.546203	0.721794	2.0473e-12	3.77114e-08
SYTL4	0.27735	0.191152	235	649	0.362096	0.276781	0.452211	2.0473e-12	3.77114e-08
SOCS6	0.357473	0.211227	235	649	0.362096	0.276781	0.452211	2.0473e-12	3.77114e-08
NR4A3	0.204931	-0.0869588	235	649	0.362096	0.276781	0.452211	2.0473e-12	3.77114e-08
PKMYT1	0.952234	0.803499	414	649	0.637904	0.546203	0.721794	2.0473e-12	3.77114e-08
NFAT5	0.335901	0.0417168	235	649	0.362096	0.276781	0.452211	2.0473e-12	3.77114e-08
GBA3	0.23937	0.0573492	229	635	0.36063	0.274536	0.451699	2.07416e-12	3.82061e-08
FGFBP1	0.35313	0.276144	224	623	0.359551	0.272755	0.451468	2.26933e-12	4.1801e-08
CHRM1	0.259781	-0.138451	231	639	0.361502	0.275599	0.452309	2.43854e-12	4.49179e-08
D4S234E	0.307099	0.126861	235	648	0.362654	0.277235	0.452856	2.6199e-12	4.82586e-08
AADACL4	0.28692	0.12808	161	474	0.339662	0.242825	0.444454	2.64668e-12	4.87519e-08
CBLN2	0.386435	0.293419	229	634	0.361199	0.274996	0.452357	2.66041e-12	4.90048e-08
KCNJ13	0.329653	0.267013	229	634	0.361199	0.274996	0.452357	2.66041e-12	4.90048e-08
TMEM196	0.292208	0.0747185	156	462	0.337662	0.239868	0.443742	2.68544e-12	4.94658e-08
NELL1	0.324013	0.226011	218	608	0.358553	0.270824	0.451576	2.92962e-12	5.39636e-08
CDH12	0.321317	0.070294	231	638	0.362069	0.276058	0.452964	3.12354e-12	5.75357e-08
LOC285796	0.22549	-0.0816137	220	612	0.359477	0.271948	0.452222	3.46153e-12	6.37615e-08
ING5	0.366718	0.183423	236	649	0.363636	0.278206	0.453797	3.62195e-12	6.67163e-08
BBC3	0.799692	-0.0720337	413	649	0.636364	0.544619	0.720367	3.62195e-12	6.67163e-08
MUT	0.328197	0.196968	236	649	0.363636	0.278206	0.453797	3.62195e-12	6.67163e-08
LOC728190	0.397535	0.335031	236	649	0.363636	0.278206	0.453797	3.62195e-12	6.67163e-08
TXNIP	0.189522	-0.302274	236	649	0.363636	0.278206	0.453797	3.62195e-12	6.67163e-08
SRF	0.323575	0.180458	236	649	0.363636	0.278206	0.453797	3.62195e-12	6.67163e-08
SSTR1	0.20339	-0.300597	236	649	0.363636	0.278206	0.453797	3.62195e-12	6.67163e-08
GRIK2	0.360555	0.3138	236	649	0.363636	0.278206	0.453797	3.62195e-12	6.67163e-08
LOC339290	0.272727	-0.0754948	236	649	0.363636	0.278206	0.453797	3.62195e-12	6.67163e-08
CEBPZ	0.523883	0.477766	236	649	0.363636	0.278206	0.453797	3.62195e-12	6.67163e-08
LAMC3	0.291217	0.0659121	236	649	0.363636	0.278206	0.453797	3.62195e-12	6.67163e-08
KCNK3	0.25886	-0.155211	236	649	0.363636	0.278206	0.453797	3.62195e-12	6.67163e-08
PRKAR2A	0.379045	0.286319	236	649	0.363636	0.278206	0.453797	3.62195e-12	6.67163e-08
TIMP1	0.718028	-0.129423	413	649	0.636364	0.544619	0.720367	3.62195e-12	6.67163e-08
GPX4	0.670262	-0.211065	413	649	0.636364	0.544619	0.720367	3.62195e-12	6.67163e-08
PCGF5	0.266564	0.168158	236	649	0.363636	0.278206	0.453797	3.62195e-12	6.67163e-08
RABGAP1L	0.380586	0.306751	236	649	0.363636	0.278206	0.453797	3.62195e-12	6.67163e-08
NME3	0.670262	-0.0462578	413	649	0.636364	0.544619	0.720367	3.62195e-12	6.67163e-08
TRPC1	0.322034	0.0047241	236	649	0.363636	0.278206	0.453797	3.62195e-12	6.67163e-08
DOCK1	0.317411	0.152835	236	649	0.363636	0.278206	0.453797	3.62195e-12	6.67163e-08
HSPA2	0.328197	0.280608	236	649	0.363636	0.278206	0.453797	3.62195e-12	6.67163e-08
CDO1	0.127889	-0.243259	236	649	0.363636	0.278206	0.453797	3.62195e-12	6.67163e-08
PANK1	0.402157	0.340355	236	649	0.363636	0.278206	0.453797	3.62195e-12	6.67163e-08
LEPROT	0.252696	-0.000422967	236	649	0.363636	0.278206	0.453797	3.62195e-12	6.67163e-08
SUCLA2	0.305085	0.170466	236	649	0.363636	0.278206	0.453797	3.62195e-12	6.67163e-08
HS3ST3B1	0.403698	0.286616	236	649	0.363636	0.278206	0.453797	3.62195e-12	6.67163e-08
KLF4	0.237288	-0.0991045	236	649	0.363636	0.278206	0.453797	3.62195e-12	6.67163e-08
ZNF354C	0.317411	0.200181	236	649	0.363636	0.278206	0.453797	3.62195e-12	6.67163e-08
RGS6	0.241911	0.00923128	236	649	0.363636	0.278206	0.453797	3.62195e-12	6.67163e-08
MFSD6L	0.346687	0.210201	236	649	0.363636	0.278206	0.453797	3.62195e-12	6.67163e-08
MYCBP2	0.363636	0.125725	236	649	0.363636	0.278206	0.453797	3.62195e-12	6.67163e-08
BST1	0.241911	-0.0974091	236	649	0.363636	0.278206	0.453797	3.62195e-12	6.67163e-08
OAT	0.33282	0.137973	236	649	0.363636	0.278206	0.453797	3.62195e-12	6.67163e-08
ZNF45	0.416025	0.347767	236	649	0.363636	0.278206	0.453797	3.62195e-12	6.67163e-08
PDZD11	0.845917	0.432424	413	649	0.636364	0.544619	0.720367	3.62195e-12	6.67163e-08
WDR17	0.223421	-0.0258557	236	649	0.363636	0.278206	0.453797	3.62195e-12	6.67163e-08
GTF2H2B	0.375963	0.336779	236	649	0.363636	0.278206	0.453797	3.62195e-12	6.67163e-08
OSR1	0.271186	-0.0407105	236	649	0.363636	0.278206	0.453797	3.62195e-12	6.67163e-08
TMEM183A	0.423729	0.336358	236	649	0.363636	0.278206	0.453797	3.62195e-12	6.67163e-08
MAK16	0.513097	0.370299	236	649	0.363636	0.278206	0.453797	3.62195e-12	6.67163e-08
CASZ1	0.355932	0.273456	236	649	0.363636	0.278206	0.453797	3.62195e-12	6.67163e-08
RUFY2	0.403698	0.262634	236	649	0.363636	0.278206	0.453797	3.62195e-12	6.67163e-08
RCSD1	0.312789	-0.0834106	236	649	0.363636	0.278206	0.453797	3.62195e-12	6.67163e-08
FAM198A	0.251156	0.0447737	236	649	0.363636	0.278206	0.453797	3.62195e-12	6.67163e-08
TSPAN7	0.171032	-0.211179	236	649	0.363636	0.278206	0.453797	3.62195e-12	6.67163e-08
MTERFD2	0.312789	0.0984581	236	649	0.363636	0.278206	0.453797	3.62195e-12	6.67163e-08
GSTM3	0.268105	0.245115	236	649	0.363636	0.278206	0.453797	3.62195e-12	6.67163e-08
RASA2	0.477658	0.32723	236	649	0.363636	0.278206	0.453797	3.62195e-12	6.67163e-08
FRMD4A	0.308166	0.0943501	236	649	0.363636	0.278206	0.453797	3.62195e-12	6.67163e-08
COL25A1	0.263482	-0.0659251	236	649	0.363636	0.278206	0.453797	3.62195e-12	6.67163e-08
FAM8A1	0.274268	0.0389844	236	649	0.363636	0.278206	0.453797	3.62195e-12	6.67163e-08
POLR3B	0.488444	0.387822	236	649	0.363636	0.278206	0.453797	3.62195e-12	6.67163e-08
DDX17	0.403698	0.21808	236	649	0.363636	0.278206	0.453797	3.62195e-12	6.67163e-08
C6orf52	0.4453	0.436959	236	649	0.363636	0.278206	0.453797	3.62195e-12	6.67163e-08
SMAD4	0.303544	0.142947	236	649	0.363636	0.278206	0.453797	3.62195e-12	6.67163e-08
TCEAL6	0.286595	0.0374809	236	649	0.363636	0.278206	0.453797	3.62195e-12	6.67163e-08
CLINT1	0.38829	0.376753	236	649	0.363636	0.278206	0.453797	3.62195e-12	6.67163e-08
TNFAIP8L3	0.283513	-0.0890778	236	649	0.363636	0.278206	0.453797	3.62195e-12	6.67163e-08
ORAI3	0.705701	-0.180186	413	649	0.636364	0.544619	0.720367	3.62195e-12	6.67163e-08
ADAM23	0.371341	0.367223	236	649	0.363636	0.278206	0.453797	3.62195e-12	6.67163e-08
CGNL1	0.20339	-0.136095	236	649	0.363636	0.278206	0.453797	3.62195e-12	6.67163e-08
SERINC1	0.212635	-0.14447	236	649	0.363636	0.278206	0.453797	3.62195e-12	6.67163e-08
RGPD3	0.391371	0.225262	236	649	0.363636	0.278206	0.453797	3.62195e-12	6.67163e-08
MCCC1	0.368259	0.22493	236	649	0.363636	0.278206	0.453797	3.62195e-12	6.67163e-08
RASGRP2	0.241911	-0.224142	236	649	0.363636	0.278206	0.453797	3.62195e-12	6.67163e-08
TAF3	0.428351	0.373675	236	649	0.363636	0.278206	0.453797	3.62195e-12	6.67163e-08
SLTM	0.457627	0.38386	236	649	0.363636	0.278206	0.453797	3.62195e-12	6.67163e-08
C10orf118	0.368259	0.277551	236	649	0.363636	0.278206	0.453797	3.62195e-12	6.67163e-08
SLC27A6	0.217323	-0.154765	230	635	0.362205	0.27599	0.45332	3.69272e-12	6.80199e-08
CALN1	0.295031	-0.0252024	234	644	0.363354	0.277629	0.453859	3.95843e-12	7.29143e-08
TDRD1	0.317337	0.0133446	235	646	0.363777	0.278148	0.454152	4.27935e-12	7.88257e-08
NBLA00301	0.170588	-0.114681	177	510	0.347059	0.25277	0.448317	4.61201e-12	8.49533e-08
PLEKHG7	0.380655	0.275994	233	641	0.363495	0.277568	0.454217	4.67749e-12	8.61594e-08
B3GALT1	0.326367	0.0624202	225	622	0.361736	0.274704	0.453794	5.20246e-12	9.58293e-08
CLCA4	0.341098	0.201765	216	601	0.359401	0.27112	0.452996	5.28075e-12	9.72713e-08
PAGE4	0.285388	0.0615284	147	438	0.335616	0.235587	0.444518	5.40116e-12	9.94893e-08
PCDH10	0.283721	0.00327448	235	645	0.364341	0.278606	0.454803	5.46217e-12	1.00613e-07
VWA3B	0.289026	0.0660688	236	647	0.36476	0.279121	0.455093	5.89821e-12	1.08645e-07
TULP2	0.24575	0.0194056	236	647	0.36476	0.279121	0.455093	5.89821e-12	1.08645e-07
OXGR1	0.322684	0.193518	227	626	0.36262	0.275785	0.454406	6.10034e-12	1.12368e-07
TSPAN19	0.255773	0.0605228	200	563	0.35524	0.26453	0.451838	6.1981e-12	1.14169e-07
FAM55D	0.309365	0.101929	215	598	0.359532	0.27103	0.453368	6.24958e-12	1.15117e-07
C11orf10	0.825886	0.249837	412	649	0.634823	0.543035	0.718939	6.36596e-12	1.17261e-07
USP12	0.309707	0.0436355	237	649	0.365177	0.279633	0.455381	6.36596e-12	1.17261e-07
FAM82A1	0.172573	-0.15077	237	649	0.365177	0.279633	0.455381	6.36596e-12	1.17261e-07
C12orf26	0.309707	0.169178	237	649	0.365177	0.279633	0.455381	6.36596e-12	1.17261e-07
MLL	0.411402	0.170723	237	649	0.365177	0.279633	0.455381	6.36596e-12	1.17261e-07
CEP135	0.542373	0.481027	237	649	0.365177	0.279633	0.455381	6.36596e-12	1.17261e-07
DENND2C	0.325116	0.191359	237	649	0.365177	0.279633	0.455381	6.36596e-12	1.17261e-07
FABP4	0.198767	-0.155107	237	649	0.365177	0.279633	0.455381	6.36596e-12	1.17261e-07
MMRN1	0.200308	-0.16516	237	649	0.365177	0.279633	0.455381	6.36596e-12	1.17261e-07
F3	0.271186	0.0339136	237	649	0.365177	0.279633	0.455381	6.36596e-12	1.17261e-07
C8orf40	0.315871	0.178675	237	649	0.365177	0.279633	0.455381	6.36596e-12	1.17261e-07
ABI3BP	0.211094	-0.204548	237	649	0.365177	0.279633	0.455381	6.36596e-12	1.17261e-07
LANCL1	0.383667	0.307787	237	649	0.365177	0.279633	0.455381	6.36596e-12	1.17261e-07
PRSS35	0.266564	0.00159996	237	649	0.365177	0.279633	0.455381	6.36596e-12	1.17261e-07
TSPYL5	0.306626	0.0425071	237	649	0.365177	0.279633	0.455381	6.36596e-12	1.17261e-07
FLNC	0.263482	0.000816238	237	649	0.365177	0.279633	0.455381	6.36596e-12	1.17261e-07
FAM13C	0.257319	-0.158872	237	649	0.365177	0.279633	0.455381	6.36596e-12	1.17261e-07
PTCH1	0.286595	0.00190156	237	649	0.365177	0.279633	0.455381	6.36596e-12	1.17261e-07
LIMK1	0.875193	0.304423	412	649	0.634823	0.543035	0.718939	6.36596e-12	1.17261e-07
ARID1B	0.40678	0.316477	237	649	0.365177	0.279633	0.455381	6.36596e-12	1.17261e-07
TTLL7	0.354391	0.0925343	237	649	0.365177	0.279633	0.455381	6.36596e-12	1.17261e-07
RAB12	0.357473	0.1432	237	649	0.365177	0.279633	0.455381	6.36596e-12	1.17261e-07
PKIA	0.297381	0.0373211	237	649	0.365177	0.279633	0.455381	6.36596e-12	1.17261e-07
EIF3IP1	0.828968	0.309506	412	649	0.634823	0.543035	0.718939	6.36596e-12	1.17261e-07
WLS	0.249615	-0.0205508	237	649	0.365177	0.279633	0.455381	6.36596e-12	1.17261e-07
ITSN1	0.346687	9.02631e-05	237	649	0.365177	0.279633	0.455381	6.36596e-12	1.17261e-07
ADHFE1	0.14792	-0.287539	237	649	0.365177	0.279633	0.455381	6.36596e-12	1.17261e-07
SMAD9	0.257319	-0.137861	237	649	0.365177	0.279633	0.455381	6.36596e-12	1.17261e-07
RAD54L2	0.397535	0.212728	237	649	0.365177	0.279633	0.455381	6.36596e-12	1.17261e-07
RNF11	0.257319	0.046423	237	649	0.365177	0.279633	0.455381	6.36596e-12	1.17261e-07
CCDC18	0.662558	0.607287	237	649	0.365177	0.279633	0.455381	6.36596e-12	1.17261e-07
ISCA1	0.298921	0.183731	237	649	0.365177	0.279633	0.455381	6.36596e-12	1.17261e-07
KIF20B	0.74114	0.792495	237	649	0.365177	0.279633	0.455381	6.36596e-12	1.17261e-07
MATR3	0.476117	0.424309	237	649	0.365177	0.279633	0.455381	6.36596e-12	1.17261e-07
PLEKHM3	0.289676	0.00955878	237	649	0.365177	0.279633	0.455381	6.36596e-12	1.17261e-07
DMD	0.238829	-0.287679	237	649	0.365177	0.279633	0.455381	6.36596e-12	1.17261e-07
LOC400027	0.303544	0.155351	237	649	0.365177	0.279633	0.455381	6.36596e-12	1.17261e-07
UBXN2A	0.510015	0.488895	237	649	0.365177	0.279633	0.455381	6.36596e-12	1.17261e-07
MAP3K8	0.274268	-0.0648376	237	649	0.365177	0.279633	0.455381	6.36596e-12	1.17261e-07
C6orf72	0.248074	0.161509	237	649	0.365177	0.279633	0.455381	6.36596e-12	1.17261e-07
CALCOCO2	0.315871	0.10086	237	649	0.365177	0.279633	0.455381	6.36596e-12	1.17261e-07
GSTM2	0.226502	0.0390358	237	649	0.365177	0.279633	0.455381	6.36596e-12	1.17261e-07
FOS	0.178737	-0.215303	237	649	0.365177	0.279633	0.455381	6.36596e-12	1.17261e-07
ESRRG	0.31433	0.117784	237	649	0.365177	0.279633	0.455381	6.36596e-12	1.17261e-07
OLFML1	0.237288	-0.0588169	237	649	0.365177	0.279633	0.455381	6.36596e-12	1.17261e-07
PTGER2	0.280431	-0.0524274	237	649	0.365177	0.279633	0.455381	6.36596e-12	1.17261e-07
KSR2	0.371341	0.307593	237	649	0.365177	0.279633	0.455381	6.36596e-12	1.17261e-07
BCHE	0.211094	-0.136374	237	649	0.365177	0.279633	0.455381	6.36596e-12	1.17261e-07
CHURC1	0.251156	-0.0315782	237	649	0.365177	0.279633	0.455381	6.36596e-12	1.17261e-07
NCS1	0.46225	0.413962	237	649	0.365177	0.279633	0.455381	6.36596e-12	1.17261e-07
PTGIS	0.174114	-0.143067	237	649	0.365177	0.279633	0.455381	6.36596e-12	1.17261e-07
C6orf1	0.728814	-0.0341282	412	649	0.634823	0.543035	0.718939	6.36596e-12	1.17261e-07
TUBE1	0.309707	0.0119724	237	649	0.365177	0.279633	0.455381	6.36596e-12	1.17261e-07
DHFR	0.620955	0.595513	237	649	0.365177	0.279633	0.455381	6.36596e-12	1.17261e-07
SYDE2	0.288136	0.0653665	237	649	0.365177	0.279633	0.455381	6.36596e-12	1.17261e-07
SH3D19	0.251156	-0.177278	237	649	0.365177	0.279633	0.455381	6.36596e-12	1.17261e-07
ZNF501	0.348228	0.0371353	237	649	0.365177	0.279633	0.455381	6.36596e-12	1.17261e-07
HAAO	0.275809	-0.191644	237	649	0.365177	0.279633	0.455381	6.36596e-12	1.17261e-07
ALDOA	0.79661	0.281836	412	649	0.634823	0.543035	0.718939	6.36596e-12	1.17261e-07
AKAP5	0.405239	0.27811	237	649	0.365177	0.279633	0.455381	6.36596e-12	1.17261e-07
ZFP106	0.285054	-0.0669465	237	649	0.365177	0.279633	0.455381	6.36596e-12	1.17261e-07
SPOCK3	0.278816	0.049024	234	642	0.364486	0.278549	0.455165	6.45201e-12	1.18846e-07
CWH43	0.282609	0.226869	235	644	0.364907	0.279066	0.455456	6.96591e-12	1.28312e-07
HBG2	0.253968	-0.191324	202	567	0.356261	0.265768	0.452548	7.38329e-12	1.36e-07
POU3F4	0.304825	0.255396	155	456	0.339912	0.241282	0.44679	7.46939e-12	1.37586e-07
GRAMD2	0.297214	0.12228	236	646	0.365325	0.279581	0.455744	7.51706e-12	1.38464e-07
MT1IP	0.245033	-0.00879192	218	604	0.360927	0.272734	0.454334	7.99151e-12	1.47204e-07
ART3	0.328704	0.144122	237	648	0.365741	0.280092	0.456031	8.10791e-12	1.49348e-07
VIP	0.216049	-0.217344	237	648	0.365741	0.280092	0.456031	8.10791e-12	1.49348e-07
COL28A1	0.29784	0.0661895	237	648	0.365741	0.280092	0.456031	8.10791e-12	1.49348e-07
LOC283392	0.194444	-0.243891	237	648	0.365741	0.280092	0.456031	8.10791e-12	1.49348e-07
BARD1	0.631173	0.604526	237	648	0.365741	0.280092	0.456031	8.10791e-12	1.49348e-07
ARSF	0.288676	0.0317962	228	627	0.363636	0.27679	0.455378	8.43511e-12	1.55375e-07
OR7E91P	0.433931	0.422489	222	613	0.362153	0.274482	0.454902	8.60015e-12	1.58415e-07
HSPB3	0.244165	0.0489561	198	557	0.355476	0.264284	0.452606	8.70496e-12	1.60345e-07
NDST3	0.335925	0.184647	235	643	0.365474	0.279528	0.45611	8.87593e-12	1.63495e-07
KHDRBS2	0.240566	0.0205321	232	636	0.36478	0.278435	0.455898	9.00122e-12	1.65803e-07
SIAH3	0.299187	0.215605	223	615	0.362602	0.275032	0.455211	9.31065e-12	1.71502e-07
BEND4	0.36124	0.0452571	236	645	0.365891	0.280042	0.456397	9.57196e-12	1.76315e-07
KCNS1	0.333333	0.149096	236	645	0.365891	0.280042	0.456397	9.57196e-12	1.76315e-07
C4orf39	0.28062	0.0407119	236	645	0.365891	0.280042	0.456397	9.57196e-12	1.76315e-07
CPEB1	0.228748	-0.0542839	237	647	0.366306	0.280552	0.456682	1.03176e-11	1.90051e-07
HEMGN	0.293718	0.0105775	212	589	0.359932	0.270758	0.454501	1.03573e-11	1.90782e-07
PLCZ1	0.306273	0.0865519	192	542	0.354244	0.261975	0.452682	1.11125e-11	2.04693e-07
HECTD2	0.374422	0.205874	238	649	0.366718	0.281061	0.456965	1.11161e-11	2.04758e-07
ELP4	0.442219	0.410905	238	649	0.366718	0.281061	0.456965	1.11161e-11	2.04758e-07
MT1L	0.246533	-0.161202	238	649	0.366718	0.281061	0.456965	1.11161e-11	2.04758e-07
MAPKBP1	0.399076	0.221674	238	649	0.366718	0.281061	0.456965	1.11161e-11	2.04758e-07
IRAK1BP1	0.345146	0.255643	238	649	0.366718	0.281061	0.456965	1.11161e-11	2.04758e-07
MSRB3	0.212635	-0.154089	238	649	0.366718	0.281061	0.456965	1.11161e-11	2.04758e-07
VSIG2	0.198767	-0.204452	238	649	0.366718	0.281061	0.456965	1.11161e-11	2.04758e-07
MDC1	0.533128	0.527458	238	649	0.366718	0.281061	0.456965	1.11161e-11	2.04758e-07
KIAA2026	0.386749	0.205057	238	649	0.366718	0.281061	0.456965	1.11161e-11	2.04758e-07
KLHDC5	0.454545	0.324692	238	649	0.366718	0.281061	0.456965	1.11161e-11	2.04758e-07
STX17	0.375963	0.242026	238	649	0.366718	0.281061	0.456965	1.11161e-11	2.04758e-07
ZFP3	0.257319	0.0509711	238	649	0.366718	0.281061	0.456965	1.11161e-11	2.04758e-07
TRPT1	0.702619	0.170298	411	649	0.633282	0.541452	0.717511	1.11161e-11	2.04758e-07
TNS1	0.174114	-0.321041	238	649	0.366718	0.281061	0.456965	1.11161e-11	2.04758e-07
PPP1R15B	0.417565	0.280903	238	649	0.366718	0.281061	0.456965	1.11161e-11	2.04758e-07
LOXL4	0.311248	0.0579861	238	649	0.366718	0.281061	0.456965	1.11161e-11	2.04758e-07
VGLL3	0.238829	0.0479142	238	649	0.366718	0.281061	0.456965	1.11161e-11	2.04758e-07
PPP4C	0.873652	0.421224	411	649	0.633282	0.541452	0.717511	1.11161e-11	2.04758e-07
SREBF2	0.431433	0.333773	238	649	0.366718	0.281061	0.456965	1.11161e-11	2.04758e-07
TMEM170A	0.42527	0.385725	238	649	0.366718	0.281061	0.456965	1.11161e-11	2.04758e-07
MYH3	0.29584	0.0173643	238	649	0.366718	0.281061	0.456965	1.11161e-11	2.04758e-07
GATA6	0.27735	-0.197112	238	649	0.366718	0.281061	0.456965	1.11161e-11	2.04758e-07
CRY1	0.375963	0.294345	238	649	0.366718	0.281061	0.456965	1.11161e-11	2.04758e-07
TBC1D4	0.335901	0.137016	238	649	0.366718	0.281061	0.456965	1.11161e-11	2.04758e-07
SIKE1	0.539291	0.521173	238	649	0.366718	0.281061	0.456965	1.11161e-11	2.04758e-07
NEK4	0.497689	0.433597	238	649	0.366718	0.281061	0.456965	1.11161e-11	2.04758e-07
ALS2CR8	0.312789	0.144612	238	649	0.366718	0.281061	0.456965	1.11161e-11	2.04758e-07
KRT222	0.200308	-0.105546	238	649	0.366718	0.281061	0.456965	1.11161e-11	2.04758e-07
ATP6AP1	0.72265	0.184612	411	649	0.633282	0.541452	0.717511	1.11161e-11	2.04758e-07
TBC1D5	0.35131	0.182373	238	649	0.366718	0.281061	0.456965	1.11161e-11	2.04758e-07
GIMAP8	0.246533	-0.288878	238	649	0.366718	0.281061	0.456965	1.11161e-11	2.04758e-07
DLG1	0.460709	0.466565	238	649	0.366718	0.281061	0.456965	1.11161e-11	2.04758e-07
KIF17	0.238829	-0.143058	238	649	0.366718	0.281061	0.456965	1.11161e-11	2.04758e-07
DNAJC11	0.485362	0.460326	238	649	0.366718	0.281061	0.456965	1.11161e-11	2.04758e-07
PPAP2B	0.211094	-0.280911	238	649	0.366718	0.281061	0.456965	1.11161e-11	2.04758e-07
RBM6	0.380586	0.174488	238	649	0.366718	0.281061	0.456965	1.11161e-11	2.04758e-07
SH3BP5	0.223421	-0.0935541	238	649	0.366718	0.281061	0.456965	1.11161e-11	2.04758e-07
HTR2A	0.29584	-0.0179698	238	649	0.366718	0.281061	0.456965	1.11161e-11	2.04758e-07
FRMD6	0.414484	0.247999	238	649	0.366718	0.281061	0.456965	1.11161e-11	2.04758e-07
TSTA3	0.825886	0.290866	411	649	0.633282	0.541452	0.717511	1.11161e-11	2.04758e-07
C17orf108	0.161787	-0.140847	238	649	0.366718	0.281061	0.456965	1.11161e-11	2.04758e-07
PTPN4	0.397535	0.345098	238	649	0.366718	0.281061	0.456965	1.11161e-11	2.04758e-07
KCTD12	0.25886	-0.198769	238	649	0.366718	0.281061	0.456965	1.11161e-11	2.04758e-07
PIAS1	0.372881	0.27051	238	649	0.366718	0.281061	0.456965	1.11161e-11	2.04758e-07
MPRIP	0.288136	-0.109548	238	649	0.366718	0.281061	0.456965	1.11161e-11	2.04758e-07
ZNF662	0.241911	-0.0687634	238	649	0.366718	0.281061	0.456965	1.11161e-11	2.04758e-07
DCAF17	0.542373	0.500426	238	649	0.366718	0.281061	0.456965	1.11161e-11	2.04758e-07
FAM162B	0.226502	-0.190151	238	649	0.366718	0.281061	0.456965	1.11161e-11	2.04758e-07
PRKCSH	0.825886	0.256273	411	649	0.633282	0.541452	0.717511	1.11161e-11	2.04758e-07
TSGA10	0.338983	0.183851	238	649	0.366718	0.281061	0.456965	1.11161e-11	2.04758e-07
BCL10	0.449923	0.368239	238	649	0.366718	0.281061	0.456965	1.11161e-11	2.04758e-07
MAPK1IP1L	0.397535	0.299669	238	649	0.366718	0.281061	0.456965	1.11161e-11	2.04758e-07
MARCH7	0.454545	0.419992	238	649	0.366718	0.281061	0.456965	1.11161e-11	2.04758e-07
ACVR2A	0.318952	0.141698	238	649	0.366718	0.281061	0.456965	1.11161e-11	2.04758e-07
ZNF527	0.379045	0.248855	238	649	0.366718	0.281061	0.456965	1.11161e-11	2.04758e-07
C5	0.268105	-0.0441437	238	649	0.366718	0.281061	0.456965	1.11161e-11	2.04758e-07
ARC	0.198767	-0.0249248	238	649	0.366718	0.281061	0.456965	1.11161e-11	2.04758e-07
AP2S1	0.830508	0.386656	411	649	0.633282	0.541452	0.717511	1.11161e-11	2.04758e-07
SH3GLB1	0.325116	0.0867411	238	649	0.366718	0.281061	0.456965	1.11161e-11	2.04758e-07
RALBP1	0.436055	0.395181	238	649	0.366718	0.281061	0.456965	1.11161e-11	2.04758e-07
SSBP3	0.375963	0.232594	238	649	0.366718	0.281061	0.456965	1.11161e-11	2.04758e-07
FOSB	0.178737	-0.241879	238	649	0.366718	0.281061	0.456965	1.11161e-11	2.04758e-07
PTPLAD2	0.334361	0.0892754	238	649	0.366718	0.281061	0.456965	1.11161e-11	2.04758e-07
ST7L	0.3698	0.202398	238	649	0.366718	0.281061	0.456965	1.11161e-11	2.04758e-07
PTPN13	0.298921	0.0687143	238	649	0.366718	0.281061	0.456965	1.11161e-11	2.04758e-07
FAR1	0.456086	0.359885	238	649	0.366718	0.281061	0.456965	1.11161e-11	2.04758e-07
PRKCB	0.338983	0.00832689	238	649	0.366718	0.281061	0.456965	1.11161e-11	2.04758e-07
ELANE	0.211838	-0.184767	235	642	0.366044	0.279991	0.456766	1.12999e-11	2.08143e-07
RORB	0.263975	0.0946627	236	644	0.36646	0.280504	0.457052	1.2178e-11	2.24319e-07
NTS	0.28483	0.142143	237	646	0.366873	0.281014	0.457335	1.31182e-11	2.41637e-07
SCN5A	0.393519	0.160292	238	648	0.367284	0.281522	0.457617	1.41243e-11	2.60169e-07
CHP2	0.317742	0.313124	226	620	0.364516	0.277136	0.456804	1.50303e-11	2.76859e-07
TBX22	0.313175	0.304967	159	463	0.343413	0.245119	0.449608	1.51012e-11	2.78164e-07
ITGB6	0.377916	0.275302	236	643	0.36703	0.280968	0.457709	1.54801e-11	2.85143e-07
EPHA7	0.321484	0.185422	238	647	0.367852	0.281985	0.45827	1.79309e-11	3.30287e-07
CCK	0.288525	0.109085	222	610	0.363934	0.27592	0.456965	1.79781e-11	3.31157e-07
SERPINI2	0.245487	0.00792731	198	554	0.357401	0.265811	0.454858	1.87747e-11	3.4583e-07
MYT1L	0.33441	0.109618	226	619	0.365105	0.277613	0.457485	1.91653e-11	3.53025e-07
CAMK2G	0.312789	0.200733	239	649	0.368259	0.282489	0.458548	1.92847e-11	3.55224e-07
RPF1	0.502311	0.472127	239	649	0.368259	0.282489	0.458548	1.92847e-11	3.55224e-07
CAMK4	0.423729	0.247351	239	649	0.368259	0.282489	0.458548	1.92847e-11	3.55224e-07
STARD4	0.466872	0.298983	239	649	0.368259	0.282489	0.458548	1.92847e-11	3.55224e-07
RADIL	0.266564	0.0219437	239	649	0.368259	0.282489	0.458548	1.92847e-11	3.55224e-07
CAPN5	0.325116	0.134668	239	649	0.368259	0.282489	0.458548	1.92847e-11	3.55224e-07
L3MBTL4	0.294299	0.0411214	239	649	0.368259	0.282489	0.458548	1.92847e-11	3.55224e-07
C16orf86	0.164869	-0.146485	239	649	0.368259	0.282489	0.458548	1.92847e-11	3.55224e-07
C20orf132	0.187982	-0.150898	239	649	0.368259	0.282489	0.458548	1.92847e-11	3.55224e-07
ZNF385D	0.298921	0.0688496	239	649	0.368259	0.282489	0.458548	1.92847e-11	3.55224e-07
SRR	0.286595	0.137303	239	649	0.368259	0.282489	0.458548	1.92847e-11	3.55224e-07
RLF	0.493066	0.377592	239	649	0.368259	0.282489	0.458548	1.92847e-11	3.55224e-07
AHNAK	0.300462	-0.0857913	239	649	0.368259	0.282489	0.458548	1.92847e-11	3.55224e-07
CCDC158	0.238829	-0.007627	239	649	0.368259	0.282489	0.458548	1.92847e-11	3.55224e-07
ARGLU1	0.399076	0.160046	239	649	0.368259	0.282489	0.458548	1.92847e-11	3.55224e-07
ERBB4	0.197227	0.0208205	239	649	0.368259	0.282489	0.458548	1.92847e-11	3.55224e-07
OXER1	0.298921	-0.0607358	239	649	0.368259	0.282489	0.458548	1.92847e-11	3.55224e-07
SGK1	0.272727	0.127725	239	649	0.368259	0.282489	0.458548	1.92847e-11	3.55224e-07
PAR-SN	0.208012	-0.0548834	239	649	0.368259	0.282489	0.458548	1.92847e-11	3.55224e-07
DSTN	0.27735	0.0103367	239	649	0.368259	0.282489	0.458548	1.92847e-11	3.55224e-07
DPP7	0.642527	-0.191198	410	649	0.631741	0.53987	0.716082	1.92847e-11	3.55224e-07
PCDHGA6	0.289676	-0.0243057	239	649	0.368259	0.282489	0.458548	1.92847e-11	3.55224e-07
TEK	0.177196	-0.240656	239	649	0.368259	0.282489	0.458548	1.92847e-11	3.55224e-07
LONRF3	0.260401	-0.0531563	239	649	0.368259	0.282489	0.458548	1.92847e-11	3.55224e-07
DBT	0.368259	0.305059	239	649	0.368259	0.282489	0.458548	1.92847e-11	3.55224e-07
LOC441666	0.363636	0.207662	239	649	0.368259	0.282489	0.458548	1.92847e-11	3.55224e-07
SEMA4A	0.432974	0.337112	239	649	0.368259	0.282489	0.458548	1.92847e-11	3.55224e-07
ACSBG1	0.228043	-0.175301	239	649	0.368259	0.282489	0.458548	1.92847e-11	3.55224e-07
ATP6V1F	0.761171	0.132164	410	649	0.631741	0.53987	0.716082	1.92847e-11	3.55224e-07
ZNF571	0.362096	0.209963	239	649	0.368259	0.282489	0.458548	1.92847e-11	3.55224e-07
CRYZL1	0.260401	0.117741	239	649	0.368259	0.282489	0.458548	1.92847e-11	3.55224e-07
COQ10A	0.288136	0.0465003	239	649	0.368259	0.282489	0.458548	1.92847e-11	3.55224e-07
INO80	0.40832	0.198624	239	649	0.368259	0.282489	0.458548	1.92847e-11	3.55224e-07
FAM108B1	0.417565	0.347624	239	649	0.368259	0.282489	0.458548	1.92847e-11	3.55224e-07
LYRM7	0.325116	0.200159	239	649	0.368259	0.282489	0.458548	1.92847e-11	3.55224e-07
HSDL2	0.249615	-0.102742	239	649	0.368259	0.282489	0.458548	1.92847e-11	3.55224e-07
GRIP2	0.306626	0.114159	239	649	0.368259	0.282489	0.458548	1.92847e-11	3.55224e-07
MORF4L1	0.335901	0.186028	239	649	0.368259	0.282489	0.458548	1.92847e-11	3.55224e-07
MPDZ	0.232666	-0.0837043	239	649	0.368259	0.282489	0.458548	1.92847e-11	3.55224e-07
HBS1L	0.51926	0.48125	239	649	0.368259	0.282489	0.458548	1.92847e-11	3.55224e-07
MPZ	0.29584	0.0257545	239	649	0.368259	0.282489	0.458548	1.92847e-11	3.55224e-07
GCFC1	0.511556	0.391686	239	649	0.368259	0.282489	0.458548	1.92847e-11	3.55224e-07
MAPK8	0.486903	0.399039	239	649	0.368259	0.282489	0.458548	1.92847e-11	3.55224e-07
ANK3	0.305085	0.155211	239	649	0.368259	0.282489	0.458548	1.92847e-11	3.55224e-07
FRY	0.218798	-0.15579	239	649	0.368259	0.282489	0.458548	1.92847e-11	3.55224e-07
HMGB2	0.681048	0.727547	239	649	0.368259	0.282489	0.458548	1.92847e-11	3.55224e-07
THSD4	0.29584	0.0817203	239	649	0.368259	0.282489	0.458548	1.92847e-11	3.55224e-07
NPAT	0.485362	0.390115	239	649	0.368259	0.282489	0.458548	1.92847e-11	3.55224e-07
APC	0.365177	0.243641	239	649	0.368259	0.282489	0.458548	1.92847e-11	3.55224e-07
TFDP2	0.363636	0.277789	239	649	0.368259	0.282489	0.458548	1.92847e-11	3.55224e-07
FAM35B	0.374422	0.224018	239	649	0.368259	0.282489	0.458548	1.92847e-11	3.55224e-07
FAM20B	0.453005	0.388715	239	649	0.368259	0.282489	0.458548	1.92847e-11	3.55224e-07
SPAG4	0.798151	0.0605861	410	649	0.631741	0.53987	0.716082	1.92847e-11	3.55224e-07
HR	0.380586	0.353393	239	649	0.368259	0.282489	0.458548	1.92847e-11	3.55224e-07
NTRK3	0.194145	-0.26626	239	649	0.368259	0.282489	0.458548	1.92847e-11	3.55224e-07
ZNF561	0.423729	0.285847	239	649	0.368259	0.282489	0.458548	1.92847e-11	3.55224e-07
PPIL4	0.403698	0.33706	239	649	0.368259	0.282489	0.458548	1.92847e-11	3.55224e-07
PACRG	0.186441	-0.182388	239	649	0.368259	0.282489	0.458548	1.92847e-11	3.55224e-07
ERCC6	0.525424	0.365421	239	649	0.368259	0.282489	0.458548	1.92847e-11	3.55224e-07
ZBTB49	0.377504	0.141615	239	649	0.368259	0.282489	0.458548	1.92847e-11	3.55224e-07
RAB33B	0.340524	-0.000256595	239	649	0.368259	0.282489	0.458548	1.92847e-11	3.55224e-07
CDC34	0.79661	0.0475848	410	649	0.631741	0.53987	0.716082	1.92847e-11	3.55224e-07
QKI	0.280431	-0.00948387	239	649	0.368259	0.282489	0.458548	1.92847e-11	3.55224e-07
PRMT6	0.469954	0.435129	239	649	0.368259	0.282489	0.458548	1.92847e-11	3.55224e-07
SNRPB	0.902928	0.57475	410	649	0.631741	0.53987	0.716082	1.92847e-11	3.55224e-07
CILP	0.337442	0.108613	239	649	0.368259	0.282489	0.458548	1.92847e-11	3.55224e-07
HSPC072	0.348039	0.318613	223	612	0.364379	0.276467	0.457269	1.94228e-11	3.57767e-07
ZSCAN23	0.330218	0.139991	236	642	0.367601	0.281434	0.458367	1.96603e-11	3.62143e-07
FOXI1	0.341794	0.209232	214	591	0.362098	0.272894	0.456571	2.0041e-11	3.69155e-07
TFAP2B	0.351792	0.252252	224	614	0.364821	0.277012	0.457571	2.09727e-11	3.86316e-07
HRASLS5	0.218266	-0.234279	238	646	0.368421	0.282449	0.458925	2.27436e-11	4.18937e-07
FOLR3	0.2496	0.044915	229	625	0.3664	0.279212	0.458368	2.40323e-11	4.42675e-07
IL5RA	0.246914	-0.00089771	239	648	0.368827	0.282953	0.459202	2.44452e-11	4.5028e-07
ZNF727	0.256173	0.00242215	239	648	0.368827	0.282953	0.459202	2.44452e-11	4.5028e-07
CIDEC	0.283951	-0.0895294	239	648	0.368827	0.282953	0.459202	2.44452e-11	4.5028e-07
LOC286002	0.314195	0.0688983	230	627	0.366826	0.279739	0.458658	2.58896e-11	4.76887e-07
LOC154822	0.319182	-0.0265462	234	636	0.367925	0.281346	0.459129	2.73606e-11	5.03983e-07
CETN4P	0.243411	0.0819176	238	645	0.368992	0.282915	0.459582	2.88228e-11	5.30916e-07
MMP27	0.208426	-0.0840326	155	451	0.343681	0.244146	0.451307	3.01261e-11	5.54924e-07
PI15	0.448223	0.147845	239	647	0.369397	0.283418	0.459857	3.09594e-11	5.70273e-07
GAL3ST3	0.325976	0.213404	214	589	0.363328	0.273882	0.457998	3.28067e-11	6.04299e-07
KISS1R	0.813099	0.0834436	396	626	0.632588	0.539026	0.718307	3.28938e-11	6.05903e-07
CEP192	0.531587	0.428204	240	649	0.3698	0.283918	0.46013	3.32394e-11	6.12271e-07
SH3BGR	0.246533	0.0812541	240	649	0.3698	0.283918	0.46013	3.32394e-11	6.12271e-07
HPN	0.580894	-0.223775	409	649	0.6302	0.53829	0.714651	3.32394e-11	6.12271e-07
SPTB	0.340524	0.209636	240	649	0.3698	0.283918	0.46013	3.32394e-11	6.12271e-07
FAM189A2	0.192604	-0.253155	240	649	0.3698	0.283918	0.46013	3.32394e-11	6.12271e-07
OMD	0.243451	0.052494	240	649	0.3698	0.283918	0.46013	3.32394e-11	6.12271e-07
STAB2	0.271186	-0.213539	240	649	0.3698	0.283918	0.46013	3.32394e-11	6.12271e-07
RYR3	0.308166	-0.057712	240	649	0.3698	0.283918	0.46013	3.32394e-11	6.12271e-07
ERC1	0.431433	0.292107	240	649	0.3698	0.283918	0.46013	3.32394e-11	6.12271e-07
C3orf58	0.397535	0.166277	240	649	0.3698	0.283918	0.46013	3.32394e-11	6.12271e-07
C15orf29	0.453005	0.310958	240	649	0.3698	0.283918	0.46013	3.32394e-11	6.12271e-07
LZIC	0.50077	0.472713	240	649	0.3698	0.283918	0.46013	3.32394e-11	6.12271e-07
CERK	0.348228	0.284547	240	649	0.3698	0.283918	0.46013	3.32394e-11	6.12271e-07
EXOSC5	0.864407	0.322287	409	649	0.6302	0.53829	0.714651	3.32394e-11	6.12271e-07
PRX	0.212635	-0.219253	240	649	0.3698	0.283918	0.46013	3.32394e-11	6.12271e-07
FAM63B	0.349769	0.201046	240	649	0.3698	0.283918	0.46013	3.32394e-11	6.12271e-07
ANP32E	0.59322	0.595786	240	649	0.3698	0.283918	0.46013	3.32394e-11	6.12271e-07
BMP6	0.25886	-0.088908	240	649	0.3698	0.283918	0.46013	3.32394e-11	6.12271e-07
SLC36A4	0.479199	0.303636	240	649	0.3698	0.283918	0.46013	3.32394e-11	6.12271e-07
CCDC50	0.345146	-0.0157508	240	649	0.3698	0.283918	0.46013	3.32394e-11	6.12271e-07
C14orf45	0.271186	0.110776	240	649	0.3698	0.283918	0.46013	3.32394e-11	6.12271e-07
MPP2	0.360555	0.351233	240	649	0.3698	0.283918	0.46013	3.32394e-11	6.12271e-07
MPV17	0.804314	0.0724291	409	649	0.6302	0.53829	0.714651	3.32394e-11	6.12271e-07
SS18	0.46225	0.382578	240	649	0.3698	0.283918	0.46013	3.32394e-11	6.12271e-07
SLC44A2	0.379045	0.193118	240	649	0.3698	0.283918	0.46013	3.32394e-11	6.12271e-07
GPIHBP1	0.183359	-0.366114	240	649	0.3698	0.283918	0.46013	3.32394e-11	6.12271e-07
MRO	0.300462	0.261635	240	649	0.3698	0.283918	0.46013	3.32394e-11	6.12271e-07
GIN1	0.329738	0.191201	240	649	0.3698	0.283918	0.46013	3.32394e-11	6.12271e-07
ZDHHC17	0.385208	0.0970888	240	649	0.3698	0.283918	0.46013	3.32394e-11	6.12271e-07
GHRLOS	0.400616	0.355407	240	649	0.3698	0.283918	0.46013	3.32394e-11	6.12271e-07
FYTTD1	0.511556	0.437158	240	649	0.3698	0.283918	0.46013	3.32394e-11	6.12271e-07
NAP1L3	0.25886	0.0182785	240	649	0.3698	0.283918	0.46013	3.32394e-11	6.12271e-07
RNF168	0.53775	0.483896	240	649	0.3698	0.283918	0.46013	3.32394e-11	6.12271e-07
NBPF14	0.42681	0.224501	240	649	0.3698	0.283918	0.46013	3.32394e-11	6.12271e-07
FIBP	0.867488	0.444397	409	649	0.6302	0.53829	0.714651	3.32394e-11	6.12271e-07
ADH6	0.278891	0.101059	240	649	0.3698	0.283918	0.46013	3.32394e-11	6.12271e-07
OR2A9P	0.263482	0.0871597	240	649	0.3698	0.283918	0.46013	3.32394e-11	6.12271e-07
NFYB	0.359014	0.291579	240	649	0.3698	0.283918	0.46013	3.32394e-11	6.12271e-07
FGD4	0.283513	-0.0485153	240	649	0.3698	0.283918	0.46013	3.32394e-11	6.12271e-07
NISCH	0.294299	0.0430517	240	649	0.3698	0.283918	0.46013	3.32394e-11	6.12271e-07
GABRB3	0.309707	0.0940798	240	649	0.3698	0.283918	0.46013	3.32394e-11	6.12271e-07
ARHGEF3	0.315871	0.123404	240	649	0.3698	0.283918	0.46013	3.32394e-11	6.12271e-07
TMTC1	0.272727	-0.070112	240	649	0.3698	0.283918	0.46013	3.32394e-11	6.12271e-07
HUNK	0.329738	0.171987	240	649	0.3698	0.283918	0.46013	3.32394e-11	6.12271e-07
SETBP1	0.257319	0.0799807	240	649	0.3698	0.283918	0.46013	3.32394e-11	6.12271e-07
KATNA1	0.412943	0.341359	240	649	0.3698	0.283918	0.46013	3.32394e-11	6.12271e-07
PRDX4	0.808937	0.120224	409	649	0.6302	0.53829	0.714651	3.32394e-11	6.12271e-07
KCTD2	0.315871	0.181255	240	649	0.3698	0.283918	0.46013	3.32394e-11	6.12271e-07
ASPHD1	0.768875	-0.0119528	409	649	0.6302	0.53829	0.714651	3.32394e-11	6.12271e-07
COPE	0.808937	0.290363	409	649	0.6302	0.53829	0.714651	3.32394e-11	6.12271e-07
PLIN4	0.214176	-0.253771	240	649	0.3698	0.283918	0.46013	3.32394e-11	6.12271e-07
CTDSPL	0.298921	-0.00879724	240	649	0.3698	0.283918	0.46013	3.32394e-11	6.12271e-07
PEAR1	0.261941	-0.201947	240	649	0.3698	0.283918	0.46013	3.32394e-11	6.12271e-07
PCDHGB7	0.246533	-0.201044	240	649	0.3698	0.283918	0.46013	3.32394e-11	6.12271e-07
ATG5	0.428351	0.38608	240	649	0.3698	0.283918	0.46013	3.32394e-11	6.12271e-07
TMF1	0.405239	0.270517	240	649	0.3698	0.283918	0.46013	3.32394e-11	6.12271e-07
SMG1	0.502311	0.411374	240	649	0.3698	0.283918	0.46013	3.32394e-11	6.12271e-07
CHTF8	0.440678	0.322881	240	649	0.3698	0.283918	0.46013	3.32394e-11	6.12271e-07
ZNF586	0.391371	0.265288	240	649	0.3698	0.283918	0.46013	3.32394e-11	6.12271e-07
ITIH5	0.209553	-0.296625	240	649	0.3698	0.283918	0.46013	3.32394e-11	6.12271e-07
PKD2	0.29584	-0.0309996	240	649	0.3698	0.283918	0.46013	3.32394e-11	6.12271e-07
STARD8	0.218798	-0.132893	240	649	0.3698	0.283918	0.46013	3.32394e-11	6.12271e-07
SEMA3G	0.20339	-0.125651	240	649	0.3698	0.283918	0.46013	3.32394e-11	6.12271e-07
ACSL4	0.326656	0.109175	240	649	0.3698	0.283918	0.46013	3.32394e-11	6.12271e-07
PREX2	0.285054	-0.0519599	240	649	0.3698	0.283918	0.46013	3.32394e-11	6.12271e-07
BDKRB2	0.329738	0.247717	240	649	0.3698	0.283918	0.46013	3.32394e-11	6.12271e-07
PCP4L1	0.265023	0.124369	240	649	0.3698	0.283918	0.46013	3.32394e-11	6.12271e-07
PCDHGA3	0.238829	-0.0906064	240	649	0.3698	0.283918	0.46013	3.32394e-11	6.12271e-07
EIF1AX	0.422188	0.297387	240	649	0.3698	0.283918	0.46013	3.32394e-11	6.12271e-07
CCDC132	0.473035	0.336113	240	649	0.3698	0.283918	0.46013	3.32394e-11	6.12271e-07
CLN5	0.257319	0.0579095	240	649	0.3698	0.283918	0.46013	3.32394e-11	6.12271e-07
COL14A1	0.248074	-0.0781928	240	649	0.3698	0.283918	0.46013	3.32394e-11	6.12271e-07
PROSC	0.308166	0.186595	240	649	0.3698	0.283918	0.46013	3.32394e-11	6.12271e-07
TCEB3	0.42681	0.267119	240	649	0.3698	0.283918	0.46013	3.32394e-11	6.12271e-07
ZNF471	0.220339	-0.022475	240	649	0.3698	0.283918	0.46013	3.32394e-11	6.12271e-07
LRRC70	0.223421	-0.152282	240	649	0.3698	0.283918	0.46013	3.32394e-11	6.12271e-07
KLF10	0.235747	0.0201374	240	649	0.3698	0.283918	0.46013	3.32394e-11	6.12271e-07
PRKD1	0.241911	-0.0348119	240	649	0.3698	0.283918	0.46013	3.32394e-11	6.12271e-07
BDP1	0.468413	0.240659	240	649	0.3698	0.283918	0.46013	3.32394e-11	6.12271e-07
L1TD1	0.303738	0.00435321	237	642	0.369159	0.282878	0.459966	3.39825e-11	6.25957e-07
RGR	0.271605	-0.0634495	170	486	0.349794	0.253081	0.453651	3.43508e-11	6.32742e-07
TEX15	0.426446	-0.0192376	221	605	0.365289	0.276824	0.458745	3.45573e-11	6.36546e-07
TMEM174	0.269886	0.252766	114	352	0.323864	0.214739	0.444977	3.49274e-11	6.43362e-07
SLC30A8	0.333333	0.190658	228	621	0.36715	0.279638	0.459436	3.60577e-11	6.64183e-07
C9orf53	0.756881	0.210441	287	436	0.658257	0.546465	0.757119	3.69502e-11	6.80623e-07
KLK1	0.33124	0.177978	235	637	0.368917	0.282331	0.460076	3.72953e-11	6.86979e-07
GRIA4	0.324961	-0.0474964	235	637	0.368917	0.282331	0.460076	3.72953e-11	6.86979e-07
C9orf170	0.324238	0.148855	229	623	0.367576	0.280166	0.459725	3.88114e-11	7.14906e-07
GIMAP5	0.233746	-0.188655	239	646	0.369969	0.283885	0.460514	3.91753e-11	7.21609e-07
UNC80	0.309598	0.0750725	239	646	0.369969	0.283885	0.460514	3.91753e-11	7.21609e-07
KIAA1045	0.348765	0.0406041	240	648	0.37037	0.284385	0.460785	4.20337e-11	7.74261e-07
MGC16703	0.280811	0.165254	237	641	0.369735	0.283348	0.460629	4.30175e-11	7.92382e-07
MAP1LC3C	0.258165	-0.179853	238	643	0.37014	0.283852	0.460902	4.61684e-11	8.50421e-07
METTL11B	0.815421	0.331068	282	428	0.658879	0.546036	0.758512	4.69498e-11	8.64815e-07
TRPM5	0.393798	0.379451	239	645	0.370543	0.284354	0.461174	4.95278e-11	9.12302e-07
ZFP42	0.369439	0.119481	184	517	0.355899	0.261401	0.456768	5.61012e-11	1.03338e-06
PRDM16	0.211094	-0.0391311	241	649	0.371341	0.285349	0.46171	5.6922e-11	1.0485e-06
MTF2	0.590139	0.552521	241	649	0.371341	0.285349	0.46171	5.6922e-11	1.0485e-06
LOC389705	0.342065	0.14608	241	649	0.371341	0.285349	0.46171	5.6922e-11	1.0485e-06
GOPC	0.457627	0.38027	241	649	0.371341	0.285349	0.46171	5.6922e-11	1.0485e-06
LATS1	0.436055	0.298711	241	649	0.371341	0.285349	0.46171	5.6922e-11	1.0485e-06
PZP	0.269646	-0.323764	241	649	0.371341	0.285349	0.46171	5.6922e-11	1.0485e-06
CLDN5	0.206471	-0.297635	241	649	0.371341	0.285349	0.46171	5.6922e-11	1.0485e-06
SRRM1	0.496148	0.406221	241	649	0.371341	0.285349	0.46171	5.6922e-11	1.0485e-06
KIF1A	0.434515	0.373939	241	649	0.371341	0.285349	0.46171	5.6922e-11	1.0485e-06
MEOX2	0.254237	-0.125925	241	649	0.371341	0.285349	0.46171	5.6922e-11	1.0485e-06
GPX1	0.673344	-0.188076	408	649	0.628659	0.53671	0.71322	5.6922e-11	1.0485e-06
GUK1	0.731895	-0.00141692	408	649	0.628659	0.53671	0.71322	5.6922e-11	1.0485e-06
CACHD1	0.274268	-0.0572698	241	649	0.371341	0.285349	0.46171	5.6922e-11	1.0485e-06
C1QTNF2	0.237288	-0.165661	241	649	0.371341	0.285349	0.46171	5.6922e-11	1.0485e-06
NBPF1	0.377504	0.239134	241	649	0.371341	0.285349	0.46171	5.6922e-11	1.0485e-06
C1QTNF6	0.847458	0.385849	408	649	0.628659	0.53671	0.71322	5.6922e-11	1.0485e-06
TRPM2	0.825886	0.0642163	408	649	0.628659	0.53671	0.71322	5.6922e-11	1.0485e-06
CASC3	0.419106	0.301739	241	649	0.371341	0.285349	0.46171	5.6922e-11	1.0485e-06
PADI2	0.359014	0.220283	241	649	0.371341	0.285349	0.46171	5.6922e-11	1.0485e-06
RG9MTD3	0.397535	0.196525	241	649	0.371341	0.285349	0.46171	5.6922e-11	1.0485e-06
CEP78	0.627119	0.588123	241	649	0.371341	0.285349	0.46171	5.6922e-11	1.0485e-06
ZNF101	0.548536	0.529195	241	649	0.371341	0.285349	0.46171	5.6922e-11	1.0485e-06
LRRFIP2	0.389831	0.233689	241	649	0.371341	0.285349	0.46171	5.6922e-11	1.0485e-06
PBX1	0.306626	0.144412	241	649	0.371341	0.285349	0.46171	5.6922e-11	1.0485e-06
TRMT112	0.813559	0.242736	408	649	0.628659	0.53671	0.71322	5.6922e-11	1.0485e-06
ZC3H7A	0.419106	0.130571	241	649	0.371341	0.285349	0.46171	5.6922e-11	1.0485e-06
LIN52	0.431433	0.346008	241	649	0.371341	0.285349	0.46171	5.6922e-11	1.0485e-06
MAML2	0.315871	0.0714135	241	649	0.371341	0.285349	0.46171	5.6922e-11	1.0485e-06
MTMR7	0.360555	0.138246	241	649	0.371341	0.285349	0.46171	5.6922e-11	1.0485e-06
WDR11	0.391371	0.253313	241	649	0.371341	0.285349	0.46171	5.6922e-11	1.0485e-06
PIK3C3	0.439137	0.346209	241	649	0.371341	0.285349	0.46171	5.6922e-11	1.0485e-06
UPF2	0.49923	0.464432	241	649	0.371341	0.285349	0.46171	5.6922e-11	1.0485e-06
CYR61	0.22188	-0.0970355	241	649	0.371341	0.285349	0.46171	5.6922e-11	1.0485e-06
TPX2	0.94453	0.879817	408	649	0.628659	0.53671	0.71322	5.6922e-11	1.0485e-06
EMP1	0.27735	0.107461	241	649	0.371341	0.285349	0.46171	5.6922e-11	1.0485e-06
KIAA1614	0.29584	0.093524	241	649	0.371341	0.285349	0.46171	5.6922e-11	1.0485e-06
PTPRZ1	0.329738	0.173559	241	649	0.371341	0.285349	0.46171	5.6922e-11	1.0485e-06
MBNL1	0.345146	0.000746147	241	649	0.371341	0.285349	0.46171	5.6922e-11	1.0485e-06
GCA	0.409861	0.153197	241	649	0.371341	0.285349	0.46171	5.6922e-11	1.0485e-06
GGT6	0.311248	0.11785	241	649	0.371341	0.285349	0.46171	5.6922e-11	1.0485e-06
C9orf82	0.456086	0.347377	241	649	0.371341	0.285349	0.46171	5.6922e-11	1.0485e-06
GIMAP6	0.24037	-0.246805	241	649	0.371341	0.285349	0.46171	5.6922e-11	1.0485e-06
MAN1C1	0.251156	-0.0556786	241	649	0.371341	0.285349	0.46171	5.6922e-11	1.0485e-06
HSD3B7	0.733436	-0.0781269	408	649	0.628659	0.53671	0.71322	5.6922e-11	1.0485e-06
TOP2B	0.469954	0.368961	241	649	0.371341	0.285349	0.46171	5.6922e-11	1.0485e-06
SLIT2	0.251156	-0.138216	241	649	0.371341	0.285349	0.46171	5.6922e-11	1.0485e-06
SLC19A3	0.177196	-0.301584	241	649	0.371341	0.285349	0.46171	5.6922e-11	1.0485e-06
ZNF644	0.502311	0.417578	241	649	0.371341	0.285349	0.46171	5.6922e-11	1.0485e-06
SAC3D1	0.855162	0.506942	408	649	0.628659	0.53671	0.71322	5.6922e-11	1.0485e-06
ANO3	0.278891	-0.102941	241	649	0.371341	0.285349	0.46171	5.6922e-11	1.0485e-06
AVPR1A	0.29584	-0.0111512	241	649	0.371341	0.285349	0.46171	5.6922e-11	1.0485e-06
SELENBP1	0.215716	-0.129236	241	649	0.371341	0.285349	0.46171	5.6922e-11	1.0485e-06
ATP10D	0.338983	0.190236	241	649	0.371341	0.285349	0.46171	5.6922e-11	1.0485e-06
B3GAT3	0.807396	0.206025	408	649	0.628659	0.53671	0.71322	5.6922e-11	1.0485e-06
ABCD2	0.275809	-0.151308	241	649	0.371341	0.285349	0.46171	5.6922e-11	1.0485e-06
SLC9A6	0.411402	0.258936	241	649	0.371341	0.285349	0.46171	5.6922e-11	1.0485e-06
SLC8A1	0.309707	-0.0551507	241	649	0.371341	0.285349	0.46171	5.6922e-11	1.0485e-06
SLC25A46	0.38829	0.247598	241	649	0.371341	0.285349	0.46171	5.6922e-11	1.0485e-06
ATP2C2	0.366718	0.258441	241	649	0.371341	0.285349	0.46171	5.6922e-11	1.0485e-06
SLC2A9	0.326656	0.0902888	241	649	0.371341	0.285349	0.46171	5.6922e-11	1.0485e-06
FLJ43390	0.264463	-0.0591437	222	605	0.366942	0.27835	0.460444	6.03328e-11	1.11133e-06
CSMD1	0.302795	0.0485578	239	644	0.371118	0.284824	0.461835	6.25607e-11	1.15237e-06
DCT	0.259027	-0.072447	236	637	0.370487	0.283786	0.461687	6.41104e-11	1.18091e-06
ATP13A5	0.290429	0.0756542	223	606	0.367987	0.279385	0.46144	8.24674e-11	1.51905e-06
BPI	0.282844	0.0340589	241	647	0.372488	0.286288	0.463028	9.05124e-11	1.66724e-06
SLITRK5	0.361669	0.13631	241	647	0.372488	0.286288	0.463028	9.05124e-11	1.66724e-06
PAR5	0.250386	0.0508861	241	647	0.372488	0.286288	0.463028	9.05124e-11	1.66724e-06
CPNE6	0.28363	0.128517	228	617	0.36953	0.281569	0.462181	9.32739e-11	1.71811e-06
SYT10	0.335605	0.118521	215	587	0.366269	0.276446	0.461185	9.37076e-11	1.72609e-06
DNTTIP2	0.523883	0.477487	242	649	0.372881	0.28678	0.46329	9.68495e-11	1.78397e-06
ETF1	0.386749	0.289026	242	649	0.372881	0.28678	0.46329	9.68495e-11	1.78397e-06
TRIB3	0.825886	0.132615	407	649	0.627119	0.535131	0.711787	9.68495e-11	1.78397e-06
RIC8B	0.399076	0.286292	242	649	0.372881	0.28678	0.46329	9.68495e-11	1.78397e-06
IFT74	0.40832	0.333008	242	649	0.372881	0.28678	0.46329	9.68495e-11	1.78397e-06
MASP1	0.238829	-0.269802	242	649	0.372881	0.28678	0.46329	9.68495e-11	1.78397e-06
THEMIS	0.38829	0.0479218	242	649	0.372881	0.28678	0.46329	9.68495e-11	1.78397e-06
RPL23AP53	0.368259	0.0538115	242	649	0.372881	0.28678	0.46329	9.68495e-11	1.78397e-06
CNPY2	0.836672	0.346978	407	649	0.627119	0.535131	0.711787	9.68495e-11	1.78397e-06
NEK1	0.362096	0.149941	242	649	0.372881	0.28678	0.46329	9.68495e-11	1.78397e-06
C18orf25	0.449923	0.416225	242	649	0.372881	0.28678	0.46329	9.68495e-11	1.78397e-06
XPNPEP2	0.224961	0.0597906	242	649	0.372881	0.28678	0.46329	9.68495e-11	1.78397e-06
AP4M1	0.807396	0.309002	407	649	0.627119	0.535131	0.711787	9.68495e-11	1.78397e-06
FAHD2A	0.3698	0.157078	242	649	0.372881	0.28678	0.46329	9.68495e-11	1.78397e-06
XPO4	0.437596	0.21244	242	649	0.372881	0.28678	0.46329	9.68495e-11	1.78397e-06
SEMA4D	0.494607	0.40322	242	649	0.372881	0.28678	0.46329	9.68495e-11	1.78397e-06
FBXO3	0.272727	0.16846	242	649	0.372881	0.28678	0.46329	9.68495e-11	1.78397e-06
TDRD9	0.274268	0.153359	242	649	0.372881	0.28678	0.46329	9.68495e-11	1.78397e-06
PPP1R14A	0.206471	-0.257034	242	649	0.372881	0.28678	0.46329	9.68495e-11	1.78397e-06
AP1S1	0.830508	0.406093	407	649	0.627119	0.535131	0.711787	9.68495e-11	1.78397e-06
APRT	0.791988	0.11901	407	649	0.627119	0.535131	0.711787	9.68495e-11	1.78397e-06
HSD17B13	0.201849	-0.329919	242	649	0.372881	0.28678	0.46329	9.68495e-11	1.78397e-06
FAT4	0.223421	-0.118619	242	649	0.372881	0.28678	0.46329	9.68495e-11	1.78397e-06
ATOH8	0.174114	-0.497553	242	649	0.372881	0.28678	0.46329	9.68495e-11	1.78397e-06
FAM168B	0.357473	0.232079	242	649	0.372881	0.28678	0.46329	9.68495e-11	1.78397e-06
ASF1B	0.949153	0.847388	407	649	0.627119	0.535131	0.711787	9.68495e-11	1.78397e-06
NUDT7	0.218798	-0.165166	242	649	0.372881	0.28678	0.46329	9.68495e-11	1.78397e-06
SCLT1	0.613251	0.507299	242	649	0.372881	0.28678	0.46329	9.68495e-11	1.78397e-06
SEMA5A	0.297381	-0.0528625	242	649	0.372881	0.28678	0.46329	9.68495e-11	1.78397e-06
TOE1	0.432974	0.350586	242	649	0.372881	0.28678	0.46329	9.68495e-11	1.78397e-06
SOD3	0.192604	-0.111131	242	649	0.372881	0.28678	0.46329	9.68495e-11	1.78397e-06
BIRC5	0.927581	0.876346	407	649	0.627119	0.535131	0.711787	9.68495e-11	1.78397e-06
GCNT2	0.342065	0.196785	242	649	0.372881	0.28678	0.46329	9.68495e-11	1.78397e-06
KCTD13	0.828968	0.262189	407	649	0.627119	0.535131	0.711787	9.68495e-11	1.78397e-06
EDEM2	0.791988	0.135521	407	649	0.627119	0.535131	0.711787	9.68495e-11	1.78397e-06
MUSTN1	0.187982	-0.149949	242	649	0.372881	0.28678	0.46329	9.68495e-11	1.78397e-06
SNCAIP	0.338983	0.114718	242	649	0.372881	0.28678	0.46329	9.68495e-11	1.78397e-06
MLLT10	0.431433	0.279827	242	649	0.372881	0.28678	0.46329	9.68495e-11	1.78397e-06
PARK2	0.155624	-0.171371	242	649	0.372881	0.28678	0.46329	9.68495e-11	1.78397e-06
MME	0.317411	-0.0923766	242	649	0.372881	0.28678	0.46329	9.68495e-11	1.78397e-06
TLR5	0.325116	0.13459	242	649	0.372881	0.28678	0.46329	9.68495e-11	1.78397e-06
GLIPR1L2	0.218798	-0.0449137	242	649	0.372881	0.28678	0.46329	9.68495e-11	1.78397e-06
RNF181	0.762712	0.139361	407	649	0.627119	0.535131	0.711787	9.68495e-11	1.78397e-06
C15orf41	0.479199	0.431749	242	649	0.372881	0.28678	0.46329	9.68495e-11	1.78397e-06
KGFLP2	0.297381	0.0859466	242	649	0.372881	0.28678	0.46329	9.68495e-11	1.78397e-06
DZIP1L	0.342065	0.154767	242	649	0.372881	0.28678	0.46329	9.68495e-11	1.78397e-06
RNGTT	0.559322	0.490086	242	649	0.372881	0.28678	0.46329	9.68495e-11	1.78397e-06
NCOA7	0.308166	0.025613	242	649	0.372881	0.28678	0.46329	9.68495e-11	1.78397e-06
DDX46	0.545455	0.529769	242	649	0.372881	0.28678	0.46329	9.68495e-11	1.78397e-06
PRR7	0.844376	0.228239	407	649	0.627119	0.535131	0.711787	9.68495e-11	1.78397e-06
CHAC2	0.570108	0.567113	242	649	0.372881	0.28678	0.46329	9.68495e-11	1.78397e-06
ARHGAP19	0.440678	0.229249	242	649	0.372881	0.28678	0.46329	9.68495e-11	1.78397e-06
C17orf85	0.40678	0.265259	242	649	0.372881	0.28678	0.46329	9.68495e-11	1.78397e-06
AGL	0.383667	0.225557	242	649	0.372881	0.28678	0.46329	9.68495e-11	1.78397e-06
ARHGEF10L	0.311248	0.0842351	242	649	0.372881	0.28678	0.46329	9.68495e-11	1.78397e-06
ATP1A2	0.192604	-0.229984	242	649	0.372881	0.28678	0.46329	9.68495e-11	1.78397e-06
EGR2	0.228043	-0.0152001	242	649	0.372881	0.28678	0.46329	9.68495e-11	1.78397e-06
NASP	0.677966	0.633548	242	649	0.372881	0.28678	0.46329	9.68495e-11	1.78397e-06
CRYAB	0.272727	-0.143572	242	649	0.372881	0.28678	0.46329	9.68495e-11	1.78397e-06
VIPR1	0.228043	-0.204388	242	649	0.372881	0.28678	0.46329	9.68495e-11	1.78397e-06
TBC1D13	0.318952	0.15463	242	649	0.372881	0.28678	0.46329	9.68495e-11	1.78397e-06
ZNF578	0.345146	0.0623939	242	649	0.372881	0.28678	0.46329	9.68495e-11	1.78397e-06
CEP68	0.340524	0.162866	242	649	0.372881	0.28678	0.46329	9.68495e-11	1.78397e-06
ROMO1	0.785824	0.179516	407	649	0.627119	0.535131	0.711787	9.68495e-11	1.78397e-06
ZNF581	0.835131	0.154443	407	649	0.627119	0.535131	0.711787	9.68495e-11	1.78397e-06
CGN	0.399076	0.213433	242	649	0.372881	0.28678	0.46329	9.68495e-11	1.78397e-06
C10orf90	0.361874	0.116924	229	619	0.369952	0.282095	0.462463	1.0013e-10	1.84439e-06
FLJ34503	0.252893	-0.181571	223	605	0.368595	0.279877	0.462142	1.04602e-10	1.92677e-06
RIMS4	0.291925	0.128941	240	644	0.372671	0.286265	0.463427	1.06547e-10	1.96259e-06
TTPA	0.251553	0.0385923	240	644	0.372671	0.286265	0.463427	1.06547e-10	1.96259e-06
GPRASP2	0.250774	-0.0142747	241	646	0.373065	0.28676	0.46369	1.13984e-10	2.09959e-06
GADL1	0.25222	0.117982	205	563	0.364121	0.272671	0.460992	1.15573e-10	2.12885e-06
C8orf85	0.328638	0.0355883	238	639	0.372457	0.285744	0.463564	1.17202e-10	2.15886e-06
LOC441177	0.346555	0.271073	169	479	0.352818	0.255152	0.457545	1.17429e-10	2.16304e-06
GYPE	0.24537	-0.181907	242	648	0.373457	0.287251	0.46395	1.21889e-10	2.24519e-06
CHD5	0.345679	0.0896528	242	648	0.373457	0.287251	0.46395	1.21889e-10	2.24519e-06
UGT3A2	0.444969	0.361545	237	636	0.372642	0.28572	0.463969	1.37971e-10	2.54143e-06
MDGA2	0.367047	0.204946	227	613	0.37031	0.282018	0.463286	1.39098e-10	2.56219e-06
CXorf1	0.279678	-0.0172898	177	497	0.356137	0.259842	0.459041	1.4256e-10	2.62596e-06
AKAP2	0.24186	-0.151738	241	645	0.373643	0.287233	0.464353	1.43415e-10	2.6417e-06
HOXA7	0.302694	0.152519	235	631	0.372425	0.28519	0.46411	1.51771e-10	2.79563e-06
ABO	0.275116	0.0293911	242	647	0.374034	0.287724	0.464612	1.53265e-10	2.82315e-06
VCL	0.326656	0.149269	243	649	0.374422	0.288213	0.464869	1.63724e-10	3.0158e-06
HBB	0.146379	-0.332178	243	649	0.374422	0.288213	0.464869	1.63724e-10	3.0158e-06
TADA2A	0.511556	0.472553	243	649	0.374422	0.288213	0.464869	1.63724e-10	3.0158e-06
CTDSPL2	0.546995	0.488269	243	649	0.374422	0.288213	0.464869	1.63724e-10	3.0158e-06
SLC43A3	0.400616	0.0724862	243	649	0.374422	0.288213	0.464869	1.63724e-10	3.0158e-06
BEND5	0.275809	-0.0243021	243	649	0.374422	0.288213	0.464869	1.63724e-10	3.0158e-06
OSTBETA	0.226502	-0.134312	243	649	0.374422	0.288213	0.464869	1.63724e-10	3.0158e-06
ARIH2	0.389831	0.230409	243	649	0.374422	0.288213	0.464869	1.63724e-10	3.0158e-06
ZNF709	0.368259	0.279118	243	649	0.374422	0.288213	0.464869	1.63724e-10	3.0158e-06
KCND3	0.306626	0.0394827	243	649	0.374422	0.288213	0.464869	1.63724e-10	3.0158e-06
ATRNL1	0.329738	0.13248	243	649	0.374422	0.288213	0.464869	1.63724e-10	3.0158e-06
STAR	0.379045	0.21502	243	649	0.374422	0.288213	0.464869	1.63724e-10	3.0158e-06
SALL2	0.331279	0.225495	243	649	0.374422	0.288213	0.464869	1.63724e-10	3.0158e-06
OPHN1	0.325116	0.237881	243	649	0.374422	0.288213	0.464869	1.63724e-10	3.0158e-06
PITPNA	0.335901	0.107348	243	649	0.374422	0.288213	0.464869	1.63724e-10	3.0158e-06
CD79B	0.394453	-0.0217438	243	649	0.374422	0.288213	0.464869	1.63724e-10	3.0158e-06
MPP5	0.318952	0.229124	243	649	0.374422	0.288213	0.464869	1.63724e-10	3.0158e-06
CDC14C	0.298921	0.117009	243	649	0.374422	0.288213	0.464869	1.63724e-10	3.0158e-06
CD226	0.359014	0.107897	243	649	0.374422	0.288213	0.464869	1.63724e-10	3.0158e-06
DZIP3	0.3698	0.204092	243	649	0.374422	0.288213	0.464869	1.63724e-10	3.0158e-06
MSL2	0.49923	0.396016	243	649	0.374422	0.288213	0.464869	1.63724e-10	3.0158e-06
TLR3	0.275809	-0.0357202	243	649	0.374422	0.288213	0.464869	1.63724e-10	3.0158e-06
MUC6	0.308166	-0.0683665	243	649	0.374422	0.288213	0.464869	1.63724e-10	3.0158e-06
MUDENG	0.449923	0.371401	243	649	0.374422	0.288213	0.464869	1.63724e-10	3.0158e-06
GRIN3A	0.400616	0.118175	243	649	0.374422	0.288213	0.464869	1.63724e-10	3.0158e-06
GDAP1	0.48228	0.372568	243	649	0.374422	0.288213	0.464869	1.63724e-10	3.0158e-06
RRAGB	0.323575	0.127894	243	649	0.374422	0.288213	0.464869	1.63724e-10	3.0158e-06
MYLK4	0.286595	0.0529286	243	649	0.374422	0.288213	0.464869	1.63724e-10	3.0158e-06
MFSD4	0.288136	0.0798583	243	649	0.374422	0.288213	0.464869	1.63724e-10	3.0158e-06
CFLAR	0.303544	-0.102056	243	649	0.374422	0.288213	0.464869	1.63724e-10	3.0158e-06
BCO2	0.248074	-0.194051	243	649	0.374422	0.288213	0.464869	1.63724e-10	3.0158e-06
HIAT1	0.454545	0.314554	243	649	0.374422	0.288213	0.464869	1.63724e-10	3.0158e-06
SYNJ1	0.372881	0.21175	243	649	0.374422	0.288213	0.464869	1.63724e-10	3.0158e-06
LPHN2	0.268105	-0.042812	243	649	0.374422	0.288213	0.464869	1.63724e-10	3.0158e-06
HSD11B2	0.42681	0.340942	243	649	0.374422	0.288213	0.464869	1.63724e-10	3.0158e-06
CA14	0.354391	0.216203	243	649	0.374422	0.288213	0.464869	1.63724e-10	3.0158e-06
ZNF454	0.286595	0.0373456	243	649	0.374422	0.288213	0.464869	1.63724e-10	3.0158e-06
LRCH1	0.342065	-0.0204762	243	649	0.374422	0.288213	0.464869	1.63724e-10	3.0158e-06
TRIM66	0.366718	0.157759	243	649	0.374422	0.288213	0.464869	1.63724e-10	3.0158e-06
LRCH2	0.228043	-0.11267	243	649	0.374422	0.288213	0.464869	1.63724e-10	3.0158e-06
LPAR1	0.265023	0.176778	243	649	0.374422	0.288213	0.464869	1.63724e-10	3.0158e-06
NOV	0.328197	0.104025	243	649	0.374422	0.288213	0.464869	1.63724e-10	3.0158e-06
B3GNT2	0.389831	0.295444	243	649	0.374422	0.288213	0.464869	1.63724e-10	3.0158e-06
CNOT10	0.583975	0.535578	243	649	0.374422	0.288213	0.464869	1.63724e-10	3.0158e-06
PPIG	0.559322	0.512317	243	649	0.374422	0.288213	0.464869	1.63724e-10	3.0158e-06
SIRT1	0.349769	0.0921491	243	649	0.374422	0.288213	0.464869	1.63724e-10	3.0158e-06
TMEM48	0.696456	0.748086	243	649	0.374422	0.288213	0.464869	1.63724e-10	3.0158e-06
FAM46C	0.283513	0.0838868	243	649	0.374422	0.288213	0.464869	1.63724e-10	3.0158e-06
SYNJ2BP	0.294299	0.0512742	243	649	0.374422	0.288213	0.464869	1.63724e-10	3.0158e-06
FAM173A	0.725732	0.0485853	406	649	0.625578	0.533553	0.710354	1.63724e-10	3.0158e-06
STK33	0.228043	-0.0278678	243	649	0.374422	0.288213	0.464869	1.63724e-10	3.0158e-06
HSD11B1	0.232666	-0.0254226	243	649	0.374422	0.288213	0.464869	1.63724e-10	3.0158e-06
FBXO30	0.391371	0.299137	243	649	0.374422	0.288213	0.464869	1.63724e-10	3.0158e-06
ITGA8	0.252696	-0.0784447	243	649	0.374422	0.288213	0.464869	1.63724e-10	3.0158e-06
CASP9	0.375963	0.269579	243	649	0.374422	0.288213	0.464869	1.63724e-10	3.0158e-06
NEK7	0.298921	0.0385039	243	649	0.374422	0.288213	0.464869	1.63724e-10	3.0158e-06
ZBTB40	0.400616	0.198954	243	649	0.374422	0.288213	0.464869	1.63724e-10	3.0158e-06
MASTL	0.694915	0.729969	243	649	0.374422	0.288213	0.464869	1.63724e-10	3.0158e-06
EVC	0.298921	0.102623	243	649	0.374422	0.288213	0.464869	1.63724e-10	3.0158e-06
ISM1	0.340524	0.0650401	243	649	0.374422	0.288213	0.464869	1.63724e-10	3.0158e-06
SHMT2	0.890601	0.303692	406	649	0.625578	0.533553	0.710354	1.63724e-10	3.0158e-06
NUP214	0.497689	0.381394	243	649	0.374422	0.288213	0.464869	1.63724e-10	3.0158e-06
RAVER2	0.340524	0.273375	243	649	0.374422	0.288213	0.464869	1.63724e-10	3.0158e-06
POLDIP3	0.420647	0.295236	243	649	0.374422	0.288213	0.464869	1.63724e-10	3.0158e-06
PPP3CB	0.263482	0.024966	243	649	0.374422	0.288213	0.464869	1.63724e-10	3.0158e-06
FDFT1	0.392912	0.318979	243	649	0.374422	0.288213	0.464869	1.63724e-10	3.0158e-06
AOC3	0.187982	-0.348609	243	649	0.374422	0.288213	0.464869	1.63724e-10	3.0158e-06
INPP5A	0.235747	-0.12488	243	649	0.374422	0.288213	0.464869	1.63724e-10	3.0158e-06
HPGD	0.235747	-0.104663	243	649	0.374422	0.288213	0.464869	1.63724e-10	3.0158e-06
PQLC2	0.8151	0.200309	406	649	0.625578	0.533553	0.710354	1.63724e-10	3.0158e-06
NPHP3	0.355932	0.0267601	243	649	0.374422	0.288213	0.464869	1.63724e-10	3.0158e-06
DENND4A	0.38829	0.109502	243	649	0.374422	0.288213	0.464869	1.63724e-10	3.0158e-06
CYP7B1	0.354391	0.129444	243	649	0.374422	0.288213	0.464869	1.63724e-10	3.0158e-06
KLF5	0.383667	0.334548	243	649	0.374422	0.288213	0.464869	1.63724e-10	3.0158e-06
KLHDC1	0.151002	-0.174597	243	649	0.374422	0.288213	0.464869	1.63724e-10	3.0158e-06
KLHL2	0.33282	-0.03258	243	649	0.374422	0.288213	0.464869	1.63724e-10	3.0158e-06
KIF1C	0.254237	-0.0816878	243	649	0.374422	0.288213	0.464869	1.63724e-10	3.0158e-06
C16orf59	0.929122	0.806854	406	649	0.625578	0.533553	0.710354	1.63724e-10	3.0158e-06
DCUN1D1	0.530046	0.540176	243	649	0.374422	0.288213	0.464869	1.63724e-10	3.0158e-06
ROR1	0.306626	-0.0950943	243	649	0.374422	0.288213	0.464869	1.63724e-10	3.0158e-06
WBSCR17	0.232666	-0.112945	243	649	0.374422	0.288213	0.464869	1.63724e-10	3.0158e-06
ROBO3	0.29584	0.0469747	243	649	0.374422	0.288213	0.464869	1.63724e-10	3.0158e-06
KITLG	0.377504	0.244831	243	649	0.374422	0.288213	0.464869	1.63724e-10	3.0158e-06
ZZEF1	0.345146	0.13181	243	649	0.374422	0.288213	0.464869	1.63724e-10	3.0158e-06
LAGE3	0.887519	0.401354	406	649	0.625578	0.533553	0.710354	1.63724e-10	3.0158e-06
WDR24	0.753467	0.137587	406	649	0.625578	0.533553	0.710354	1.63724e-10	3.0158e-06
DDHD2	0.40832	0.241443	243	649	0.374422	0.288213	0.464869	1.63724e-10	3.0158e-06
PCDHGB5	0.309707	-0.0514683	243	649	0.374422	0.288213	0.464869	1.63724e-10	3.0158e-06
RPS6KA6	0.302003	0.0770537	243	649	0.374422	0.288213	0.464869	1.63724e-10	3.0158e-06
DSE	0.397535	0.109736	243	649	0.374422	0.288213	0.464869	1.63724e-10	3.0158e-06
DIXDC1	0.226502	-0.202697	243	649	0.374422	0.288213	0.464869	1.63724e-10	3.0158e-06
DHX9	0.620955	0.590464	243	649	0.374422	0.288213	0.464869	1.63724e-10	3.0158e-06
ATP2B3	0.340256	0.243198	233	626	0.372204	0.284654	0.464252	1.66932e-10	3.07489e-06
LHFPL5	0.772477	0.22209	347	545	0.636697	0.536363	0.727818	1.7864e-10	3.29054e-06
MMP13	0.793814	0.262597	368	582	0.632302	0.535173	0.721019	1.78724e-10	3.29211e-06
TRDN	0.260597	-0.0524103	238	637	0.373626	0.2867	0.464907	1.85734e-10	3.42123e-06
BTNL2	0.29636	0.0173102	212	577	0.367418	0.276767	0.463191	1.95992e-10	3.61017e-06
NKAIN2	0.330247	0.244199	243	648	0.375	0.288686	0.465531	2.05559e-10	3.7864e-06
PNLDC1	0.388889	0.206705	243	648	0.375	0.288686	0.465531	2.05559e-10	3.7864e-06
TMEM74	0.347222	0.250917	243	648	0.375	0.288686	0.465531	2.05559e-10	3.7864e-06
CHGA	0.368585	0.322248	241	643	0.374806	0.288185	0.465685	2.26425e-10	4.17074e-06
NEFM	0.33805	0.154016	238	636	0.374214	0.28718	0.465581	2.33498e-10	4.30103e-06
BMP7	0.403101	0.301195	242	645	0.375194	0.288674	0.465941	2.41678e-10	4.45171e-06
LEFTY2	0.229457	-0.151771	242	645	0.375194	0.288674	0.465941	2.41678e-10	4.45171e-06
PKHD1	0.343122	0.136534	243	647	0.37558	0.289161	0.466195	2.57853e-10	4.74966e-06
MIMT1	0.297445	0.00435895	200	548	0.364964	0.272264	0.463186	2.66314e-10	4.90551e-06
LHFPL3	0.251216	-0.0418586	230	617	0.372771	0.284571	0.465506	2.72426e-10	5.01808e-06
NSMCE1	0.696456	-0.00510445	405	649	0.624037	0.531976	0.70892	2.74999e-10	5.06548e-06
ANKRD39	0.830508	0.194678	405	649	0.624037	0.531976	0.70892	2.74999e-10	5.06548e-06
NDUFA7	0.705701	0.12779	405	649	0.624037	0.531976	0.70892	2.74999e-10	5.06548e-06
C16orf88	0.898305	0.547078	405	649	0.624037	0.531976	0.70892	2.74999e-10	5.06548e-06
ZNHIT6	0.548536	0.444008	244	649	0.375963	0.289646	0.466447	2.74999e-10	5.06548e-06
ZBTB8A	0.391371	0.27002	244	649	0.375963	0.289646	0.466447	2.74999e-10	5.06548e-06
STARD13	0.289676	-0.101772	244	649	0.375963	0.289646	0.466447	2.74999e-10	5.06548e-06
SMPD3	0.359014	0.105735	244	649	0.375963	0.289646	0.466447	2.74999e-10	5.06548e-06
HCG11	0.317411	0.0309669	244	649	0.375963	0.289646	0.466447	2.74999e-10	5.06548e-06
CCDC141	0.280431	-0.237377	244	649	0.375963	0.289646	0.466447	2.74999e-10	5.06548e-06
TTF1	0.514638	0.407687	244	649	0.375963	0.289646	0.466447	2.74999e-10	5.06548e-06
ADAM22	0.325116	0.175653	244	649	0.375963	0.289646	0.466447	2.74999e-10	5.06548e-06
LDOC1L	0.40832	0.268096	244	649	0.375963	0.289646	0.466447	2.74999e-10	5.06548e-06
ANKRD12	0.349769	0.1662	244	649	0.375963	0.289646	0.466447	2.74999e-10	5.06548e-06
ZDHHC21	0.428351	0.26038	244	649	0.375963	0.289646	0.466447	2.74999e-10	5.06548e-06
NBPF10	0.386749	0.22033	244	649	0.375963	0.289646	0.466447	2.74999e-10	5.06548e-06
CSTF2T	0.456086	0.343509	244	649	0.375963	0.289646	0.466447	2.74999e-10	5.06548e-06
ZNF426	0.360555	0.215033	244	649	0.375963	0.289646	0.466447	2.74999e-10	5.06548e-06
SNN	0.355932	0.121584	244	649	0.375963	0.289646	0.466447	2.74999e-10	5.06548e-06
ZFYVE9	0.280431	0.136771	244	649	0.375963	0.289646	0.466447	2.74999e-10	5.06548e-06
GYPC	0.254237	-0.290347	244	649	0.375963	0.289646	0.466447	2.74999e-10	5.06548e-06
TRIM39	0.383667	0.179948	244	649	0.375963	0.289646	0.466447	2.74999e-10	5.06548e-06
CSDE1	0.312789	0.177661	244	649	0.375963	0.289646	0.466447	2.74999e-10	5.06548e-06
GOLGA7	0.416025	0.291695	244	649	0.375963	0.289646	0.466447	2.74999e-10	5.06548e-06
HIPK3	0.291217	0.0761357	244	649	0.375963	0.289646	0.466447	2.74999e-10	5.06548e-06
TGM1	0.349769	0.115354	244	649	0.375963	0.289646	0.466447	2.74999e-10	5.06548e-06
FBXL22	0.286595	0.0235175	244	649	0.375963	0.289646	0.466447	2.74999e-10	5.06548e-06
DCP2	0.508475	0.377331	244	649	0.375963	0.289646	0.466447	2.74999e-10	5.06548e-06
PPM1L	0.337442	0.215655	244	649	0.375963	0.289646	0.466447	2.74999e-10	5.06548e-06
RXRB	0.379045	0.250229	244	649	0.375963	0.289646	0.466447	2.74999e-10	5.06548e-06
[truncated: 16,421 more rows]

## Sheet: microRNA
	f_up (unadjusted, all)	f_up (unadjusted, matched)	proliferation_score	num_ox	num_dx	f_up (detrended)	l_ci	u_ci	p	p_Bonf
hsa-mir-21	0.925234	0.922399	0.19299	399	567	0.703704	0.625005	0.773262	1.14154e-22	5.6278e-20
hsa-mir-381	0.239875	0.199295	0.11411	178	567	0.313933	0.241242	0.391661	4.49834e-19	2.21768e-16
hsa-mir-139	0.102804	0.109347	-0.347657	179	567	0.315697	0.24286	0.393506	9.84204e-19	4.85213e-16
hsa-mir-411	0.264798	0.232804	0.186374	183	567	0.322751	0.249343	0.400875	2.08113e-17	1.026e-14
hsa-mir-379	0.275701	0.239859	0.199278	183	567	0.322751	0.249343	0.400875	2.08113e-17	1.026e-14
hsa-mir-204	0.165109	0.160494	0.0294339	184	567	0.324515	0.250967	0.402714	4.37449e-17	2.15662e-14
hsa-mir-206	0.223169	0.223507	0.136596	166	519	0.319846	0.243527	0.401429	1.52115e-16	7.49927e-14
hsa-mir-143	0.228972	0.227513	-0.199582	187	567	0.329806	0.255847	0.408225	3.87405e-16	1.90991e-13
hsa-mir-1258	0.198988	0.213873	-0.234269	168	519	0.323699	0.247056	0.405455	6.84176e-16	3.37299e-13
hsa-mir-195	0.213396	0.223986	-0.138554	189	567	0.333333	0.259106	0.411892	1.59423e-15	7.85958e-13
hsa-mir-337	0.29595	0.262787	0.168824	190	567	0.335097	0.260737	0.413724	3.19628e-15	1.57577e-12
hsa-mir-299	0.282575	0.25222	0.150561	193	563	0.342806	0.267627	0.422001	7.48768e-14	3.69142e-11
hsa-mir-26a-2	0.224299	0.220459	-0.0349763	197	567	0.347443	0.272189	0.426515	3.34954e-13	1.65132e-10
hsa-mir-1247	0.227414	0.222222	-0.0245858	198	567	0.349206	0.273829	0.428337	6.31313e-13	3.11237e-10
hsa-mir-133b	0.175241	0.182815	-0.16776	190	547	0.347349	0.270794	0.427865	8.49642e-13	4.18873e-10
hsa-mir-1307	0.834891	0.834215	0.377345	368	567	0.64903	0.568021	0.722886	1.18084e-12	5.82156e-10
hsa-mir-101-2	0.213396	0.232804	-0.287064	200	567	0.352734	0.277114	0.431979	2.19198e-12	1.08065e-09
hsa-mir-654	0.303738	0.269841	0.193897	200	567	0.352734	0.277114	0.431979	2.19198e-12	1.08065e-09
hsa-mir-183	0.827103	0.823633	0.484364	366	567	0.645503	0.564384	0.719597	4.03819e-12	1.99083e-09
hsa-mir-133a-2	0.179159	0.180873	-0.21461	166	481	0.345114	0.263876	0.430949	1.03063e-11	5.08099e-09
hsa-mir-487b	0.335413	0.30212	0.194014	203	566	0.358657	0.282576	0.438155	1.72591e-11	8.50874e-09
hsa-mir-129-2	0.345853	0.322695	0.19936	203	564	0.359929	0.283634	0.439606	2.85584e-11	1.40793e-08
hsa-mir-495	0.28972	0.26455	0.14631	205	567	0.361552	0.285346	0.441063	4.31332e-11	2.12647e-08
hsa-mir-145	0.166667	0.162257	-0.232221	205	567	0.361552	0.285346	0.441063	4.31332e-11	2.12647e-08
hsa-mir-675	0.33125	0.300353	0.212178	205	566	0.362191	0.285879	0.441791	5.52658e-11	2.72461e-08
hsa-mir-490	0.192771	0.206395	-0.280561	112	344	0.325581	0.232335	0.426403	9.09048e-11	4.48161e-08
hsa-mir-592	0.757962	0.759928	0.0787816	353	554	0.637184	0.554849	0.712642	1.08071e-10	5.32791e-08
hsa-mir-133a-1	0.163551	0.164021	-0.200489	207	567	0.365079	0.288647	0.444689	1.34766e-10	6.64395e-08
hsa-mir-758	0.353583	0.31746	0.21557	208	567	0.366843	0.290299	0.4465	2.35563e-10	1.16132e-07
hsa-mir-154	0.345794	0.303351	0.234821	208	567	0.366843	0.290299	0.4465	2.35563e-10	1.16132e-07
hsa-mir-129-1	0.34375	0.325664	0.217467	208	565	0.368142	0.291385	0.447974	3.80117e-10	1.87398e-07
hsa-mir-665	0.338078	0.322	-0.0354511	180	500	0.36	0.279152	0.444657	3.93965e-10	1.94225e-07
hsa-mir-15a	0.73053	0.758377	0.118511	358	567	0.631393	0.549881	0.706394	4.08702e-10	2.0149e-07
hsa-mir-1-2	0.179407	0.180212	-0.215937	209	566	0.369258	0.292497	0.449049	5.18021e-10	2.55385e-07
hsa-mir-671	0.797508	0.795414	0.358503	357	567	0.62963	0.548073	0.704738	7.03864e-10	3.47005e-07
hsa-mir-889	0.380062	0.338624	0.231256	210	567	0.37037	0.293606	0.450119	7.03864e-10	3.47005e-07
hsa-let-7c	0.207165	0.209877	-0.262224	210	567	0.37037	0.293606	0.450119	7.03864e-10	3.47005e-07
hsa-mir-377	0.330733	0.287478	0.159213	212	567	0.373898	0.296918	0.453733	2.04187e-09	1.00664e-06
hsa-mir-10b	0.319315	0.294533	0.12389	213	567	0.375661	0.298576	0.455539	3.43955e-09	1.6957e-06
hsa-mir-136	0.358255	0.335097	0.237759	213	567	0.375661	0.298576	0.455539	3.43955e-09	1.6957e-06
hsa-mir-383	0.231461	0.234097	-0.230284	138	393	0.351145	0.261185	0.446409	3.76899e-09	1.85811e-06
hsa-mir-127	0.338006	0.303351	0.236705	214	567	0.377425	0.300234	0.457343	5.75161e-09	2.83554e-06
hsa-mir-138-1	0.340792	0.34585	0.246572	188	506	0.371542	0.290369	0.456009	8.13694e-09	4.01151e-06
hsa-mir-93	0.831776	0.82716	0.454825	352	567	0.620811	0.539051	0.696445	9.54767e-09	4.707e-06
hsa-mir-363	0.359813	0.352734	0.260523	215	567	0.379189	0.301894	0.459147	9.54767e-09	4.707e-06
hsa-mir-483	0.349684	0.323792	0.16797	212	559	0.379249	0.301417	0.459779	1.23768e-08	6.10177e-06
hsa-mir-34a	0.682243	0.696649	-0.0705363	351	567	0.619048	0.53725	0.694783	1.57339e-08	7.75679e-06
hsa-mir-134	0.401869	0.368607	0.259316	216	567	0.380952	0.303555	0.460949	1.57339e-08	7.75679e-06
hsa-mir-873	0.364929	0.347594	0.275696	133	374	0.355615	0.263121	0.453435	2.54052e-08	1.25248e-05
hsa-mir-376c	0.294852	0.261484	0.105494	217	566	0.383392	0.305788	0.463511	3.19168e-08	1.5735e-05
hsa-mir-488	0.305489	0.302452	-0.0012055	131	367	0.356948	0.263504	0.455744	4.63132e-08	2.28324e-05
hsa-mir-33b	0.715625	0.713274	0.197369	347	565	0.614159	0.532115	0.690298	6.3853e-08	3.14795e-05
hsa-mir-331	0.803738	0.786596	0.352077	348	567	0.613757	0.531853	0.68979	6.74065e-08	3.32314e-05
hsa-mir-138-2	0.354497	0.349593	0.299726	186	492	0.378049	0.295344	0.46387	7.0172e-08	3.45948e-05
hsa-mir-494	0.361331	0.335714	0.165114	216	560	0.385714	0.307576	0.466309	7.07106e-08	3.48603e-05
hsa-mir-3199-2	0.28594	0.273214	-0.0219112	216	560	0.385714	0.307576	0.466309	7.07106e-08	3.48603e-05
hsa-mir-182	0.813084	0.814815	0.373857	347	567	0.611993	0.530056	0.688124	1.07903e-07	5.31963e-05
hsa-mir-199b	0.411215	0.388007	0.252487	220	567	0.388007	0.31021	0.468147	1.07903e-07	5.31963e-05
hsa-mir-937	0.78115	0.77677	0.360068	338	551	0.61343	0.530313	0.690521	1.12996e-07	5.57072e-05
hsa-mir-99a	0.211838	0.218695	-0.298208	221	567	0.389771	0.311876	0.469944	1.71489e-07	8.45439e-05
hsa-mir-185	0.708723	0.726631	0.170295	346	567	0.610229	0.52826	0.686457	1.71489e-07	8.45439e-05
hsa-mir-369	0.352025	0.324515	0.212121	221	567	0.389771	0.311876	0.469944	1.71489e-07	8.45439e-05
hsa-mir-147b	0.764493	0.762994	0.275184	298	481	0.619543	0.530567	0.701366	1.77122e-07	8.73213e-05
hsa-mir-585	0.325424	0.313688	0.10447	203	526	0.385932	0.305374	0.469096	1.88475e-07	9.29181e-05
hsa-mir-148b	0.746106	0.758377	0.325355	345	567	0.608466	0.526466	0.684788	2.7059e-07	0.000133401
hsa-mir-96	0.805296	0.802469	0.393516	345	567	0.608466	0.526466	0.684788	2.7059e-07	0.000133401
hsa-mir-130a	0.38785	0.372134	0.186152	222	567	0.391534	0.313543	0.47174	2.7059e-07	0.000133401
hsa-mir-199a-1	0.404984	0.382716	0.232459	223	567	0.393298	0.315212	0.473534	4.23909e-07	0.000208987
hsa-mir-376a-1	0.3968	0.368705	0.145122	219	556	0.393885	0.31502	0.47492	6.36635e-07	0.000313861
hsa-mir-100	0.264798	0.26455	-0.211673	224	567	0.395062	0.316881	0.475328	6.59362e-07	0.000325065
hsa-mir-497	0.272586	0.276896	-0.0599258	224	567	0.395062	0.316881	0.475328	6.59362e-07	0.000325065
hsa-mir-410	0.383178	0.340388	0.150484	224	567	0.395062	0.316881	0.475328	6.59362e-07	0.000325065
hsa-mir-376a-2	0.394737	0.370297	0.0496892	197	505	0.390099	0.307688	0.475054	8.93244e-07	0.000440369
hsa-mir-543	0.381789	0.356884	0.161463	219	552	0.396739	0.317444	0.478115	1.3936e-06	0.000687044
hsa-mir-1293	0.836512	0.815534	0.211636	197	309	0.63754	0.526336	0.736503	1.52819e-06	0.0007534
hsa-mir-218-2	0.278816	0.282187	-0.128513	226	567	0.398589	0.320224	0.478912	1.56147e-06	0.000769802
hsa-mir-3154	0.324251	0.325879	0.0935525	114	313	0.364217	0.262776	0.471451	1.78879e-06	0.000881875
hsa-mir-199a-2	0.41433	0.391534	0.241241	227	567	0.400353	0.321897	0.480703	2.37741e-06	0.00117206
hsa-mir-659	0.673947	0.678445	0.0822143	339	566	0.59894	0.516717	0.675823	2.86669e-06	0.00141328
hsa-mir-92b	0.76324	0.756614	0.290544	339	567	0.597884	0.51572	0.674755	3.59418e-06	0.00177193
hsa-mir-3191	0.674286	0.680346	-0.0281908	281	463	0.606911	0.515944	0.691013	4.85638e-06	0.0023942
hsa-mir-616	0.720313	0.722124	0.139195	337	565	0.59646	0.514129	0.673532	5.19053e-06	0.00255893
hsa-mir-639	0.718696	0.717054	0.17281	310	516	0.600775	0.514611	0.681016	5.39383e-06	0.00265916
hsa-mir-934	0.375218	0.367387	0.156211	203	509	0.398821	0.316225	0.483588	5.74201e-06	0.00283081
hsa-mir-3622a	0.331224	0.343458	-0.00272607	167	428	0.390187	0.300916	0.482455	6.4089e-06	0.00315959
hsa-mir-487a	0.402556	0.368231	0.153777	224	554	0.404332	0.324781	0.485673	7.68153e-06	0.003787
hsa-mir-181b-1	0.738318	0.740741	0.192272	337	567	0.594356	0.512147	0.671402	8.04245e-06	0.00396493
hsa-mir-210	0.777259	0.765432	0.357613	337	567	0.594356	0.512147	0.671402	8.04245e-06	0.00396493
hsa-mir-144	0.294393	0.308642	-0.150102	230	567	0.405644	0.326921	0.486067	8.04245e-06	0.00396493
hsa-mir-382	0.459502	0.426808	0.234712	230	567	0.405644	0.326921	0.486067	8.04245e-06	0.00396493
hsa-mir-1179	0.381696	0.378173	0.232689	153	394	0.388325	0.295557	0.484445	1.08159e-05	0.00533226
hsa-mir-376b	0.385233	0.355072	0.112303	224	552	0.405797	0.326032	0.487304	1.10171e-05	0.00543142
hsa-mir-451	0.281931	0.291005	-0.145142	231	567	0.407407	0.328598	0.487853	1.19041e-05	0.00586874
hsa-mir-432	0.361371	0.335097	0.127682	231	567	0.407407	0.328598	0.487853	1.19041e-05	0.00586874
hsa-mir-190	0.347352	0.336861	0.104534	232	567	0.409171	0.330276	0.489639	1.74969e-05	0.00862599
hsa-mir-370	0.370717	0.340388	0.222602	232	567	0.409171	0.330276	0.489639	1.74969e-05	0.00862599
hsa-mir-150	0.434579	0.435626	0.0957813	232	567	0.409171	0.330276	0.489639	1.74969e-05	0.00862599
hsa-mir-30a	0.202492	0.21164	-0.305241	232	567	0.409171	0.330276	0.489639	1.74969e-05	0.00862599
hsa-mir-181a-1	0.67757	0.684303	0.104051	335	567	0.590829	0.508577	0.668044	1.74969e-05	0.00862599
hsa-mir-3174	0.777174	0.781931	0.245315	199	321	0.619938	0.510478	0.718728	2.03505e-05	0.0100328
hsa-mir-539	0.436817	0.410935	0.198275	233	567	0.410935	0.331956	0.491423	2.55381e-05	0.0125903
hsa-mir-30c-2	0.238318	0.24515	-0.0165999	233	567	0.410935	0.331956	0.491423	2.55381e-05	0.0125903
hsa-mir-760	0.755521	0.749553	0.300214	329	559	0.588551	0.505678	0.6664	3.25189e-05	0.0160318
hsa-mir-632	0.689338	0.688935	0.0880112	285	479	0.59499	0.505418	0.678434	3.72778e-05	0.0183779
hsa-mir-181b-2	0.728972	0.726631	0.188029	332	567	0.585538	0.503232	0.663001	5.32795e-05	0.0262668
hsa-mir-9-1	0.496885	0.474427	0.460488	235	567	0.414462	0.335317	0.494988	5.32795e-05	0.0262668
hsa-mir-3607	0.654206	0.647266	0.103731	332	567	0.585538	0.503232	0.663001	5.32795e-05	0.0262668
hsa-mir-3199-1	0.363339	0.347349	0.0200334	226	547	0.413163	0.33268	0.495125	5.6127e-05	0.0276706
hsa-mir-1254	0.744681	0.748988	0.308552	292	494	0.591093	0.502873	0.673533	5.95528e-05	0.0293595
hsa-mir-329-2	0.401786	0.377778	0.0371241	203	495	0.410101	0.325764	0.496202	7.33436e-05	0.0361584
hsa-mir-1301	0.778816	0.768959	0.429529	331	567	0.583774	0.501452	0.661317	7.61593e-05	0.0375465
hsa-mir-496	0.436709	0.394973	0.18684	232	557	0.416517	0.336586	0.497778	9.36323e-05	0.0461607
hsa-mir-655	0.364353	0.335116	0.0667914	234	561	0.417112	0.337432	0.49809	9.92365e-05	0.0489236
hsa-mir-589	0.772586	0.768959	0.314448	330	567	0.582011	0.499673	0.659633	0.000108114	0.0533
hsa-mir-151	0.766355	0.77425	0.317858	330	567	0.582011	0.499673	0.659633	0.000108114	0.0533
hsa-mir-3613	0.700935	0.730159	0.183283	330	567	0.582011	0.499673	0.659633	0.000108114	0.0533
hsa-mir-140	0.339564	0.363316	-0.187141	237	567	0.417989	0.338683	0.498548	0.000108114	0.0533
hsa-mir-3190	0.657343	0.665789	0.018949	228	380	0.6	0.499282	0.692754	0.000113744	0.0560759
hsa-mir-1277	0.698873	0.717668	0.194672	320	549	0.582878	0.499188	0.661667	0.000118502	0.0584215
hsa-mir-656	0.375224	0.359184	0.0512967	202	490	0.412245	0.327378	0.498803	0.000118609	0.0584742
hsa-mir-412	0.473934	0.445438	0.243345	234	559	0.418605	0.338717	0.499739	0.000136557	0.0673227
hsa-mir-9-2	0.495327	0.472663	0.45438	238	567	0.419753	0.340367	0.500327	0.00015242	0.0751431
hsa-mir-486	0.267913	0.271605	-0.145843	238	567	0.419753	0.340367	0.500327	0.00015242	0.0751431
hsa-mir-378	0.299065	0.303351	-0.0866716	238	567	0.419753	0.340367	0.500327	0.00015242	0.0751431
hsa-mir-433	0.361022	0.32973	0.0294982	233	555	0.41982	0.339596	0.501255	0.000182036	0.089744
hsa-mir-184	0.42812	0.44186	0.250884	235	559	0.420394	0.340425	0.501543	0.000192089	0.0946998
hsa-mir-3610	0.707038	0.696858	0.254984	314	541	0.580407	0.496072	0.659864	0.000211631	0.104334
hsa-mir-4326	0.766031	0.754941	0.343976	295	506	0.583004	0.495778	0.664914	0.000217698	0.107325
hsa-mir-323	0.466248	0.442274	0.249537	238	563	0.422735	0.342942	0.503616	0.000282288	0.139168
hsa-mir-27b	0.361371	0.35097	0.0891784	240	567	0.42328	0.343739	0.503882	0.000296765	0.146305
hsa-mir-10a	0.327103	0.326279	0.00452188	240	567	0.42328	0.343739	0.503882	0.000296765	0.146305
hsa-mir-20b	0.448598	0.451499	0.292629	240	567	0.42328	0.343739	0.503882	0.000296765	0.146305
hsa-mir-891a	0.457143	0.446237	0.143838	236	558	0.422939	0.342787	0.50418	0.000312379	0.154003
hsa-mir-605	0.329331	0.326255	-0.0974817	218	518	0.420849	0.337828	0.505128	0.000362922	0.17892
hsa-mir-485	0.437695	0.409171	0.182096	241	567	0.425044	0.345426	0.505657	0.000409864	0.202063
hsa-mir-629	0.808411	0.797178	0.31192	326	567	0.574956	0.492568	0.652885	0.000409864	0.202063
hsa-mir-125b-2	0.292835	0.292769	-0.246385	241	567	0.425044	0.345426	0.505657	0.000409864	0.202063
hsa-mir-301b	0.769868	0.763158	0.525239	307	532	0.577068	0.491989	0.657316	0.000434678	0.214296
hsa-mir-216b	0.432373	0.416667	0.199799	163	396	0.411616	0.317546	0.507812	0.000509878	0.25137
hsa-mir-378c	0.289062	0.297345	-0.192036	241	565	0.426549	0.346729	0.507313	0.000549569	0.270938
hsa-mir-423	0.76947	0.772487	0.288838	325	567	0.573192	0.490795	0.651196	0.000562221	0.277175
hsa-mir-329-1	0.385338	0.366738	-0.013406	197	469	0.420043	0.33294	0.50857	0.000618105	0.304726
hsa-mir-3651	0.67632	0.661538	0.265252	299	520	0.575	0.48892	0.656222	0.000718693	0.354316
hsa-mir-196b	0.73676	0.724868	0.389745	324	567	0.571429	0.489022	0.649505	0.00076599	0.377633
hsa-mir-577	0.540902	0.50566	0.408802	226	530	0.426415	0.344064	0.509779	0.000807928	0.398308
hsa-mir-9-3	0.473684	0.466667	0.313903	217	510	0.42549	0.341618	0.510452	0.000879311	0.4335
hsa-mir-548t	0.693989	0.694969	0.101127	189	318	0.59434	0.484	0.695559	0.00090896	0.448117
hsa-mir-548b	0.386435	0.386404	0.103484	240	559	0.429338	0.348982	0.510546	0.00095335	0.470002
hsa-mir-1295	0.485099	0.472795	0.156945	228	533	0.427767	0.345583	0.510905	0.000977146	0.481733
hsa-mir-29a	0.327103	0.320988	-0.127962	244	567	0.430335	0.350495	0.510978	0.00103657	0.511028
hsa-mir-205	0.513821	0.482505	0.334042	233	543	0.429098	0.3476	0.511481	0.00108951	0.537129
hsa-mir-2116	0.660163	0.650735	0.13284	310	544	0.569853	0.485694	0.649561	0.00128087	0.631471
hsa-mir-431	0.437695	0.405644	0.219184	245	567	0.432099	0.352187	0.51275	0.00139329	0.686892
hsa-mir-25	0.699377	0.700176	0.272089	322	567	0.567901	0.48548	0.646121	0.00139329	0.686892
hsa-mir-1304	0.699647	0.690909	0.185924	283	495	0.571717	0.483448	0.655024	0.00162705	0.802135
hsa-mir-216a	0.457627	0.45155	0.123256	222	516	0.430233	0.346625	0.514727	0.00174772	0.861627
hsa-mir-224	0.679128	0.671958	0.189389	321	567	0.566138	0.48371	0.644427	0.00186022	0.917088
hsa-mir-103-1	0.711838	0.724868	0.268979	321	567	0.566138	0.48371	0.644427	0.00186022	0.917088
hsa-mir-551a	0.514451	0.507726	0.186635	193	453	0.426049	0.337155	0.516145	0.00189699	0.935216
hsa-mir-105-2	0.662921	0.647059	0.405007	165	391	0.421995	0.32673	0.518868	0.00236827	1
hsa-mir-765	0.634312	0.634271	0.0441598	226	391	0.578005	0.478563	0.670858	0.00236827	1
hsa-mir-135a-1	0.3776	0.390909	0.059212	239	550	0.434545	0.353332	0.51643	0.00243569	1
hsa-mir-499	0.407095	0.409615	0.0752236	225	520	0.432692	0.349294	0.516874	0.00244692	1
hsa-mir-22	0.501558	0.516755	-0.131322	320	567	0.564374	0.481942	0.642732	0.00246704	1
hsa-mir-217	0.415888	0.400353	0.139987	247	567	0.435626	0.355573	0.51629	0.00246704	1
hsa-mir-326	0.404984	0.393298	0.0487856	247	567	0.435626	0.355573	0.51629	0.00246704	1
hsa-mir-590	0.750779	0.751323	0.236414	320	567	0.564374	0.481942	0.642732	0.00246704	1
hsa-mir-658	0.665957	0.659314	0.0668029	235	408	0.57598	0.478652	0.667091	0.00248634	1
hsa-mir-506	0.446384	0.447592	0.136298	148	353	0.419263	0.319331	0.521138	0.00282489	1
hsa-mir-1296	0.478193	0.453263	0.223096	248	567	0.43739	0.357268	0.518058	0.00325003	1
hsa-mir-29b-2	0.548287	0.54321	-0.0315383	319	567	0.56261	0.480175	0.641036	0.00325003	1
hsa-mir-508	0.462617	0.45679	0.184557	248	567	0.43739	0.357268	0.518058	0.00325003	1
hsa-mir-26b	0.383178	0.398589	0.0662972	248	567	0.43739	0.357268	0.518058	0.00325003	1
hsa-mir-3170	0.717949	0.723022	0.181072	313	556	0.56295	0.479695	0.642104	0.00339413	1
hsa-mir-3619	0.763682	0.754237	0.280753	205	354	0.579096	0.474522	0.676342	0.00340652	1
hsa-mir-3136	0.658759	0.641237	0.253067	275	485	0.56701	0.477812	0.651345	0.00361624	1
hsa-mir-26a-1	0.474178	0.45583	0.187935	248	566	0.438163	0.357941	0.518903	0.00369055	1
hsa-mir-374b	0.373832	0.386243	0.00161598	249	567	0.439153	0.358964	0.519825	0.00425314	1
hsa-mir-1266	0.668224	0.663139	0.230054	318	567	0.560847	0.478408	0.63934	0.00425314	1
hsa-mir-101-1	0.34891	0.379189	-0.242467	249	567	0.439153	0.358964	0.519825	0.00425314	1
hsa-mir-214	0.428349	0.400353	0.229156	249	567	0.439153	0.358964	0.519825	0.00425314	1
hsa-let-7d	0.676012	0.689594	0.197541	318	567	0.560847	0.478408	0.63934	0.00425314	1
hsa-mir-503	0.704867	0.697509	0.170067	315	562	0.560498	0.47769	0.639339	0.00466693	1
hsa-mir-1262	0.423622	0.42246	-0.017002	247	561	0.440285	0.359632	0.521384	0.00528163	1
hsa-mir-190b	0.621129	0.641079	0.105803	272	482	0.564315	0.474833	0.649019	0.00540716	1
hsa-mir-335	0.459502	0.425044	0.182783	250	567	0.440917	0.36066	0.521592	0.00552909	1
hsa-mir-550a-1	0.697819	0.689594	0.262374	317	567	0.559083	0.476643	0.637642	0.00552909	1
hsa-mir-125b-1	0.286604	0.280423	-0.219686	250	567	0.440917	0.36066	0.521592	0.00552909	1
hsa-mir-362	0.423676	0.428571	0.150458	251	567	0.442681	0.362358	0.523357	0.00714056	1
hsa-mir-215	0.481308	0.467372	0.138355	251	567	0.442681	0.362358	0.523357	0.00714056	1
hsa-mir-1306	0.71028	0.70194	0.305216	316	567	0.557319	0.474878	0.635943	0.00714056	1
hsa-mir-660	0.439252	0.43739	0.223146	251	567	0.442681	0.362358	0.523357	0.00714056	1
hsa-mir-30e	0.4081	0.417989	-0.0362941	251	567	0.442681	0.362358	0.523357	0.00714056	1
hsa-mir-106b	0.799065	0.793651	0.439376	316	567	0.557319	0.474878	0.635943	0.00714056	1
hsa-mir-548e	0.637153	0.633466	0.141874	281	502	0.559761	0.472095	0.643022	0.00839131	1
hsa-mir-3690	0.678636	0.697342	0.0578968	274	489	0.560327	0.471493	0.644618	0.0086524	1
hsa-mir-3942	0.638384	0.637647	0.223599	240	425	0.564706	0.469351	0.654634	0.00873098	1
hsa-mir-3127	0.761682	0.746032	0.370261	315	567	0.555556	0.473115	0.634243	0.00916129	1
hsa-mir-29c	0.303738	0.303351	-0.192552	252	567	0.444444	0.364057	0.525122	0.00916129	1
hsa-mir-148a	0.609034	0.617284	0.0976938	315	567	0.555556	0.473115	0.634243	0.00916129	1
hsa-mir-1229	0.653779	0.651303	0.225183	279	499	0.559118	0.471187	0.642646	0.00935127	1
hsa-mir-877	0.715421	0.700361	0.384605	308	554	0.555957	0.472546	0.635513	0.00948997	1
hsa-mir-346	0.480198	0.477778	0.0771076	155	360	0.430556	0.330895	0.531476	0.00971145	1
hsa-mir-1284	0.643443	0.643192	0.160655	240	426	0.56338	0.468139	0.653271	0.0101498	1
hsa-mir-885	0.522968	0.55	-0.151816	279	500	0.558	0.470159	0.641492	0.0107271	1
hsa-mir-29b-1	0.582555	0.573192	-0.0178321	314	567	0.553792	0.471353	0.632542	0.0116772	1
hsa-mir-181a-2	0.641745	0.636684	0.117042	314	567	0.553792	0.471353	0.632542	0.0116772	1
hsa-mir-106a	0.535826	0.529101	0.334247	253	567	0.446208	0.365757	0.526885	0.0116772	1
hsa-mir-340	0.619938	0.657848	0.0671337	314	567	0.553792	0.471353	0.632542	0.0116772	1
hsa-mir-500a	0.482866	0.486772	0.343237	253	567	0.446208	0.365757	0.526885	0.0116772	1
hsa-mir-222	0.640187	0.631393	-0.00425927	314	567	0.553792	0.471353	0.632542	0.0116772	1
hsa-mir-296	0.477379	0.448763	0.151048	253	566	0.446996	0.366447	0.527743	0.0130705	1
hsa-mir-520a	0.470899	0.473054	0.100734	144	334	0.431138	0.327754	0.535846	0.0136853	1
hsa-mir-18b	0.540541	0.527725	0.257321	233	523	0.445507	0.361823	0.529464	0.0142592	1
hsa-mir-1292	0.680556	0.673913	0.345473	281	506	0.555336	0.468025	0.638457	0.0144027	1
hsa-mir-939	0.699029	0.700368	0.358056	301	544	0.553309	0.469131	0.633662	0.0144562	1
hsa-mir-200b	0.584112	0.56261	0.348829	254	567	0.447972	0.367458	0.528647	0.0147874	1
hsa-mir-191	0.67757	0.675485	0.304129	313	567	0.552028	0.469592	0.63084	0.0147874	1
hsa-mir-484	0.683801	0.686067	0.308305	313	567	0.552028	0.469592	0.63084	0.0147874	1
hsa-mir-505	0.535826	0.513228	0.236335	254	567	0.447972	0.367458	0.528647	0.0147874	1
hsa-mir-380	0.47993	0.451292	0.0847041	224	503	0.445328	0.360033	0.530915	0.0159673	1
hsa-mir-1226	0.667722	0.662478	0.268795	307	557	0.551167	0.467989	0.630688	0.0175753	1
hsa-mir-135b	0.588785	0.548501	0.361012	255	567	0.449735	0.36916	0.530408	0.0186051	1
hsa-mir-502	0.44081	0.439153	0.251077	255	567	0.449735	0.36916	0.530408	0.0186051	1
hsa-mir-181d	0.638629	0.626102	0.0949416	312	567	0.550265	0.467831	0.629138	0.0186051	1
hsa-mir-3677	0.783489	0.783069	0.449147	312	567	0.550265	0.467831	0.629138	0.0186051	1
hsa-mir-30c-1	0.484424	0.465608	0.257126	255	567	0.449735	0.36916	0.530408	0.0186051	1
hsa-mir-526b	0.495349	0.485788	0.10584	170	387	0.439276	0.342599	0.536662	0.0192543	1
hsa-mir-421	0.75039	0.743816	0.379349	311	566	0.54947	0.466965	0.628437	0.0207058	1
hsa-mir-7-1	0.738318	0.730159	0.35904	311	567	0.548501	0.466072	0.627434	0.0232579	1
hsa-mir-330	0.721184	0.712522	0.312977	311	567	0.548501	0.466072	0.627434	0.0232579	1
hsa-mir-24-2	0.551402	0.534392	0.315596	256	567	0.451499	0.370862	0.532169	0.0232579	1
hsa-mir-500b	0.485981	0.481481	0.282884	256	567	0.451499	0.370862	0.532169	0.0232579	1
hsa-mir-576	0.652648	0.657848	0.189947	311	567	0.548501	0.466072	0.627434	0.0232579	1
hsa-mir-146b	0.67134	0.691358	-0.104952	311	567	0.548501	0.466072	0.627434	0.0232579	1
hsa-mir-652	0.531153	0.520282	0.312857	256	567	0.451499	0.370862	0.532169	0.0232579	1
hsa-mir-223	0.459502	0.460317	0.0178611	256	567	0.451499	0.370862	0.532169	0.0232579	1
hsa-mir-1245	0.484848	0.475676	0.144249	251	555	0.452252	0.370735	0.533775	0.027205	1
hsa-mir-643	0.664474	0.666667	0.25094	293	534	0.548689	0.463733	0.629929	0.0272218	1
hsa-mir-130b	0.788162	0.784832	0.542441	310	567	0.546737	0.464314	0.625729	0.0288883	1
hsa-mir-511-1	0.415888	0.430335	-0.0586477	257	567	0.453263	0.372566	0.533928	0.0288883	1
hsa-mir-542	0.521807	0.511464	0.086455	257	567	0.453263	0.372566	0.533928	0.0288883	1
hsa-mir-23a	0.638629	0.62963	0.164404	310	567	0.546737	0.464314	0.625729	0.0288883	1
hsa-mir-2277	0.703704	0.70073	0.246752	300	548	0.547445	0.463593	0.627722	0.0292681	1
hsa-mir-3940	0.692562	0.68609	0.313888	291	532	0.546992	0.461882	0.628439	0.0335373	1
hsa-mir-676	0.393082	0.401421	0.0134991	256	563	0.454707	0.37368	0.53565	0.0350029	1
hsa-mir-454	0.755452	0.746032	0.372691	309	567	0.544974	0.462556	0.624023	0.0356535	1
hsa-mir-23b	0.38162	0.382716	-0.0437988	258	567	0.455026	0.374271	0.535686	0.0356535	1
hsa-mir-2355	0.658879	0.645503	-0.00869764	309	567	0.544974	0.462556	0.624023	0.0356535	1
hsa-mir-874	0.464174	0.439153	0.161398	258	567	0.455026	0.374271	0.535686	0.0356535	1
hsa-mir-429	0.595313	0.573192	0.366186	258	567	0.455026	0.374271	0.535686	0.0356535	1
hsa-mir-532	0.471963	0.472663	0.259267	258	567	0.455026	0.374271	0.535686	0.0356535	1
hsa-mir-3157	0.479239	0.476378	0.128219	230	508	0.452756	0.367592	0.537908	0.0369391	1
hsa-mir-1185-1	0.448718	0.442822	0.0751252	184	411	0.447689	0.353413	0.542209	0.0381635	1
hsa-mir-3150b	0.581105	0.576065	0.29428	223	493	0.452333	0.36592	0.538751	0.0381824	1
hsa-mir-607	0.426923	0.443956	0.00754245	205	455	0.450549	0.360736	0.540452	0.0390191	1
hsa-mir-642a	0.604069	0.60177	0.16182	307	565	0.543363	0.460806	0.622599	0.0433529	1
hsa-mir-103-2	0.757009	0.747795	0.460119	308	567	0.54321	0.4608	0.622316	0.0437247	1
hsa-mir-15b	0.70405	0.716049	0.362477	308	567	0.54321	0.4608	0.622316	0.0437247	1
hsa-mir-708	0.700935	0.686067	0.252878	308	567	0.54321	0.4608	0.622316	0.0437247	1
hsa-mir-181c	0.610592	0.599647	0.145652	308	567	0.54321	0.4608	0.622316	0.0437247	1
hsa-mir-3605	0.624611	0.627866	0.122773	308	567	0.54321	0.4608	0.622316	0.0437247	1
hsa-mir-3652	0.688226	0.672316	0.32588	289	531	0.544256	0.459077	0.62587	0.045807	1
hsa-mir-3941	0.623917	0.629412	0.0817357	278	510	0.545098	0.458168	0.628284	0.0461955	1
hsa-mir-23c	0.408867	0.413084	-0.0436244	244	535	0.456075	0.372938	0.539071	0.0466272	1
hsa-mir-374c	0.492837	0.506098	0.0541488	146	328	0.445122	0.340015	0.550704	0.0531256	1
hsa-mir-769	0.802181	0.791887	0.488745	307	567	0.541446	0.459045	0.620608	0.0532861	1
hsa-mir-30b	0.34891	0.359788	-0.0744426	260	567	0.458554	0.377684	0.5392	0.0532861	1
hsa-mir-493	0.520249	0.502646	0.298107	260	567	0.458554	0.377684	0.5392	0.0532861	1
hsa-mir-3678	0.594915	0.614644	0.0950584	282	519	0.543353	0.457194	0.625901	0.0533306	1
hsa-mir-3926-1	0.396007	0.39548	-0.0736935	243	531	0.457627	0.37413	0.540923	0.0561034	1
hsa-mir-3691	0.710762	0.686842	0.295249	209	380	0.55	0.449176	0.645561	0.0575453	1
hsa-mir-581	0.640625	0.649225	0.153569	280	516	0.542636	0.456229	0.62544	0.0582568	1
hsa-mir-3200	0.634945	0.632509	0.354023	306	566	0.540636	0.458166	0.619891	0.058463	1
hsa-mir-618	0.554577	0.555332	-0.0836491	270	497	0.54326	0.455204	0.627551	0.0594617	1
hsa-mir-1538	0.665217	0.658477	0.180122	223	407	0.547912	0.450522	0.640486	0.0594873	1
hsa-mir-514-1	0.473064	0.479087	0.134795	241	526	0.458175	0.374269	0.541856	0.0607051	1
hsa-mir-3682	0.693333	0.692015	0.350575	285	526	0.541825	0.456253	0.623894	0.0607051	1
hsa-mir-95	0.487539	0.481481	0.206771	261	567	0.460317	0.379392	0.540955	0.0645325	1
hsa-mir-501	0.554517	0.546737	0.356349	261	567	0.460317	0.379392	0.540955	0.0645325	1
hsa-mir-744	0.697819	0.684303	0.299843	306	567	0.539683	0.457291	0.618899	0.0645325	1
hsa-mir-28	0.484424	0.479718	0.0219892	261	567	0.460317	0.379392	0.540955	0.0645325	1
hsa-mir-27a	0.637072	0.627866	0.262894	306	567	0.539683	0.457291	0.618899	0.0645325	1
hsa-mir-582	0.487539	0.4903	-0.00157185	261	567	0.460317	0.379392	0.540955	0.0645325	1
hsa-mir-767	0.691275	0.681013	0.40986	179	395	0.453165	0.35679	0.549509	0.0699507	1
hsa-mir-105-1	0.69213	0.683511	0.37925	170	376	0.452128	0.353449	0.550834	0.0709352	1
hsa-mir-3620	0.675192	0.674556	0.227389	186	338	0.550296	0.443359	0.651313	0.0725027	1
hsa-mir-33a	0.601246	0.592593	0.363021	262	567	0.462081	0.381101	0.542709	0.0776677	1
hsa-let-7b	0.450156	0.458554	0.0343587	262	567	0.462081	0.381101	0.542709	0.0776677	1
hsa-mir-202	0.331512	0.337474	-0.195551	222	483	0.459627	0.37207	0.54688	0.0836921	1
hsa-mir-196a-1	0.7125	0.692035	0.341713	303	565	0.536283	0.453766	0.615738	0.0923233	1
hsa-mir-19b-2	0.570093	0.560847	0.270877	263	567	0.463845	0.382811	0.544462	0.0929005	1
hsa-mir-3193	0.475763	0.481481	0.123946	224	486	0.460905	0.373569	0.547885	0.0931759	1
hsa-mir-615	0.655766	0.63301	0.317103	277	515	0.537864	0.451405	0.620904	0.0939403	1
hsa-mir-3922	0.661996	0.664	0.205963	269	500	0.538	0.450248	0.622228	0.09789	1
hsa-mir-1228	0.631321	0.627087	0.0689388	289	539	0.536178	0.451687	0.617466	0.101588	1
hsa-mir-3917	0.569579	0.552294	0.322407	253	545	0.46422	0.381576	0.546418	0.103493	1
hsa-mir-218-1	0.34992	0.373866	-0.0363932	256	551	0.46461	0.382399	0.546364	0.105393	1
hsa-mir-3655	0.600939	0.605405	0.0726518	201	370	0.543243	0.441125	0.640335	0.10692	1
hsa-mir-504	0.426332	0.426288	0.0050939	262	563	0.465364	0.384001	0.546253	0.109182	1
hsa-mir-34c	0.528125	0.522124	0.178282	263	565	0.465487	0.384262	0.546234	0.109812	1
hsa-mir-651	0.644306	0.647266	0.189471	303	567	0.534392	0.452034	0.613766	0.110441	1
hsa-mir-511-2	0.411215	0.425044	-0.0577183	264	567	0.465608	0.384522	0.546214	0.110441	1
hsa-mir-766	0.665109	0.666667	0.289708	303	567	0.534392	0.452034	0.613766	0.110441	1
hsa-mir-99b	0.568536	0.569665	0.114823	303	567	0.534392	0.452034	0.613766	0.110441	1
hsa-mir-1468	0.32243	0.335097	-0.150673	264	567	0.465608	0.384522	0.546214	0.110441	1
hsa-mir-152	0.46729	0.469136	0.128563	264	567	0.465608	0.384522	0.546214	0.110441	1
hsa-mir-365-1	0.478193	0.486772	0.098605	264	567	0.465608	0.384522	0.546214	0.110441	1
hsa-mir-514-2	0.463333	0.459662	0.120483	248	533	0.465291	0.381699	0.548385	0.118835	1
hsa-mir-548s	0.615079	0.620225	0.124645	239	445	0.537079	0.444051	0.626197	0.129187	1
hsa-mir-541	0.523364	0.5	0.166237	220	474	0.464135	0.375603	0.552161	0.129498	1
hsa-mir-338	0.383178	0.391534	-0.096858	265	567	0.467372	0.386234	0.547966	0.130497	1
hsa-mir-200c	0.646417	0.626102	0.374788	265	567	0.467372	0.386234	0.547966	0.130497	1
hsa-mir-664	0.475078	0.486772	-0.0585051	302	567	0.532628	0.450284	0.612053	0.130497	1
hsa-mir-636	0.674779	0.678481	0.266913	213	395	0.539241	0.44046	0.633514	0.131076	1
hsa-mir-548q	0.458491	0.456067	0.0571681	222	478	0.464435	0.376258	0.552097	0.131115	1
hsa-mir-3065	0.471963	0.4903	0.128884	266	567	0.469136	0.387947	0.549716	0.153268	1
hsa-mir-30d	0.450156	0.470899	-0.166722	301	567	0.530864	0.448535	0.610339	0.153268	1
hsa-mir-887	0.448598	0.453263	0.152833	266	567	0.469136	0.387947	0.549716	0.153268	1
hsa-mir-342	0.621495	0.647266	0.134831	301	567	0.530864	0.448535	0.610339	0.153268	1
hsa-mir-24-1	0.434579	0.421517	0.123364	266	567	0.469136	0.387947	0.549716	0.153268	1
hsa-mir-324	0.67757	0.656085	0.388479	301	567	0.530864	0.448535	0.610339	0.153268	1
hsa-mir-328	0.510903	0.506173	0.00144519	301	567	0.530864	0.448535	0.610339	0.153268	1
hsa-mir-142	0.707165	0.712522	0.211303	301	567	0.530864	0.448535	0.610339	0.153268	1
hsa-mir-135a-2	0.40519	0.408578	0.0575184	206	443	0.465011	0.373449	0.555994	0.153978	1
hsa-mir-1224	0.601869	0.616205	0.145058	250	469	0.533049	0.44248	0.620082	0.1659	1
hsa-mir-509-3	0.514803	0.51756	0.183006	254	541	0.469501	0.386395	0.551956	0.168829	1
hsa-mir-375	0.542056	0.54321	0.0237261	300	567	0.529101	0.446787	0.608624	0.178938	1
hsa-mir-193a	0.448598	0.45679	0.034498	267	567	0.470899	0.389661	0.551465	0.178938	1
hsa-mir-2110	0.565421	0.571429	0.142662	300	567	0.529101	0.446787	0.608624	0.178938	1
hsa-mir-365-2	0.461059	0.465608	0.0740113	267	567	0.470899	0.389661	0.551465	0.178938	1
hsa-mir-372	0.532009	0.509852	0.0906623	189	406	0.465517	0.369921	0.560458	0.180178	1
hsa-mir-548o	0.625216	0.619802	0.174249	268	505	0.530693	0.443444	0.61475	0.181826	1
hsa-mir-548v	0.599034	0.607664	0.166445	290	548	0.529197	0.445464	0.610041	0.185368	1
hsa-mir-3944	0.637555	0.617128	0.286787	212	397	0.534005	0.435538	0.628258	0.191861	1
hsa-mir-935	0.577849	0.560799	0.076289	291	551	0.528131	0.444637	0.608791	0.201191	1
hsa-mir-3909	0.558376	0.561538	0.10242	275	520	0.528846	0.442886	0.611778	0.203423	1
hsa-mir-3664	0.599631	0.612371	0.192816	257	485	0.529897	0.440872	0.615634	0.203533	1
hsa-mir-489	0.448141	0.435841	0.104378	212	452	0.469027	0.378225	0.559076	0.204043	1
hsa-mir-1287	0.55919	0.550265	0.114916	268	567	0.472663	0.391376	0.553213	0.207673	1
hsa-let-7a-1	0.457944	0.47619	-0.0284331	268	567	0.472663	0.391376	0.553213	0.207673	1
hsa-let-7e	0.523364	0.529101	0.00961672	299	567	0.527337	0.44504	0.606908	0.207673	1
hsa-mir-942	0.658879	0.657848	0.39776	268	567	0.472663	0.391376	0.553213	0.207673	1
hsa-mir-3653	0.599688	0.597884	0.162582	299	567	0.527337	0.44504	0.606908	0.207673	1
hsa-mir-7-2	0.603873	0.593939	0.357976	233	495	0.470707	0.383834	0.556822	0.208164	1
hsa-mir-3687	0.629568	0.622889	0.343103	281	533	0.527205	0.442319	0.609198	0.225167	1
hsa-mir-196a-2	0.666055	0.640657	0.305934	257	487	0.527721	0.438904	0.613355	0.238697	1
hsa-mir-1271	0.512461	0.492063	0.109066	269	567	0.474427	0.393092	0.55496	0.239613	1
hsa-mir-149	0.518692	0.497354	0.299619	269	567	0.474427	0.393092	0.55496	0.239613	1
hsa-let-7a-3	0.461059	0.477954	-0.0269291	269	567	0.474427	0.393092	0.55496	0.239613	1
hsa-let-7a-2	0.462617	0.481481	-0.0290379	269	567	0.474427	0.393092	0.55496	0.239613	1
hsa-mir-197	0.613707	0.611993	0.222425	298	567	0.525573	0.443294	0.605191	0.239613	1
hsa-mir-98	0.602804	0.610229	0.258067	269	567	0.474427	0.393092	0.55496	0.239613	1
hsa-mir-579	0.659933	0.650096	0.330841	275	523	0.525813	0.440133	0.6086	0.255558	1
hsa-mir-3680	0.63834	0.635347	0.298414	236	447	0.527964	0.435251	0.617204	0.256282	1
hsa-mir-1288	0.611765	0.617143	0.148354	276	525	0.525714	0.4402	0.608352	0.256466	1
hsa-mir-519a-2	0.526316	0.542857	0.148633	147	315	0.466667	0.358351	0.574078	0.259763	1
hsa-mir-556	0.625668	0.621457	0.250627	260	494	0.526316	0.438148	0.611404	0.260651	1
hsa-mir-3609	0.553134	0.553517	0.142561	153	327	0.46789	0.361482	0.573348	0.268699	1
hsa-mir-1274b	0.507812	0.492035	0.175347	269	565	0.476106	0.394585	0.556763	0.274017	1
hsa-mir-409	0.534268	0.506173	0.292424	270	567	0.47619	0.394809	0.556706	0.274865	1
hsa-mir-200a	0.630841	0.611993	0.388697	270	567	0.47619	0.394809	0.556706	0.274865	1
hsa-mir-1976	0.576324	0.606702	0.18818	297	567	0.52381	0.441549	0.603473	0.274865	1
hsa-mir-570	0.590592	0.591716	0.202641	266	507	0.524655	0.437646	0.608729	0.286468	1
hsa-mir-3662	0.771505	0.761006	0.381291	169	318	0.531447	0.421476	0.636348	0.286648	1
hsa-mir-627	0.523585	0.508897	0.168299	268	562	0.476868	0.395111	0.557727	0.291618	1
hsa-mir-940	0.716069	0.706714	0.456113	296	566	0.522968	0.440644	0.602721	0.29333	1
hsa-mir-3926-2	0.411215	0.426667	-0.157124	177	375	0.472	0.372341	0.570599	0.301693	1
hsa-mir-450a-2	0.538941	0.529101	0.11611	271	567	0.477954	0.396527	0.558451	0.313499	1
hsa-mir-128-2	0.721184	0.714286	0.446685	296	567	0.522046	0.439804	0.601754	0.313499	1
hsa-mir-126	0.401869	0.417989	-0.0743113	271	567	0.477954	0.396527	0.558451	0.313499	1
hsa-mir-16-2	0.661994	0.66843	0.321864	296	567	0.522046	0.439804	0.601754	0.313499	1
hsa-mir-203	0.574766	0.573192	0.322876	271	567	0.477954	0.396527	0.558451	0.313499	1
hsa-mir-1537	0.65859	0.665012	0.113301	212	403	0.526055	0.42844	0.619922	0.31912	1
hsa-mir-552	0.541226	0.54321	0.0343978	213	405	0.525926	0.428555	0.619575	0.320318	1
hsa-mir-545	0.668333	0.673507	0.210014	280	536	0.522388	0.437795	0.60429	0.320493	1
hsa-mir-2276	0.562162	0.564955	0.12682	175	331	0.528701	0.42096	0.631737	0.322485	1
hsa-mir-3615	0.664587	0.655477	0.274121	295	566	0.521201	0.438897	0.600999	0.333668	1
hsa-mir-3684	0.631683	0.61851	0.227609	232	443	0.523702	0.430632	0.613466	0.342005	1
hsa-mir-219-2	0.564378	0.578818	0.175539	213	406	0.524631	0.4274	0.618213	0.345716	1
hsa-mir-3934	0.647619	0.645045	0.264255	289	555	0.520721	0.43761	0.601293	0.350392	1
hsa-mir-3920	0.521964	0.547904	-0.0334168	176	334	0.526946	0.419723	0.629613	0.352285	1
hsa-mir-574	0.495327	0.495591	0.0383026	295	567	0.520282	0.438061	0.600034	0.355542	1
hsa-mir-221	0.55919	0.548501	-0.092605	295	567	0.520282	0.438061	0.600034	0.355542	1
hsa-mir-450a-1	0.549844	0.546737	0.123749	272	567	0.479718	0.398246	0.560196	0.355542	1
hsa-mir-509-2	0.516667	0.515038	0.187948	255	532	0.479323	0.395249	0.562356	0.36259	1
hsa-mir-320c-2	0.593066	0.57764	0.132306	252	483	0.521739	0.432633	0.607892	0.36282	1
hsa-mir-624	0.522763	0.523132	0.0872252	270	562	0.480427	0.398579	0.561247	0.375724	1
hsa-mir-188	0.632812	0.621239	0.342314	293	565	0.518584	0.436239	0.598514	0.400141	1
hsa-mir-32	0.604361	0.62963	0.234627	294	567	0.518519	0.436319	0.598313	0.400973	1
hsa-mir-92a-1	0.616822	0.631393	0.22405	294	567	0.518519	0.436319	0.598313	0.400973	1
hsa-mir-16-1	0.647975	0.666667	0.231385	294	567	0.518519	0.436319	0.598313	0.400973	1
hsa-mir-548j	0.570896	0.588865	0.128907	243	467	0.520343	0.429744	0.60795	0.404904	1
hsa-mir-1270-1	0.554077	0.550752	0.194689	256	532	0.481203	0.397079	0.564212	0.410103	1
hsa-mir-509-1	0.523179	0.522388	0.180568	258	536	0.481343	0.397527	0.564047	0.411855	1
hsa-mir-551b	0.464	0.461818	-0.0472788	265	550	0.481818	0.399055	0.563479	0.417871	1
hsa-mir-550a-2	0.690141	0.670213	0.231872	292	564	0.51773	0.435323	0.597749	0.42371	1
hsa-mir-2114	0.515789	0.534247	0.0349564	265	511	0.518591	0.432004	0.602511	0.425901	1
hsa-mir-1275	0.521401	0.506579	0.124017	219	456	0.480263	0.389495	0.569778	0.426006	1
hsa-mir-1181	0.525988	0.513064	0.183435	202	421	0.47981	0.385403	0.572885	0.435549	1
hsa-let-7g	0.471963	0.499118	0.168681	274	567	0.483245	0.401687	0.563681	0.449721	1
hsa-mir-146a	0.566978	0.57672	0.174355	274	567	0.483245	0.401687	0.563681	0.449721	1
hsa-mir-491	0.515576	0.516755	0.0812645	293	567	0.516755	0.434578	0.59659	0.449721	1
hsa-mir-3173	0.572414	0.576172	0.234521	265	512	0.517578	0.43109	0.601445	0.452504	1
hsa-mir-320d-2	0.551724	0.53861	0.184136	250	518	0.482625	0.397345	0.566705	0.455134	1
hsa-mir-3187	0.676409	0.663507	0.314932	219	422	0.518957	0.423681	0.610998	0.465316	1
hsa-mir-580	0.577391	0.572854	0.223106	242	501	0.483034	0.396321	0.56849	0.474752	1
hsa-mir-3158-2	0.60381	0.597403	0.153822	239	462	0.517316	0.426277	0.605467	0.485303	1
hsa-mir-514-3	0.465	0.465421	0.12485	259	535	0.484112	0.400148	0.566855	0.489136	1
hsa-mir-211	0.453202	0.475	-0.126646	187	360	0.519444	0.416305	0.618777	0.493296	1
hsa-mir-3912	0.474684	0.486583	-0.0237885	271	559	0.484794	0.402623	0.565771	0.498613	1
hsa-mir-186	0.595016	0.599647	0.172039	292	567	0.514991	0.432838	0.594867	0.501659	1
hsa-mir-625	0.65109	0.643739	0.253531	292	567	0.514991	0.432838	0.594867	0.501659	1
hsa-mir-20a	0.672897	0.66843	0.32213	292	567	0.514991	0.432838	0.594867	0.501659	1
hsa-mir-339	0.601246	0.589065	0.28302	292	567	0.514991	0.432838	0.594867	0.501659	1
hsa-mir-132	0.605919	0.587302	0.271661	275	567	0.485009	0.40341	0.565422	0.501659	1
hsa-mir-452	0.560748	0.550265	0.132292	275	567	0.485009	0.40341	0.565422	0.501659	1
hsa-mir-1180	0.65109	0.626102	0.404903	275	567	0.485009	0.40341	0.565422	0.501659	1
hsa-mir-628	0.548287	0.550265	0.145711	275	567	0.485009	0.40341	0.565422	0.501659	1
hsa-mir-3129	0.578093	0.567816	0.11534	225	435	0.517241	0.423427	0.607996	0.502107	1
hsa-mir-1269	0.711268	0.703187	0.414642	259	502	0.515936	0.428616	0.600651	0.503227	1
hsa-mir-1255a	0.594697	0.602592	0.107916	239	463	0.516199	0.425277	0.604288	0.515326	1
hsa-mir-3194	0.632696	0.634615	0.232969	215	416	0.516827	0.420907	0.609571	0.523929	1
hsa-mir-1294	0.484725	0.490521	0.0190726	204	422	0.483412	0.389002	0.576319	0.526894	1
hsa-mir-3648	0.647426	0.632509	0.269072	291	566	0.514134	0.43192	0.594098	0.528406	1
hsa-mir-561	0.523643	0.518962	0.0561208	243	501	0.48503	0.398264	0.570457	0.531702	1
hsa-mir-944	0.578231	0.565049	0.268648	250	515	0.485437	0.399838	0.569716	0.537333	1
hsa-mir-3074	0.615265	0.62963	0.370872	276	567	0.486772	0.405133	0.567162	0.556607	1
hsa-mir-19b-1	0.629283	0.61552	0.268262	276	567	0.486772	0.405133	0.567162	0.556607	1
hsa-mir-3117	0.540351	0.534137	0.246431	242	498	0.485944	0.398895	0.571607	0.560244	1
hsa-mir-449a	0.626106	0.621212	0.136879	204	396	0.515152	0.416881	0.610176	0.580476	1
hsa-mir-3928	0.665094	0.658363	0.329774	288	562	0.512456	0.429974	0.592733	0.583476	1
hsa-mir-3188	0.533643	0.535433	0.142198	185	381	0.485564	0.386195	0.583158	0.608488	1
hsa-mir-3614	0.562102	0.578662	0.132649	283	553	0.511754	0.428615	0.59268	0.609887	1
hsa-mir-345	0.5919	0.578483	0.457543	277	567	0.488536	0.406857	0.568901	0.614334	1
hsa-mir-92a-2	0.616822	0.61552	0.309956	277	567	0.488536	0.406857	0.568901	0.614334	1
hsa-mir-155	0.71028	0.719577	0.182869	290	567	0.511464	0.429361	0.591418	0.614334	1
hsa-mir-663	0.647702	0.628362	0.276214	210	409	0.513447	0.41678	0.607055	0.62103	1
hsa-mir-2115	0.56266	0.553571	0.0334345	163	336	0.485119	0.379412	0.588849	0.623499	1
hsa-mir-153-1	0.536825	0.535316	0.0590508	275	538	0.511152	0.426874	0.593181	0.635367	1
hsa-mir-323b	0.584395	0.556553	0.27282	273	557	0.490126	0.407686	0.571169	0.671813	1
hsa-let-7f-1	0.517134	0.544974	-0.0143757	289	567	0.5097	0.427624	0.589692	0.674552	1
hsa-let-7f-2	0.464174	0.492063	-0.0427176	278	567	0.4903	0.408582	0.570639	0.674552	1
hsa-mir-141	0.654206	0.626102	0.362324	278	567	0.4903	0.408582	0.570639	0.674552	1
hsa-mir-374a	0.549844	0.574956	-0.0109843	278	567	0.4903	0.408582	0.570639	0.674552	1
hsa-mir-3647	0.61215	0.59612	0.235416	278	567	0.4903	0.408582	0.570639	0.674552	1
hsa-mir-424	0.596573	0.59612	0.0947206	289	567	0.5097	0.427624	0.589692	0.674552	1
hsa-mir-301a	0.721184	0.700176	0.414159	289	567	0.5097	0.427624	0.589692	0.674552	1
hsa-mir-193b	0.587227	0.589065	0.337874	289	567	0.5097	0.427624	0.589692	0.674552	1
hsa-mir-320d-1	0.566553	0.552124	0.126693	254	518	0.490347	0.404876	0.574311	0.69256	1
hsa-mir-1251	0.488636	0.503212	0.18091	238	467	0.509636	0.419221	0.597532	0.711279	1
hsa-mir-548k	0.655093	0.659459	0.242778	189	370	0.510811	0.409262	0.609132	0.715977	1
hsa-mir-137	0.554299	0.5625	0.136196	188	384	0.489583	0.390469	0.586721	0.72098	1
hsa-mir-34b	0.547967	0.543438	0.126342	266	541	0.491682	0.408005	0.573863	0.730921	1
hsa-mir-18a	0.688474	0.670194	0.413105	279	567	0.492063	0.410308	0.572376	0.736928	1
hsa-mir-212	0.61215	0.583774	0.306417	279	567	0.492063	0.410308	0.572376	0.736928	1
hsa-mir-3152	0.50411	0.510769	-0.0770684	159	325	0.489231	0.381623	0.594538	0.739328	1
hsa-mir-31	0.613057	0.593525	0.347124	274	556	0.492806	0.410234	0.573879	0.7666	1
hsa-mir-653	0.509346	0.514991	0.0729266	280	567	0.493827	0.412035	0.574112	0.801086	1
hsa-mir-194-1	0.52648	0.532628	0.156225	287	567	0.506173	0.424153	0.586237	0.801086	1
hsa-mir-125a	0.386293	0.395062	-0.0777528	280	567	0.493827	0.412035	0.574112	0.801086	1
hsa-mir-3913-1	0.640187	0.62963	0.203642	287	567	0.506173	0.424153	0.586237	0.801086	1
hsa-mir-455	0.623053	0.606702	0.347924	287	567	0.506173	0.424153	0.586237	0.801086	1
hsa-mir-7-3	0.679752	0.667464	0.448672	212	418	0.507177	0.411685	0.599983	0.806834	1
hsa-mir-4286	0.465116	0.451895	-0.0286181	169	343	0.492711	0.387807	0.595224	0.829043	1
hsa-mir-320c-1	0.560458	0.55102	0.0955891	272	539	0.504638	0.420547	0.586732	0.863228	1
hsa-mir-1248	0.585557	0.580817	0.207776	284	563	0.50444	0.422159	0.584815	0.866146	1
hsa-mir-19a	0.683801	0.684303	0.33141	286	567	0.504409	0.422418	0.584508	0.866615	1
hsa-mir-361	0.573209	0.580247	0.166129	286	567	0.504409	0.422418	0.584508	0.866615	1
hsa-mir-194-2	0.531153	0.536155	0.169753	281	567	0.495591	0.413763	0.575847	0.866615	1
hsa-mir-17	0.700935	0.703704	0.404501	286	567	0.504409	0.422418	0.584508	0.866615	1
hsa-mir-187	0.49375	0.479718	0.0108329	281	567	0.495591	0.413763	0.575847	0.866615	1
hsa-mir-128-1	0.693146	0.68254	0.438126	281	567	0.495591	0.413763	0.575847	0.866615	1
hsa-mir-519a-1	0.578313	0.581461	0.173352	180	356	0.505618	0.40224	0.605945	0.873698	1
hsa-mir-3676	0.627145	0.609541	0.22182	285	566	0.503534	0.421486	0.583718	0.899668	1
hsa-mir-1270-2	0.565943	0.559546	0.214565	266	529	0.502836	0.417989	0.585718	0.930717	1
hsa-mir-1291	0.55122	0.544954	0.219182	271	545	0.497248	0.413759	0.57904	0.931739	1
hsa-mir-450b	0.588785	0.585538	0.127129	282	567	0.497354	0.415492	0.577582	0.933072	1
hsa-mir-598	0.470405	0.488536	-0.0338075	282	567	0.497354	0.415492	0.577582	0.933072	1
hsa-mir-320b-2	0.654206	0.634921	0.390456	282	567	0.497354	0.415492	0.577582	0.933072	1
hsa-mir-192	0.624611	0.624339	0.265368	285	567	0.502646	0.420685	0.582778	0.933072	1
hsa-mir-3130-1	0.622848	0.618794	0.125281	283	564	0.501773	0.419611	0.582129	0.966418	1
hsa-mir-1249	0.59375	0.589381	0.143276	283	565	0.500885	0.418812	0.581188	1	1
hsa-mir-107	0.593458	0.594356	0.315616	284	567	0.500882	0.418953	0.581047	1	1
hsa-mir-320a	0.546729	0.550265	0.155474	283	567	0.499118	0.417222	0.579315	1	1
hsa-mir-320e	0.5625	0.565333	0.0860303	188	375	0.501333	0.400701	0.599299	1	1
hsa-mir-1911	0.565097	0.565079	0.0665822	158	315	0.501587	0.391876	0.608124	1	1
hsa-mir-425	0.683801	0.677249	0.382417	284	567	0.500882	0.418953	0.581047	1	1
hsa-mir-153-2	0.595016	0.582011	0.118288	284	567	0.500882	0.418953	0.581047	1	1
hsa-mir-219-1	0.624611	0.606702	0.300791	284	567	0.500882	0.418953	0.581047	1	1
hsa-mir-584	0.548287	0.560847	0.00853169	283	567	0.499118	0.417222	0.579315	1	1
hsa-let-7i	0.610592	0.59612	0.110094	284	567	0.500882	0.418953	0.581047	1	1
hsa-mir-641	0.552273	0.544987	0.152991	194	389	0.498715	0.399966	0.595029	1	1

## Sheet: methylation
	f_up (unadjusted, all)	f_up (unadjusted, matched)	proliferation_score	num_ox	num_dx	f_up (detrended)	l_ci	u_ci	p	p_Bonf
cg10818901	0.43454	0.467787	-0.150896	286	357	0.80112	0.673958	0.894511	1.05042e-31	4.16031e-26
cg18222913	0.0472879	0.0336134	-0.189073	72	357	0.201681	0.105489	0.326042	4.19656e-31	1.66209e-25
cg09655876	0.390821	0.40056	-0.0339383	284	357	0.795518	0.667537	0.890303	1.64794e-30	6.52683e-25
cg22291265	0.223922	0.184874	0.0860112	75	357	0.210084	0.111813	0.335661	2.41492e-29	9.56455e-24
cg22105332	0.556328	0.529412	0.0606815	75	357	0.210084	0.111813	0.335661	2.41492e-29	9.56455e-24
cg10216717	0.0347705	0.0196078	-0.375975	76	357	0.212885	0.113936	0.338852	9.01496e-29	3.57047e-23
cg00522056	0.616134	0.605042	0.128888	76	357	0.212885	0.113936	0.338852	9.01496e-29	3.57047e-23
cg01298102	0.0639777	0.0616246	0.142921	76	357	0.212885	0.113936	0.338852	9.01496e-29	3.57047e-23
cg09340639	0.0709318	0.0728291	-0.0202221	77	357	0.215686	0.116068	0.342035	3.31008e-28	1.31099e-22
cg07436158	0.529903	0.537815	0.115176	77	357	0.215686	0.116068	0.342035	3.31008e-28	1.31099e-22
cg20042692	0.317107	0.308123	0.107302	77	357	0.215686	0.116068	0.342035	3.31008e-28	1.31099e-22
cg01162104	0.637883	0.605042	0.148155	78	357	0.218487	0.118206	0.345211	1.19563e-27	4.73541e-22
cg02484343	0.500695	0.529412	-0.165881	279	357	0.781513	0.651621	0.879648	1.19563e-27	4.73541e-22
cg19716433	0.536857	0.540616	0.0997493	78	357	0.218487	0.118206	0.345211	1.19563e-27	4.73541e-22
cg16338011	0.0820584	0.0756303	-0.0687658	78	357	0.218487	0.118206	0.345211	1.19563e-27	4.73541e-22
cg18656829	0.527121	0.507003	0.148477	78	357	0.218487	0.118206	0.345211	1.19563e-27	4.73541e-22
cg24133784	0.588317	0.563025	0.102901	78	357	0.218487	0.118206	0.345211	1.19563e-27	4.73541e-22
cg14404812	0.571627	0.568627	0.101108	79	357	0.221289	0.120352	0.348379	4.24916e-27	1.68292e-21
cg17060964	0.093185	0.0784314	-0.123195	79	357	0.221289	0.120352	0.348379	4.24916e-27	1.68292e-21
cg06686826	0.574409	0.57423	0.0612347	79	357	0.221289	0.120352	0.348379	4.24916e-27	1.68292e-21
cg27182476	0.147427	0.123249	0.14991	79	357	0.221289	0.120352	0.348379	4.24916e-27	1.68292e-21
cg19442493	0.0556328	0.0420168	-0.0689558	80	357	0.22409	0.122506	0.351539	1.48602e-26	5.88553e-21
cg01939117	0.59249	0.588235	0.0943998	80	357	0.22409	0.122506	0.351539	1.48602e-26	5.88553e-21
cg27580026	0.545202	0.515406	0.0783923	80	357	0.22409	0.122506	0.351539	1.48602e-26	5.88553e-21
cg27589088	0.488178	0.481793	0.0710877	80	357	0.22409	0.122506	0.351539	1.48602e-26	5.88553e-21
cg22790973	0.529903	0.521008	0.114445	80	357	0.22409	0.122506	0.351539	1.48602e-26	5.88553e-21
cg24016627	0.581363	0.540616	0.10612	80	357	0.22409	0.122506	0.351539	1.48602e-26	5.88553e-21
cg15001032	0.126565	0.117647	0.103241	80	357	0.22409	0.122506	0.351539	1.48602e-26	5.88553e-21
cg18532089	0.537604	0.55618	0.115722	80	356	0.224719	0.122871	0.352439	2.30934e-26	9.14637e-21
cg04184208	0.615599	0.589888	0.0816543	80	356	0.224719	0.122871	0.352439	2.30934e-26	9.14637e-21
cg27309253	0.501393	0.470588	0.122372	81	357	0.226891	0.124666	0.354693	5.11473e-26	2.02574e-20
cg03315007	0.557719	0.59944	0.117068	81	357	0.226891	0.124666	0.354693	5.11473e-26	2.02574e-20
cg03286235	0.613352	0.57423	0.0869115	81	357	0.226891	0.124666	0.354693	5.11473e-26	2.02574e-20
cg23939808	0.61057	0.596639	0.0923018	81	357	0.226891	0.124666	0.354693	5.11473e-26	2.02574e-20
cg27066284	0.617524	0.602241	0.097735	81	357	0.226891	0.124666	0.354693	5.11473e-26	2.02574e-20
cg11830096	0.78025	0.739496	-0.173229	276	357	0.773109	0.642161	0.873166	5.11473e-26	2.02574e-20
cg12200412	0.0820584	0.0756303	-0.188323	81	357	0.226891	0.124666	0.354693	5.11473e-26	2.02574e-20
cg15501281	0.617524	0.565826	0.232481	82	357	0.229692	0.126834	0.357839	1.73284e-25	6.8631e-20
cg05181784	0.178025	0.156863	0.0817327	82	357	0.229692	0.126834	0.357839	1.73284e-25	6.8631e-20
cg15476279	0.581363	0.610644	0.0614214	82	357	0.229692	0.126834	0.357839	1.73284e-25	6.8631e-20
cg05987650	0.59249	0.62465	0.19172	82	357	0.229692	0.126834	0.357839	1.73284e-25	6.8631e-20
cg16293631	0.346314	0.291317	0.0744963	82	357	0.229692	0.126834	0.357839	1.73284e-25	6.8631e-20
cg11522018	0.618915	0.607843	0.17836	83	357	0.232493	0.129009	0.360978	5.77955e-25	2.28905e-19
cg10583119	0.116829	0.123249	0.0444365	83	357	0.232493	0.129009	0.360978	5.77955e-25	2.28905e-19
cg05331856	0.0751043	0.0616246	-0.0445863	83	357	0.232493	0.129009	0.360978	5.77955e-25	2.28905e-19
cg04086239	0.0792768	0.0616246	-0.172001	83	357	0.232493	0.129009	0.360978	5.77955e-25	2.28905e-19
cg05853632	0.579972	0.551821	0.0595391	83	357	0.232493	0.129009	0.360978	5.77955e-25	2.28905e-19
cg22864337	0.503477	0.546218	0.158973	83	357	0.232493	0.129009	0.360978	5.77955e-25	2.28905e-19
cg09277933	0.654596	0.64986	-0.119621	274	357	0.767507	0.63589	0.86881	5.77955e-25	2.28905e-19
cg19716902	0.502086	0.487395	0.0699673	83	357	0.232493	0.129009	0.360978	5.77955e-25	2.28905e-19
cg07746882	0.0570236	0.0336134	-0.0626252	83	357	0.232493	0.129009	0.360978	5.77955e-25	2.28905e-19
cg05403555	0.577191	0.532213	0.0685508	84	357	0.235294	0.13119	0.36411	1.89795e-24	7.51703e-19
cg08540953	0.578581	0.568627	0.136105	84	357	0.235294	0.13119	0.36411	1.89795e-24	7.51703e-19
cg22028075	0.607789	0.582633	0.155939	84	357	0.235294	0.13119	0.36411	1.89795e-24	7.51703e-19
cg23933216	0.069541	0.0672269	0.0191335	84	357	0.235294	0.13119	0.36411	1.89795e-24	7.51703e-19
cg17439093	0.422809	0.355742	0.0662437	84	357	0.235294	0.13119	0.36411	1.89795e-24	7.51703e-19
cg17716453	0.586926	0.571429	0.0877036	84	357	0.235294	0.13119	0.36411	1.89795e-24	7.51703e-19
cg21561953	0.159944	0.0980392	-0.000562709	84	357	0.235294	0.13119	0.36411	1.89795e-24	7.51703e-19
cg26874872	0.0764951	0.0896359	-0.178015	84	357	0.235294	0.13119	0.36411	1.89795e-24	7.51703e-19
cg21231789	0.649513	0.638655	0.137359	84	357	0.235294	0.13119	0.36411	1.89795e-24	7.51703e-19
cg06586775	0.25452	0.27451	0.214648	84	357	0.235294	0.13119	0.36411	1.89795e-24	7.51703e-19
cg15598662	0.564673	0.540616	0.030776	84	357	0.235294	0.13119	0.36411	1.89795e-24	7.51703e-19
cg01519714	0.617524	0.571429	0.127159	84	357	0.235294	0.13119	0.36411	1.89795e-24	7.51703e-19
cg02430347	0.585535	0.602241	0.124778	84	357	0.235294	0.13119	0.36411	1.89795e-24	7.51703e-19
cg10944063	0.125174	0.0840336	-0.0250061	84	357	0.235294	0.13119	0.36411	1.89795e-24	7.51703e-19
cg05339515	0.504868	0.47619	0.16298	84	357	0.235294	0.13119	0.36411	1.89795e-24	7.51703e-19
cg26057780	0.560501	0.554622	0.0637484	84	357	0.235294	0.13119	0.36411	1.89795e-24	7.51703e-19
cg18045575	0.556328	0.529412	0.116768	85	357	0.238095	0.133379	0.367236	6.13748e-24	2.43081e-18
cg21393387	0.0514604	0.0448179	-0.321198	85	357	0.238095	0.133379	0.367236	6.13748e-24	2.43081e-18
cg12506013	0.0806676	0.0840336	-0.112555	85	357	0.238095	0.133379	0.367236	6.13748e-24	2.43081e-18
cg02457319	0.0612813	0.0504202	-0.202921	85	357	0.238095	0.133379	0.367236	6.13748e-24	2.43081e-18
cg11722183	0.584145	0.54902	0.142093	85	357	0.238095	0.133379	0.367236	6.13748e-24	2.43081e-18
cg24467337	0.132682	0.134454	0.00744328	85	357	0.238095	0.133379	0.367236	6.13748e-24	2.43081e-18
cg13635455	0.518776	0.498599	0.107047	85	357	0.238095	0.133379	0.367236	6.13748e-24	2.43081e-18
cg19584875	0.628651	0.62465	0.12283	85	357	0.238095	0.133379	0.367236	6.13748e-24	2.43081e-18
cg07549406	0.571031	0.563025	0.150943	86	357	0.240896	0.135574	0.370354	1.95462e-23	7.74147e-18
cg21595039	0.556328	0.535014	0.072851	86	357	0.240896	0.135574	0.370354	1.95462e-23	7.74147e-18
cg12057741	0.436541	0.411765	0.171623	86	357	0.240896	0.135574	0.370354	1.95462e-23	7.74147e-18
cg01184591	0.125174	0.0896359	-0.1787	86	357	0.240896	0.135574	0.370354	1.95462e-23	7.74147e-18
cg06385087	0.392211	0.448179	0.120417	86	357	0.240896	0.135574	0.370354	1.95462e-23	7.74147e-18
cg11199770	0.600834	0.579832	0.18867	86	357	0.240896	0.135574	0.370354	1.95462e-23	7.74147e-18
cg23883265	0.0653686	0.0364146	-0.360439	86	357	0.240896	0.135574	0.370354	1.95462e-23	7.74147e-18
cg15498306	0.11822	0.109244	0.0483956	86	357	0.240896	0.135574	0.370354	1.95462e-23	7.74147e-18
cg15219689	0.635605	0.59944	0.145384	86	357	0.240896	0.135574	0.370354	1.95462e-23	7.74147e-18
cg03739411	0.588317	0.568627	0.105844	86	357	0.240896	0.135574	0.370354	1.95462e-23	7.74147e-18
cg07806552	0.146036	0.140056	-0.0639611	86	357	0.240896	0.135574	0.370354	1.95462e-23	7.74147e-18
cg08382542	0.49096	0.535014	0.0946885	86	357	0.240896	0.135574	0.370354	1.95462e-23	7.74147e-18
cg18395466	0.49235	0.478992	0.0811618	86	357	0.240896	0.135574	0.370354	1.95462e-23	7.74147e-18
cg02271560	0.35605	0.355742	0.0916899	86	357	0.240896	0.135574	0.370354	1.95462e-23	7.74147e-18
cg04923174	0.0737135	0.0672269	-0.34997	86	357	0.240896	0.135574	0.370354	1.95462e-23	7.74147e-18
cg11591485	0.827538	0.854342	0.14981	271	357	0.759104	0.626534	0.862224	1.95462e-23	7.74147e-18
cg11631644	0.453408	0.420168	0.206011	86	357	0.240896	0.135574	0.370354	1.95462e-23	7.74147e-18
cg23500724	0.588317	0.621849	0.0983293	86	357	0.240896	0.135574	0.370354	1.95462e-23	7.74147e-18
cg13451280	0.568846	0.551821	0.0378439	86	357	0.240896	0.135574	0.370354	1.95462e-23	7.74147e-18
cg08621454	0.0639777	0.0420168	-0.276297	86	357	0.240896	0.135574	0.370354	1.95462e-23	7.74147e-18
cg18802838	0.55911	0.54902	0.137511	86	357	0.240896	0.135574	0.370354	1.95462e-23	7.74147e-18
cg00845204	0.307371	0.308123	0.0652768	86	357	0.240896	0.135574	0.370354	1.95462e-23	7.74147e-18
cg03361633	0.121001	0.0980392	-0.174879	86	357	0.240896	0.135574	0.370354	1.95462e-23	7.74147e-18
cg14371524	0.475661	0.459384	-0.0518498	86	357	0.240896	0.135574	0.370354	1.95462e-23	7.74147e-18
cg18488430	0.529903	0.529412	0.133351	86	357	0.240896	0.135574	0.370354	1.95462e-23	7.74147e-18
cg02486166	0.650904	0.663866	-0.268282	271	357	0.759104	0.626534	0.862224	1.95462e-23	7.74147e-18
cg18451817	0.0486787	0.0448179	-0.405108	86	357	0.240896	0.135574	0.370354	1.95462e-23	7.74147e-18
cg26748449	0.543811	0.551821	0.043608	86	357	0.240896	0.135574	0.370354	1.95462e-23	7.74147e-18
cg17743939	0.739917	0.736695	-0.267665	271	357	0.759104	0.626534	0.862224	1.95462e-23	7.74147e-18
cg21555798	0.591922	0.553371	-0.0116144	86	356	0.241573	0.13598	0.371298	2.97248e-23	1.17728e-17
cg12967914	0.596932	0.578652	0.0894719	86	356	0.241573	0.13598	0.371298	2.97248e-23	1.17728e-17
cg08178956	0.24162	0.185393	0.322933	86	356	0.241573	0.13598	0.371298	2.97248e-23	1.17728e-17
cg12517394	0.551532	0.525281	0.0404214	86	356	0.241573	0.13598	0.371298	2.97248e-23	1.17728e-17
cg24532523	0.567455	0.585434	0.185338	87	357	0.243697	0.137776	0.373466	6.13136e-23	2.42839e-17
cg03248820	0.223922	0.210084	-0.0822763	87	357	0.243697	0.137776	0.373466	6.13136e-23	2.42839e-17
cg11879536	0.445063	0.428571	0.130657	87	357	0.243697	0.137776	0.373466	6.13136e-23	2.42839e-17
cg19592071	0.631433	0.627451	0.188429	87	357	0.243697	0.137776	0.373466	6.13136e-23	2.42839e-17
cg21396456	0.67733	0.635854	0.118649	87	357	0.243697	0.137776	0.373466	6.13136e-23	2.42839e-17
cg06893389	0.585535	0.554622	0.15081	87	357	0.243697	0.137776	0.373466	6.13136e-23	2.42839e-17
cg17827477	0.0723227	0.0728291	-0.222069	87	357	0.243697	0.137776	0.373466	6.13136e-23	2.42839e-17
cg03424345	0.0584145	0.0532213	-0.275724	87	357	0.243697	0.137776	0.373466	6.13136e-23	2.42839e-17
cg06383124	0.618915	0.582633	0.163831	87	357	0.243697	0.137776	0.373466	6.13136e-23	2.42839e-17
cg25326896	0.545202	0.509804	0.0360401	87	357	0.243697	0.137776	0.373466	6.13136e-23	2.42839e-17
cg24611351	0.11822	0.128852	0.108098	87	357	0.243697	0.137776	0.373466	6.13136e-23	2.42839e-17
cg15504677	0.493741	0.504202	0.153182	87	357	0.243697	0.137776	0.373466	6.13136e-23	2.42839e-17
cg13359948	0.618915	0.591036	0.0898691	87	357	0.243697	0.137776	0.373466	6.13136e-23	2.42839e-17
cg27130302	0.510431	0.484594	0.133397	87	357	0.243697	0.137776	0.373466	6.13136e-23	2.42839e-17
cg14503180	0.613352	0.616246	0.122157	87	357	0.243697	0.137776	0.373466	6.13136e-23	2.42839e-17
cg18473137	0.632823	0.59944	-0.258554	270	357	0.756303	0.623429	0.860015	6.13136e-23	2.42839e-17
cg27447286	0.432545	0.442577	0.174742	87	357	0.243697	0.137776	0.373466	6.13136e-23	2.42839e-17
cg23493510	0.5758	0.585434	0.167269	87	357	0.243697	0.137776	0.373466	6.13136e-23	2.42839e-17
cg00609966	0.574409	0.537815	0.203644	87	357	0.243697	0.137776	0.373466	6.13136e-23	2.42839e-17
cg19358373	0.821975	0.837535	0.202178	270	357	0.756303	0.623429	0.860015	6.13136e-23	2.42839e-17
cg14641231	0.116829	0.103641	0.127994	87	357	0.243697	0.137776	0.373466	6.13136e-23	2.42839e-17
cg20792256	0.0904033	0.0980392	-0.117346	87	357	0.243697	0.137776	0.373466	6.13136e-23	2.42839e-17
cg25735887	0.616134	0.607843	0.157683	87	357	0.243697	0.137776	0.373466	6.13136e-23	2.42839e-17
cg20985269	0.130737	0.070028	-0.258624	87	357	0.243697	0.137776	0.373466	6.13136e-23	2.42839e-17
cg14217558	0.611961	0.633053	0.163212	87	357	0.243697	0.137776	0.373466	6.13136e-23	2.42839e-17
cg07204353	0.463143	0.470588	0.112931	87	357	0.243697	0.137776	0.373466	6.13136e-23	2.42839e-17
cg11895696	0.800836	0.800562	-0.14394	269	356	0.755618	0.62247	0.859596	9.29024e-23	3.67949e-17
cg24298684	0.0987483	0.0644258	-0.125356	88	357	0.246499	0.139985	0.376571	1.89464e-22	7.50389e-17
cg21148025	0.10153	0.0896359	-0.166012	88	357	0.246499	0.139985	0.376571	1.89464e-22	7.50389e-17
cg14557714	0.527121	0.498599	0.0835485	88	357	0.246499	0.139985	0.376571	1.89464e-22	7.50389e-17
cg14324693	0.446453	0.428571	0.165976	88	357	0.246499	0.139985	0.376571	1.89464e-22	7.50389e-17
cg04317492	0.561281	0.532213	0.0663436	88	357	0.246499	0.139985	0.376571	1.89464e-22	7.50389e-17
cg04314261	0.0904033	0.092437	-0.0509783	88	357	0.246499	0.139985	0.376571	1.89464e-22	7.50389e-17
cg19459470	0.107093	0.0868347	-0.079721	88	357	0.246499	0.139985	0.376571	1.89464e-22	7.50389e-17
cg25244476	0.705146	0.689076	0.210356	88	357	0.246499	0.139985	0.376571	1.89464e-22	7.50389e-17
cg08276889	0.528512	0.490196	0.112062	88	357	0.246499	0.139985	0.376571	1.89464e-22	7.50389e-17
cg07282879	0.0820584	0.0672269	-0.265837	88	357	0.246499	0.139985	0.376571	1.89464e-22	7.50389e-17
cg17863076	0.0848401	0.0672269	-0.146851	88	357	0.246499	0.139985	0.376571	1.89464e-22	7.50389e-17
cg01858879	0.49235	0.47619	0.170905	88	357	0.246499	0.139985	0.376571	1.89464e-22	7.50389e-17
cg06222087	0.828929	0.843137	-0.0189453	269	357	0.753501	0.620331	0.8578	1.89464e-22	7.50389e-17
cg06677151	0.816412	0.823529	0.018983	269	357	0.753501	0.620331	0.8578	1.89464e-22	7.50389e-17
cg06580966	0.121001	0.0980392	-0.122315	88	357	0.246499	0.139985	0.376571	1.89464e-22	7.50389e-17
cg06868562	0.603616	0.554622	0.11654	88	357	0.246499	0.139985	0.376571	1.89464e-22	7.50389e-17
cg13912673	0.470097	0.428571	0.100984	88	357	0.246499	0.139985	0.376571	1.89464e-22	7.50389e-17
cg13543216	0.127955	0.137255	0.0248368	88	357	0.246499	0.139985	0.376571	1.89464e-22	7.50389e-17
cg15003208	0.164117	0.131653	-0.0839219	88	357	0.246499	0.139985	0.376571	1.89464e-22	7.50389e-17
cg02892898	0.522949	0.515406	0.24861	88	357	0.246499	0.139985	0.376571	1.89464e-22	7.50389e-17
cg06623630	0.0639777	0.0392157	-0.274212	88	357	0.246499	0.139985	0.376571	1.89464e-22	7.50389e-17
cg17475381	0.368567	0.302521	0.0693	88	357	0.246499	0.139985	0.376571	1.89464e-22	7.50389e-17
cg16755214	0.0973574	0.0952381	-0.200978	88	357	0.246499	0.139985	0.376571	1.89464e-22	7.50389e-17
cg20979153	0.144645	0.159664	0.0329828	88	357	0.246499	0.139985	0.376571	1.89464e-22	7.50389e-17
cg15061530	0.514604	0.504202	0.126858	88	357	0.246499	0.139985	0.376571	1.89464e-22	7.50389e-17
cg03784113	0.0681502	0.0448179	-0.182504	88	357	0.246499	0.139985	0.376571	1.89464e-22	7.50389e-17
cg25489524	0.310585	0.30618	0.16945	88	356	0.247191	0.140404	0.37753	2.86025e-22	1.13283e-16
cg21446981	0.121469	0.114286	-0.134886	86	350	0.245714	0.138465	0.377065	3.60891e-22	1.42935e-16
cg10141019	0.55911	0.591036	0.204189	89	357	0.2493	0.1422	0.379669	5.76793e-22	2.28445e-16
cg14583869	0.583565	0.57423	0.200774	89	357	0.2493	0.1422	0.379669	5.76793e-22	2.28445e-16
cg04858597	0.568846	0.546218	0.147625	89	357	0.2493	0.1422	0.379669	5.76793e-22	2.28445e-16
cg01421252	0.0862309	0.0672269	-0.283393	89	357	0.2493	0.1422	0.379669	5.76793e-22	2.28445e-16
cg00773978	0.401947	0.378151	0.135776	89	357	0.2493	0.1422	0.379669	5.76793e-22	2.28445e-16
cg02075296	0.429764	0.392157	0.124807	89	357	0.2493	0.1422	0.379669	5.76793e-22	2.28445e-16
cg04371288	0.557103	0.515406	0.111964	89	357	0.2493	0.1422	0.379669	5.76793e-22	2.28445e-16
cg02329935	0.667594	0.680672	0.102199	89	357	0.2493	0.1422	0.379669	5.76793e-22	2.28445e-16
cg22152407	0.554937	0.532213	0.00929752	89	357	0.2493	0.1422	0.379669	5.76793e-22	2.28445e-16
cg04010471	0.573018	0.535014	0.0562314	89	357	0.2493	0.1422	0.379669	5.76793e-22	2.28445e-16
cg10573386	0.546592	0.492997	0.145593	89	357	0.2493	0.1422	0.379669	5.76793e-22	2.28445e-16
cg09541794	0.7121	0.708683	-0.056983	268	357	0.7507	0.617239	0.855579	5.76793e-22	2.28445e-16
cg13411038	0.503477	0.467787	0.110167	89	357	0.2493	0.1422	0.379669	5.76793e-22	2.28445e-16
cg07469961	0.631433	0.59944	0.125273	89	357	0.2493	0.1422	0.379669	5.76793e-22	2.28445e-16
cg06691343	0.867872	0.862745	0.0625821	268	357	0.7507	0.617239	0.855579	5.76793e-22	2.28445e-16
cg24133547	0.52573	0.47619	0.00387216	89	357	0.2493	0.1422	0.379669	5.76793e-22	2.28445e-16
cg15870184	0.472879	0.518207	0.167178	89	357	0.2493	0.1422	0.379669	5.76793e-22	2.28445e-16
cg02664993	0.624478	0.59944	0.0706553	89	357	0.2493	0.1422	0.379669	5.76793e-22	2.28445e-16
cg04197823	0.581363	0.593838	0.0776689	89	357	0.2493	0.1422	0.379669	5.76793e-22	2.28445e-16
cg24806371	0.077886	0.0644258	-0.262938	89	357	0.2493	0.1422	0.379669	5.76793e-22	2.28445e-16
cg08775375	0.598053	0.504202	-0.219807	268	357	0.7507	0.617239	0.855579	5.76793e-22	2.28445e-16
cg06570224	0.963839	0.960784	0.394026	268	357	0.7507	0.617239	0.855579	5.76793e-22	2.28445e-16
cg14049461	0.488178	0.484594	0.107128	89	357	0.2493	0.1422	0.379669	5.76793e-22	2.28445e-16
cg02775469	0.602225	0.540616	0.0888529	89	357	0.2493	0.1422	0.379669	5.76793e-22	2.28445e-16
cg06698598	0.475661	0.501401	-0.233629	268	357	0.7507	0.617239	0.855579	5.76793e-22	2.28445e-16
cg25751484	0.841446	0.837535	0.203074	268	357	0.7507	0.617239	0.855579	5.76793e-22	2.28445e-16
cg09913544	0.650904	0.666667	0.0729545	89	357	0.2493	0.1422	0.379669	5.76793e-22	2.28445e-16
cg05325182	0.848401	0.843137	0.136656	268	357	0.7507	0.617239	0.855579	5.76793e-22	2.28445e-16
cg17967970	0.520167	0.518207	0.175402	89	357	0.2493	0.1422	0.379669	5.76793e-22	2.28445e-16
cg22673583	0.23783	0.252101	0.214374	89	357	0.2493	0.1422	0.379669	5.76793e-22	2.28445e-16
cg02413104	0.0824891	0.0623229	-0.0850774	88	353	0.249292	0.141677	0.380435	9.78753e-22	3.87645e-16
cg07447260	0.190542	0.207283	0.0476752	90	357	0.252101	0.144421	0.382761	1.73017e-21	6.85253e-16
cg17631914	0.0764951	0.047619	-0.240736	90	357	0.252101	0.144421	0.382761	1.73017e-21	6.85253e-16
cg17551002	0.0862309	0.0560224	-0.26253	90	357	0.252101	0.144421	0.382761	1.73017e-21	6.85253e-16
cg01381678	0.595271	0.610644	0.08144	90	357	0.252101	0.144421	0.382761	1.73017e-21	6.85253e-16
cg04739953	0.574409	0.535014	0.198574	90	357	0.252101	0.144421	0.382761	1.73017e-21	6.85253e-16
cg13607835	0.564673	0.571429	0.13011	90	357	0.252101	0.144421	0.382761	1.73017e-21	6.85253e-16
cg06829893	0.50904	0.484594	0.131066	90	357	0.252101	0.144421	0.382761	1.73017e-21	6.85253e-16
cg09009410	0.488178	0.470588	0.137237	90	357	0.252101	0.144421	0.382761	1.73017e-21	6.85253e-16
cg13643465	0.556328	0.579832	0.220631	90	357	0.252101	0.144421	0.382761	1.73017e-21	6.85253e-16
cg25560363	0.630042	0.633053	0.0992747	90	357	0.252101	0.144421	0.382761	1.73017e-21	6.85253e-16
cg05212706	0.30459	0.252101	0.0765334	90	357	0.252101	0.144421	0.382761	1.73017e-21	6.85253e-16
cg17811434	0.0500695	0.0364146	-0.276573	90	357	0.252101	0.144421	0.382761	1.73017e-21	6.85253e-16
cg07564088	0.40751	0.394958	0.0652857	90	357	0.252101	0.144421	0.382761	1.73017e-21	6.85253e-16
cg25066490	0.600834	0.591036	0.0928971	90	357	0.252101	0.144421	0.382761	1.73017e-21	6.85253e-16
cg12059226	0.552156	0.521008	0.143779	90	357	0.252101	0.144421	0.382761	1.73017e-21	6.85253e-16
cg03683171	0.49235	0.529412	0.0717035	90	357	0.252101	0.144421	0.382761	1.73017e-21	6.85253e-16
cg05010179	0.630042	0.585434	0.0508193	90	357	0.252101	0.144421	0.382761	1.73017e-21	6.85253e-16
cg09941452	0.269819	0.232493	0.127341	90	357	0.252101	0.144421	0.382761	1.73017e-21	6.85253e-16
cg23641852	0.598053	0.571429	0.20521	90	357	0.252101	0.144421	0.382761	1.73017e-21	6.85253e-16
cg04790084	0.59249	0.579832	0.0889835	90	357	0.252101	0.144421	0.382761	1.73017e-21	6.85253e-16
cg26548492	0.397775	0.417367	0.240521	90	357	0.252101	0.144421	0.382761	1.73017e-21	6.85253e-16
cg05807485	0.621697	0.585434	0.0722043	90	357	0.252101	0.144421	0.382761	1.73017e-21	6.85253e-16
cg09991306	0.746871	0.803922	-0.113669	267	357	0.747899	0.614153	0.853351	1.73017e-21	6.85253e-16
cg09532284	0.631433	0.630252	0.209838	90	357	0.252101	0.144421	0.382761	1.73017e-21	6.85253e-16
cg02637247	0.093185	0.092437	-0.126479	90	357	0.252101	0.144421	0.382761	1.73017e-21	6.85253e-16
cg24024903	0.563282	0.537815	0.0798261	90	357	0.252101	0.144421	0.382761	1.73017e-21	6.85253e-16
cg19802138	0.929068	0.929972	0.200465	267	357	0.747899	0.614153	0.853351	1.73017e-21	6.85253e-16
cg26365545	0.934631	0.927171	0.487241	267	357	0.747899	0.614153	0.853351	1.73017e-21	6.85253e-16
cg04983151	0.702364	0.717087	-0.195478	267	357	0.747899	0.614153	0.853351	1.73017e-21	6.85253e-16
cg12898275	0.506259	0.478992	0.119294	90	357	0.252101	0.144421	0.382761	1.73017e-21	6.85253e-16
cg04725041	0.753825	0.739496	-0.28633	267	357	0.747899	0.614153	0.853351	1.73017e-21	6.85253e-16
cg15174623	0.951321	0.94958	0.442243	267	357	0.747899	0.614153	0.853351	1.73017e-21	6.85253e-16
cg21410080	0.450626	0.498599	0.164769	90	357	0.252101	0.144421	0.382761	1.73017e-21	6.85253e-16
cg01998047	0.538248	0.504202	0.189935	90	357	0.252101	0.144421	0.382761	1.73017e-21	6.85253e-16
cg20321319	0.105702	0.112045	-0.0279994	90	357	0.252101	0.144421	0.382761	1.73017e-21	6.85253e-16
cg04839664	0.364395	0.338936	0.0688287	90	357	0.252101	0.144421	0.382761	1.73017e-21	6.85253e-16
cg00229245	0.591099	0.596639	0.161404	90	357	0.252101	0.144421	0.382761	1.73017e-21	6.85253e-16
cg18065337	0.484006	0.470588	0.0683832	90	357	0.252101	0.144421	0.382761	1.73017e-21	6.85253e-16
cg02928928	0.856745	0.882353	0.210336	267	357	0.747899	0.614153	0.853351	1.73017e-21	6.85253e-16
cg20978460	0.657858	0.652661	-0.433744	267	357	0.747899	0.614153	0.853351	1.73017e-21	6.85253e-16
cg19523213	0.61057	0.577031	0.142344	90	357	0.252101	0.144421	0.382761	1.73017e-21	6.85253e-16
cg24394172	0.927677	0.918768	0.272143	267	357	0.747899	0.614153	0.853351	1.73017e-21	6.85253e-16
cg01722423	0.62726	0.602241	0.197199	90	357	0.252101	0.144421	0.382761	1.73017e-21	6.85253e-16
cg14397893	0.803894	0.806723	-0.0882256	267	357	0.747899	0.614153	0.853351	1.73017e-21	6.85253e-16
cg22016779	0.108484	0.103641	0.26127	90	357	0.252101	0.144421	0.382761	1.73017e-21	6.85253e-16
cg20300343	0.922006	0.929775	0.368408	266	356	0.747191	0.613173	0.852911	2.59279e-21	1.0269e-15
cg20052865	0.1398	0.0888252	0.00901878	88	349	0.252149	0.14341	0.384378	4.9822e-21	1.97325e-15
cg21943117	0.115438	0.092437	0.0970041	91	357	0.254902	0.146649	0.385847	5.11427e-21	2.02556e-15
cg22600043	0.908206	0.910364	0.32228	266	357	0.745098	0.611074	0.851116	5.11427e-21	2.02556e-15
cg08089153	0.0959666	0.0784314	-0.0549131	91	357	0.254902	0.146649	0.385847	5.11427e-21	2.02556e-15
cg24117376	0.552156	0.529412	0.103757	91	357	0.254902	0.146649	0.385847	5.11427e-21	2.02556e-15
cg11820517	0.600834	0.582633	0.190078	91	357	0.254902	0.146649	0.385847	5.11427e-21	2.02556e-15
cg04048250	0.646732	0.638655	0.240703	91	357	0.254902	0.146649	0.385847	5.11427e-21	2.02556e-15
cg17524017	0.620306	0.557423	0.194061	91	357	0.254902	0.146649	0.385847	5.11427e-21	2.02556e-15
cg16019898	0.261474	0.2493	0.0849216	91	357	0.254902	0.146649	0.385847	5.11427e-21	2.02556e-15
cg08755130	0.1363	0.148459	0.0298902	91	357	0.254902	0.146649	0.385847	5.11427e-21	2.02556e-15
cg13264059	0.534075	0.546218	0.0896617	91	357	0.254902	0.146649	0.385847	5.11427e-21	2.02556e-15
cg22856512	0.541029	0.554622	0.15774	91	357	0.254902	0.146649	0.385847	5.11427e-21	2.02556e-15
cg16426339	0.543811	0.52381	0.151806	91	357	0.254902	0.146649	0.385847	5.11427e-21	2.02556e-15
cg00160262	0.0806676	0.0616246	-0.3769	91	357	0.254902	0.146649	0.385847	5.11427e-21	2.02556e-15
cg16513459	0.872045	0.885154	0.168218	266	357	0.745098	0.611074	0.851116	5.11427e-21	2.02556e-15
cg18032812	0.105702	0.070028	-0.263958	91	357	0.254902	0.146649	0.385847	5.11427e-21	2.02556e-15
cg14566959	0.910987	0.915966	0.188304	266	357	0.745098	0.611074	0.851116	5.11427e-21	2.02556e-15
cg05587394	0.808067	0.815126	-0.0404728	266	357	0.745098	0.611074	0.851116	5.11427e-21	2.02556e-15
cg01743617	0.557719	0.540616	0.0632983	91	357	0.254902	0.146649	0.385847	5.11427e-21	2.02556e-15
cg07797693	0.645341	0.577031	-0.198696	266	357	0.745098	0.611074	0.851116	5.11427e-21	2.02556e-15
cg27390627	0.15299	0.120448	-0.201282	91	357	0.254902	0.146649	0.385847	5.11427e-21	2.02556e-15
cg10171063	0.534075	0.563025	0.216142	91	357	0.254902	0.146649	0.385847	5.11427e-21	2.02556e-15
cg13514778	0.290682	0.302521	0.285406	91	357	0.254902	0.146649	0.385847	5.11427e-21	2.02556e-15
cg26802025	0.628651	0.613445	0.11231	91	357	0.254902	0.146649	0.385847	5.11427e-21	2.02556e-15
cg02725069	0.586926	0.593838	0.129297	91	357	0.254902	0.146649	0.385847	5.11427e-21	2.02556e-15
cg02150820	0.0862309	0.047619	-0.217113	91	357	0.254902	0.146649	0.385847	5.11427e-21	2.02556e-15
cg18869061	0.823366	0.862745	0.121102	266	357	0.745098	0.611074	0.851116	5.11427e-21	2.02556e-15
cg19006429	0.545202	0.543417	0.0590045	91	357	0.254902	0.146649	0.385847	5.11427e-21	2.02556e-15
cg23365801	0.884562	0.896359	0.219907	266	357	0.745098	0.611074	0.851116	5.11427e-21	2.02556e-15
cg05503968	0.478442	0.414566	0.116128	91	357	0.254902	0.146649	0.385847	5.11427e-21	2.02556e-15
cg07258794	0.543811	0.532213	0.11954	91	357	0.254902	0.146649	0.385847	5.11427e-21	2.02556e-15
cg11623855	0.13491	0.12605	-0.053075	91	357	0.254902	0.146649	0.385847	5.11427e-21	2.02556e-15
cg15643428	0.794159	0.812325	-0.259964	266	357	0.745098	0.611074	0.851116	5.11427e-21	2.02556e-15
cg02126688	0.0890125	0.0868347	-0.123479	91	357	0.254902	0.146649	0.385847	5.11427e-21	2.02556e-15
cg14630905	0.55911	0.532213	0.145316	91	357	0.254902	0.146649	0.385847	5.11427e-21	2.02556e-15
cg01323777	0.827538	0.851541	0.160881	266	357	0.745098	0.611074	0.851116	5.11427e-21	2.02556e-15
cg10165894	0.602225	0.605042	0.137073	91	357	0.254902	0.146649	0.385847	5.11427e-21	2.02556e-15
cg06609489	0.600834	0.57423	0.238609	91	357	0.254902	0.146649	0.385847	5.11427e-21	2.02556e-15
cg11593482	0.517385	0.484594	0.149841	91	357	0.254902	0.146649	0.385847	5.11427e-21	2.02556e-15
cg01663968	0.506259	0.540616	0.0917748	91	357	0.254902	0.146649	0.385847	5.11427e-21	2.02556e-15
cg17876758	0.165035	0.148459	0.107969	91	357	0.254902	0.146649	0.385847	5.11427e-21	2.02556e-15
cg01579289	0.426982	0.344538	0.106789	91	357	0.254902	0.146649	0.385847	5.11427e-21	2.02556e-15
cg12586594	0.546592	0.515406	0.0772688	91	357	0.254902	0.146649	0.385847	5.11427e-21	2.02556e-15
cg23020486	0.577191	0.543417	0.0778538	91	357	0.254902	0.146649	0.385847	5.11427e-21	2.02556e-15
cg09085201	0.133519	0.112045	-0.117309	91	357	0.254902	0.146649	0.385847	5.11427e-21	2.02556e-15
cg02352723	0.609179	0.568627	0.0658153	91	357	0.254902	0.146649	0.385847	5.11427e-21	2.02556e-15
cg26857911	0.582754	0.57423	0.202096	91	357	0.254902	0.146649	0.385847	5.11427e-21	2.02556e-15
cg00524374	0.211405	0.221289	0.190172	91	357	0.254902	0.146649	0.385847	5.11427e-21	2.02556e-15
cg19521511	0.0959666	0.0644258	-0.303506	91	357	0.254902	0.146649	0.385847	5.11427e-21	2.02556e-15
cg02560967	0.614743	0.59944	0.0174484	91	357	0.254902	0.146649	0.385847	5.11427e-21	2.02556e-15
cg12799781	0.67872	0.627451	0.1454	91	357	0.254902	0.146649	0.385847	5.11427e-21	2.02556e-15
cg01570551	0.548747	0.512605	0.155302	91	357	0.254902	0.146649	0.385847	5.11427e-21	2.02556e-15
cg27125605	0.568846	0.546218	0.142471	91	357	0.254902	0.146649	0.385847	5.11427e-21	2.02556e-15
cg04354077	0.157163	0.131653	-0.161187	91	357	0.254902	0.146649	0.385847	5.11427e-21	2.02556e-15
cg05027458	0.552156	0.537815	0.116774	91	357	0.254902	0.146649	0.385847	5.11427e-21	2.02556e-15
cg16658099	0.645341	0.605042	0.100634	91	357	0.254902	0.146649	0.385847	5.11427e-21	2.02556e-15
cg15693572	0.0792768	0.0868347	-0.238206	91	357	0.254902	0.146649	0.385847	5.11427e-21	2.02556e-15
cg24738779	0.596662	0.571429	0.0558172	91	357	0.254902	0.146649	0.385847	5.11427e-21	2.02556e-15
cg12226635	0.151599	0.176471	0.209059	91	357	0.254902	0.146649	0.385847	5.11427e-21	2.02556e-15
cg21798815	0.500699	0.514124	0.186084	90	354	0.254237	0.145728	0.385696	5.80639e-21	2.29968e-15
cg04235519	0.561281	0.544944	0.164258	91	356	0.255618	0.147089	0.386827	7.63576e-21	3.02422e-15
cg08774443	0.608635	0.575843	0.106565	91	356	0.255618	0.147089	0.386827	7.63576e-21	3.02422e-15
cg01147192	0.472145	0.480337	0.286455	91	356	0.255618	0.147089	0.386827	7.63576e-21	3.02422e-15
cg16443424	0.678273	0.682584	0.154413	91	356	0.255618	0.147089	0.386827	7.63576e-21	3.02422e-15
cg25202131	0.675487	0.682584	0.134547	91	356	0.255618	0.147089	0.386827	7.63576e-21	3.02422e-15
cg07768103	0.615063	0.597183	-0.21346	264	355	0.743662	0.609094	0.85022	1.13897e-20	4.51099e-15
cg01761662	0.569038	0.571831	0.115364	91	355	0.256338	0.147532	0.387813	1.13897e-20	4.51099e-15
cg14594876	0.25452	0.22409	0.0924102	92	357	0.257703	0.148884	0.388926	1.48987e-20	5.90079e-15
cg14743593	0.55911	0.535014	0.13006	92	357	0.257703	0.148884	0.388926	1.48987e-20	5.90079e-15
cg00269817	0.108484	0.092437	-0.14391	92	357	0.257703	0.148884	0.388926	1.48987e-20	5.90079e-15
cg03669797	0.59249	0.554622	0.241771	92	357	0.257703	0.148884	0.388926	1.48987e-20	5.90079e-15
cg03814390	0.599444	0.59944	0.168756	92	357	0.257703	0.148884	0.388926	1.48987e-20	5.90079e-15
cg11978048	0.500695	0.484594	0.0739521	92	357	0.257703	0.148884	0.388926	1.48987e-20	5.90079e-15
cg23201676	0.122392	0.109244	-0.0988077	92	357	0.257703	0.148884	0.388926	1.48987e-20	5.90079e-15
cg01279413	0.0570236	0.047619	-0.167387	92	357	0.257703	0.148884	0.388926	1.48987e-20	5.90079e-15
cg08270206	0.631433	0.641457	0.191384	92	357	0.257703	0.148884	0.388926	1.48987e-20	5.90079e-15
cg18171204	0.441504	0.45098	0.0761316	92	357	0.257703	0.148884	0.388926	1.48987e-20	5.90079e-15
cg15410236	0.66064	0.658263	-0.229339	265	357	0.742297	0.608001	0.848876	1.48987e-20	5.90079e-15
cg12909932	0.52573	0.509804	0.156622	92	357	0.257703	0.148884	0.388926	1.48987e-20	5.90079e-15
cg03691958	0.614743	0.596639	0.133194	92	357	0.257703	0.148884	0.388926	1.48987e-20	5.90079e-15
cg14558431	0.586926	0.554622	0.128755	92	357	0.257703	0.148884	0.388926	1.48987e-20	5.90079e-15
cg23969342	0.617524	0.605042	0.122817	92	357	0.257703	0.148884	0.388926	1.48987e-20	5.90079e-15
cg22957381	0.553547	0.568627	0.0503176	92	357	0.257703	0.148884	0.388926	1.48987e-20	5.90079e-15
cg14339048	0.111266	0.0980392	-0.118245	92	357	0.257703	0.148884	0.388926	1.48987e-20	5.90079e-15
cg11084334	0.906815	0.887955	0.15216	265	357	0.742297	0.608001	0.848876	1.48987e-20	5.90079e-15
cg08857994	0.892907	0.87395	0.13311	265	357	0.742297	0.608001	0.848876	1.48987e-20	5.90079e-15
cg25384000	0.1363	0.117647	-0.208569	92	357	0.257703	0.148884	0.388926	1.48987e-20	5.90079e-15
cg03078043	0.591099	0.540616	0.0422977	92	357	0.257703	0.148884	0.388926	1.48987e-20	5.90079e-15
cg08448665	0.631433	0.596639	0.17313	92	357	0.257703	0.148884	0.388926	1.48987e-20	5.90079e-15
cg12453675	0.10153	0.128852	0.0364017	92	357	0.257703	0.148884	0.388926	1.48987e-20	5.90079e-15
cg25318301	0.420028	0.420168	0.0383829	92	357	0.257703	0.148884	0.388926	1.48987e-20	5.90079e-15
cg18592273	0.44089	0.420168	0.023556	92	357	0.257703	0.148884	0.388926	1.48987e-20	5.90079e-15
cg02139586	0.0973574	0.092437	-0.149523	92	357	0.257703	0.148884	0.388926	1.48987e-20	5.90079e-15
cg23715749	0.123783	0.131653	0.0689459	92	357	0.257703	0.148884	0.388926	1.48987e-20	5.90079e-15
cg09225230	0.554937	0.492997	0.0987586	92	357	0.257703	0.148884	0.388926	1.48987e-20	5.90079e-15
cg19527084	0.537604	0.546218	0.104226	92	357	0.257703	0.148884	0.388926	1.48987e-20	5.90079e-15
cg23226129	0.618915	0.607843	0.158853	92	357	0.257703	0.148884	0.388926	1.48987e-20	5.90079e-15
cg27565899	0.798331	0.815126	0.0392952	265	357	0.742297	0.608001	0.848876	1.48987e-20	5.90079e-15
cg02386859	0.595271	0.532213	0.113912	92	357	0.257703	0.148884	0.388926	1.48987e-20	5.90079e-15
cg00820056	0.109875	0.0784314	-0.0616674	92	357	0.257703	0.148884	0.388926	1.48987e-20	5.90079e-15
cg22324618	0.50904	0.515406	0.173302	92	357	0.257703	0.148884	0.388926	1.48987e-20	5.90079e-15
cg00703260	0.670376	0.627451	0.157423	92	357	0.257703	0.148884	0.388926	1.48987e-20	5.90079e-15
cg10131657	0.579972	0.515406	0.127728	92	357	0.257703	0.148884	0.388926	1.48987e-20	5.90079e-15
cg00084798	0.0792768	0.0672269	-0.279308	92	357	0.257703	0.148884	0.388926	1.48987e-20	5.90079e-15
cg09184730	0.646732	0.630252	0.10525	92	357	0.257703	0.148884	0.388926	1.48987e-20	5.90079e-15
cg26094984	0.589708	0.54902	0.068848	92	357	0.257703	0.148884	0.388926	1.48987e-20	5.90079e-15
cg24104567	0.668985	0.677871	0.215215	92	357	0.257703	0.148884	0.388926	1.48987e-20	5.90079e-15
cg05852824	0.0751043	0.0644258	-0.250467	92	357	0.257703	0.148884	0.388926	1.48987e-20	5.90079e-15
cg00740691	0.689847	0.703081	0.196424	92	357	0.257703	0.148884	0.388926	1.48987e-20	5.90079e-15
cg24877616	0.0945758	0.0616246	-0.232664	92	357	0.257703	0.148884	0.388926	1.48987e-20	5.90079e-15
cg20672708	0.0681502	0.0504202	-0.122101	92	357	0.257703	0.148884	0.388926	1.48987e-20	5.90079e-15
cg00962755	0.888734	0.890756	0.0219805	265	357	0.742297	0.608001	0.848876	1.48987e-20	5.90079e-15
cg01917716	0.0792768	0.0756303	-0.17379	92	357	0.257703	0.148884	0.388926	1.48987e-20	5.90079e-15
cg07283896	0.105702	0.120448	0.183424	92	357	0.257703	0.148884	0.388926	1.48987e-20	5.90079e-15
cg16253840	0.50765	0.481793	0.180402	92	357	0.257703	0.148884	0.388926	1.48987e-20	5.90079e-15
cg19083265	0.757997	0.764706	-0.239012	265	357	0.742297	0.608001	0.848876	1.48987e-20	5.90079e-15
cg01147550	0.533426	0.525281	0.0660857	92	356	0.258427	0.14933	0.389914	2.21617e-20	8.77736e-15
cg08371659	0.59388	0.633053	0.147898	93	357	0.260504	0.151124	0.391999	4.27792e-20	1.69431e-14
cg07602998	0.549374	0.546218	0.135493	93	357	0.260504	0.151124	0.391999	4.27792e-20	1.69431e-14
cg14725641	0.584145	0.546218	0.0415266	93	357	0.260504	0.151124	0.391999	4.27792e-20	1.69431e-14
cg24119990	0.109875	0.106443	-0.130022	93	357	0.260504	0.151124	0.391999	4.27792e-20	1.69431e-14
cg00891995	0.13491	0.134454	0.0820778	93	357	0.260504	0.151124	0.391999	4.27792e-20	1.69431e-14
cg02924562	0.602225	0.588235	0.166773	93	357	0.260504	0.151124	0.391999	4.27792e-20	1.69431e-14
cg24035245	0.934631	0.938375	0.4608	264	357	0.739496	0.604935	0.846629	4.27792e-20	1.69431e-14
cg05138957	0.109875	0.0756303	-0.229157	93	357	0.260504	0.151124	0.391999	4.27792e-20	1.69431e-14
cg25974897	0.602225	0.577031	0.134372	93	357	0.260504	0.151124	0.391999	4.27792e-20	1.69431e-14
cg10994511	0.603616	0.582633	0.225636	93	357	0.260504	0.151124	0.391999	4.27792e-20	1.69431e-14
cg10565187	0.344924	0.352941	0.0680181	93	357	0.260504	0.151124	0.391999	4.27792e-20	1.69431e-14
cg16473797	0.0653686	0.0560224	-0.257186	93	357	0.260504	0.151124	0.391999	4.27792e-20	1.69431e-14
cg09087110	0.688456	0.633053	0.183756	93	357	0.260504	0.151124	0.391999	4.27792e-20	1.69431e-14
cg01591431	0.59388	0.565826	0.15467	93	357	0.260504	0.151124	0.391999	4.27792e-20	1.69431e-14
cg23416667	0.515994	0.495798	0.0822049	93	357	0.260504	0.151124	0.391999	4.27792e-20	1.69431e-14
cg06339629	0.538248	0.484594	0.147719	93	357	0.260504	0.151124	0.391999	4.27792e-20	1.69431e-14
cg08274234	0.573018	0.509804	0.175152	93	357	0.260504	0.151124	0.391999	4.27792e-20	1.69431e-14
cg06214241	0.59388	0.568627	0.163472	93	357	0.260504	0.151124	0.391999	4.27792e-20	1.69431e-14
cg14683738	0.52573	0.518207	0.0887231	93	357	0.260504	0.151124	0.391999	4.27792e-20	1.69431e-14
cg10019018	0.077886	0.0672269	-0.351614	93	357	0.260504	0.151124	0.391999	4.27792e-20	1.69431e-14
cg07344468	0.105702	0.0868347	-0.277526	93	357	0.260504	0.151124	0.391999	4.27792e-20	1.69431e-14
cg04554195	0.122392	0.114846	-0.073815	93	357	0.260504	0.151124	0.391999	4.27792e-20	1.69431e-14
cg06283342	0.315716	0.288515	0.139567	93	357	0.260504	0.151124	0.391999	4.27792e-20	1.69431e-14
cg15613420	0.858136	0.882353	0.208025	264	357	0.739496	0.604935	0.846629	4.27792e-20	1.69431e-14
cg05531255	0.527121	0.481793	0.042734	93	357	0.260504	0.151124	0.391999	4.27792e-20	1.69431e-14
cg06714284	0.566064	0.546218	0.188232	93	357	0.260504	0.151124	0.391999	4.27792e-20	1.69431e-14
cg00656647	0.527855	0.540616	0.0871443	93	357	0.260504	0.151124	0.391999	4.27792e-20	1.69431e-14
cg04405332	0.438108	0.420168	0.0508485	93	357	0.260504	0.151124	0.391999	4.27792e-20	1.69431e-14
cg17291500	0.754875	0.7507	-0.168315	264	357	0.739496	0.604935	0.846629	4.27792e-20	1.69431e-14
cg00227781	0.522949	0.473389	0.168565	93	357	0.260504	0.151124	0.391999	4.27792e-20	1.69431e-14
cg13554903	0.589708	0.591036	0.139235	93	357	0.260504	0.151124	0.391999	4.27792e-20	1.69431e-14
cg20778958	0.126565	0.106443	-0.220444	93	357	0.260504	0.151124	0.391999	4.27792e-20	1.69431e-14
cg13694867	0.556328	0.537815	0.125654	93	357	0.260504	0.151124	0.391999	4.27792e-20	1.69431e-14
cg23710492	0.579972	0.571429	0.169421	93	357	0.260504	0.151124	0.391999	4.27792e-20	1.69431e-14
cg09248345	0.614743	0.605042	0.249637	93	357	0.260504	0.151124	0.391999	4.27792e-20	1.69431e-14
cg20351640	0.671766	0.641457	0.0451507	93	357	0.260504	0.151124	0.391999	4.27792e-20	1.69431e-14
cg16086237	0.0764951	0.0672269	-0.195451	93	357	0.260504	0.151124	0.391999	4.27792e-20	1.69431e-14
cg08229488	0.435327	0.380952	0.0895001	93	357	0.260504	0.151124	0.391999	4.27792e-20	1.69431e-14
cg19133221	0.581363	0.551821	0.0838749	93	357	0.260504	0.151124	0.391999	4.27792e-20	1.69431e-14
cg04508687	0.624478	0.616246	0.118494	93	357	0.260504	0.151124	0.391999	4.27792e-20	1.69431e-14
cg08445802	0.912378	0.893557	0.309083	264	357	0.739496	0.604935	0.846629	4.27792e-20	1.69431e-14
cg06360776	0.524339	0.484594	0.114073	93	357	0.260504	0.151124	0.391999	4.27792e-20	1.69431e-14
cg09029624	0.938804	0.927171	0.409712	264	357	0.739496	0.604935	0.846629	4.27792e-20	1.69431e-14
cg09012091	0.104312	0.106443	-0.0598179	93	357	0.260504	0.151124	0.391999	4.27792e-20	1.69431e-14
cg04362560	0.532684	0.560224	0.174686	93	357	0.260504	0.151124	0.391999	4.27792e-20	1.69431e-14
cg05081953	0.23783	0.148459	-0.170408	93	357	0.260504	0.151124	0.391999	4.27792e-20	1.69431e-14
cg27320213	0.317107	0.296919	0.119793	93	357	0.260504	0.151124	0.391999	4.27792e-20	1.69431e-14
cg25401284	0.545202	0.529412	0.0089561	93	357	0.260504	0.151124	0.391999	4.27792e-20	1.69431e-14
cg23045972	0.112656	0.117647	0.0501704	93	357	0.260504	0.151124	0.391999	4.27792e-20	1.69431e-14
cg26314868	0.428373	0.397759	0.0632697	93	357	0.260504	0.151124	0.391999	4.27792e-20	1.69431e-14
cg14667871	0.67733	0.585434	0.163405	93	357	0.260504	0.151124	0.391999	4.27792e-20	1.69431e-14
cg11983942	0.0639777	0.0560224	-0.18542	93	357	0.260504	0.151124	0.391999	4.27792e-20	1.69431e-14
cg01706789	0.445063	0.414566	0.140877	93	357	0.260504	0.151124	0.391999	4.27792e-20	1.69431e-14
cg10478435	0.606398	0.57423	0.163831	93	357	0.260504	0.151124	0.391999	4.27792e-20	1.69431e-14
cg16404157	0.910987	0.910364	0.423182	264	357	0.739496	0.604935	0.846629	4.27792e-20	1.69431e-14
cg07954324	0.130737	0.131653	-0.134057	93	357	0.260504	0.151124	0.391999	4.27792e-20	1.69431e-14
cg13593287	0.269819	0.226891	0.140456	93	357	0.260504	0.151124	0.391999	4.27792e-20	1.69431e-14
cg05860723	0.93185	0.92437	0.476391	264	357	0.739496	0.604935	0.846629	4.27792e-20	1.69431e-14
cg23526973	0.568846	0.563025	0.184421	93	357	0.260504	0.151124	0.391999	4.27792e-20	1.69431e-14
cg01362762	0.646732	0.59944	-0.295078	264	357	0.739496	0.604935	0.846629	4.27792e-20	1.69431e-14
cg05707714	0.538248	0.52381	0.0874314	93	357	0.260504	0.151124	0.391999	4.27792e-20	1.69431e-14
cg16188532	0.45758	0.481793	-0.0290471	93	357	0.260504	0.151124	0.391999	4.27792e-20	1.69431e-14
cg13327785	0.632823	0.610644	-0.106083	264	357	0.739496	0.604935	0.846629	4.27792e-20	1.69431e-14
cg07134065	0.649025	0.607843	0.175015	93	357	0.260504	0.151124	0.391999	4.27792e-20	1.69431e-14
cg03114584	0.10153	0.106443	-0.0494256	93	357	0.260504	0.151124	0.391999	4.27792e-20	1.69431e-14
cg16397794	0.645341	0.602241	0.166124	93	357	0.260504	0.151124	0.391999	4.27792e-20	1.69431e-14
cg10782380	0.600834	0.582633	0.0895496	93	357	0.260504	0.151124	0.391999	4.27792e-20	1.69431e-14
cg17014009	0.635605	0.585434	0.136435	93	357	0.260504	0.151124	0.391999	4.27792e-20	1.69431e-14
cg03735847	0.605007	0.607843	0.0484553	93	357	0.260504	0.151124	0.391999	4.27792e-20	1.69431e-14
cg19789755	0.757997	0.714286	-0.230516	264	357	0.739496	0.604935	0.846629	4.27792e-20	1.69431e-14
cg16238795	0.552156	0.557423	0.119022	93	357	0.260504	0.151124	0.391999	4.27792e-20	1.69431e-14
cg17006281	0.0820584	0.0896359	-0.251081	93	357	0.260504	0.151124	0.391999	4.27792e-20	1.69431e-14
cg25315312	0.625869	0.641457	-0.301505	264	357	0.739496	0.604935	0.846629	4.27792e-20	1.69431e-14
cg03370270	0.301808	0.338936	0.287757	93	357	0.260504	0.151124	0.391999	4.27792e-20	1.69431e-14
cg16993682	0.13491	0.123249	-0.271224	93	357	0.260504	0.151124	0.391999	4.27792e-20	1.69431e-14
cg03735013	0.554937	0.571429	0.0237942	93	357	0.260504	0.151124	0.391999	4.27792e-20	1.69431e-14
cg17139210	0.468707	0.470588	0.104524	93	357	0.260504	0.151124	0.391999	4.27792e-20	1.69431e-14
cg22687807	0.5758	0.535014	0.0727377	93	357	0.260504	0.151124	0.391999	4.27792e-20	1.69431e-14
cg13027458	0.0667594	0.0728291	-0.20619	93	357	0.260504	0.151124	0.391999	4.27792e-20	1.69431e-14
cg22008551	0.126565	0.117647	-0.217617	93	357	0.260504	0.151124	0.391999	4.27792e-20	1.69431e-14
cg01935747	0.52573	0.478992	0.107504	93	357	0.260504	0.151124	0.391999	4.27792e-20	1.69431e-14
cg03342114	0.328234	0.366947	0.160161	93	357	0.260504	0.151124	0.391999	4.27792e-20	1.69431e-14
cg02552311	0.586926	0.582633	0.105203	93	357	0.260504	0.151124	0.391999	4.27792e-20	1.69431e-14
cg25200152	0.809859	0.90678	0.427979	262	354	0.740113	0.605002	0.847506	4.88946e-20	1.93652e-14
cg09571345	0.086351	0.0870787	0.25088	93	356	0.261236	0.151578	0.392994	6.33966e-20	2.51089e-14
cg11412248	0.153417	0.123944	0.205894	93	355	0.261972	0.152034	0.393993	9.38595e-20	3.7174e-14
cg06525293	0.493741	0.492997	0.248176	94	357	0.263305	0.153371	0.395065	1.21082e-19	4.79556e-14
cg27166177	0.0486787	0.0336134	0.00559039	94	357	0.263305	0.153371	0.395065	1.21082e-19	4.79556e-14
cg04219247	0.513928	0.490196	0.260284	94	357	0.263305	0.153371	0.395065	1.21082e-19	4.79556e-14
cg03595018	0.771905	0.795518	0.0369138	263	357	0.736695	0.601874	0.844376	1.21082e-19	4.79556e-14
cg24687085	0.299026	0.344538	0.19496	94	357	0.263305	0.153371	0.395065	1.21082e-19	4.79556e-14
cg25806932	0.137691	0.114846	-0.150694	94	357	0.263305	0.153371	0.395065	1.21082e-19	4.79556e-14
cg16368750	0.367177	0.296919	0.064181	94	357	0.263305	0.153371	0.395065	1.21082e-19	4.79556e-14
cg21184629	0.413074	0.422969	0.163968	94	357	0.263305	0.153371	0.395065	1.21082e-19	4.79556e-14
cg21430539	0.521558	0.47619	0.142263	94	357	0.263305	0.153371	0.395065	1.21082e-19	4.79556e-14
cg06671690	0.554937	0.47619	0.0431039	94	357	0.263305	0.153371	0.395065	1.21082e-19	4.79556e-14
cg15070848	0.698192	0.630252	0.0534595	94	357	0.263305	0.153371	0.395065	1.21082e-19	4.79556e-14
cg16599983	0.123783	0.10084	-0.0334574	94	357	0.263305	0.153371	0.395065	1.21082e-19	4.79556e-14
cg19457506	0.442281	0.422969	0.177466	94	357	0.263305	0.153371	0.395065	1.21082e-19	4.79556e-14
cg23693169	0.617524	0.557423	0.165644	94	357	0.263305	0.153371	0.395065	1.21082e-19	4.79556e-14
cg06035708	0.107093	0.0896359	-0.0243351	94	357	0.263305	0.153371	0.395065	1.21082e-19	4.79556e-14
cg17719126	0.738526	0.759104	-0.0328156	263	357	0.736695	0.601874	0.844376	1.21082e-19	4.79556e-14
cg07850982	0.445063	0.372549	0.132196	94	357	0.263305	0.153371	0.395065	1.21082e-19	4.79556e-14
cg18064754	0.663421	0.635854	-0.144519	263	357	0.736695	0.601874	0.844376	1.21082e-19	4.79556e-14
cg25157280	0.589708	0.557423	0.111587	94	357	0.263305	0.153371	0.395065	1.21082e-19	4.79556e-14
cg05472854	0.607789	0.585434	0.0938698	94	357	0.263305	0.153371	0.395065	1.21082e-19	4.79556e-14
cg06916446	0.244784	0.240896	0.0843393	94	357	0.263305	0.153371	0.395065	1.21082e-19	4.79556e-14
cg15825186	0.650904	0.641457	0.108254	94	357	0.263305	0.153371	0.395065	1.21082e-19	4.79556e-14
cg19053686	0.151599	0.131653	-0.129157	94	357	0.263305	0.153371	0.395065	1.21082e-19	4.79556e-14
cg18609339	0.586926	0.57423	0.128912	94	357	0.263305	0.153371	0.395065	1.21082e-19	4.79556e-14
cg05717204	0.589708	0.554622	0.0641136	94	357	0.263305	0.153371	0.395065	1.21082e-19	4.79556e-14
cg01759126	0.55911	0.546218	0.0389147	94	357	0.263305	0.153371	0.395065	1.21082e-19	4.79556e-14
cg05513274	0.0806676	0.0560224	-0.311438	94	357	0.263305	0.153371	0.395065	1.21082e-19	4.79556e-14
cg07816392	0.639777	0.621849	0.0983208	94	357	0.263305	0.153371	0.395065	1.21082e-19	4.79556e-14
cg09120938	0.588317	0.627451	-0.120806	263	357	0.736695	0.601874	0.844376	1.21082e-19	4.79556e-14
cg05492975	0.10153	0.0588235	-0.360234	94	357	0.263305	0.153371	0.395065	1.21082e-19	4.79556e-14
cg20578175	0.550765	0.526611	0.102813	94	357	0.263305	0.153371	0.395065	1.21082e-19	4.79556e-14
cg03225787	0.112656	0.0896359	-0.228136	94	357	0.263305	0.153371	0.395065	1.21082e-19	4.79556e-14
cg19949441	0.563282	0.543417	0.0765085	94	357	0.263305	0.153371	0.395065	1.21082e-19	4.79556e-14
cg09012544	0.374131	0.305322	0.0928496	94	357	0.263305	0.153371	0.395065	1.21082e-19	4.79556e-14
cg08338216	0.887344	0.887955	0.15187	263	357	0.736695	0.601874	0.844376	1.21082e-19	4.79556e-14
cg26527913	0.111266	0.109244	-0.053517	94	357	0.263305	0.153371	0.395065	1.21082e-19	4.79556e-14
cg19241352	0.493741	0.557423	-0.140463	263	357	0.736695	0.601874	0.844376	1.21082e-19	4.79556e-14
cg17702388	0.784423	0.829132	0.153838	263	357	0.736695	0.601874	0.844376	1.21082e-19	4.79556e-14
cg06123783	0.605007	0.605042	0.21682	94	357	0.263305	0.153371	0.395065	1.21082e-19	4.79556e-14
cg06101274	0.549374	0.543417	0.132263	94	357	0.263305	0.153371	0.395065	1.21082e-19	4.79556e-14
cg25373100	0.646732	0.627451	0.0951869	94	357	0.263305	0.153371	0.395065	1.21082e-19	4.79556e-14
cg06546469	0.0751043	0.0392157	-0.326299	94	357	0.263305	0.153371	0.395065	1.21082e-19	4.79556e-14
cg25599475	0.308762	0.35014	0.138241	94	357	0.263305	0.153371	0.395065	1.21082e-19	4.79556e-14
cg19554555	0.595271	0.565826	0.153946	94	357	0.263305	0.153371	0.395065	1.21082e-19	4.79556e-14
cg12970695	0.634214	0.610644	0.123278	94	357	0.263305	0.153371	0.395065	1.21082e-19	4.79556e-14
cg14181169	0.4242	0.392157	0.136641	94	357	0.263305	0.153371	0.395065	1.21082e-19	4.79556e-14
cg25561581	0.588317	0.57423	0.0813299	94	357	0.263305	0.153371	0.395065	1.21082e-19	4.79556e-14
cg24374583	0.446453	0.431373	0.053079	94	357	0.263305	0.153371	0.395065	1.21082e-19	4.79556e-14
cg02616947	0.4242	0.411765	0.011426	94	357	0.263305	0.153371	0.395065	1.21082e-19	4.79556e-14
cg15680624	0.621697	0.616246	0.184129	94	357	0.263305	0.153371	0.395065	1.21082e-19	4.79556e-14
cg05742308	0.520167	0.52381	0.177535	94	357	0.263305	0.153371	0.395065	1.21082e-19	4.79556e-14
cg08151750	0.598053	0.588235	0.0390657	94	357	0.263305	0.153371	0.395065	1.21082e-19	4.79556e-14
cg07126263	0.650904	0.613445	0.134054	94	357	0.263305	0.153371	0.395065	1.21082e-19	4.79556e-14
cg14754787	0.908206	0.927171	0.525844	263	357	0.736695	0.601874	0.844376	1.21082e-19	4.79556e-14
cg00376553	0.899861	0.885154	0.216442	263	357	0.736695	0.601874	0.844376	1.21082e-19	4.79556e-14
cg11227172	0.489569	0.462185	0.147267	94	357	0.263305	0.153371	0.395065	1.21082e-19	4.79556e-14
cg22702660	0.524339	0.546218	0.0326255	94	357	0.263305	0.153371	0.395065	1.21082e-19	4.79556e-14
cg13686751	0.885953	0.901961	0.283516	263	357	0.736695	0.601874	0.844376	1.21082e-19	4.79556e-14
cg16578085	0.0945758	0.0868347	0.000961295	94	357	0.263305	0.153371	0.395065	1.21082e-19	4.79556e-14
cg14276258	0.571627	0.546218	-0.263993	263	357	0.736695	0.601874	0.844376	1.21082e-19	4.79556e-14
cg09516210	0.0987483	0.0980392	-0.185988	94	357	0.263305	0.153371	0.395065	1.21082e-19	4.79556e-14
cg08461949	0.924896	0.929972	0.431445	263	357	0.736695	0.601874	0.844376	1.21082e-19	4.79556e-14
cg20299263	0.258693	0.229692	0.0940408	94	357	0.263305	0.153371	0.395065	1.21082e-19	4.79556e-14
cg03354590	0.529903	0.54902	0.219011	94	357	0.263305	0.153371	0.395065	1.21082e-19	4.79556e-14
cg03277550	0.735744	0.736695	-0.224725	263	357	0.736695	0.601874	0.844376	1.21082e-19	4.79556e-14
cg02926033	0.0653686	0.0588235	-0.347375	94	357	0.263305	0.153371	0.395065	1.21082e-19	4.79556e-14
cg02425416	0.10153	0.0784314	-0.40298	94	357	0.263305	0.153371	0.395065	1.21082e-19	4.79556e-14
cg04684516	0.609179	0.554622	0.104732	94	357	0.263305	0.153371	0.395065	1.21082e-19	4.79556e-14
cg19421752	0.132128	0.12605	-0.13508	94	357	0.263305	0.153371	0.395065	1.21082e-19	4.79556e-14
cg12921961	0.632312	0.616246	0.135961	94	357	0.263305	0.153371	0.395065	1.21082e-19	4.79556e-14
cg14964327	0.607789	0.596639	0.099801	94	357	0.263305	0.153371	0.395065	1.21082e-19	4.79556e-14
cg12394377	0.586926	0.543417	0.04728	94	357	0.263305	0.153371	0.395065	1.21082e-19	4.79556e-14
cg16877339	0.22114	0.229692	0.0764524	94	357	0.263305	0.153371	0.395065	1.21082e-19	4.79556e-14
cg07039560	0.930459	0.913165	0.372749	263	357	0.736695	0.601874	0.844376	1.21082e-19	4.79556e-14
cg10899293	0.375522	0.319328	0.134459	94	357	0.263305	0.153371	0.395065	1.21082e-19	4.79556e-14
cg07015190	0.635605	0.59944	0.108135	94	357	0.263305	0.153371	0.395065	1.21082e-19	4.79556e-14
cg03973705	0.0917942	0.0784314	-0.145017	94	357	0.263305	0.153371	0.395065	1.21082e-19	4.79556e-14
cg03752104	0.0751043	0.0616246	-0.230638	94	357	0.263305	0.153371	0.395065	1.21082e-19	4.79556e-14
cg19187564	0.127955	0.120448	0.132485	94	357	0.263305	0.153371	0.395065	1.21082e-19	4.79556e-14
cg21160877	0.0738162	0.0672269	-0.285888	94	357	0.263305	0.153371	0.395065	1.21082e-19	4.79556e-14
cg05526905	0.584145	0.546218	0.0831066	94	357	0.263305	0.153371	0.395065	1.21082e-19	4.79556e-14
cg13654836	0.852573	0.871148	0.242826	263	357	0.736695	0.601874	0.844376	1.21082e-19	4.79556e-14
cg05621401	0.625869	0.616246	0.202666	94	357	0.263305	0.153371	0.395065	1.21082e-19	4.79556e-14
cg15543919	0.624478	0.596639	0.173429	94	357	0.263305	0.153371	0.395065	1.21082e-19	4.79556e-14
cg09117206	0.55571	0.529412	0.0286585	94	357	0.263305	0.153371	0.395065	1.21082e-19	4.79556e-14
cg14650577	0.622563	0.589888	0.0830015	94	356	0.264045	0.153832	0.396067	1.78767e-19	7.08024e-14
cg13524919	0.898329	0.884831	0.115688	262	356	0.735955	0.600865	0.843908	1.78767e-19	7.08024e-14
cg04689080	0.689415	0.648876	0.153424	94	356	0.264045	0.153832	0.396067	1.78767e-19	7.08024e-14
cg00226931	0.568245	0.536517	0.148148	94	356	0.264045	0.153832	0.396067	1.78767e-19	7.08024e-14
cg24420726	0.667131	0.671348	-0.174953	262	356	0.735955	0.600865	0.843908	1.78767e-19	7.08024e-14
cg12358000	0.537604	0.502809	0.0296786	94	356	0.264045	0.153832	0.396067	1.78767e-19	7.08024e-14
cg09152047	0.618287	0.588235	0.0605897	88	340	0.258824	0.147471	0.393552	1.83366e-19	7.2624e-14
cg00241002	0.0706052	0.0714286	0.0567012	92	350	0.262857	0.152069	0.395945	2.35234e-19	9.31667e-14
cg13498184	0.108484	0.106443	-0.0366674	95	357	0.266106	0.155624	0.398126	3.37856e-19	1.33811e-13
cg19826544	0.59388	0.543417	0.0328876	95	357	0.266106	0.155624	0.398126	3.37856e-19	1.33811e-13
cg09029902	0.130737	0.140056	0.0515486	95	357	0.266106	0.155624	0.398126	3.37856e-19	1.33811e-13
cg21763405	0.631433	0.540616	-0.291704	262	357	0.733894	0.59882	0.842117	3.37856e-19	1.33811e-13
cg04216289	0.49235	0.484594	0.119791	95	357	0.266106	0.155624	0.398126	3.37856e-19	1.33811e-13
cg11732642	0.472879	0.445378	0.137764	95	357	0.266106	0.155624	0.398126	3.37856e-19	1.33811e-13
cg23956190	0.635097	0.722689	-0.0545546	262	357	0.733894	0.59882	0.842117	3.37856e-19	1.33811e-13
cg08366446	0.616992	0.605042	0.108534	95	357	0.266106	0.155624	0.398126	3.37856e-19	1.33811e-13
cg24613479	0.59388	0.560224	0.0753482	95	357	0.266106	0.155624	0.398126	3.37856e-19	1.33811e-13
cg23847700	0.532684	0.515406	0.126105	95	357	0.266106	0.155624	0.398126	3.37856e-19	1.33811e-13
cg13004927	0.596662	0.563025	0.168139	95	357	0.266106	0.155624	0.398126	3.37856e-19	1.33811e-13
cg21725976	0.497914	0.526611	0.112016	95	357	0.266106	0.155624	0.398126	3.37856e-19	1.33811e-13
cg01664670	0.563282	0.54902	0.0277678	95	357	0.266106	0.155624	0.398126	3.37856e-19	1.33811e-13
cg15952487	0.114047	0.092437	-0.375385	95	357	0.266106	0.155624	0.398126	3.37856e-19	1.33811e-13
cg16409838	0.506259	0.495798	0.0413393	95	357	0.266106	0.155624	0.398126	3.37856e-19	1.33811e-13
cg20747380	0.809458	0.826331	-0.0758261	262	357	0.733894	0.59882	0.842117	3.37856e-19	1.33811e-13
cg11403874	0.547983	0.532213	0.0502363	95	357	0.266106	0.155624	0.398126	3.37856e-19	1.33811e-13
cg07808546	0.502086	0.504202	0.104932	95	357	0.266106	0.155624	0.398126	3.37856e-19	1.33811e-13
cg14001664	0.890125	0.871148	0.133331	262	357	0.733894	0.59882	0.842117	3.37856e-19	1.33811e-13
cg23008646	0.392211	0.386555	0.0426169	95	357	0.266106	0.155624	0.398126	3.37856e-19	1.33811e-13
cg25561754	0.855355	0.840336	-0.0872423	262	357	0.733894	0.59882	0.842117	3.37856e-19	1.33811e-13
cg19104032	0.109875	0.109244	-0.126982	95	357	0.266106	0.155624	0.398126	3.37856e-19	1.33811e-13
cg19445097	0.0917942	0.114846	-0.212698	95	357	0.266106	0.155624	0.398126	3.37856e-19	1.33811e-13
cg09237790	0.114047	0.0980392	-0.236634	95	357	0.266106	0.155624	0.398126	3.37856e-19	1.33811e-13
cg00919118	0.532033	0.535014	0.105469	95	357	0.266106	0.155624	0.398126	3.37856e-19	1.33811e-13
cg23960736	0.054242	0.047619	-0.302044	95	357	0.266106	0.155624	0.398126	3.37856e-19	1.33811e-13
cg08886154	0.0917942	0.10084	-0.190208	95	357	0.266106	0.155624	0.398126	3.37856e-19	1.33811e-13
cg14366571	0.692629	0.663866	0.0935276	95	357	0.266106	0.155624	0.398126	3.37856e-19	1.33811e-13
cg15035350	0.52573	0.551821	0.19563	95	357	0.266106	0.155624	0.398126	3.37856e-19	1.33811e-13
cg26134895	0.630919	0.577031	0.177735	95	357	0.266106	0.155624	0.398126	3.37856e-19	1.33811e-13
cg14601621	0.84701	0.829132	-0.0781382	262	357	0.733894	0.59882	0.842117	3.37856e-19	1.33811e-13
cg21414251	0.100139	0.070028	-0.300882	95	357	0.266106	0.155624	0.398126	3.37856e-19	1.33811e-13
cg27326823	0.545202	0.571429	0.248857	95	357	0.266106	0.155624	0.398126	3.37856e-19	1.33811e-13
cg11854154	0.301255	0.294118	0.103231	95	357	0.266106	0.155624	0.398126	3.37856e-19	1.33811e-13
cg16206138	0.538248	0.501401	0.0809715	95	357	0.266106	0.155624	0.398126	3.37856e-19	1.33811e-13
cg05063138	0.547983	0.504202	0.0823416	95	357	0.266106	0.155624	0.398126	3.37856e-19	1.33811e-13
cg11855526	0.634214	0.59944	0.0110473	95	357	0.266106	0.155624	0.398126	3.37856e-19	1.33811e-13
cg07952672	0.346314	0.327731	0.104447	95	357	0.266106	0.155624	0.398126	3.37856e-19	1.33811e-13
cg00013475	0.596662	0.591036	0.0445356	95	357	0.266106	0.155624	0.398126	3.37856e-19	1.33811e-13
cg01125366	0.571627	0.593838	0.148327	95	357	0.266106	0.155624	0.398126	3.37856e-19	1.33811e-13
cg08496452	0.488178	0.478992	0.0115486	95	357	0.266106	0.155624	0.398126	3.37856e-19	1.33811e-13
cg07124956	0.150209	0.123249	0.0539654	95	357	0.266106	0.155624	0.398126	3.37856e-19	1.33811e-13
cg11691038	0.702364	0.689076	-0.0947014	262	357	0.733894	0.59882	0.842117	3.37856e-19	1.33811e-13
cg07358267	0.446453	0.397759	0.146063	95	357	0.266106	0.155624	0.398126	3.37856e-19	1.33811e-13
cg02882381	0.649513	0.62465	0.212866	95	357	0.266106	0.155624	0.398126	3.37856e-19	1.33811e-13
cg00281842	0.574409	0.588235	0.164499	95	357	0.266106	0.155624	0.398126	3.37856e-19	1.33811e-13
cg12228659	0.571627	0.546218	0.0321264	95	357	0.266106	0.155624	0.398126	3.37856e-19	1.33811e-13
cg02161292	0.883171	0.854342	0.137684	262	357	0.733894	0.59882	0.842117	3.37856e-19	1.33811e-13
cg06357685	0.767733	0.823529	0.264136	262	357	0.733894	0.59882	0.842117	3.37856e-19	1.33811e-13
cg09921707	0.486787	0.462185	0.0134192	95	357	0.266106	0.155624	0.398126	3.37856e-19	1.33811e-13
cg27448595	0.483287	0.478992	-0.144972	262	357	0.733894	0.59882	0.842117	3.37856e-19	1.33811e-13
cg02061253	0.453408	0.509804	-0.238761	262	357	0.733894	0.59882	0.842117	3.37856e-19	1.33811e-13
cg17471939	0.819193	0.831933	0.0851591	262	357	0.733894	0.59882	0.842117	3.37856e-19	1.33811e-13
cg16628135	0.493741	0.563025	-0.290427	262	357	0.733894	0.59882	0.842117	3.37856e-19	1.33811e-13
cg02104138	0.133519	0.142857	-0.0315714	95	357	0.266106	0.155624	0.398126	3.37856e-19	1.33811e-13
cg15450295	0.527121	0.507003	0.0405865	95	357	0.266106	0.155624	0.398126	3.37856e-19	1.33811e-13
cg10713073	0.588317	0.532213	0.11927	95	357	0.266106	0.155624	0.398126	3.37856e-19	1.33811e-13
cg19632532	0.614743	0.621849	0.207485	95	357	0.266106	0.155624	0.398126	3.37856e-19	1.33811e-13
cg25259754	0.107093	0.114846	-0.137813	95	357	0.266106	0.155624	0.398126	3.37856e-19	1.33811e-13
cg16442044	0.20306	0.201681	0.00531419	95	357	0.266106	0.155624	0.398126	3.37856e-19	1.33811e-13
cg22777062	0.574409	0.535014	0.105482	95	357	0.266106	0.155624	0.398126	3.37856e-19	1.33811e-13
cg20695203	0.0667594	0.0588235	-0.246043	95	357	0.266106	0.155624	0.398126	3.37856e-19	1.33811e-13
cg19373760	0.102921	0.106443	-0.0890388	95	357	0.266106	0.155624	0.398126	3.37856e-19	1.33811e-13
cg20542190	0.0792768	0.0588235	-0.0889459	95	357	0.266106	0.155624	0.398126	3.37856e-19	1.33811e-13
cg11009736	0.129346	0.128852	-0.0136961	95	357	0.266106	0.155624	0.398126	3.37856e-19	1.33811e-13
cg11152302	0.884562	0.896359	0.093027	262	357	0.733894	0.59882	0.842117	3.37856e-19	1.33811e-13
cg04411625	0.273992	0.294118	0.175564	95	357	0.266106	0.155624	0.398126	3.37856e-19	1.33811e-13
cg16393726	0.606398	0.607843	0.204455	95	357	0.266106	0.155624	0.398126	3.37856e-19	1.33811e-13
cg09003057	0.625869	0.680672	-0.270568	262	357	0.733894	0.59882	0.842117	3.37856e-19	1.33811e-13
cg00906644	0.655076	0.613445	0.0983481	95	357	0.266106	0.155624	0.398126	3.37856e-19	1.33811e-13
cg18462653	0.129346	0.092437	-0.141902	95	357	0.266106	0.155624	0.398126	3.37856e-19	1.33811e-13
cg24200445	0.651811	0.593838	0.146673	95	357	0.266106	0.155624	0.398126	3.37856e-19	1.33811e-13
cg20566970	0.0973574	0.092437	-0.177776	95	357	0.266106	0.155624	0.398126	3.37856e-19	1.33811e-13
cg13934830	0.618915	0.62465	-0.245572	262	357	0.733894	0.59882	0.842117	3.37856e-19	1.33811e-13
cg26147351	0.477051	0.484594	0.122554	95	357	0.266106	0.155624	0.398126	3.37856e-19	1.33811e-13
cg08815286	0.653686	0.610644	0.132136	95	357	0.266106	0.155624	0.398126	3.37856e-19	1.33811e-13
cg21179457	0.49096	0.462185	0.0887769	95	357	0.266106	0.155624	0.398126	3.37856e-19	1.33811e-13
cg07190988	0.55911	0.560224	0.0828545	95	357	0.266106	0.155624	0.398126	3.37856e-19	1.33811e-13
cg09364328	0.531293	0.521008	0.0238886	95	357	0.266106	0.155624	0.398126	3.37856e-19	1.33811e-13
cg11244340	0.691238	0.655462	0.130488	95	357	0.266106	0.155624	0.398126	3.37856e-19	1.33811e-13
cg15644174	0.510431	0.495798	0.145099	95	357	0.266106	0.155624	0.398126	3.37856e-19	1.33811e-13
cg18253101	0.59388	0.571429	0.027685	95	357	0.266106	0.155624	0.398126	3.37856e-19	1.33811e-13
cg21563471	0.297636	0.179272	-0.109251	95	357	0.266106	0.155624	0.398126	3.37856e-19	1.33811e-13
cg18993918	0.567455	0.557423	0.0713804	95	357	0.266106	0.155624	0.398126	3.37856e-19	1.33811e-13
cg09085198	0.280946	0.302521	0.120661	95	357	0.266106	0.155624	0.398126	3.37856e-19	1.33811e-13
cg07539798	0.929068	0.918768	0.347708	262	357	0.733894	0.59882	0.842117	3.37856e-19	1.33811e-13
cg18051461	0.349096	0.408964	0.145684	95	357	0.266106	0.155624	0.398126	3.37856e-19	1.33811e-13
cg21263710	0.10153	0.0728291	-0.310702	95	357	0.266106	0.155624	0.398126	3.37856e-19	1.33811e-13
cg02657632	0.283727	0.2493	-0.0119133	95	357	0.266106	0.155624	0.398126	3.37856e-19	1.33811e-13
cg09719477	0.585535	0.585434	0.220593	95	357	0.266106	0.155624	0.398126	3.37856e-19	1.33811e-13
cg14556070	0.584145	0.537815	0.130595	95	357	0.266106	0.155624	0.398126	3.37856e-19	1.33811e-13
cg00361695	0.286509	0.277311	0.173151	95	357	0.266106	0.155624	0.398126	3.37856e-19	1.33811e-13
cg07030339	0.564673	0.560224	0.219995	95	357	0.266106	0.155624	0.398126	3.37856e-19	1.33811e-13
cg20911718	0.869263	0.879552	0.155846	262	357	0.733894	0.59882	0.842117	3.37856e-19	1.33811e-13
cg04048802	0.456189	0.456583	0.16273	95	357	0.266106	0.155624	0.398126	3.37856e-19	1.33811e-13
cg17900854	0.646732	0.610644	0.185626	95	357	0.266106	0.155624	0.398126	3.37856e-19	1.33811e-13
cg19710323	0.0834492	0.0532213	-0.222224	95	357	0.266106	0.155624	0.398126	3.37856e-19	1.33811e-13
cg24324584	0.794159	0.77591	-0.120174	262	357	0.733894	0.59882	0.842117	3.37856e-19	1.33811e-13
cg12217936	0.586926	0.554622	0.0264198	95	357	0.266106	0.155624	0.398126	3.37856e-19	1.33811e-13
cg13831922	0.657858	0.630252	0.113944	95	357	0.266106	0.155624	0.398126	3.37856e-19	1.33811e-13
cg21049958	0.093185	0.0840336	-0.125645	95	357	0.266106	0.155624	0.398126	3.37856e-19	1.33811e-13
cg20003692	0.613352	0.560224	0.115584	95	357	0.266106	0.155624	0.398126	3.37856e-19	1.33811e-13
cg11299333	0.573018	0.535014	0.103872	95	357	0.266106	0.155624	0.398126	3.37856e-19	1.33811e-13
cg24642320	0.639777	0.655462	0.21073	95	357	0.266106	0.155624	0.398126	3.37856e-19	1.33811e-13
cg00022858	0.461752	0.453782	0.128002	95	357	0.266106	0.155624	0.398126	3.37856e-19	1.33811e-13
cg21881034	0.56546	0.505618	0.0170704	95	356	0.266854	0.156092	0.399135	4.96945e-19	1.9682e-13
cg10503202	0.604457	0.606742	0.124675	95	356	0.266854	0.156092	0.399135	4.96945e-19	1.9682e-13
cg16132351	0.616992	0.589888	0.127345	95	356	0.266854	0.156092	0.399135	4.96945e-19	1.9682e-13
cg04186360	0.579387	0.626404	0.131068	95	356	0.266854	0.156092	0.399135	4.96945e-19	1.9682e-13
cg03738134	0.534819	0.592697	0.047245	95	356	0.266854	0.156092	0.399135	4.96945e-19	1.9682e-13
cg27547954	0.697772	0.679775	0.0449666	95	356	0.266854	0.156092	0.399135	4.96945e-19	1.9682e-13
cg07826516	0.0639777	0.047619	-0.234802	96	357	0.268908	0.157883	0.40118	9.29469e-19	3.68126e-13
cg20467957	0.926287	0.915966	0.289022	261	357	0.731092	0.595772	0.839852	9.29469e-19	3.68126e-13
cg00097645	0.107093	0.0952381	-0.21337	96	357	0.268908	0.157883	0.40118	9.29469e-19	3.68126e-13
cg24172269	0.639777	0.613445	0.313327	96	357	0.268908	0.157883	0.40118	9.29469e-19	3.68126e-13
cg01414542	0.383008	0.406162	-0.273939	261	357	0.731092	0.595772	0.839852	9.29469e-19	3.68126e-13
cg09261791	0.157163	0.120448	0.0371126	96	357	0.268908	0.157883	0.40118	9.29469e-19	3.68126e-13
cg24983105	0.539638	0.560224	0.16266	96	357	0.268908	0.157883	0.40118	9.29469e-19	3.68126e-13
cg13521678	0.0764951	0.0560224	-0.0949444	96	357	0.268908	0.157883	0.40118	9.29469e-19	3.68126e-13
cg08992911	0.553547	0.498599	0.0895272	96	357	0.268908	0.157883	0.40118	9.29469e-19	3.68126e-13
cg27063969	0.143255	0.128852	-0.26833	96	357	0.268908	0.157883	0.40118	9.29469e-19	3.68126e-13
cg03281194	0.0959666	0.0756303	-0.274508	96	357	0.268908	0.157883	0.40118	9.29469e-19	3.68126e-13
cg13693941	0.596662	0.54902	0.161447	96	357	0.268908	0.157883	0.40118	9.29469e-19	3.68126e-13
cg19537184	0.0709318	0.0812325	-0.252712	96	357	0.268908	0.157883	0.40118	9.29469e-19	3.68126e-13
cg07098405	0.538248	0.526611	0.143935	96	357	0.268908	0.157883	0.40118	9.29469e-19	3.68126e-13
cg23077820	0.888734	0.859944	-0.0546697	261	357	0.731092	0.595772	0.839852	9.29469e-19	3.68126e-13
cg25712735	0.522949	0.518207	0.0658173	96	357	0.268908	0.157883	0.40118	9.29469e-19	3.68126e-13
cg06124827	0.464534	0.462185	0.139121	96	357	0.268908	0.157883	0.40118	9.29469e-19	3.68126e-13
cg21981706	0.675939	0.708683	0.134693	96	357	0.268908	0.157883	0.40118	9.29469e-19	3.68126e-13
cg14848859	0.514604	0.504202	0.109939	96	357	0.268908	0.157883	0.40118	9.29469e-19	3.68126e-13
cg26058016	0.521558	0.487395	0.109714	96	357	0.268908	0.157883	0.40118	9.29469e-19	3.68126e-13
cg02861926	0.114047	0.10084	-0.0964437	96	357	0.268908	0.157883	0.40118	9.29469e-19	3.68126e-13
cg20387100	0.364395	0.338936	0.0630792	96	357	0.268908	0.157883	0.40118	9.29469e-19	3.68126e-13
cg01904393	0.147427	0.156863	0.179078	96	357	0.268908	0.157883	0.40118	9.29469e-19	3.68126e-13
cg22730004	0.093185	0.0840336	-0.206891	96	357	0.268908	0.157883	0.40118	9.29469e-19	3.68126e-13
cg06970510	0.817803	0.876751	0.204425	261	357	0.731092	0.595772	0.839852	9.29469e-19	3.68126e-13
cg15951188	0.870654	0.876751	0.193942	261	357	0.731092	0.595772	0.839852	9.29469e-19	3.68126e-13
cg19029181	0.899861	0.890756	0.265591	261	357	0.731092	0.595772	0.839852	9.29469e-19	3.68126e-13
cg20300032	0.443672	0.428571	0.078329	96	357	0.268908	0.157883	0.40118	9.29469e-19	3.68126e-13
cg20112079	0.645341	0.658263	0.304842	96	357	0.268908	0.157883	0.40118	9.29469e-19	3.68126e-13
cg12861170	0.892907	0.921569	0.29949	261	357	0.731092	0.595772	0.839852	9.29469e-19	3.68126e-13
cg13660664	0.529903	0.602241	0.185097	96	357	0.268908	0.157883	0.40118	9.29469e-19	3.68126e-13
cg22678952	0.628651	0.635854	0.215101	96	357	0.268908	0.157883	0.40118	9.29469e-19	3.68126e-13
cg19625088	0.545202	0.540616	0.215992	96	357	0.268908	0.157883	0.40118	9.29469e-19	3.68126e-13
cg24374738	0.605007	0.591036	0.19633	96	357	0.268908	0.157883	0.40118	9.29469e-19	3.68126e-13
cg02122540	0.123783	0.0896359	-0.0478828	96	357	0.268908	0.157883	0.40118	9.29469e-19	3.68126e-13
cg02432444	0.25452	0.22409	0.0396072	96	357	0.268908	0.157883	0.40118	9.29469e-19	3.68126e-13
cg12041848	0.581363	0.515406	0.122753	96	357	0.268908	0.157883	0.40118	9.29469e-19	3.68126e-13
cg13914636	0.731572	0.795518	-0.0125199	261	357	0.731092	0.595772	0.839852	9.29469e-19	3.68126e-13
cg08542227	0.581363	0.571429	0.081642	96	357	0.268908	0.157883	0.40118	9.29469e-19	3.68126e-13
cg11153912	0.596662	0.62465	0.171476	96	357	0.268908	0.157883	0.40118	9.29469e-19	3.68126e-13
cg13023584	0.910987	0.890756	0.163154	261	357	0.731092	0.595772	0.839852	9.29469e-19	3.68126e-13
cg01583716	0.112656	0.112045	-0.0977581	96	357	0.268908	0.157883	0.40118	9.29469e-19	3.68126e-13
cg27534912	0.105702	0.0952381	-0.326024	96	357	0.268908	0.157883	0.40118	9.29469e-19	3.68126e-13
cg23849078	0.563282	0.495798	0.120046	96	357	0.268908	0.157883	0.40118	9.29469e-19	3.68126e-13
cg12132731	0.35605	0.238095	0.0292309	96	357	0.268908	0.157883	0.40118	9.29469e-19	3.68126e-13
cg26314566	0.574409	0.591036	-0.121954	261	357	0.731092	0.595772	0.839852	9.29469e-19	3.68126e-13
cg14824901	0.605007	0.565826	0.145948	96	357	0.268908	0.157883	0.40118	9.29469e-19	3.68126e-13
cg19839347	0.635605	0.635854	0.286276	96	357	0.268908	0.157883	0.40118	9.29469e-19	3.68126e-13
cg24950182	0.520167	0.487395	0.140581	96	357	0.268908	0.157883	0.40118	9.29469e-19	3.68126e-13
cg06198069	0.755216	0.767507	0.00533768	261	357	0.731092	0.595772	0.839852	9.29469e-19	3.68126e-13
cg10948359	0.596662	0.602241	0.0926278	96	357	0.268908	0.157883	0.40118	9.29469e-19	3.68126e-13
cg15211996	0.102921	0.0952381	-0.167951	96	357	0.268908	0.157883	0.40118	9.29469e-19	3.68126e-13
cg02659041	0.514604	0.529412	-0.0994887	261	357	0.731092	0.595772	0.839852	9.29469e-19	3.68126e-13
cg22553301	0.102921	0.0896359	-0.151361	96	357	0.268908	0.157883	0.40118	9.29469e-19	3.68126e-13
cg23345097	0.515994	0.509804	0.132353	96	357	0.268908	0.157883	0.40118	9.29469e-19	3.68126e-13
cg12955583	0.568846	0.557423	0.114532	96	357	0.268908	0.157883	0.40118	9.29469e-19	3.68126e-13
cg16109680	0.148818	0.112045	-0.25673	96	357	0.268908	0.157883	0.40118	9.29469e-19	3.68126e-13
cg14767790	0.586926	0.577031	0.109576	96	357	0.268908	0.157883	0.40118	9.29469e-19	3.68126e-13
cg01852007	0.247566	0.187675	-0.14452	96	357	0.268908	0.157883	0.40118	9.29469e-19	3.68126e-13
cg11912330	0.625869	0.529412	0.0678135	96	357	0.268908	0.157883	0.40118	9.29469e-19	3.68126e-13
cg07992594	0.534075	0.521008	-0.0756586	261	357	0.731092	0.595772	0.839852	9.29469e-19	3.68126e-13
cg04657461	0.547983	0.546218	0.137043	96	357	0.268908	0.157883	0.40118	9.29469e-19	3.68126e-13
cg18189994	0.463143	0.420168	0.0851723	96	357	0.268908	0.157883	0.40118	9.29469e-19	3.68126e-13
cg06816718	0.634214	0.62465	-0.118753	261	357	0.731092	0.595772	0.839852	9.29469e-19	3.68126e-13
cg13306164	0.578581	0.591036	0.11308	96	357	0.268908	0.157883	0.40118	9.29469e-19	3.68126e-13
cg09930615	0.375522	0.45098	0.242629	96	357	0.268908	0.157883	0.40118	9.29469e-19	3.68126e-13
cg04859706	0.602225	0.529412	0.155551	96	357	0.268908	0.157883	0.40118	9.29469e-19	3.68126e-13
cg25167838	0.582754	0.582633	0.182699	96	357	0.268908	0.157883	0.40118	9.29469e-19	3.68126e-13
cg02258846	0.176634	0.145658	-0.0176404	96	357	0.268908	0.157883	0.40118	9.29469e-19	3.68126e-13
cg21221545	0.812239	0.820728	-0.0425802	261	357	0.731092	0.595772	0.839852	9.29469e-19	3.68126e-13
cg13727122	0.527121	0.47619	0.0399018	96	357	0.268908	0.157883	0.40118	9.29469e-19	3.68126e-13
cg23238918	0.603616	0.577031	0.203773	96	357	0.268908	0.157883	0.40118	9.29469e-19	3.68126e-13
cg06533200	0.566064	0.582633	0.136273	96	357	0.268908	0.157883	0.40118	9.29469e-19	3.68126e-13
cg23851860	0.570236	0.529412	0.106293	96	357	0.268908	0.157883	0.40118	9.29469e-19	3.68126e-13
cg10378804	0.228095	0.193277	0.0373253	96	357	0.268908	0.157883	0.40118	9.29469e-19	3.68126e-13
cg25622896	0.447844	0.422969	0.0443289	96	357	0.268908	0.157883	0.40118	9.29469e-19	3.68126e-13
cg24574793	0.126565	0.0868347	-0.187307	96	357	0.268908	0.157883	0.40118	9.29469e-19	3.68126e-13
cg03914707	0.543811	0.52381	0.16649	96	357	0.268908	0.157883	0.40118	9.29469e-19	3.68126e-13
cg18392085	0.535466	0.537815	0.068827	96	357	0.268908	0.157883	0.40118	9.29469e-19	3.68126e-13
cg19416326	0.753825	0.806723	0.191306	261	357	0.731092	0.595772	0.839852	9.29469e-19	3.68126e-13
cg10894566	0.535466	0.47619	0.143488	96	357	0.268908	0.157883	0.40118	9.29469e-19	3.68126e-13
cg15908877	0.662031	0.666667	-0.377931	261	357	0.731092	0.595772	0.839852	9.29469e-19	3.68126e-13
cg21703222	0.403338	0.481793	0.134462	96	357	0.268908	0.157883	0.40118	9.29469e-19	3.68126e-13
cg00808170	0.901252	0.887955	0.24098	261	357	0.731092	0.595772	0.839852	9.29469e-19	3.68126e-13
cg03269060	0.577191	0.568627	0.0818065	96	357	0.268908	0.157883	0.40118	9.29469e-19	3.68126e-13
cg23835677	0.55911	0.554622	0.0920889	96	357	0.268908	0.157883	0.40118	9.29469e-19	3.68126e-13
cg25126456	0.596662	0.621849	0.207833	96	357	0.268908	0.157883	0.40118	9.29469e-19	3.68126e-13
cg06040683	0.573018	0.537815	0.133248	96	357	0.268908	0.157883	0.40118	9.29469e-19	3.68126e-13
cg22716025	0.129346	0.0980392	-0.304059	96	357	0.268908	0.157883	0.40118	9.29469e-19	3.68126e-13
cg25793377	0.568846	0.501401	0.117474	96	357	0.268908	0.157883	0.40118	9.29469e-19	3.68126e-13
cg21349637	0.550139	0.529412	0.109511	96	357	0.268908	0.157883	0.40118	9.29469e-19	3.68126e-13
cg03828109	0.860918	0.876751	0.0910542	261	357	0.731092	0.595772	0.839852	9.29469e-19	3.68126e-13
cg16907101	0.109875	0.0980392	-0.093721	96	357	0.268908	0.157883	0.40118	9.29469e-19	3.68126e-13
cg14789818	0.940195	0.938375	0.486076	261	357	0.731092	0.595772	0.839852	9.29469e-19	3.68126e-13
cg11790580	0.123783	0.123249	-0.126201	96	357	0.268908	0.157883	0.40118	9.29469e-19	3.68126e-13
cg13343486	0.598053	0.540616	0.21114	96	357	0.268908	0.157883	0.40118	9.29469e-19	3.68126e-13
cg01851088	0.621697	0.571429	0.148051	96	357	0.268908	0.157883	0.40118	9.29469e-19	3.68126e-13
cg04374393	0.887344	0.89916	0.12505	261	357	0.731092	0.595772	0.839852	9.29469e-19	3.68126e-13
cg10926113	0.611961	0.638655	0.210313	96	357	0.268908	0.157883	0.40118	9.29469e-19	3.68126e-13
cg04929503	0.515994	0.470588	0.0139705	96	357	0.268908	0.157883	0.40118	9.29469e-19	3.68126e-13
cg24349610	0.140473	0.137255	-0.0446652	96	357	0.268908	0.157883	0.40118	9.29469e-19	3.68126e-13
cg03219282	0.570236	0.582633	0.0680259	96	357	0.268908	0.157883	0.40118	9.29469e-19	3.68126e-13
cg19165390	0.926287	0.918768	0.306239	261	357	0.731092	0.595772	0.839852	9.29469e-19	3.68126e-13
cg01987417	0.449235	0.507003	0.205684	96	357	0.268908	0.157883	0.40118	9.29469e-19	3.68126e-13
cg05979020	0.917942	0.938375	0.279921	261	357	0.731092	0.595772	0.839852	9.29469e-19	3.68126e-13
cg20150887	0.253129	0.243697	0.0715521	96	357	0.268908	0.157883	0.40118	9.29469e-19	3.68126e-13
cg19942495	0.941586	0.938375	0.421406	261	357	0.731092	0.595772	0.839852	9.29469e-19	3.68126e-13
cg15059932	0.229485	0.246499	0.138009	96	357	0.268908	0.157883	0.40118	9.29469e-19	3.68126e-13
cg26084005	0.681502	0.663866	0.11498	96	357	0.268908	0.157883	0.40118	9.29469e-19	3.68126e-13
cg12363903	0.623088	0.593838	-0.264561	261	357	0.731092	0.595772	0.839852	9.29469e-19	3.68126e-13
cg26690592	0.093185	0.109244	-0.174324	96	357	0.268908	0.157883	0.40118	9.29469e-19	3.68126e-13
cg22512222	0.365786	0.392157	-0.172095	261	357	0.731092	0.595772	0.839852	9.29469e-19	3.68126e-13
cg08215811	0.162726	0.140056	-0.0695536	96	357	0.268908	0.157883	0.40118	9.29469e-19	3.68126e-13
cg01227537	0.90085	0.88604	0.17956	257	351	0.732194	0.595744	0.841526	1.23554e-18	4.89347e-13
cg25990985	0.689415	0.730337	0.0855173	260	356	0.730337	0.594749	0.83937	1.36199e-18	5.39431e-13
cg24586196	0.512535	0.550562	-0.097972	260	356	0.730337	0.594749	0.83937	1.36199e-18	5.39431e-13
cg01417615	0.520891	0.511236	0.112707	96	356	0.269663	0.158358	0.402196	1.36199e-18	5.39431e-13
cg11018338	0.764951	0.823529	0.103205	260	357	0.728291	0.592729	0.837581	2.52134e-18	9.986e-13
cg05068428	0.609179	0.596639	0.00340554	97	357	0.271709	0.160148	0.404228	2.52134e-18	9.986e-13
cg05068156	0.115438	0.0952381	-0.240373	97	357	0.271709	0.160148	0.404228	2.52134e-18	9.986e-13
cg08627327	0.579972	0.596639	-0.169039	260	357	0.728291	0.592729	0.837581	2.52134e-18	9.986e-13
cg10865856	0.59249	0.596639	0.09053	97	357	0.271709	0.160148	0.404228	2.52134e-18	9.986e-13
cg02735829	0.116829	0.112045	-0.155306	97	357	0.271709	0.160148	0.404228	2.52134e-18	9.986e-13
cg03284870	0.556328	0.543417	0.107757	97	357	0.271709	0.160148	0.404228	2.52134e-18	9.986e-13
cg07640820	0.240612	0.240896	0.0587809	97	357	0.271709	0.160148	0.404228	2.52134e-18	9.986e-13
cg02763536	0.664812	0.633053	0.204908	97	357	0.271709	0.160148	0.404228	2.52134e-18	9.986e-13
cg02303941	0.908206	0.885154	0.326033	260	357	0.728291	0.592729	0.837581	2.52134e-18	9.986e-13
cg16285941	0.133519	0.10084	-0.126689	97	357	0.271709	0.160148	0.404228	2.52134e-18	9.986e-13
cg13130352	0.870654	0.879552	0.124716	260	357	0.728291	0.592729	0.837581	2.52134e-18	9.986e-13
cg03897436	0.369958	0.45098	-0.173969	260	357	0.728291	0.592729	0.837581	2.52134e-18	9.986e-13
cg20524425	0.361613	0.347339	0.161388	97	357	0.271709	0.160148	0.404228	2.52134e-18	9.986e-13
cg05394500	0.62726	0.638655	0.125447	97	357	0.271709	0.160148	0.404228	2.52134e-18	9.986e-13
cg03577250	0.130737	0.12605	-0.0703186	97	357	0.271709	0.160148	0.404228	2.52134e-18	9.986e-13
cg09133028	0.517385	0.546218	0.124159	97	357	0.271709	0.160148	0.404228	2.52134e-18	9.986e-13
cg00873351	0.178025	0.190476	0.190675	97	357	0.271709	0.160148	0.404228	2.52134e-18	9.986e-13
cg02259775	0.518776	0.521008	0.0669282	97	357	0.271709	0.160148	0.404228	2.52134e-18	9.986e-13
cg13507506	0.560501	0.535014	0.190589	97	357	0.271709	0.160148	0.404228	2.52134e-18	9.986e-13
cg10675666	0.471488	0.512605	0.180999	97	357	0.271709	0.160148	0.404228	2.52134e-18	9.986e-13
cg26118408	0.383866	0.37535	0.119564	97	357	0.271709	0.160148	0.404228	2.52134e-18	9.986e-13
cg08644897	0.0876217	0.0840336	-0.244663	97	357	0.271709	0.160148	0.404228	2.52134e-18	9.986e-13
cg13377102	0.867872	0.887955	0.195633	260	357	0.728291	0.592729	0.837581	2.52134e-18	9.986e-13
cg26316702	0.0751043	0.070028	-0.391514	97	357	0.271709	0.160148	0.404228	2.52134e-18	9.986e-13
cg07735777	0.393602	0.394958	0.185868	97	357	0.271709	0.160148	0.404228	2.52134e-18	9.986e-13
cg18380550	0.599444	0.54902	0.150523	97	357	0.271709	0.160148	0.404228	2.52134e-18	9.986e-13
cg14756307	0.111266	0.0896359	-0.0926339	97	357	0.271709	0.160148	0.404228	2.52134e-18	9.986e-13
cg23154270	0.161335	0.114846	-0.258058	97	357	0.271709	0.160148	0.404228	2.52134e-18	9.986e-13
cg22507154	0.938804	0.941176	0.206999	260	357	0.728291	0.592729	0.837581	2.52134e-18	9.986e-13
cg20618842	0.376912	0.330532	0.179262	97	357	0.271709	0.160148	0.404228	2.52134e-18	9.986e-13
cg10278025	0.133519	0.12605	-0.201309	97	357	0.271709	0.160148	0.404228	2.52134e-18	9.986e-13
cg14486338	0.934631	0.929972	0.452262	260	357	0.728291	0.592729	0.837581	2.52134e-18	9.986e-13
cg19930417	0.273992	0.294118	0.174775	97	357	0.271709	0.160148	0.404228	2.52134e-18	9.986e-13
cg24336398	0.8637	0.879552	0.090451	260	357	0.728291	0.592729	0.837581	2.52134e-18	9.986e-13
cg04116545	0.649513	0.605042	0.115809	97	357	0.271709	0.160148	0.404228	2.52134e-18	9.986e-13
cg17035091	0.621697	0.607843	0.0232597	97	357	0.271709	0.160148	0.404228	2.52134e-18	9.986e-13
cg13563074	0.0917942	0.0952381	0.0392276	97	357	0.271709	0.160148	0.404228	2.52134e-18	9.986e-13
cg02638057	0.481224	0.389356	0.215864	97	357	0.271709	0.160148	0.404228	2.52134e-18	9.986e-13
cg12050706	0.116829	0.112045	-0.383241	97	357	0.271709	0.160148	0.404228	2.52134e-18	9.986e-13
cg25006823	0.228095	0.184874	0.0427312	97	357	0.271709	0.160148	0.404228	2.52134e-18	9.986e-13
cg04902968	0.102921	0.092437	-0.149512	97	357	0.271709	0.160148	0.404228	2.52134e-18	9.986e-13
cg14471064	0.785814	0.80112	0.0505662	260	357	0.728291	0.592729	0.837581	2.52134e-18	9.986e-13
cg26875135	0.116829	0.0868347	0.114047	97	357	0.271709	0.160148	0.404228	2.52134e-18	9.986e-13
cg13235817	0.535466	0.568627	0.193691	97	357	0.271709	0.160148	0.404228	2.52134e-18	9.986e-13
cg20465143	0.410292	0.417367	0.051813	97	357	0.271709	0.160148	0.404228	2.52134e-18	9.986e-13
cg22937354	0.183844	0.156863	-0.136236	97	357	0.271709	0.160148	0.404228	2.52134e-18	9.986e-13
cg03143742	0.579972	0.585434	0.110477	97	357	0.271709	0.160148	0.404228	2.52134e-18	9.986e-13
cg04094178	0.069541	0.0588235	-0.393757	97	357	0.271709	0.160148	0.404228	2.52134e-18	9.986e-13
cg04240548	0.151599	0.142857	0.0206898	97	357	0.271709	0.160148	0.404228	2.52134e-18	9.986e-13
cg06833778	0.0848401	0.0896359	-0.170318	97	357	0.271709	0.160148	0.404228	2.52134e-18	9.986e-13
cg18839746	0.617524	0.571429	0.158628	97	357	0.271709	0.160148	0.404228	2.52134e-18	9.986e-13
cg09690326	0.497914	0.484594	0.144199	97	357	0.271709	0.160148	0.404228	2.52134e-18	9.986e-13
cg08095452	0.837274	0.868347	0.113138	260	357	0.728291	0.592729	0.837581	2.52134e-18	9.986e-13
cg02696798	0.100139	0.123249	-0.136567	97	357	0.271709	0.160148	0.404228	2.52134e-18	9.986e-13
cg17693865	0.35605	0.308123	0.12956	97	357	0.271709	0.160148	0.404228	2.52134e-18	9.986e-13
cg25791973	0.520167	0.540616	0.0749047	97	357	0.271709	0.160148	0.404228	2.52134e-18	9.986e-13
cg04099705	0.541029	0.610644	-0.229597	260	357	0.728291	0.592729	0.837581	2.52134e-18	9.986e-13
cg10791422	0.11822	0.0784314	-0.329818	97	357	0.271709	0.160148	0.404228	2.52134e-18	9.986e-13
cg26485174	0.358832	0.386555	0.175454	97	357	0.271709	0.160148	0.404228	2.52134e-18	9.986e-13
cg27647370	0.855355	0.859944	0.174945	260	357	0.728291	0.592729	0.837581	2.52134e-18	9.986e-13
cg19760241	0.910987	0.915966	0.498313	260	357	0.728291	0.592729	0.837581	2.52134e-18	9.986e-13
cg11058942	0.634214	0.591036	0.144767	97	357	0.271709	0.160148	0.404228	2.52134e-18	9.986e-13
cg02032606	0.596662	0.579832	0.132139	97	357	0.271709	0.160148	0.404228	2.52134e-18	9.986e-13
cg23942526	0.757997	0.753501	-0.223165	260	357	0.728291	0.592729	0.837581	2.52134e-18	9.986e-13
cg19050940	0.139082	0.134454	-0.0643849	97	357	0.271709	0.160148	0.404228	2.52134e-18	9.986e-13
cg09365557	0.547983	0.518207	0.0886791	97	357	0.271709	0.160148	0.404228	2.52134e-18	9.986e-13
cg01829024	0.564673	0.546218	0.086031	97	357	0.271709	0.160148	0.404228	2.52134e-18	9.986e-13
cg11301879	0.174095	0.184874	0.0833535	97	357	0.271709	0.160148	0.404228	2.52134e-18	9.986e-13
cg06681396	0.506259	0.504202	0.0613941	97	357	0.271709	0.160148	0.404228	2.52134e-18	9.986e-13
cg03454876	0.421419	0.347339	0.116412	97	357	0.271709	0.160148	0.404228	2.52134e-18	9.986e-13
cg00910503	0.72879	0.697479	-0.175317	260	357	0.728291	0.592729	0.837581	2.52134e-18	9.986e-13
cg22418337	0.0820584	0.0672269	-0.357178	97	357	0.271709	0.160148	0.404228	2.52134e-18	9.986e-13
cg08596532	0.123783	0.10084	-0.323667	97	357	0.271709	0.160148	0.404228	2.52134e-18	9.986e-13
cg03453638	0.635605	0.59944	0.108125	97	357	0.271709	0.160148	0.404228	2.52134e-18	9.986e-13
cg10111314	0.478442	0.478992	0.13051	97	357	0.271709	0.160148	0.404228	2.52134e-18	9.986e-13
cg15313332	0.585535	0.57423	0.0654362	97	357	0.271709	0.160148	0.404228	2.52134e-18	9.986e-13
cg23200818	0.878999	0.885154	0.284165	260	357	0.728291	0.592729	0.837581	2.52134e-18	9.986e-13
cg04686412	0.616134	0.57423	0.147005	97	357	0.271709	0.160148	0.404228	2.52134e-18	9.986e-13
cg15094119	0.0625869	0.047619	-0.360874	97	357	0.271709	0.160148	0.404228	2.52134e-18	9.986e-13
cg23919433	0.54039	0.512605	0.0555328	97	357	0.271709	0.160148	0.404228	2.52134e-18	9.986e-13
cg05619888	0.59388	0.582633	0.111127	97	357	0.271709	0.160148	0.404228	2.52134e-18	9.986e-13
cg17025232	0.624478	0.579832	0.209528	97	357	0.271709	0.160148	0.404228	2.52134e-18	9.986e-13
cg06157334	0.589708	0.540616	0.0991426	97	357	0.271709	0.160148	0.404228	2.52134e-18	9.986e-13
cg20665774	0.38943	0.411765	0.183611	97	357	0.271709	0.160148	0.404228	2.52134e-18	9.986e-13
cg21927946	0.293463	0.285714	0.117077	97	357	0.271709	0.160148	0.404228	2.52134e-18	9.986e-13
cg02196912	0.618915	0.619048	0.14909	97	357	0.271709	0.160148	0.404228	2.52134e-18	9.986e-13
cg03921179	0.503477	0.507003	0.101438	97	357	0.271709	0.160148	0.404228	2.52134e-18	9.986e-13
cg11929643	0.607789	0.579832	0.163161	97	357	0.271709	0.160148	0.404228	2.52134e-18	9.986e-13
cg07426195	0.613352	0.605042	0.0844379	97	357	0.271709	0.160148	0.404228	2.52134e-18	9.986e-13
cg16926102	0.933241	0.910364	0.325009	260	357	0.728291	0.592729	0.837581	2.52134e-18	9.986e-13
cg14565265	0.552156	0.565826	0.198636	97	357	0.271709	0.160148	0.404228	2.52134e-18	9.986e-13
cg16697850	0.119611	0.112045	-0.221752	97	357	0.271709	0.160148	0.404228	2.52134e-18	9.986e-13
cg17780246	0.910987	0.890756	0.442922	260	357	0.728291	0.592729	0.837581	2.52134e-18	9.986e-13
cg13826452	0.929068	0.92437	0.374027	260	357	0.728291	0.592729	0.837581	2.52134e-18	9.986e-13
cg10764541	0.59249	0.565826	0.116343	97	357	0.271709	0.160148	0.404228	2.52134e-18	9.986e-13
cg13059411	0.488178	0.484594	0.118022	97	357	0.271709	0.160148	0.404228	2.52134e-18	9.986e-13
cg11083416	0.601116	0.582633	0.0965271	97	357	0.271709	0.160148	0.404228	2.52134e-18	9.986e-13
cg18502617	0.318498	0.333333	0.182659	97	357	0.271709	0.160148	0.404228	2.52134e-18	9.986e-13
cg06092869	0.112656	0.109244	-0.232923	97	357	0.271709	0.160148	0.404228	2.52134e-18	9.986e-13
cg02485729	0.093185	0.0784314	-0.310022	97	357	0.271709	0.160148	0.404228	2.52134e-18	9.986e-13
cg13851144	0.675939	0.661064	0.121872	97	357	0.271709	0.160148	0.404228	2.52134e-18	9.986e-13
cg10453230	0.625869	0.591036	0.136394	97	357	0.271709	0.160148	0.404228	2.52134e-18	9.986e-13
cg01077058	0.127955	0.131653	-0.0193794	97	357	0.271709	0.160148	0.404228	2.52134e-18	9.986e-13
cg21748138	0.663421	0.610644	-0.219341	260	357	0.728291	0.592729	0.837581	2.52134e-18	9.986e-13
cg09260640	0.546592	0.554622	0.119293	97	357	0.271709	0.160148	0.404228	2.52134e-18	9.986e-13
cg09515921	0.867688	0.848739	0.100179	260	357	0.728291	0.592729	0.837581	2.52134e-18	9.986e-13
cg11034245	0.554937	0.543417	0.122644	97	357	0.271709	0.160148	0.404228	2.52134e-18	9.986e-13
cg12235144	0.620306	0.613445	0.13203	97	357	0.271709	0.160148	0.404228	2.52134e-18	9.986e-13
cg05658236	0.828929	0.89916	0.192994	260	357	0.728291	0.592729	0.837581	2.52134e-18	9.986e-13
cg11993160	0.127955	0.162465	-0.180967	97	357	0.271709	0.160148	0.404228	2.52134e-18	9.986e-13
cg27648738	0.579972	0.546218	0.0576837	97	357	0.271709	0.160148	0.404228	2.52134e-18	9.986e-13
cg20629468	0.649513	0.593838	0.118922	97	357	0.271709	0.160148	0.404228	2.52134e-18	9.986e-13
cg17178888	0.529903	0.607843	0.123874	97	357	0.271709	0.160148	0.404228	2.52134e-18	9.986e-13
cg13926358	0.726008	0.719888	-0.0979208	260	357	0.728291	0.592729	0.837581	2.52134e-18	9.986e-13
cg16818414	0.611961	0.621849	0.00295382	97	357	0.271709	0.160148	0.404228	2.52134e-18	9.986e-13
cg04744713	0.0959666	0.103641	-0.134642	97	357	0.271709	0.160148	0.404228	2.52134e-18	9.986e-13
cg04359418	0.924896	0.918768	0.346327	260	357	0.728291	0.592729	0.837581	2.52134e-18	9.986e-13
cg18595867	0.860918	0.893557	0.219137	260	357	0.728291	0.592729	0.837581	2.52134e-18	9.986e-13
cg01233025	0.143255	0.109244	-0.194689	97	357	0.271709	0.160148	0.404228	2.52134e-18	9.986e-13
cg06569866	0.614743	0.619048	0.235856	97	357	0.271709	0.160148	0.404228	2.52134e-18	9.986e-13
cg10488012	0.100139	0.0756303	-0.183188	97	357	0.271709	0.160148	0.404228	2.52134e-18	9.986e-13
cg09633240	0.115438	0.103641	-0.249919	97	357	0.271709	0.160148	0.404228	2.52134e-18	9.986e-13
cg11594498	0.62726	0.633053	0.187353	97	357	0.271709	0.160148	0.404228	2.52134e-18	9.986e-13
cg06493334	0.621697	0.627451	0.226596	97	357	0.271709	0.160148	0.404228	2.52134e-18	9.986e-13
cg25657261	0.936022	0.915966	0.364447	260	357	0.728291	0.592729	0.837581	2.52134e-18	9.986e-13
cg14239811	0.550765	0.537815	0.0838963	97	357	0.271709	0.160148	0.404228	2.52134e-18	9.986e-13
cg10932068	0.636996	0.602241	0.101806	97	357	0.271709	0.160148	0.404228	2.52134e-18	9.986e-13
cg00368844	0.147427	0.0980392	-0.147897	97	357	0.271709	0.160148	0.404228	2.52134e-18	9.986e-13
cg00976658	0.589708	0.605042	0.129248	97	357	0.271709	0.160148	0.404228	2.52134e-18	9.986e-13
cg16424178	0.582173	0.613445	0.0975547	97	357	0.271709	0.160148	0.404228	2.52134e-18	9.986e-13
cg04921646	0.0848401	0.092437	-0.189092	97	357	0.271709	0.160148	0.404228	2.52134e-18	9.986e-13
cg16863990	0.514604	0.535014	0.174806	97	357	0.271709	0.160148	0.404228	2.52134e-18	9.986e-13
cg00155314	0.467316	0.462185	0.153692	97	357	0.271709	0.160148	0.404228	2.52134e-18	9.986e-13
cg13215643	0.546592	0.509804	0.200654	97	357	0.271709	0.160148	0.404228	2.52134e-18	9.986e-13
cg18948794	0.093185	0.0784314	-0.134352	97	357	0.271709	0.160148	0.404228	2.52134e-18	9.986e-13
cg07057532	0.0486787	0.0420168	-0.329267	97	357	0.271709	0.160148	0.404228	2.52134e-18	9.986e-13
cg19876302	0.133705	0.109551	-0.0408524	97	356	0.272472	0.16063	0.405251	3.68068e-18	1.45777e-12
cg22732812	0.568245	0.592697	0.0972136	97	356	0.272472	0.16063	0.405251	3.68068e-18	1.45777e-12
cg08397273	0.52507	0.505618	0.154707	97	356	0.272472	0.16063	0.405251	3.68068e-18	1.45777e-12
cg02017450	0.0961003	0.11236	-0.155481	97	356	0.272472	0.16063	0.405251	3.68068e-18	1.45777e-12
cg24199112	0.639276	0.643258	0.239288	97	356	0.272472	0.16063	0.405251	3.68068e-18	1.45777e-12
cg17094249	0.109244	0.106742	-0.317226	97	356	0.272472	0.16063	0.405251	3.68068e-18	1.45777e-12
cg11484413	0.0612813	0.0477528	-0.271871	97	356	0.272472	0.16063	0.405251	3.68068e-18	1.45777e-12
cg18547284	0.215084	0.185393	-0.241891	97	356	0.272472	0.16063	0.405251	3.68068e-18	1.45777e-12
cg04680738	0.11576	0.101124	-0.0933727	97	356	0.272472	0.16063	0.405251	3.68068e-18	1.45777e-12
cg18433402	0.584379	0.602817	0.188507	97	355	0.273239	0.161115	0.40628	5.36759e-18	2.12589e-12
cg07053841	0.119048	0.104225	-0.241473	97	355	0.273239	0.161115	0.40628	5.36759e-18	2.12589e-12
cg15300436	0.121469	0.0823864	-0.404185	96	352	0.272727	0.160286	0.406311	6.21595e-18	2.46189e-12
cg23553119	0.649513	0.607843	0.029234	98	357	0.27451	0.162419	0.407271	6.74466e-18	2.67129e-12
cg23365637	0.628651	0.571429	0.072678	98	357	0.27451	0.162419	0.407271	6.74466e-18	2.67129e-12
cg17136275	0.0905292	0.0952381	-0.0634261	98	357	0.27451	0.162419	0.407271	6.74466e-18	2.67129e-12
cg26438284	0.713491	0.80112	0.0978919	259	357	0.72549	0.589693	0.835304	6.74466e-18	2.67129e-12
cg14370595	0.785814	0.767507	-0.0464889	259	357	0.72549	0.589693	0.835304	6.74466e-18	2.67129e-12
cg02818160	0.623088	0.57423	-0.207065	259	357	0.72549	0.589693	0.835304	6.74466e-18	2.67129e-12
cg17418743	0.502086	0.490196	0.147188	98	357	0.27451	0.162419	0.407271	6.74466e-18	2.67129e-12
cg09607482	0.838665	0.879552	0.223944	259	357	0.72549	0.589693	0.835304	6.74466e-18	2.67129e-12
cg25831204	0.585535	0.532213	0.134547	98	357	0.27451	0.162419	0.407271	6.74466e-18	2.67129e-12
cg19382027	0.408901	0.397759	0.102582	98	357	0.27451	0.162419	0.407271	6.74466e-18	2.67129e-12
cg26271891	0.578581	0.529412	0.112077	98	357	0.27451	0.162419	0.407271	6.74466e-18	2.67129e-12
rs715359	0.477051	0.478992	0.0213994	259	357	0.72549	0.589693	0.835304	6.74466e-18	2.67129e-12
cg12597389	0.961057	0.955182	0.44267	259	357	0.72549	0.589693	0.835304	6.74466e-18	2.67129e-12
cg11639849	0.536857	0.543417	0.212229	98	357	0.27451	0.162419	0.407271	6.74466e-18	2.67129e-12
cg06184647	0.652295	0.607843	0.140868	98	357	0.27451	0.162419	0.407271	6.74466e-18	2.67129e-12
cg23276878	0.566064	0.582633	0.166143	98	357	0.27451	0.162419	0.407271	6.74466e-18	2.67129e-12
cg01555014	0.358832	0.336134	0.143715	98	357	0.27451	0.162419	0.407271	6.74466e-18	2.67129e-12
cg26925980	0.107093	0.117647	-0.127688	98	357	0.27451	0.162419	0.407271	6.74466e-18	2.67129e-12
cg07096305	0.376912	0.411765	0.0589471	98	357	0.27451	0.162419	0.407271	6.74466e-18	2.67129e-12
cg27107970	0.122392	0.131653	0.0580535	98	357	0.27451	0.162419	0.407271	6.74466e-18	2.67129e-12
cg01051310	0.621697	0.560224	0.0798424	98	357	0.27451	0.162419	0.407271	6.74466e-18	2.67129e-12
cg22093095	0.38943	0.392157	0.128234	98	357	0.27451	0.162419	0.407271	6.74466e-18	2.67129e-12
cg18455390	0.883171	0.87395	0.13462	259	357	0.72549	0.589693	0.835304	6.74466e-18	2.67129e-12
cg03061682	0.680111	0.666667	0.12678	98	357	0.27451	0.162419	0.407271	6.74466e-18	2.67129e-12
cg06577930	0.478442	0.478992	0.131325	98	357	0.27451	0.162419	0.407271	6.74466e-18	2.67129e-12
cg04493025	0.556328	0.551821	0.156066	98	357	0.27451	0.162419	0.407271	6.74466e-18	2.67129e-12
cg09105802	0.59249	0.554622	0.0663677	98	357	0.27451	0.162419	0.407271	6.74466e-18	2.67129e-12
cg19339179	0.856745	0.857143	0.0434387	259	357	0.72549	0.589693	0.835304	6.74466e-18	2.67129e-12
cg27407935	0.155772	0.154062	0.199491	98	357	0.27451	0.162419	0.407271	6.74466e-18	2.67129e-12
cg14345980	0.635097	0.619048	0.112266	98	357	0.27451	0.162419	0.407271	6.74466e-18	2.67129e-12
cg11645198	0.539638	0.532213	0.102528	98	357	0.27451	0.162419	0.407271	6.74466e-18	2.67129e-12
cg09642740	0.835883	0.859944	0.228565	259	357	0.72549	0.589693	0.835304	6.74466e-18	2.67129e-12
cg27111970	0.568846	0.546218	0.173596	98	357	0.27451	0.162419	0.407271	6.74466e-18	2.67129e-12
cg03965795	0.400556	0.366947	0.191004	98	357	0.27451	0.162419	0.407271	6.74466e-18	2.67129e-12
cg11252765	0.792768	0.817927	-0.032012	259	357	0.72549	0.589693	0.835304	6.74466e-18	2.67129e-12
cg15804782	0.585535	0.565826	0.119934	98	357	0.27451	0.162419	0.407271	6.74466e-18	2.67129e-12
cg06112654	0.27121	0.2493	0.274182	98	357	0.27451	0.162419	0.407271	6.74466e-18	2.67129e-12
cg13892980	0.585535	0.560224	0.0639787	98	357	0.27451	0.162419	0.407271	6.74466e-18	2.67129e-12
cg26274580	0.591099	0.593838	0.112061	98	357	0.27451	0.162419	0.407271	6.74466e-18	2.67129e-12
cg20810997	0.0792768	0.0756303	-0.107532	98	357	0.27451	0.162419	0.407271	6.74466e-18	2.67129e-12
cg10639888	0.613352	0.619048	0.114151	98	357	0.27451	0.162419	0.407271	6.74466e-18	2.67129e-12
cg04431054	0.45758	0.313725	0.149546	98	357	0.27451	0.162419	0.407271	6.74466e-18	2.67129e-12
cg23950788	0.1363	0.12605	-0.15635	98	357	0.27451	0.162419	0.407271	6.74466e-18	2.67129e-12
cg03547745	0.52573	0.498599	0.160353	98	357	0.27451	0.162419	0.407271	6.74466e-18	2.67129e-12
cg14396758	0.735744	0.672269	-0.0776161	259	357	0.72549	0.589693	0.835304	6.74466e-18	2.67129e-12
cg10530889	0.905424	0.927171	0.331564	259	357	0.72549	0.589693	0.835304	6.74466e-18	2.67129e-12
cg15030449	0.144645	0.154062	0.30214	98	357	0.27451	0.162419	0.407271	6.74466e-18	2.67129e-12
cg21418707	0.639777	0.722689	-0.212235	259	357	0.72549	0.589693	0.835304	6.74466e-18	2.67129e-12
cg08374890	0.236439	0.266106	0.131847	98	357	0.27451	0.162419	0.407271	6.74466e-18	2.67129e-12
cg18084609	0.880389	0.901961	0.170549	259	357	0.72549	0.589693	0.835304	6.74466e-18	2.67129e-12
cg27176828	0.59249	0.543417	0.153419	98	357	0.27451	0.162419	0.407271	6.74466e-18	2.67129e-12
cg22560410	0.536857	0.518207	0.0591616	98	357	0.27451	0.162419	0.407271	6.74466e-18	2.67129e-12
cg06703803	0.826147	0.851541	0.167991	259	357	0.72549	0.589693	0.835304	6.74466e-18	2.67129e-12
cg09273641	0.61057	0.591036	0.134525	98	357	0.27451	0.162419	0.407271	6.74466e-18	2.67129e-12
cg08884591	0.124302	0.128852	-0.161964	98	357	0.27451	0.162419	0.407271	6.74466e-18	2.67129e-12
cg26725153	0.386648	0.422969	0.161096	98	357	0.27451	0.162419	0.407271	6.74466e-18	2.67129e-12
cg14503694	0.312935	0.254902	0.00361412	98	357	0.27451	0.162419	0.407271	6.74466e-18	2.67129e-12
cg24161615	0.561892	0.577031	0.095011	98	357	0.27451	0.162419	0.407271	6.74466e-18	2.67129e-12
cg02337349	0.635605	0.591036	0.0284365	98	357	0.27451	0.162419	0.407271	6.74466e-18	2.67129e-12
cg01514353	0.104312	0.103641	-0.0638402	98	357	0.27451	0.162419	0.407271	6.74466e-18	2.67129e-12
cg04583149	0.402507	0.428571	0.119395	98	357	0.27451	0.162419	0.407271	6.74466e-18	2.67129e-12
cg07847424	0.52573	0.515406	0.249879	98	357	0.27451	0.162419	0.407271	6.74466e-18	2.67129e-12
cg09369863	0.569638	0.532213	0.0748274	98	357	0.27451	0.162419	0.407271	6.74466e-18	2.67129e-12
cg22545168	0.0917942	0.0728291	-0.194376	98	357	0.27451	0.162419	0.407271	6.74466e-18	2.67129e-12
cg04580344	0.891516	0.901961	0.129325	259	357	0.72549	0.589693	0.835304	6.74466e-18	2.67129e-12
cg21038418	0.663421	0.647059	-0.388104	259	357	0.72549	0.589693	0.835304	6.74466e-18	2.67129e-12
cg20745381	0.104312	0.117647	0.0150634	98	357	0.27451	0.162419	0.407271	6.74466e-18	2.67129e-12
cg05593122	0.207232	0.19888	-0.0475192	98	357	0.27451	0.162419	0.407271	6.74466e-18	2.67129e-12
cg21994267	0.386648	0.428571	0.183001	98	357	0.27451	0.162419	0.407271	6.74466e-18	2.67129e-12
cg18983789	0.463143	0.487395	-0.151074	259	357	0.72549	0.589693	0.835304	6.74466e-18	2.67129e-12
cg14771810	0.591099	0.560224	0.0853961	98	357	0.27451	0.162419	0.407271	6.74466e-18	2.67129e-12
cg18270629	0.589708	0.585434	0.146983	98	357	0.27451	0.162419	0.407271	6.74466e-18	2.67129e-12
cg06958184	0.147427	0.0980392	-0.257312	98	357	0.27451	0.162419	0.407271	6.74466e-18	2.67129e-12
cg10080155	0.618915	0.585434	0.0875384	98	357	0.27451	0.162419	0.407271	6.74466e-18	2.67129e-12
cg13475388	0.534075	0.526611	0.0160074	98	357	0.27451	0.162419	0.407271	6.74466e-18	2.67129e-12
cg21360828	0.347705	0.383754	0.230627	98	357	0.27451	0.162419	0.407271	6.74466e-18	2.67129e-12
cg07852825	0.947149	0.94958	0.424819	259	357	0.72549	0.589693	0.835304	6.74466e-18	2.67129e-12
cg05288803	0.539638	0.509804	0.165992	98	357	0.27451	0.162419	0.407271	6.74466e-18	2.67129e-12
cg06719334	0.0876217	0.0644258	-0.382511	98	357	0.27451	0.162419	0.407271	6.74466e-18	2.67129e-12
cg12671632	0.141864	0.128852	-0.150931	98	357	0.27451	0.162419	0.407271	6.74466e-18	2.67129e-12
cg16438655	0.688456	0.686275	0.136333	98	357	0.27451	0.162419	0.407271	6.74466e-18	2.67129e-12
cg14918082	0.883171	0.904762	0.200676	259	357	0.72549	0.589693	0.835304	6.74466e-18	2.67129e-12
cg00029825	0.785814	0.806723	-0.269053	259	357	0.72549	0.589693	0.835304	6.74466e-18	2.67129e-12
cg19630440	0.581363	0.605042	0.174619	98	357	0.27451	0.162419	0.407271	6.74466e-18	2.67129e-12
cg10546977	0.816412	0.815126	-0.016026	259	357	0.72549	0.589693	0.835304	6.74466e-18	2.67129e-12
cg14137625	0.826147	0.845938	0.126589	259	357	0.72549	0.589693	0.835304	6.74466e-18	2.67129e-12
cg18025275	0.824757	0.904762	0.209706	259	357	0.72549	0.589693	0.835304	6.74466e-18	2.67129e-12
cg06365984	0.666203	0.677871	0.143191	98	357	0.27451	0.162419	0.407271	6.74466e-18	2.67129e-12
cg00981928	0.116829	0.0952381	-0.273239	98	357	0.27451	0.162419	0.407271	6.74466e-18	2.67129e-12
cg23234149	0.5758	0.663866	-0.236292	259	357	0.72549	0.589693	0.835304	6.74466e-18	2.67129e-12
cg04101969	0.554937	0.554622	0.130979	98	357	0.27451	0.162419	0.407271	6.74466e-18	2.67129e-12
cg08856347	0.600834	0.605042	0.243932	98	357	0.27451	0.162419	0.407271	6.74466e-18	2.67129e-12
cg06353318	0.675939	0.655462	0.118347	98	357	0.27451	0.162419	0.407271	6.74466e-18	2.67129e-12
cg26724070	0.920723	0.921569	0.316989	259	357	0.72549	0.589693	0.835304	6.74466e-18	2.67129e-12
cg13580477	0.1363	0.134454	-0.129921	98	357	0.27451	0.162419	0.407271	6.74466e-18	2.67129e-12
cg01243312	0.58078	0.683473	-0.353781	259	357	0.72549	0.589693	0.835304	6.74466e-18	2.67129e-12
cg04020066	0.467316	0.543417	0.101668	98	357	0.27451	0.162419	0.407271	6.74466e-18	2.67129e-12
cg09700630	0.463788	0.507003	0.117233	98	357	0.27451	0.162419	0.407271	6.74466e-18	2.67129e-12
cg19156402	0.511822	0.470588	0.0613255	98	357	0.27451	0.162419	0.407271	6.74466e-18	2.67129e-12
cg10127415	0.116829	0.123249	0.0667152	98	357	0.27451	0.162419	0.407271	6.74466e-18	2.67129e-12
cg24566400	0.586926	0.532213	0.125109	98	357	0.27451	0.162419	0.407271	6.74466e-18	2.67129e-12
cg14189441	0.0917942	0.0952381	0.00394224	98	357	0.27451	0.162419	0.407271	6.74466e-18	2.67129e-12
cg00817377	0.125174	0.106443	0.0274008	98	357	0.27451	0.162419	0.407271	6.74466e-18	2.67129e-12
cg20767111	0.570236	0.585434	0.159342	98	357	0.27451	0.162419	0.407271	6.74466e-18	2.67129e-12
cg19704805	0.634214	0.605042	0.14056	98	357	0.27451	0.162419	0.407271	6.74466e-18	2.67129e-12
cg22837726	0.602225	0.529412	0.121029	98	357	0.27451	0.162419	0.407271	6.74466e-18	2.67129e-12
cg24339897	0.573018	0.568627	0.149931	98	357	0.27451	0.162419	0.407271	6.74466e-18	2.67129e-12
cg03984347	0.884562	0.910364	0.232132	259	357	0.72549	0.589693	0.835304	6.74466e-18	2.67129e-12
cg27361727	0.485396	0.495798	0.184294	98	357	0.27451	0.162419	0.407271	6.74466e-18	2.67129e-12
cg23056823	0.543811	0.515406	0.158404	98	357	0.27451	0.162419	0.407271	6.74466e-18	2.67129e-12
cg15874877	0.894298	0.885154	0.262695	259	357	0.72549	0.589693	0.835304	6.74466e-18	2.67129e-12
cg03625177	0.518776	0.487395	0.125057	98	357	0.27451	0.162419	0.407271	6.74466e-18	2.67129e-12
cg23988359	0.596662	0.610644	0.192919	98	357	0.27451	0.162419	0.407271	6.74466e-18	2.67129e-12
cg07467765	0.713491	0.719888	-0.234038	259	357	0.72549	0.589693	0.835304	6.74466e-18	2.67129e-12
cg13861527	0.655076	0.635854	-0.39249	259	357	0.72549	0.589693	0.835304	6.74466e-18	2.67129e-12
cg24428232	0.133519	0.137255	-0.168594	98	357	0.27451	0.162419	0.407271	6.74466e-18	2.67129e-12
cg03128029	0.148818	0.151261	0.107409	98	357	0.27451	0.162419	0.407271	6.74466e-18	2.67129e-12
cg12936746	0.642559	0.644258	0.125287	98	357	0.27451	0.162419	0.407271	6.74466e-18	2.67129e-12
cg22910382	0.547983	0.515406	0.129016	98	357	0.27451	0.162419	0.407271	6.74466e-18	2.67129e-12
cg23982574	0.111266	0.0812325	-0.193018	98	357	0.27451	0.162419	0.407271	6.74466e-18	2.67129e-12
cg02849693	0.858136	0.859944	0.101885	259	357	0.72549	0.589693	0.835304	6.74466e-18	2.67129e-12
cg13941589	0.573018	0.577031	0.0436201	98	357	0.27451	0.162419	0.407271	6.74466e-18	2.67129e-12
cg00325910	0.100139	0.0868347	-0.270179	98	357	0.27451	0.162419	0.407271	6.74466e-18	2.67129e-12
cg08980578	0.408901	0.408964	0.154387	98	357	0.27451	0.162419	0.407271	6.74466e-18	2.67129e-12
cg25290992	0.321727	0.316527	-0.11193	259	357	0.72549	0.589693	0.835304	6.74466e-18	2.67129e-12
cg05693204	0.0987483	0.0896359	-0.231816	98	357	0.27451	0.162419	0.407271	6.74466e-18	2.67129e-12
cg01047268	0.445063	0.434174	0.166413	98	357	0.27451	0.162419	0.407271	6.74466e-18	2.67129e-12
cg20678233	0.55911	0.543417	0.124497	98	357	0.27451	0.162419	0.407271	6.74466e-18	2.67129e-12
cg13830835	0.275382	0.310924	0.178811	98	357	0.27451	0.162419	0.407271	6.74466e-18	2.67129e-12
cg02869649	0.539638	0.504202	0.124483	98	357	0.27451	0.162419	0.407271	6.74466e-18	2.67129e-12
cg14636575	0.793584	0.792717	0.0649618	259	357	0.72549	0.589693	0.835304	6.74466e-18	2.67129e-12
cg22884792	0.433936	0.42577	0.13187	98	357	0.27451	0.162419	0.407271	6.74466e-18	2.67129e-12
cg14173185	0.176634	0.145658	0.0173807	98	357	0.27451	0.162419	0.407271	6.74466e-18	2.67129e-12
cg23400715	0.155772	0.156863	0.0146565	98	357	0.27451	0.162419	0.407271	6.74466e-18	2.67129e-12
cg19513282	0.617524	0.677871	-0.191623	259	357	0.72549	0.589693	0.835304	6.74466e-18	2.67129e-12
cg06776712	0.453408	0.462185	0.0926317	98	357	0.27451	0.162419	0.407271	6.74466e-18	2.67129e-12
cg15592945	0.5758	0.557423	0.0864183	98	357	0.27451	0.162419	0.407271	6.74466e-18	2.67129e-12
cg04206025	0.655076	0.605042	-0.183941	259	357	0.72549	0.589693	0.835304	6.74466e-18	2.67129e-12
cg10944735	0.639777	0.602241	0.0757843	98	357	0.27451	0.162419	0.407271	6.74466e-18	2.67129e-12
cg20324884	0.511142	0.456583	0.149577	98	357	0.27451	0.162419	0.407271	6.74466e-18	2.67129e-12
cg08785534	0.442281	0.383754	0.089236	98	357	0.27451	0.162419	0.407271	6.74466e-18	2.67129e-12
cg07236958	0.132128	0.0896359	-0.457954	98	357	0.27451	0.162419	0.407271	6.74466e-18	2.67129e-12
cg11188318	0.50765	0.507003	0.101372	98	357	0.27451	0.162419	0.407271	6.74466e-18	2.67129e-12
cg05673079	0.0806676	0.0560224	-0.155419	98	357	0.27451	0.162419	0.407271	6.74466e-18	2.67129e-12
cg25645199	0.607789	0.613445	-0.089217	259	357	0.72549	0.589693	0.835304	6.74466e-18	2.67129e-12
cg26166804	0.538248	0.490196	0.110344	98	357	0.27451	0.162419	0.407271	6.74466e-18	2.67129e-12
cg12351126	0.38943	0.40056	0.0382242	98	357	0.27451	0.162419	0.407271	6.74466e-18	2.67129e-12
cg16598977	0.489569	0.436975	0.141057	98	357	0.27451	0.162419	0.407271	6.74466e-18	2.67129e-12
cg20188733	0.655989	0.660112	0.131786	98	356	0.275281	0.162908	0.408301	9.80863e-18	3.88481e-12
cg25794402	0.538997	0.497191	0.0113938	98	356	0.275281	0.162908	0.408301	9.80863e-18	3.88481e-12
cg20598333	0.562674	0.542135	0.090352	98	356	0.275281	0.162908	0.408301	9.80863e-18	3.88481e-12
cg14564692	0.477716	0.483146	0.157668	98	356	0.275281	0.162908	0.408301	9.80863e-18	3.88481e-12
cg03475044	0.139665	0.101408	-0.36959	98	355	0.276056	0.1634	0.409336	1.42497e-17	5.64373e-12
cg21667998	0.175562	0.157746	0.0500058	98	355	0.276056	0.1634	0.409336	1.42497e-17	5.64373e-12
cg18234979	0.650904	0.661064	0.140149	99	357	0.277311	0.164696	0.410307	1.77935e-17	7.04731e-12
cg03143060	0.767733	0.781513	0.105697	258	357	0.722689	0.586663	0.833022	1.77935e-17	7.04731e-12
cg14162629	0.121001	0.117647	-0.216032	99	357	0.277311	0.164696	0.410307	1.77935e-17	7.04731e-12
cg13246583	0.589708	0.568627	0.0786038	99	357	0.277311	0.164696	0.410307	1.77935e-17	7.04731e-12
cg27592410	0.689847	0.714286	0.173056	99	357	0.277311	0.164696	0.410307	1.77935e-17	7.04731e-12
cg09621958	0.102921	0.128852	-0.0766328	99	357	0.277311	0.164696	0.410307	1.77935e-17	7.04731e-12
cg19741704	0.553547	0.509804	0.036852	99	357	0.277311	0.164696	0.410307	1.77935e-17	7.04731e-12
cg05006067	0.641168	0.638655	0.140005	99	357	0.277311	0.164696	0.410307	1.77935e-17	7.04731e-12
cg03631755	0.652295	0.633053	0.175668	99	357	0.277311	0.164696	0.410307	1.77935e-17	7.04731e-12
cg22612764	0.570236	0.532213	0.114461	99	357	0.277311	0.164696	0.410307	1.77935e-17	7.04731e-12
cg03072762	0.573018	0.577031	0.0555921	99	357	0.277311	0.164696	0.410307	1.77935e-17	7.04731e-12
cg26054336	0.589708	0.563025	0.0144889	99	357	0.277311	0.164696	0.410307	1.77935e-17	7.04731e-12
cg21569090	0.529903	0.52381	0.121583	99	357	0.277311	0.164696	0.410307	1.77935e-17	7.04731e-12
cg07032245	0.514604	0.504202	0.109061	99	357	0.277311	0.164696	0.410307	1.77935e-17	7.04731e-12
cg06857614	0.550765	0.535014	0.147493	99	357	0.277311	0.164696	0.410307	1.77935e-17	7.04731e-12
cg15351446	0.290682	0.282913	0.10156	99	357	0.277311	0.164696	0.410307	1.77935e-17	7.04731e-12
cg26159860	0.0570236	0.0728291	-0.351179	99	357	0.277311	0.164696	0.410307	1.77935e-17	7.04731e-12
cg02189785	0.164117	0.156863	-0.0413878	99	357	0.277311	0.164696	0.410307	1.77935e-17	7.04731e-12
cg12528597	0.707928	0.759104	-0.114982	258	357	0.722689	0.586663	0.833022	1.77935e-17	7.04731e-12
cg01197871	0.557719	0.537815	0.156759	99	357	0.277311	0.164696	0.410307	1.77935e-17	7.04731e-12
cg05978988	0.347705	0.347339	0.048492	99	357	0.277311	0.164696	0.410307	1.77935e-17	7.04731e-12
cg05939560	0.102921	0.109244	-0.2228	99	357	0.277311	0.164696	0.410307	1.77935e-17	7.04731e-12
cg19851242	0.510431	0.484594	0.163529	99	357	0.277311	0.164696	0.410307	1.77935e-17	7.04731e-12
cg09241381	0.552156	0.54902	0.0858152	99	357	0.277311	0.164696	0.410307	1.77935e-17	7.04731e-12
cg21075278	0.585535	0.568627	0.142269	99	357	0.277311	0.164696	0.410307	1.77935e-17	7.04731e-12
cg23403072	0.112656	0.123249	-0.187954	99	357	0.277311	0.164696	0.410307	1.77935e-17	7.04731e-12
cg22788465	0.123783	0.0980392	0.0225218	99	357	0.277311	0.164696	0.410307	1.77935e-17	7.04731e-12
cg00820405	0.808067	0.759104	-0.249444	258	357	0.722689	0.586663	0.833022	1.77935e-17	7.04731e-12
cg18145877	0.689847	0.647059	0.106308	99	357	0.277311	0.164696	0.410307	1.77935e-17	7.04731e-12
cg11963912	0.139082	0.134454	-0.169431	99	357	0.277311	0.164696	0.410307	1.77935e-17	7.04731e-12
cg22723026	0.376912	0.408964	0.115627	99	357	0.277311	0.164696	0.410307	1.77935e-17	7.04731e-12
cg02871940	0.428373	0.406162	0.133509	99	357	0.277311	0.164696	0.410307	1.77935e-17	7.04731e-12
cg06905453	0.833102	0.882353	0.182659	258	357	0.722689	0.586663	0.833022	1.77935e-17	7.04731e-12
cg23404877	0.315716	0.333333	-0.0315213	99	357	0.277311	0.164696	0.410307	1.77935e-17	7.04731e-12
cg21184320	0.535466	0.526611	0.141273	99	357	0.277311	0.164696	0.410307	1.77935e-17	7.04731e-12
cg24824417	0.664345	0.655462	0.195213	99	357	0.277311	0.164696	0.410307	1.77935e-17	7.04731e-12
cg18408783	0.759388	0.795518	-0.137321	258	357	0.722689	0.586663	0.833022	1.77935e-17	7.04731e-12
cg22902824	0.638387	0.644258	0.110816	99	357	0.277311	0.164696	0.410307	1.77935e-17	7.04731e-12
cg09169356	0.0751043	0.0644258	-0.379737	99	357	0.277311	0.164696	0.410307	1.77935e-17	7.04731e-12
cg11425254	0.49096	0.492997	0.184155	99	357	0.277311	0.164696	0.410307	1.77935e-17	7.04731e-12
cg26993102	0.849791	0.851541	0.208275	258	357	0.722689	0.586663	0.833022	1.77935e-17	7.04731e-12
cg07093324	0.154381	0.170868	0.128394	99	357	0.277311	0.164696	0.410307	1.77935e-17	7.04731e-12
cg07251193	0.603616	0.602241	0.0903475	99	357	0.277311	0.164696	0.410307	1.77935e-17	7.04731e-12
cg20168964	0.0667594	0.070028	-0.339413	99	357	0.277311	0.164696	0.410307	1.77935e-17	7.04731e-12
cg17330672	0.624478	0.507003	0.117901	99	357	0.277311	0.164696	0.410307	1.77935e-17	7.04731e-12
cg20899253	0.628651	0.633053	0.13512	99	357	0.277311	0.164696	0.410307	1.77935e-17	7.04731e-12
cg09185948	0.527121	0.543417	0.0842092	99	357	0.277311	0.164696	0.410307	1.77935e-17	7.04731e-12
cg12052661	0.951321	0.946779	0.507475	258	357	0.722689	0.586663	0.833022	1.77935e-17	7.04731e-12
cg13365972	0.151599	0.12605	0.0546053	99	357	0.277311	0.164696	0.410307	1.77935e-17	7.04731e-12
cg18353196	0.488178	0.484594	0.158625	99	357	0.277311	0.164696	0.410307	1.77935e-17	7.04731e-12
cg00241941	0.137691	0.114846	-0.215555	99	357	0.277311	0.164696	0.410307	1.77935e-17	7.04731e-12
cg15444947	0.560501	0.557423	0.164997	99	357	0.277311	0.164696	0.410307	1.77935e-17	7.04731e-12
cg08241630	0.506259	0.467787	0.101469	99	357	0.277311	0.164696	0.410307	1.77935e-17	7.04731e-12
cg14137279	0.150209	0.137255	-0.0440987	99	357	0.277311	0.164696	0.410307	1.77935e-17	7.04731e-12
cg10409443	0.158554	0.128852	-0.179868	99	357	0.277311	0.164696	0.410307	1.77935e-17	7.04731e-12
cg23429507	0.357441	0.380952	0.186791	99	357	0.277311	0.164696	0.410307	1.77935e-17	7.04731e-12
cg03076319	0.545202	0.492997	0.0794856	99	357	0.277311	0.164696	0.410307	1.77935e-17	7.04731e-12
cg13357482	0.632823	0.585434	0.11693	99	357	0.277311	0.164696	0.410307	1.77935e-17	7.04731e-12
cg14226182	0.584145	0.57423	0.0804582	99	357	0.277311	0.164696	0.410307	1.77935e-17	7.04731e-12
cg11200635	0.692629	0.64986	0.0732722	99	357	0.277311	0.164696	0.410307	1.77935e-17	7.04731e-12
cg27604626	0.539638	0.554622	0.140573	99	357	0.277311	0.164696	0.410307	1.77935e-17	7.04731e-12
cg25315855	0.528512	0.540616	0.0507861	99	357	0.277311	0.164696	0.410307	1.77935e-17	7.04731e-12
cg18081258	0.828929	0.882353	0.269156	258	357	0.722689	0.586663	0.833022	1.77935e-17	7.04731e-12
cg03164761	0.510431	0.448179	0.147981	99	357	0.277311	0.164696	0.410307	1.77935e-17	7.04731e-12
cg02912326	0.621697	0.610644	0.233491	99	357	0.277311	0.164696	0.410307	1.77935e-17	7.04731e-12
cg02173749	0.59388	0.526611	0.0414839	99	357	0.277311	0.164696	0.410307	1.77935e-17	7.04731e-12
cg02909809	0.196106	0.170868	-0.0455726	99	357	0.277311	0.164696	0.410307	1.77935e-17	7.04731e-12
cg07218022	0.605007	0.621849	0.0838358	99	357	0.277311	0.164696	0.410307	1.77935e-17	7.04731e-12
cg18086187	0.605007	0.57423	0.132091	99	357	0.277311	0.164696	0.410307	1.77935e-17	7.04731e-12
cg05807991	0.552156	0.495798	0.155474	99	357	0.277311	0.164696	0.410307	1.77935e-17	7.04731e-12
cg20874052	0.129346	0.120448	-0.213837	99	357	0.277311	0.164696	0.410307	1.77935e-17	7.04731e-12
cg13364075	0.129346	0.0812325	-0.255872	99	357	0.277311	0.164696	0.410307	1.77935e-17	7.04731e-12
cg07895169	0.411683	0.42577	0.0775199	99	357	0.277311	0.164696	0.410307	1.77935e-17	7.04731e-12
cg19918057	0.123783	0.117647	-0.0547744	99	357	0.277311	0.164696	0.410307	1.77935e-17	7.04731e-12
cg23422916	0.585535	0.582633	0.122804	99	357	0.277311	0.164696	0.410307	1.77935e-17	7.04731e-12
cg20012537	0.0876217	0.0756303	-0.187562	99	357	0.277311	0.164696	0.410307	1.77935e-17	7.04731e-12
cg06588556	0.792768	0.829132	0.165288	258	357	0.722689	0.586663	0.833022	1.77935e-17	7.04731e-12
cg20468063	0.547983	0.504202	0.0486803	99	357	0.277311	0.164696	0.410307	1.77935e-17	7.04731e-12
cg16354091	0.582754	0.563025	0.193693	99	357	0.277311	0.164696	0.410307	1.77935e-17	7.04731e-12
cg06575035	0.906815	0.885154	0.170978	258	357	0.722689	0.586663	0.833022	1.77935e-17	7.04731e-12
cg06330323	0.8637	0.848739	0.152076	258	357	0.722689	0.586663	0.833022	1.77935e-17	7.04731e-12
cg13959647	0.463143	0.445378	0.0339485	99	357	0.277311	0.164696	0.410307	1.77935e-17	7.04731e-12
cg06203471	0.470097	0.439776	0.0968853	99	357	0.277311	0.164696	0.410307	1.77935e-17	7.04731e-12
cg03439958	0.515994	0.563025	-0.0853926	258	357	0.722689	0.586663	0.833022	1.77935e-17	7.04731e-12
cg10303698	0.15299	0.128852	-0.204041	99	357	0.277311	0.164696	0.410307	1.77935e-17	7.04731e-12
cg21989213	0.657858	0.633053	0.139604	99	357	0.277311	0.164696	0.410307	1.77935e-17	7.04731e-12
cg04226749	0.506259	0.456583	0.047972	99	357	0.277311	0.164696	0.410307	1.77935e-17	7.04731e-12
cg10172165	0.528512	0.509804	0.119215	99	357	0.277311	0.164696	0.410307	1.77935e-17	7.04731e-12
cg21776403	0.191933	0.19888	0.12301	99	357	0.277311	0.164696	0.410307	1.77935e-17	7.04731e-12
cg08878662	0.628651	0.64986	-0.128043	258	357	0.722689	0.586663	0.833022	1.77935e-17	7.04731e-12
cg20699586	0.922114	0.92437	0.502059	258	357	0.722689	0.586663	0.833022	1.77935e-17	7.04731e-12
cg12918081	0.102921	0.0812325	-0.164541	99	357	0.277311	0.164696	0.410307	1.77935e-17	7.04731e-12
cg11791039	0.388039	0.352941	0.122095	99	357	0.277311	0.164696	0.410307	1.77935e-17	7.04731e-12
cg00927435	0.713491	0.714286	-0.0911666	258	357	0.722689	0.586663	0.833022	1.77935e-17	7.04731e-12
cg10660909	0.534075	0.543417	0.181056	99	357	0.277311	0.164696	0.410307	1.77935e-17	7.04731e-12
cg26792080	0.200278	0.182073	-0.113378	99	357	0.277311	0.164696	0.410307	1.77935e-17	7.04731e-12
cg04242070	0.0751043	0.0560224	-0.363254	99	357	0.277311	0.164696	0.410307	1.77935e-17	7.04731e-12
cg13944084	0.578581	0.571429	0.226188	99	357	0.277311	0.164696	0.410307	1.77935e-17	7.04731e-12
cg00895354	0.0876217	0.0868347	-0.318294	99	357	0.277311	0.164696	0.410307	1.77935e-17	7.04731e-12
cg27294816	0.541029	0.509804	0.0787888	99	357	0.277311	0.164696	0.410307	1.77935e-17	7.04731e-12
cg06705435	0.556328	0.554622	0.12279	99	357	0.277311	0.164696	0.410307	1.77935e-17	7.04731e-12
cg18689486	0.346314	0.369748	0.0931349	99	357	0.277311	0.164696	0.410307	1.77935e-17	7.04731e-12
cg00639837	0.700974	0.72549	-0.158311	258	357	0.722689	0.586663	0.833022	1.77935e-17	7.04731e-12
cg27142536	0.916551	0.901961	0.296899	258	357	0.722689	0.586663	0.833022	1.77935e-17	7.04731e-12
cg18594701	0.157382	0.142857	-0.121459	99	357	0.277311	0.164696	0.410307	1.77935e-17	7.04731e-12
cg05445632	0.642559	0.638655	0.114754	99	357	0.277311	0.164696	0.410307	1.77935e-17	7.04731e-12
cg22993195	0.840056	0.868347	0.142084	258	357	0.722689	0.586663	0.833022	1.77935e-17	7.04731e-12
cg01004063	0.0917942	0.10084	-0.256633	99	357	0.277311	0.164696	0.410307	1.77935e-17	7.04731e-12
cg25727572	0.515994	0.532213	0.083821	99	357	0.277311	0.164696	0.410307	1.77935e-17	7.04731e-12
cg10799668	0.538248	0.532213	-0.113217	258	357	0.722689	0.586663	0.833022	1.77935e-17	7.04731e-12
cg00662684	0.579972	0.543417	0.178758	99	357	0.277311	0.164696	0.410307	1.77935e-17	7.04731e-12
cg08316699	0.0945758	0.0784314	-0.0885111	99	357	0.277311	0.164696	0.410307	1.77935e-17	7.04731e-12
cg04057858	0.100139	0.0868347	-0.134749	99	357	0.277311	0.164696	0.410307	1.77935e-17	7.04731e-12
cg08427717	0.218359	0.240896	0.13897	99	357	0.277311	0.164696	0.410307	1.77935e-17	7.04731e-12
cg27137084	0.159944	0.120448	-0.253779	99	357	0.277311	0.164696	0.410307	1.77935e-17	7.04731e-12
cg04073970	0.603616	0.602241	0.132061	99	357	0.277311	0.164696	0.410307	1.77935e-17	7.04731e-12
cg21799270	0.261474	0.263305	0.160172	99	357	0.277311	0.164696	0.410307	1.77935e-17	7.04731e-12
cg23976981	0.248957	0.232493	0.152384	99	357	0.277311	0.164696	0.410307	1.77935e-17	7.04731e-12
cg02271621	0.411683	0.406162	0.0399078	99	357	0.277311	0.164696	0.410307	1.77935e-17	7.04731e-12
cg11823511	0.913769	0.907563	0.409409	258	357	0.722689	0.586663	0.833022	1.77935e-17	7.04731e-12
cg26312920	0.133519	0.114846	-0.274659	99	357	0.277311	0.164696	0.410307	1.77935e-17	7.04731e-12
cg00266322	0.634214	0.647059	0.165143	99	357	0.277311	0.164696	0.410307	1.77935e-17	7.04731e-12
cg20679271	0.45758	0.439776	-0.181803	258	357	0.722689	0.586663	0.833022	1.77935e-17	7.04731e-12
cg03276000	0.105702	0.070028	-0.384188	99	357	0.277311	0.164696	0.410307	1.77935e-17	7.04731e-12
cg18547942	0.550765	0.532213	0.0730196	99	357	0.277311	0.164696	0.410307	1.77935e-17	7.04731e-12
cg11291003	0.650904	0.59944	-0.250893	258	357	0.722689	0.586663	0.833022	1.77935e-17	7.04731e-12
cg24210478	0.541029	0.453782	0.0665874	99	357	0.277311	0.164696	0.410307	1.77935e-17	7.04731e-12
cg23986375	0.0723227	0.0420168	-0.461181	99	357	0.277311	0.164696	0.410307	1.77935e-17	7.04731e-12
cg22059733	0.609179	0.593838	0.110638	99	357	0.277311	0.164696	0.410307	1.77935e-17	7.04731e-12
cg01367310	0.445063	0.47619	0.0598602	99	357	0.277311	0.164696	0.410307	1.77935e-17	7.04731e-12
cg07499707	0.560501	0.518207	0.115677	99	357	0.277311	0.164696	0.410307	1.77935e-17	7.04731e-12
cg11329678	0.111266	0.0868347	-0.224675	99	357	0.277311	0.164696	0.410307	1.77935e-17	7.04731e-12
cg13517567	0.482615	0.512605	0.194509	99	357	0.277311	0.164696	0.410307	1.77935e-17	7.04731e-12
cg04058752	0.923505	0.927171	0.402187	258	357	0.722689	0.586663	0.833022	1.77935e-17	7.04731e-12
cg08967802	0.616134	0.582633	0.0791386	99	357	0.277311	0.164696	0.410307	1.77935e-17	7.04731e-12
cg04180890	0.584145	0.560224	0.113129	99	357	0.277311	0.164696	0.410307	1.77935e-17	7.04731e-12
cg03980541	0.697772	0.669468	0.204298	99	357	0.277311	0.164696	0.410307	1.77935e-17	7.04731e-12
cg08726342	0.21975	0.207283	0.122422	99	357	0.277311	0.164696	0.410307	1.77935e-17	7.04731e-12
cg22368204	0.109875	0.103641	-0.17215	99	357	0.277311	0.164696	0.410307	1.77935e-17	7.04731e-12
cg05106269	0.196106	0.215686	0.120238	99	357	0.277311	0.164696	0.410307	1.77935e-17	7.04731e-12
cg17888086	0.111266	0.128852	0.293334	99	357	0.277311	0.164696	0.410307	1.77935e-17	7.04731e-12
cg25968835	0.618915	0.59944	0.153979	99	357	0.277311	0.164696	0.410307	1.77935e-17	7.04731e-12
cg01381797	0.182197	0.215686	0.0573277	99	357	0.277311	0.164696	0.410307	1.77935e-17	7.04731e-12
cg00339331	0.723227	0.778711	-0.037147	258	357	0.722689	0.586663	0.833022	1.77935e-17	7.04731e-12
cg19238531	0.475661	0.507003	0.145034	99	357	0.277311	0.164696	0.410307	1.77935e-17	7.04731e-12
cg23125542	0.531293	0.537815	0.161469	99	357	0.277311	0.164696	0.410307	1.77935e-17	7.04731e-12
cg04063166	0.109875	0.109244	-0.158342	99	357	0.277311	0.164696	0.410307	1.77935e-17	7.04731e-12
cg19210306	0.335188	0.282913	0.0126852	99	357	0.277311	0.164696	0.410307	1.77935e-17	7.04731e-12
cg13442299	0.292072	0.280112	0.0166634	99	357	0.277311	0.164696	0.410307	1.77935e-17	7.04731e-12
cg11267802	0.139082	0.131653	0.0215087	99	357	0.277311	0.164696	0.410307	1.77935e-17	7.04731e-12
cg01573938	0.548747	0.560224	0.0392382	99	357	0.277311	0.164696	0.410307	1.77935e-17	7.04731e-12
cg10766373	0.600834	0.596639	0.13129	99	357	0.277311	0.164696	0.410307	1.77935e-17	7.04731e-12
cg01518607	0.910987	0.896359	0.305059	258	357	0.722689	0.586663	0.833022	1.77935e-17	7.04731e-12
cg10035469	0.515994	0.507003	0.18462	99	357	0.277311	0.164696	0.410307	1.77935e-17	7.04731e-12
cg16534103	0.582754	0.577031	0.116078	99	357	0.277311	0.164696	0.410307	1.77935e-17	7.04731e-12
cg03933279	0.383866	0.380952	0.157694	99	357	0.277311	0.164696	0.410307	1.77935e-17	7.04731e-12
cg18901116	0.628651	0.619048	0.142938	99	357	0.277311	0.164696	0.410307	1.77935e-17	7.04731e-12
cg15925107	0.502086	0.439776	0.148007	99	357	0.277311	0.164696	0.410307	1.77935e-17	7.04731e-12
cg08901593	0.258693	0.196078	0.0850596	99	357	0.277311	0.164696	0.410307	1.77935e-17	7.04731e-12
cg06521615	0.269819	0.2493	-0.0548752	99	357	0.277311	0.164696	0.410307	1.77935e-17	7.04731e-12
cg20337021	0.308762	0.366947	0.210242	99	357	0.277311	0.164696	0.410307	1.77935e-17	7.04731e-12
cg21830003	0.571627	0.568627	0.197648	99	357	0.277311	0.164696	0.410307	1.77935e-17	7.04731e-12
cg07295964	0.493741	0.478992	0.11706	99	357	0.277311	0.164696	0.410307	1.77935e-17	7.04731e-12
cg01441699	0.109875	0.0980392	-0.21994	99	357	0.277311	0.164696	0.410307	1.77935e-17	7.04731e-12
cg02572463	0.527121	0.481793	0.195398	99	357	0.277311	0.164696	0.410307	1.77935e-17	7.04731e-12
cg00281273	0.696379	0.689076	-0.120838	258	357	0.722689	0.586663	0.833022	1.77935e-17	7.04731e-12
cg19200814	0.178025	0.12605	-0.106201	99	357	0.277311	0.164696	0.410307	1.77935e-17	7.04731e-12
cg17230874	0.614206	0.634831	0.140677	99	356	0.27809	0.165192	0.411344	2.57785e-17	1.02098e-11
cg26411280	0.559889	0.511236	0.0976102	99	356	0.27809	0.165192	0.411344	2.57785e-17	1.02098e-11
cg16016176	0.533426	0.544944	0.151091	99	356	0.27809	0.165192	0.411344	2.57785e-17	1.02098e-11
cg00566635	0.625348	0.58427	0.0532477	99	356	0.27809	0.165192	0.411344	2.57785e-17	1.02098e-11
cg02371040	0.529248	0.533708	0.0749738	99	356	0.27809	0.165192	0.411344	2.57785e-17	1.02098e-11
cg26529864	0.681058	0.696629	-0.213399	257	356	0.72191	0.585619	0.832518	2.57785e-17	1.02098e-11
cg01033463	0.623955	0.595506	0.0775783	99	356	0.27809	0.165192	0.411344	2.57785e-17	1.02098e-11
cg16028201	0.654596	0.617978	0.103273	99	356	0.27809	0.165192	0.411344	2.57785e-17	1.02098e-11
cg02979001	0.685237	0.651685	0.131436	99	356	0.27809	0.165192	0.411344	2.57785e-17	1.02098e-11
cg10002569	0.246175	0.193277	0.0354399	100	357	0.280112	0.166978	0.413337	4.62997e-17	1.83374e-11
cg18615431	0.283727	0.22409	-0.000423874	100	357	0.280112	0.166978	0.413337	4.62997e-17	1.83374e-11
cg27138195	0.486787	0.490196	0.107582	100	357	0.280112	0.166978	0.413337	4.62997e-17	1.83374e-11
cg04289508	0.567455	0.607843	-0.0734314	257	357	0.719888	0.583638	0.830733	4.62997e-17	1.83374e-11
cg05804863	0.584145	0.515406	0.0927429	100	357	0.280112	0.166978	0.413337	4.62997e-17	1.83374e-11
cg16179125	0.470097	0.445378	0.0799178	100	357	0.280112	0.166978	0.413337	4.62997e-17	1.83374e-11
cg01793084	0.449235	0.431373	0.19336	100	357	0.280112	0.166978	0.413337	4.62997e-17	1.83374e-11
cg12349858	0.59388	0.568627	0.0957023	100	357	0.280112	0.166978	0.413337	4.62997e-17	1.83374e-11
cg21747958	0.560501	0.571429	0.140953	100	357	0.280112	0.166978	0.413337	4.62997e-17	1.83374e-11
cg11953088	0.173853	0.142857	-0.127997	100	357	0.280112	0.166978	0.413337	4.62997e-17	1.83374e-11
cg15389472	0.50765	0.470588	0.0834675	100	357	0.280112	0.166978	0.413337	4.62997e-17	1.83374e-11
cg06332111	0.59249	0.571429	0.0753736	100	357	0.280112	0.166978	0.413337	4.62997e-17	1.83374e-11
cg18278899	0.848401	0.857143	0.0570236	257	357	0.719888	0.583638	0.830733	4.62997e-17	1.83374e-11
cg06999856	0.909597	0.918768	0.216105	257	357	0.719888	0.583638	0.830733	4.62997e-17	1.83374e-11
cg12107072	0.856745	0.876751	0.202662	257	357	0.719888	0.583638	0.830733	4.62997e-17	1.83374e-11
cg11114873	0.468707	0.495798	0.13877	100	357	0.280112	0.166978	0.413337	4.62997e-17	1.83374e-11
cg06764173	0.301808	0.288515	0.209322	100	357	0.280112	0.166978	0.413337	4.62997e-17	1.83374e-11
cg02727363	0.467316	0.546218	0.0517558	100	357	0.280112	0.166978	0.413337	4.62997e-17	1.83374e-11
cg06933824	0.933241	0.929972	0.203216	257	357	0.719888	0.583638	0.830733	4.62997e-17	1.83374e-11
cg16574065	0.264256	0.2493	0.0305695	100	357	0.280112	0.166978	0.413337	4.62997e-17	1.83374e-11
cg13849066	0.639777	0.630252	-0.239568	257	357	0.719888	0.583638	0.830733	4.62997e-17	1.83374e-11
cg20748242	0.618915	0.745098	0.0813435	257	357	0.719888	0.583638	0.830733	4.62997e-17	1.83374e-11
cg22683259	0.635605	0.630252	-0.0872206	257	357	0.719888	0.583638	0.830733	4.62997e-17	1.83374e-11
cg17173498	0.665738	0.644258	0.222745	100	357	0.280112	0.166978	0.413337	4.62997e-17	1.83374e-11
cg12137286	0.556328	0.560224	0.107012	100	357	0.280112	0.166978	0.413337	4.62997e-17	1.83374e-11
cg26712821	0.176634	0.168067	0.0789044	100	357	0.280112	0.166978	0.413337	4.62997e-17	1.83374e-11
cg05697539	0.756606	0.747899	-0.29851	257	357	0.719888	0.583638	0.830733	4.62997e-17	1.83374e-11
cg07225966	0.884562	0.901961	0.322445	257	357	0.719888	0.583638	0.830733	4.62997e-17	1.83374e-11
cg03140480	0.171071	0.159664	0.125893	100	357	0.280112	0.166978	0.413337	4.62997e-17	1.83374e-11
cg24325204	0.579972	0.565826	0.156826	100	357	0.280112	0.166978	0.413337	4.62997e-17	1.83374e-11
cg20653518	0.255911	0.243697	0.0485642	100	357	0.280112	0.166978	0.413337	4.62997e-17	1.83374e-11
cg16246961	0.589708	0.535014	0.12212	100	357	0.280112	0.166978	0.413337	4.62997e-17	1.83374e-11
cg13996963	0.59249	0.543417	0.121218	100	357	0.280112	0.166978	0.413337	4.62997e-17	1.83374e-11
cg19926144	0.769124	0.767507	-0.0604553	257	357	0.719888	0.583638	0.830733	4.62997e-17	1.83374e-11
cg16910251	0.477051	0.431373	0.132786	100	357	0.280112	0.166978	0.413337	4.62997e-17	1.83374e-11
cg08676534	0.414465	0.411765	0.0939271	100	357	0.280112	0.166978	0.413337	4.62997e-17	1.83374e-11
cg08067721	0.546592	0.535014	0.158999	100	357	0.280112	0.166978	0.413337	4.62997e-17	1.83374e-11
cg26324132	0.458971	0.436975	0.0737544	100	357	0.280112	0.166978	0.413337	4.62997e-17	1.83374e-11
cg20767356	0.581363	0.610644	-0.084249	257	357	0.719888	0.583638	0.830733	4.62997e-17	1.83374e-11
cg16769507	0.497914	0.495798	0.107643	100	357	0.280112	0.166978	0.413337	4.62997e-17	1.83374e-11
cg09863138	0.696801	0.67507	-0.253166	257	357	0.719888	0.583638	0.830733	4.62997e-17	1.83374e-11
cg07346310	0.557719	0.565826	0.14547	100	357	0.280112	0.166978	0.413337	4.62997e-17	1.83374e-11
cg00953777	0.573018	0.540616	0.124611	100	357	0.280112	0.166978	0.413337	4.62997e-17	1.83374e-11
cg23388490	0.760779	0.795518	-0.0563714	257	357	0.719888	0.583638	0.830733	4.62997e-17	1.83374e-11
cg10271408	0.347705	0.414566	0.168149	100	357	0.280112	0.166978	0.413337	4.62997e-17	1.83374e-11
cg07155336	0.67872	0.672269	0.121241	100	357	0.280112	0.166978	0.413337	4.62997e-17	1.83374e-11
cg15593510	0.10153	0.092437	-0.388243	100	357	0.280112	0.166978	0.413337	4.62997e-17	1.83374e-11
cg04933640	0.50904	0.470588	-0.314449	257	357	0.719888	0.583638	0.830733	4.62997e-17	1.83374e-11
cg26426437	0.586926	0.571429	-0.232324	257	357	0.719888	0.583638	0.830733	4.62997e-17	1.83374e-11
cg05777716	0.543811	0.509804	0.0978163	100	357	0.280112	0.166978	0.413337	4.62997e-17	1.83374e-11
cg25119261	0.104312	0.0812325	-0.226079	100	357	0.280112	0.166978	0.413337	4.62997e-17	1.83374e-11
cg17793527	0.400556	0.406162	0.110267	100	357	0.280112	0.166978	0.413337	4.62997e-17	1.83374e-11
cg18170751	0.465925	0.470588	0.199865	100	357	0.280112	0.166978	0.413337	4.62997e-17	1.83374e-11
cg21484315	0.190542	0.162465	-0.2982	100	357	0.280112	0.166978	0.413337	4.62997e-17	1.83374e-11
cg06040998	0.578581	0.57423	0.128624	100	357	0.280112	0.166978	0.413337	4.62997e-17	1.83374e-11
cg24595261	0.278164	0.263305	0.0177364	100	357	0.280112	0.166978	0.413337	4.62997e-17	1.83374e-11
cg16572957	0.183588	0.123249	-0.267611	100	357	0.280112	0.166978	0.413337	4.62997e-17	1.83374e-11
cg03096732	0.247566	0.257703	0.0474752	100	357	0.280112	0.166978	0.413337	4.62997e-17	1.83374e-11
cg00668890	0.376912	0.453782	0.268887	100	357	0.280112	0.166978	0.413337	4.62997e-17	1.83374e-11
cg03859186	0.49235	0.453782	0.131334	100	357	0.280112	0.166978	0.413337	4.62997e-17	1.83374e-11
cg13726563	0.100139	0.106443	-0.199073	100	357	0.280112	0.166978	0.413337	4.62997e-17	1.83374e-11
cg01509843	0.49235	0.487395	0.14629	100	357	0.280112	0.166978	0.413337	4.62997e-17	1.83374e-11
cg14120129	0.503477	0.487395	0.120579	100	357	0.280112	0.166978	0.413337	4.62997e-17	1.83374e-11
cg03716999	0.299026	0.266106	0.0666361	100	357	0.280112	0.166978	0.413337	4.62997e-17	1.83374e-11
cg02959669	0.570236	0.554622	0.153607	100	357	0.280112	0.166978	0.413337	4.62997e-17	1.83374e-11
cg06615378	0.543811	0.540616	0.173785	100	357	0.280112	0.166978	0.413337	4.62997e-17	1.83374e-11
cg15406683	0.646732	0.610644	0.103919	100	357	0.280112	0.166978	0.413337	4.62997e-17	1.83374e-11
cg18200311	0.54242	0.540616	0.0791768	100	357	0.280112	0.166978	0.413337	4.62997e-17	1.83374e-11
cg14519621	0.609179	0.540616	0.169581	100	357	0.280112	0.166978	0.413337	4.62997e-17	1.83374e-11
cg03135061	0.581363	0.560224	0.0492655	100	357	0.280112	0.166978	0.413337	4.62997e-17	1.83374e-11
cg20642906	0.641168	0.647059	0.19993	100	357	0.280112	0.166978	0.413337	4.62997e-17	1.83374e-11
cg25334934	0.689847	0.753501	-0.237491	257	357	0.719888	0.583638	0.830733	4.62997e-17	1.83374e-11
cg03084838	0.146036	0.142857	-0.0648781	100	357	0.280112	0.166978	0.413337	4.62997e-17	1.83374e-11
cg10425949	0.500695	0.442577	0.126908	100	357	0.280112	0.166978	0.413337	4.62997e-17	1.83374e-11
cg04366039	0.447844	0.411765	0.028822	100	357	0.280112	0.166978	0.413337	4.62997e-17	1.83374e-11
cg18077971	0.885953	0.871148	0.150321	257	357	0.719888	0.583638	0.830733	4.62997e-17	1.83374e-11
cg16584595	0.557719	0.57423	0.112295	100	357	0.280112	0.166978	0.413337	4.62997e-17	1.83374e-11
cg10590767	0.477051	0.445378	0.123664	100	357	0.280112	0.166978	0.413337	4.62997e-17	1.83374e-11
cg00111823	0.613352	0.565826	-0.134973	257	357	0.719888	0.583638	0.830733	4.62997e-17	1.83374e-11
cg14501596	0.297636	0.254902	0.0679718	100	357	0.280112	0.166978	0.413337	4.62997e-17	1.83374e-11
cg04933208	0.443672	0.453782	0.176173	100	357	0.280112	0.166978	0.413337	4.62997e-17	1.83374e-11
cg19506407	0.109875	0.117647	-0.138571	100	357	0.280112	0.166978	0.413337	4.62997e-17	1.83374e-11
cg04890495	0.567455	0.543417	0.0491012	100	357	0.280112	0.166978	0.413337	4.62997e-17	1.83374e-11
cg03461781	0.62726	0.633053	-0.230845	257	357	0.719888	0.583638	0.830733	4.62997e-17	1.83374e-11
cg16264458	0.685675	0.691877	-0.296692	257	357	0.719888	0.583638	0.830733	4.62997e-17	1.83374e-11
cg13407335	0.874826	0.885154	0.1856	257	357	0.719888	0.583638	0.830733	4.62997e-17	1.83374e-11
cg12563935	0.656467	0.610644	-0.223482	257	357	0.719888	0.583638	0.830733	4.62997e-17	1.83374e-11
cg24478926	0.403338	0.428571	-0.185753	257	357	0.719888	0.583638	0.830733	4.62997e-17	1.83374e-11
cg17328631	0.703755	0.728291	-0.270201	257	357	0.719888	0.583638	0.830733	4.62997e-17	1.83374e-11
cg01697732	0.535466	0.537815	0.17162	100	357	0.280112	0.166978	0.413337	4.62997e-17	1.83374e-11
cg11302533	0.481224	0.498599	0.108158	100	357	0.280112	0.166978	0.413337	4.62997e-17	1.83374e-11
cg19639530	0.603616	0.563025	0.137432	100	357	0.280112	0.166978	0.413337	4.62997e-17	1.83374e-11
cg14231523	0.504868	0.509804	0.0791092	100	357	0.280112	0.166978	0.413337	4.62997e-17	1.83374e-11
cg27191517	0.574409	0.563025	0.081166	100	357	0.280112	0.166978	0.413337	4.62997e-17	1.83374e-11
cg12687926	0.357441	0.372549	0.120971	100	357	0.280112	0.166978	0.413337	4.62997e-17	1.83374e-11
cg14889768	0.325452	0.32493	0.0427199	100	357	0.280112	0.166978	0.413337	4.62997e-17	1.83374e-11
cg25075147	0.607789	0.62465	0.185088	100	357	0.280112	0.166978	0.413337	4.62997e-17	1.83374e-11
cg21961527	0.582754	0.54902	0.202841	100	357	0.280112	0.166978	0.413337	4.62997e-17	1.83374e-11
cg07595291	0.648122	0.62465	0.237615	100	357	0.280112	0.166978	0.413337	4.62997e-17	1.83374e-11
cg05339415	0.122392	0.0896359	-0.0362123	100	357	0.280112	0.166978	0.413337	4.62997e-17	1.83374e-11
cg15711268	0.586926	0.588235	0.232783	100	357	0.280112	0.166978	0.413337	4.62997e-17	1.83374e-11
cg14548882	0.438108	0.414566	0.122339	100	357	0.280112	0.166978	0.413337	4.62997e-17	1.83374e-11
cg09968391	0.463143	0.428571	0.0736695	100	357	0.280112	0.166978	0.413337	4.62997e-17	1.83374e-11
cg22396555	0.920723	0.913165	0.230298	257	357	0.719888	0.583638	0.830733	4.62997e-17	1.83374e-11
cg14883448	0.477051	0.54902	0.156351	100	357	0.280112	0.166978	0.413337	4.62997e-17	1.83374e-11
cg08026502	0.610028	0.59944	0.13193	100	357	0.280112	0.166978	0.413337	4.62997e-17	1.83374e-11
cg08108311	0.550765	0.537815	0.181127	100	357	0.280112	0.166978	0.413337	4.62997e-17	1.83374e-11
cg21915313	0.904033	0.890756	0.351452	257	357	0.719888	0.583638	0.830733	4.62997e-17	1.83374e-11
cg18511526	0.566064	0.487395	0.0474778	100	357	0.280112	0.166978	0.413337	4.62997e-17	1.83374e-11
cg06191357	0.121001	0.123249	-0.00649009	100	357	0.280112	0.166978	0.413337	4.62997e-17	1.83374e-11
cg05660179	0.630042	0.602241	0.0221574	100	357	0.280112	0.166978	0.413337	4.62997e-17	1.83374e-11
cg26203845	0.293463	0.336134	0.178877	100	357	0.280112	0.166978	0.413337	4.62997e-17	1.83374e-11
cg24507921	0.296245	0.310924	0.158838	100	357	0.280112	0.166978	0.413337	4.62997e-17	1.83374e-11
cg11297723	0.472879	0.470588	0.0779568	100	357	0.280112	0.166978	0.413337	4.62997e-17	1.83374e-11
cg04054012	0.554937	0.568627	0.182528	100	357	0.280112	0.166978	0.413337	4.62997e-17	1.83374e-11
cg07969668	0.0764951	0.0672269	-0.30756	100	357	0.280112	0.166978	0.413337	4.62997e-17	1.83374e-11
cg23033691	0.159944	0.168067	0.0603981	100	357	0.280112	0.166978	0.413337	4.62997e-17	1.83374e-11
cg21609684	0.681502	0.641457	0.194993	100	357	0.280112	0.166978	0.413337	4.62997e-17	1.83374e-11
cg12062672	0.664812	0.67507	0.0458227	257	357	0.719888	0.583638	0.830733	4.62997e-17	1.83374e-11
cg12558012	0.463143	0.501401	0.182089	100	357	0.280112	0.166978	0.413337	4.62997e-17	1.83374e-11
cg16420798	0.595271	0.57423	0.138626	100	357	0.280112	0.166978	0.413337	4.62997e-17	1.83374e-11
cg02815102	0.187761	0.112045	-0.187277	100	357	0.280112	0.166978	0.413337	4.62997e-17	1.83374e-11
cg14717069	0.182197	0.12605	-0.160365	100	357	0.280112	0.166978	0.413337	4.62997e-17	1.83374e-11
cg03147185	0.112656	0.120448	0.0900232	100	357	0.280112	0.166978	0.413337	4.62997e-17	1.83374e-11
cg21364278	0.567455	0.551821	0.143872	100	357	0.280112	0.166978	0.413337	4.62997e-17	1.83374e-11
cg26894354	0.121001	0.137255	-0.0193727	100	357	0.280112	0.166978	0.413337	4.62997e-17	1.83374e-11
cg02574526	0.527121	0.521008	0.193691	100	357	0.280112	0.166978	0.413337	4.62997e-17	1.83374e-11
cg14710465	0.738526	0.77591	-0.0698585	257	357	0.719888	0.583638	0.830733	4.62997e-17	1.83374e-11
cg17382198	0.620306	0.585434	0.16023	100	357	0.280112	0.166978	0.413337	4.62997e-17	1.83374e-11
cg05950570	0.652295	0.630252	0.150596	100	357	0.280112	0.166978	0.413337	4.62997e-17	1.83374e-11
cg03681679	0.538248	0.585434	-0.128945	257	357	0.719888	0.583638	0.830733	4.62997e-17	1.83374e-11
cg08480901	0.59388	0.593838	0.173383	100	357	0.280112	0.166978	0.413337	4.62997e-17	1.83374e-11
cg21920859	0.61057	0.613445	0.0650565	100	357	0.280112	0.166978	0.413337	4.62997e-17	1.83374e-11
cg17147317	0.885953	0.871148	0.199052	257	357	0.719888	0.583638	0.830733	4.62997e-17	1.83374e-11
cg17357561	0.77886	0.789916	0.0295139	257	357	0.719888	0.583638	0.830733	4.62997e-17	1.83374e-11
cg07690733	0.528512	0.565826	0.157281	100	357	0.280112	0.166978	0.413337	4.62997e-17	1.83374e-11
cg04085822	0.50904	0.518207	0.110873	100	357	0.280112	0.166978	0.413337	4.62997e-17	1.83374e-11
cg08265644	0.638387	0.610644	0.0272597	100	357	0.280112	0.166978	0.413337	4.62997e-17	1.83374e-11
cg17713751	0.662031	0.641457	-0.156621	257	357	0.719888	0.583638	0.830733	4.62997e-17	1.83374e-11
cg16885107	0.59249	0.582633	0.113674	100	357	0.280112	0.166978	0.413337	4.62997e-17	1.83374e-11
cg18650367	0.0890125	0.103641	-0.384178	100	357	0.280112	0.166978	0.413337	4.62997e-17	1.83374e-11
cg16423499	0.123783	0.109244	-0.114169	100	357	0.280112	0.166978	0.413337	4.62997e-17	1.83374e-11
cg16525300	0.499305	0.490196	0.183707	100	357	0.280112	0.166978	0.413337	4.62997e-17	1.83374e-11
cg11643510	0.726008	0.728291	-0.26154	257	357	0.719888	0.583638	0.830733	4.62997e-17	1.83374e-11
cg05452854	0.183588	0.131653	-0.0839689	100	357	0.280112	0.166978	0.413337	4.62997e-17	1.83374e-11
cg22087659	0.432545	0.453782	0.169045	100	357	0.280112	0.166978	0.413337	4.62997e-17	1.83374e-11
cg04246880	0.586926	0.588235	0.203138	100	357	0.280112	0.166978	0.413337	4.62997e-17	1.83374e-11
cg03680932	0.588317	0.619048	-0.158689	257	357	0.719888	0.583638	0.830733	4.62997e-17	1.83374e-11
cg09088988	0.649513	0.638655	0.213416	100	357	0.280112	0.166978	0.413337	4.62997e-17	1.83374e-11
cg00736201	0.0681502	0.0532213	-0.278384	100	357	0.280112	0.166978	0.413337	4.62997e-17	1.83374e-11
cg04947680	0.923505	0.921569	0.194861	257	357	0.719888	0.583638	0.830733	4.62997e-17	1.83374e-11
cg12249345	0.713491	0.708683	-0.154101	257	357	0.719888	0.583638	0.830733	4.62997e-17	1.83374e-11
cg13875901	0.400556	0.361345	0.0539409	100	357	0.280112	0.166978	0.413337	4.62997e-17	1.83374e-11
cg11528367	0.203343	0.22409	0.132058	100	357	0.280112	0.166978	0.413337	4.62997e-17	1.83374e-11
cg03059112	0.560501	0.560224	0.257869	100	357	0.280112	0.166978	0.413337	4.62997e-17	1.83374e-11
cg08611625	0.183588	0.193277	-0.0357767	100	357	0.280112	0.166978	0.413337	4.62997e-17	1.83374e-11
cg12087304	0.621697	0.630252	0.124495	100	357	0.280112	0.166978	0.413337	4.62997e-17	1.83374e-11
cg16622511	0.578581	0.554622	0.127044	100	357	0.280112	0.166978	0.413337	4.62997e-17	1.83374e-11
cg07563873	0.510431	0.515406	0.127668	100	357	0.280112	0.166978	0.413337	4.62997e-17	1.83374e-11
cg14477745	0.618915	0.582633	0.10904	100	357	0.280112	0.166978	0.413337	4.62997e-17	1.83374e-11
cg18140889	0.104312	0.0840336	-0.250812	100	357	0.280112	0.166978	0.413337	4.62997e-17	1.83374e-11
cg07836815	0.805285	0.885154	0.27063	257	357	0.719888	0.583638	0.830733	4.62997e-17	1.83374e-11
cg12183861	0.785814	0.837535	0.185427	257	357	0.719888	0.583638	0.830733	4.62997e-17	1.83374e-11
cg22093805	0.393602	0.37535	0.0709516	100	357	0.280112	0.166978	0.413337	4.62997e-17	1.83374e-11
cg07540118	0.632823	0.59944	0.118052	100	357	0.280112	0.166978	0.413337	4.62997e-17	1.83374e-11
cg21059475	0.354659	0.310924	0.125933	100	357	0.280112	0.166978	0.413337	4.62997e-17	1.83374e-11
cg01847754	0.154596	0.117647	-0.133792	100	357	0.280112	0.166978	0.413337	4.62997e-17	1.83374e-11
cg15847996	0.84701	0.865546	-0.0586315	257	357	0.719888	0.583638	0.830733	4.62997e-17	1.83374e-11
cg03326307	0.212796	0.179272	-0.0441841	100	357	0.280112	0.166978	0.413337	4.62997e-17	1.83374e-11
cg05135942	0.292072	0.268908	0.134229	100	357	0.280112	0.166978	0.413337	4.62997e-17	1.83374e-11
cg20886721	0.147427	0.159664	0.0709493	100	357	0.280112	0.166978	0.413337	4.62997e-17	1.83374e-11
cg10965508	0.133519	0.128852	0.0321033	100	357	0.280112	0.166978	0.413337	4.62997e-17	1.83374e-11
cg03157115	0.731572	0.753501	-0.198866	257	357	0.719888	0.583638	0.830733	4.62997e-17	1.83374e-11
cg21026553	0.714882	0.705882	0.22448	100	357	0.280112	0.166978	0.413337	4.62997e-17	1.83374e-11
cg04906989	0.616134	0.579832	0.0705545	100	357	0.280112	0.166978	0.413337	4.62997e-17	1.83374e-11
cg25798122	0.606398	0.57423	0.181666	100	357	0.280112	0.166978	0.413337	4.62997e-17	1.83374e-11
cg19469731	0.76217	0.778711	-0.00558391	257	357	0.719888	0.583638	0.830733	4.62997e-17	1.83374e-11
cg17332338	0.464534	0.40056	0.0871481	100	357	0.280112	0.166978	0.413337	4.62997e-17	1.83374e-11
cg09290735	0.581363	0.560224	0.219918	100	357	0.280112	0.166978	0.413337	4.62997e-17	1.83374e-11
cg27325255	0.335188	0.394958	0.0938824	100	357	0.280112	0.166978	0.413337	4.62997e-17	1.83374e-11
cg10999312	0.591099	0.568627	0.1435	100	357	0.280112	0.166978	0.413337	4.62997e-17	1.83374e-11
cg13980570	0.577191	0.557423	0.0833365	100	357	0.280112	0.166978	0.413337	4.62997e-17	1.83374e-11
cg22364668	0.463143	0.448179	0.154059	100	357	0.280112	0.166978	0.413337	4.62997e-17	1.83374e-11
cg26040332	0.628651	0.619048	0.162253	100	357	0.280112	0.166978	0.413337	4.62997e-17	1.83374e-11
cg08296903	0.877608	0.887955	0.349474	257	357	0.719888	0.583638	0.830733	4.62997e-17	1.83374e-11
cg15662184	0.682893	0.633053	-0.124419	257	357	0.719888	0.583638	0.830733	4.62997e-17	1.83374e-11
cg05934127	0.520167	0.521008	-0.122262	257	357	0.719888	0.583638	0.830733	4.62997e-17	1.83374e-11
cg21978694	0.707928	0.708683	-0.152902	257	357	0.719888	0.583638	0.830733	4.62997e-17	1.83374e-11
cg06514371	0.466574	0.469101	0.0464546	100	356	0.280899	0.167482	0.414381	6.68209e-17	2.64651e-11
cg03788230	0.774373	0.772472	-0.0354817	256	356	0.719101	0.582587	0.830223	6.68209e-17	2.64651e-11
cg06306927	0.307799	0.303371	-0.0315532	100	356	0.280899	0.167482	0.414381	6.68209e-17	2.64651e-11
cg13673164	0.601671	0.547753	0.110108	100	356	0.280899	0.167482	0.414381	6.68209e-17	2.64651e-11
cg03851645	0.640669	0.63764	0.13822	100	356	0.280899	0.167482	0.414381	6.68209e-17	2.64651e-11
cg23045255	0.498607	0.5	0.0651267	100	356	0.280899	0.167482	0.414381	6.68209e-17	2.64651e-11
cg10147666	0.589136	0.561798	0.0443914	100	356	0.280899	0.167482	0.414381	6.68209e-17	2.64651e-11
cg03050183	0.1841	0.176966	-0.0810333	100	356	0.280899	0.167482	0.414381	6.68209e-17	2.64651e-11
cg24422826	0.339833	0.331461	-0.219545	256	356	0.719101	0.582587	0.830223	6.68209e-17	2.64651e-11
cg06847146	0.43454	0.474719	0.118807	100	356	0.280899	0.167482	0.414381	6.68209e-17	2.64651e-11
cg06905511	0.75766	0.797753	0.0229185	256	356	0.719101	0.582587	0.830223	6.68209e-17	2.64651e-11
cg17136354	0.433148	0.396067	0.0738618	100	356	0.280899	0.167482	0.414381	6.68209e-17	2.64651e-11
cg12645891	0.479109	0.544944	-0.123893	256	356	0.719101	0.582587	0.830223	6.68209e-17	2.64651e-11
cg25762396	0.497908	0.490141	0.202124	100	355	0.28169	0.167988	0.415431	9.63346e-17	3.81543e-11
cg08070771	0.861823	0.860795	0.0541126	253	352	0.71875	0.58139	0.830474	1.12363e-16	4.45023e-11
cg24996482	0.578581	0.546218	0.132751	101	357	0.282913	0.169267	0.416362	1.18835e-16	4.70658e-11
cg00298065	0.944367	0.935574	0.507143	256	357	0.717087	0.580619	0.828439	1.18835e-16	4.70658e-11
cg19768241	0.556328	0.470588	0.224033	101	357	0.282913	0.169267	0.416362	1.18835e-16	4.70658e-11
cg19962565	0.621697	0.661064	0.188937	101	357	0.282913	0.169267	0.416362	1.18835e-16	4.70658e-11
cg12965344	0.296245	0.271709	0.0775156	101	357	0.282913	0.169267	0.416362	1.18835e-16	4.70658e-11
cg15985905	0.0737135	0.0588235	-0.253873	101	357	0.282913	0.169267	0.416362	1.18835e-16	4.70658e-11
cg20392585	0.468707	0.487395	0.0657099	101	357	0.282913	0.169267	0.416362	1.18835e-16	4.70658e-11
cg15555527	0.890125	0.859944	0.0578824	256	357	0.717087	0.580619	0.828439	1.18835e-16	4.70658e-11
cg09675196	0.380223	0.40056	0.0428232	101	357	0.282913	0.169267	0.416362	1.18835e-16	4.70658e-11
cg05542957	0.554937	0.565826	0.175837	101	357	0.282913	0.169267	0.416362	1.18835e-16	4.70658e-11
cg21375928	0.571627	0.52381	0.157325	101	357	0.282913	0.169267	0.416362	1.18835e-16	4.70658e-11
cg18078841	0.293463	0.358543	0.17702	101	357	0.282913	0.169267	0.416362	1.18835e-16	4.70658e-11
cg23023820	0.570236	0.571429	0.0717297	101	357	0.282913	0.169267	0.416362	1.18835e-16	4.70658e-11
cg26069037	0.685675	0.621849	-0.133827	256	357	0.717087	0.580619	0.828439	1.18835e-16	4.70658e-11
cg04914574	0.171071	0.140056	0.00890313	101	357	0.282913	0.169267	0.416362	1.18835e-16	4.70658e-11
cg26985798	0.233658	0.173669	-0.262483	101	357	0.282913	0.169267	0.416362	1.18835e-16	4.70658e-11
cg01717446	0.399166	0.352941	0.0800346	101	357	0.282913	0.169267	0.416362	1.18835e-16	4.70658e-11
cg27175294	0.656467	0.638655	0.149059	101	357	0.282913	0.169267	0.416362	1.18835e-16	4.70658e-11
cg15962744	0.805285	0.815126	0.0614676	256	357	0.717087	0.580619	0.828439	1.18835e-16	4.70658e-11
cg20622089	0.585535	0.57423	0.0925617	101	357	0.282913	0.169267	0.416362	1.18835e-16	4.70658e-11
cg20062650	0.62726	0.641457	0.184418	101	357	0.282913	0.169267	0.416362	1.18835e-16	4.70658e-11
cg24526433	0.357441	0.308123	0.0841294	101	357	0.282913	0.169267	0.416362	1.18835e-16	4.70658e-11
cg08884539	0.769124	0.87395	0.291971	256	357	0.717087	0.580619	0.828439	1.18835e-16	4.70658e-11
cg25935281	0.716273	0.753501	-0.100603	256	357	0.717087	0.580619	0.828439	1.18835e-16	4.70658e-11
cg06971761	0.784423	0.784314	-0.0917542	256	357	0.717087	0.580619	0.828439	1.18835e-16	4.70658e-11
cg19613400	0.47493	0.467787	0.211757	101	357	0.282913	0.169267	0.416362	1.18835e-16	4.70658e-11
cg16423756	0.182197	0.182073	-0.0481164	101	357	0.282913	0.169267	0.416362	1.18835e-16	4.70658e-11
cg04351049	0.599444	0.596639	0.249939	101	357	0.282913	0.169267	0.416362	1.18835e-16	4.70658e-11
cg19590914	0.79694	0.806723	-0.0315614	256	357	0.717087	0.580619	0.828439	1.18835e-16	4.70658e-11
cg18307912	0.376912	0.414566	0.0532635	101	357	0.282913	0.169267	0.416362	1.18835e-16	4.70658e-11
cg09785344	0.479833	0.501401	0.255898	101	357	0.282913	0.169267	0.416362	1.18835e-16	4.70658e-11
cg17184516	0.45758	0.42577	0.150136	101	357	0.282913	0.169267	0.416362	1.18835e-16	4.70658e-11
cg01676105	0.527121	0.442577	-0.00661158	101	357	0.282913	0.169267	0.416362	1.18835e-16	4.70658e-11
cg27173322	0.550765	0.543417	0.0375116	101	357	0.282913	0.169267	0.416362	1.18835e-16	4.70658e-11
cg05926722	0.884562	0.868347	0.0636492	256	357	0.717087	0.580619	0.828439	1.18835e-16	4.70658e-11
cg14135025	0.607789	0.565826	-0.0762537	101	357	0.282913	0.169267	0.416362	1.18835e-16	4.70658e-11
cg26129108	0.151599	0.151261	-0.0183048	101	357	0.282913	0.169267	0.416362	1.18835e-16	4.70658e-11
cg08418841	0.589708	0.579832	0.129608	101	357	0.282913	0.169267	0.416362	1.18835e-16	4.70658e-11
cg15961211	0.606398	0.59944	0.153725	101	357	0.282913	0.169267	0.416362	1.18835e-16	4.70658e-11
cg01188685	0.561892	0.532213	0.0142048	101	357	0.282913	0.169267	0.416362	1.18835e-16	4.70658e-11
cg26349484	0.158996	0.170868	0.130934	101	357	0.282913	0.169267	0.416362	1.18835e-16	4.70658e-11
cg17508591	0.933241	0.901961	0.319999	256	357	0.717087	0.580619	0.828439	1.18835e-16	4.70658e-11
cg12120367	0.464534	0.484594	0.133277	101	357	0.282913	0.169267	0.416362	1.18835e-16	4.70658e-11
cg07393369	0.808067	0.809524	-0.0244961	256	357	0.717087	0.580619	0.828439	1.18835e-16	4.70658e-11
cg23100152	0.375522	0.389356	0.108835	101	357	0.282913	0.169267	0.416362	1.18835e-16	4.70658e-11
cg00109503	0.543811	0.540616	0.127837	101	357	0.282913	0.169267	0.416362	1.18835e-16	4.70658e-11
cg12160087	0.766342	0.792717	-0.0506273	256	357	0.717087	0.580619	0.828439	1.18835e-16	4.70658e-11
cg10798766	0.196106	0.154062	-0.0299313	101	357	0.282913	0.169267	0.416362	1.18835e-16	4.70658e-11
cg09313745	0.844228	0.871148	0.158322	256	357	0.717087	0.580619	0.828439	1.18835e-16	4.70658e-11
cg11585071	0.50765	0.619048	-0.242149	256	357	0.717087	0.580619	0.828439	1.18835e-16	4.70658e-11
cg04115702	0.123783	0.128852	-0.299548	101	357	0.282913	0.169267	0.416362	1.18835e-16	4.70658e-11
cg03140118	0.325452	0.29972	0.286027	101	357	0.282913	0.169267	0.416362	1.18835e-16	4.70658e-11
cg26014409	0.157163	0.0868347	-0.382167	101	357	0.282913	0.169267	0.416362	1.18835e-16	4.70658e-11
cg13437164	0.649513	0.57423	0.0700477	101	357	0.282913	0.169267	0.416362	1.18835e-16	4.70658e-11
cg01782247	0.674548	0.627451	-0.3422	256	357	0.717087	0.580619	0.828439	1.18835e-16	4.70658e-11
cg04917511	0.453408	0.434174	0.138189	101	357	0.282913	0.169267	0.416362	1.18835e-16	4.70658e-11
cg03019112	0.0862309	0.0644258	-0.293103	101	357	0.282913	0.169267	0.416362	1.18835e-16	4.70658e-11
cg06650115	0.687065	0.652661	0.107217	101	357	0.282913	0.169267	0.416362	1.18835e-16	4.70658e-11
cg01099231	0.553547	0.563025	0.134626	101	357	0.282913	0.169267	0.416362	1.18835e-16	4.70658e-11
cg09370405	0.215577	0.221289	0.051231	101	357	0.282913	0.169267	0.416362	1.18835e-16	4.70658e-11
cg02840697	0.191933	0.210084	0.142558	101	357	0.282913	0.169267	0.416362	1.18835e-16	4.70658e-11
cg16638523	0.650904	0.630252	0.108461	101	357	0.282913	0.169267	0.416362	1.18835e-16	4.70658e-11
cg16640358	0.093185	0.092437	-0.0292818	101	357	0.282913	0.169267	0.416362	1.18835e-16	4.70658e-11
cg03439301	0.100139	0.092437	-0.161684	101	357	0.282913	0.169267	0.416362	1.18835e-16	4.70658e-11
cg27298570	0.324061	0.296919	0.0991897	101	357	0.282913	0.169267	0.416362	1.18835e-16	4.70658e-11
cg25351606	0.919332	0.921569	0.390437	256	357	0.717087	0.580619	0.828439	1.18835e-16	4.70658e-11
cg08297640	0.670376	0.694678	-0.0709052	256	357	0.717087	0.580619	0.828439	1.18835e-16	4.70658e-11
cg12765028	0.892907	0.876751	0.255624	256	357	0.717087	0.580619	0.828439	1.18835e-16	4.70658e-11
cg11506843	0.0653686	0.0616246	-0.377511	101	357	0.282913	0.169267	0.416362	1.18835e-16	4.70658e-11
cg16712664	0.484006	0.495798	0.0139611	101	357	0.282913	0.169267	0.416362	1.18835e-16	4.70658e-11
cg09629753	0.418637	0.442577	-0.169002	256	357	0.717087	0.580619	0.828439	1.18835e-16	4.70658e-11
cg08233654	0.5758	0.560224	0.0737588	101	357	0.282913	0.169267	0.416362	1.18835e-16	4.70658e-11
cg20014398	0.880389	0.885154	0.354181	256	357	0.717087	0.580619	0.828439	1.18835e-16	4.70658e-11
cg11652636	0.292072	0.313725	0.0758231	101	357	0.282913	0.169267	0.416362	1.18835e-16	4.70658e-11
cg17416280	0.481224	0.518207	0.196483	101	357	0.282913	0.169267	0.416362	1.18835e-16	4.70658e-11
cg18816877	0.573018	0.571429	0.232573	101	357	0.282913	0.169267	0.416362	1.18835e-16	4.70658e-11
cg25551243	0.66064	0.647059	-0.187209	256	357	0.717087	0.580619	0.828439	1.18835e-16	4.70658e-11
cg10995381	0.0917942	0.0784314	-0.113923	101	357	0.282913	0.169267	0.416362	1.18835e-16	4.70658e-11
cg01612408	0.618915	0.571429	0.0588448	101	357	0.282913	0.169267	0.416362	1.18835e-16	4.70658e-11
cg05759718	0.634214	0.593838	0.257847	101	357	0.282913	0.169267	0.416362	1.18835e-16	4.70658e-11
cg03568305	0.215577	0.193277	0.125104	101	357	0.282913	0.169267	0.416362	1.18835e-16	4.70658e-11
cg04412646	0.549374	0.515406	0.224446	101	357	0.282913	0.169267	0.416362	1.18835e-16	4.70658e-11
cg25344133	0.586926	0.557423	0.183249	101	357	0.282913	0.169267	0.416362	1.18835e-16	4.70658e-11
cg19924540	0.371349	0.389356	0.209465	101	357	0.282913	0.169267	0.416362	1.18835e-16	4.70658e-11
cg09563244	0.611961	0.602241	0.116159	101	357	0.282913	0.169267	0.416362	1.18835e-16	4.70658e-11
cg17941572	0.930459	0.932773	0.457025	256	357	0.717087	0.580619	0.828439	1.18835e-16	4.70658e-11
cg17326173	0.916551	0.887955	0.234689	256	357	0.717087	0.580619	0.828439	1.18835e-16	4.70658e-11
cg15671705	0.567455	0.537815	0.181352	101	357	0.282913	0.169267	0.416362	1.18835e-16	4.70658e-11
cg00289254	0.368567	0.361345	0.184483	101	357	0.282913	0.169267	0.416362	1.18835e-16	4.70658e-11
cg26087411	0.522949	0.512605	0.0920213	101	357	0.282913	0.169267	0.416362	1.18835e-16	4.70658e-11
cg10293093	0.50765	0.507003	0.157504	101	357	0.282913	0.169267	0.416362	1.18835e-16	4.70658e-11
cg24112916	0.563282	0.568627	0.0622698	101	357	0.282913	0.169267	0.416362	1.18835e-16	4.70658e-11
cg06685724	0.535466	0.490196	0.138102	101	357	0.282913	0.169267	0.416362	1.18835e-16	4.70658e-11
cg05308792	0.769124	0.806723	0.0428551	256	357	0.717087	0.580619	0.828439	1.18835e-16	4.70658e-11
cg13175830	0.820584	0.806723	-0.198213	256	357	0.717087	0.580619	0.828439	1.18835e-16	4.70658e-11
cg16358446	0.642559	0.655462	0.169483	101	357	0.282913	0.169267	0.416362	1.18835e-16	4.70658e-11
cg26487948	0.517385	0.504202	0.0873643	101	357	0.282913	0.169267	0.416362	1.18835e-16	4.70658e-11
cg00833257	0.102921	0.0980392	-0.271728	101	357	0.282913	0.169267	0.416362	1.18835e-16	4.70658e-11
cg10775273	0.667594	0.663866	0.155202	101	357	0.282913	0.169267	0.416362	1.18835e-16	4.70658e-11
cg09628838	0.631433	0.635854	0.111383	101	357	0.282913	0.169267	0.416362	1.18835e-16	4.70658e-11
cg14183693	0.54242	0.540616	0.194752	101	357	0.282913	0.169267	0.416362	1.18835e-16	4.70658e-11
cg20569855	0.821975	0.80112	-0.155004	256	357	0.717087	0.580619	0.828439	1.18835e-16	4.70658e-11
cg11914256	0.539638	0.504202	0.0471173	101	357	0.282913	0.169267	0.416362	1.18835e-16	4.70658e-11
cg21929784	0.141864	0.148459	0.0938191	101	357	0.282913	0.169267	0.416362	1.18835e-16	4.70658e-11
cg16345795	0.578581	0.529412	0.0527756	101	357	0.282913	0.169267	0.416362	1.18835e-16	4.70658e-11
cg05214218	0.539638	0.526611	0.123737	101	357	0.282913	0.169267	0.416362	1.18835e-16	4.70658e-11
cg06161814	0.286509	0.338936	0.276791	101	357	0.282913	0.169267	0.416362	1.18835e-16	4.70658e-11
cg19358397	0.115438	0.156863	-0.0796512	101	357	0.282913	0.169267	0.416362	1.18835e-16	4.70658e-11
cg03400437	0.493741	0.481793	0.126384	101	357	0.282913	0.169267	0.416362	1.18835e-16	4.70658e-11
cg15293063	0.777469	0.806723	0.0857988	256	357	0.717087	0.580619	0.828439	1.18835e-16	4.70658e-11
cg06590074	0.845619	0.854342	0.128664	256	357	0.717087	0.580619	0.828439	1.18835e-16	4.70658e-11
cg23920642	0.880389	0.87395	0.104436	256	357	0.717087	0.580619	0.828439	1.18835e-16	4.70658e-11
cg06853599	0.517385	0.52381	0.0800771	101	357	0.282913	0.169267	0.416362	1.18835e-16	4.70658e-11
cg21130861	0.255911	0.282913	0.0859322	101	357	0.282913	0.169267	0.416362	1.18835e-16	4.70658e-11
cg24240466	0.664812	0.652661	0.1499	101	357	0.282913	0.169267	0.416362	1.18835e-16	4.70658e-11
cg12197557	0.119611	0.117647	-0.234259	101	357	0.282913	0.169267	0.416362	1.18835e-16	4.70658e-11
cg18821485	0.599444	0.585434	0.113842	101	357	0.282913	0.169267	0.416362	1.18835e-16	4.70658e-11
cg20211422	0.720445	0.742297	0.182806	101	357	0.282913	0.169267	0.416362	1.18835e-16	4.70658e-11
cg09717809	0.709318	0.722689	-0.242173	256	357	0.717087	0.580619	0.828439	1.18835e-16	4.70658e-11
cg02467451	0.104312	0.10084	-0.2973	101	357	0.282913	0.169267	0.416362	1.18835e-16	4.70658e-11
cg16657103	0.197497	0.187675	0.0564498	101	357	0.282913	0.169267	0.416362	1.18835e-16	4.70658e-11
cg00257704	0.541029	0.54902	0.159801	101	357	0.282913	0.169267	0.416362	1.18835e-16	4.70658e-11
cg22088594	0.394993	0.344538	0.0720597	101	357	0.282913	0.169267	0.416362	1.18835e-16	4.70658e-11
cg06577045	0.607789	0.593838	0.105024	101	357	0.282913	0.169267	0.416362	1.18835e-16	4.70658e-11
cg01247426	0.563282	0.52381	0.133085	101	357	0.282913	0.169267	0.416362	1.18835e-16	4.70658e-11
cg03062002	0.420028	0.392157	0.182782	101	357	0.282913	0.169267	0.416362	1.18835e-16	4.70658e-11
cg07677157	0.105702	0.131653	-0.0463202	101	357	0.282913	0.169267	0.416362	1.18835e-16	4.70658e-11
cg01308268	0.51532	0.473389	0.0730353	101	357	0.282913	0.169267	0.416362	1.18835e-16	4.70658e-11
cg03759346	0.200278	0.173669	0.0565533	101	357	0.282913	0.169267	0.416362	1.18835e-16	4.70658e-11
cg12635314	0.257302	0.145658	-0.439354	101	357	0.282913	0.169267	0.416362	1.18835e-16	4.70658e-11
cg01945562	0.573018	0.537815	0.100296	101	357	0.282913	0.169267	0.416362	1.18835e-16	4.70658e-11
cg14987048	0.497914	0.492997	0.171754	101	357	0.282913	0.169267	0.416362	1.18835e-16	4.70658e-11
cg11912239	0.895688	0.890756	0.251366	256	357	0.717087	0.580619	0.828439	1.18835e-16	4.70658e-11
cg18456942	0.0834492	0.047619	-0.17563	101	357	0.282913	0.169267	0.416362	1.18835e-16	4.70658e-11
cg04148584	0.49096	0.495798	0.0916235	101	357	0.282913	0.169267	0.416362	1.18835e-16	4.70658e-11
cg08729031	0.609179	0.607843	0.137716	101	357	0.282913	0.169267	0.416362	1.18835e-16	4.70658e-11
cg05476956	0.913769	0.87395	0.348809	256	357	0.717087	0.580619	0.828439	1.18835e-16	4.70658e-11
cg08971171	0.84701	0.851541	0.232737	256	357	0.717087	0.580619	0.828439	1.18835e-16	4.70658e-11
cg21529807	0.0987483	0.10084	-0.0157293	101	357	0.282913	0.169267	0.416362	1.18835e-16	4.70658e-11
cg10251826	0.556328	0.532213	0.187988	101	357	0.282913	0.169267	0.416362	1.18835e-16	4.70658e-11
cg25512518	0.616134	0.591036	0.115469	101	357	0.282913	0.169267	0.416362	1.18835e-16	4.70658e-11
cg00758584	0.531293	0.551821	0.199358	101	357	0.282913	0.169267	0.416362	1.18835e-16	4.70658e-11
cg24621599	0.67733	0.602241	-0.218397	256	357	0.717087	0.580619	0.828439	1.18835e-16	4.70658e-11
cg20156450	0.55911	0.588235	0.0908267	101	357	0.282913	0.169267	0.416362	1.18835e-16	4.70658e-11
cg26005766	0.517385	0.490196	0.112765	101	357	0.282913	0.169267	0.416362	1.18835e-16	4.70658e-11
cg01324261	0.738526	0.778711	0.0370179	256	357	0.717087	0.580619	0.828439	1.18835e-16	4.70658e-11
cg05322837	0.273992	0.280112	0.231989	101	357	0.282913	0.169267	0.416362	1.18835e-16	4.70658e-11
cg11783050	0.342142	0.40056	0.180121	101	357	0.282913	0.169267	0.416362	1.18835e-16	4.70658e-11
cg03710364	0.354659	0.330532	0.0854785	101	357	0.282913	0.169267	0.416362	1.18835e-16	4.70658e-11
cg03709792	0.645341	0.616246	0.0790257	101	357	0.282913	0.169267	0.416362	1.18835e-16	4.70658e-11
cg16091952	0.774687	0.761905	-0.0781522	256	357	0.717087	0.580619	0.828439	1.18835e-16	4.70658e-11
cg16094145	0.168289	0.173669	0.241067	101	357	0.282913	0.169267	0.416362	1.18835e-16	4.70658e-11
cg21488279	0.912378	0.901961	0.245895	256	357	0.717087	0.580619	0.828439	1.18835e-16	4.70658e-11
cg26402435	0.168289	0.0952381	-0.163253	101	357	0.282913	0.169267	0.416362	1.18835e-16	4.70658e-11
cg27510097	0.411683	0.417367	0.0811105	101	357	0.282913	0.169267	0.416362	1.18835e-16	4.70658e-11
cg03989260	0.922114	0.932773	0.435544	256	357	0.717087	0.580619	0.828439	1.18835e-16	4.70658e-11
cg21495772	0.746871	0.789916	0.0748223	256	357	0.717087	0.580619	0.828439	1.18835e-16	4.70658e-11
cg13720472	0.294854	0.327731	0.157249	101	357	0.282913	0.169267	0.416362	1.18835e-16	4.70658e-11
cg09650495	0.130737	0.117647	-0.199331	101	357	0.282913	0.169267	0.416362	1.18835e-16	4.70658e-11
cg23260547	0.49235	0.492997	0.223766	101	357	0.282913	0.169267	0.416362	1.18835e-16	4.70658e-11
cg01971224	0.710709	0.733894	-0.0875824	256	357	0.717087	0.580619	0.828439	1.18835e-16	4.70658e-11
cg08946426	0.584145	0.543417	0.165902	101	357	0.282913	0.169267	0.416362	1.18835e-16	4.70658e-11
cg25823142	0.369958	0.397759	0.135206	101	357	0.282913	0.169267	0.416362	1.18835e-16	4.70658e-11
cg22163056	0.532684	0.560224	0.0806756	101	357	0.282913	0.169267	0.416362	1.18835e-16	4.70658e-11
cg21689102	0.5758	0.529412	0.160857	101	357	0.282913	0.169267	0.416362	1.18835e-16	4.70658e-11
cg07935500	0.527121	0.498599	0.117859	101	357	0.282913	0.169267	0.416362	1.18835e-16	4.70658e-11
cg21744723	0.49235	0.501401	0.0662751	101	357	0.282913	0.169267	0.416362	1.18835e-16	4.70658e-11
cg26612727	0.934631	0.932773	0.484329	256	357	0.717087	0.580619	0.828439	1.18835e-16	4.70658e-11
cg24872782	0.630042	0.577031	0.178694	101	357	0.282913	0.169267	0.416362	1.18835e-16	4.70658e-11
cg21055554	0.159944	0.170868	0.239317	101	357	0.282913	0.169267	0.416362	1.18835e-16	4.70658e-11
cg03851143	0.553547	0.571429	0.262258	101	357	0.282913	0.169267	0.416362	1.18835e-16	4.70658e-11
cg15934634	0.639777	0.557423	-0.265132	256	357	0.717087	0.580619	0.828439	1.18835e-16	4.70658e-11
cg15639045	0.50765	0.462185	0.0445128	101	357	0.282913	0.169267	0.416362	1.18835e-16	4.70658e-11
cg06928346	0.450626	0.478992	0.123172	101	357	0.282913	0.169267	0.416362	1.18835e-16	4.70658e-11
cg16582779	0.923505	0.929972	0.370576	256	357	0.717087	0.580619	0.828439	1.18835e-16	4.70658e-11
cg25738340	0.148818	0.128852	-0.361013	101	357	0.282913	0.169267	0.416362	1.18835e-16	4.70658e-11
cg02311725	0.919332	0.89916	0.25511	256	357	0.717087	0.580619	0.828439	1.18835e-16	4.70658e-11
cg09644153	0.904033	0.887955	0.511503	256	357	0.717087	0.580619	0.828439	1.18835e-16	4.70658e-11
cg05198733	0.317107	0.294118	0.203513	101	357	0.282913	0.169267	0.416362	1.18835e-16	4.70658e-11
cg05652090	0.458971	0.521008	-0.0977265	256	357	0.717087	0.580619	0.828439	1.18835e-16	4.70658e-11
cg10167060	0.379694	0.448179	0.199412	101	357	0.282913	0.169267	0.416362	1.18835e-16	4.70658e-11
cg24322398	0.514604	0.495798	0.149534	101	357	0.282913	0.169267	0.416362	1.18835e-16	4.70658e-11
cg07333191	0.933241	0.921569	0.300772	256	357	0.717087	0.580619	0.828439	1.18835e-16	4.70658e-11
cg00175487	0.0792768	0.0756303	-0.363812	101	357	0.282913	0.169267	0.416362	1.18835e-16	4.70658e-11
cg11163975	0.613352	0.582633	0.162303	101	357	0.282913	0.169267	0.416362	1.18835e-16	4.70658e-11
cg13509363	0.810848	0.854342	0.0655099	256	357	0.717087	0.580619	0.828439	1.18835e-16	4.70658e-11
cg16792071	0.0973574	0.0980392	-0.162029	101	357	0.282913	0.169267	0.416362	1.18835e-16	4.70658e-11
cg10589249	0.600834	0.610644	0.11841	101	357	0.282913	0.169267	0.416362	1.18835e-16	4.70658e-11
cg01960748	0.707386	0.750716	-0.169943	251	349	0.719198	0.581249	0.831249	1.31016e-16	5.189e-11
cg18003791	0.274373	0.283708	0.119605	101	356	0.283708	0.169777	0.417413	1.70849e-16	6.76666e-11
cg02632314	0.0835655	0.0926966	-0.465646	101	356	0.283708	0.169777	0.417413	1.70849e-16	6.76666e-11
cg20973720	0.675487	0.632022	0.18092	101	356	0.283708	0.169777	0.417413	1.70849e-16	6.76666e-11
cg15082992	0.637883	0.592697	-0.000377197	101	356	0.283708	0.169777	0.417413	1.70849e-16	6.76666e-11
cg15840891	0.160167	0.146067	0.162381	101	356	0.283708	0.169777	0.417413	1.70849e-16	6.76666e-11
cg07923233	0.645746	0.632022	0.112464	101	356	0.283708	0.169777	0.417413	1.70849e-16	6.76666e-11
cg05049361	0.601671	0.601124	0.0536723	101	356	0.283708	0.169777	0.417413	1.70849e-16	6.76666e-11
cg02978184	0.607242	0.623596	0.201392	101	356	0.283708	0.169777	0.417413	1.70849e-16	6.76666e-11
cg20672363	0.7121	0.714286	-0.0289027	255	357	0.714286	0.577606	0.826139	3.00885e-16	1.19168e-10
cg26367591	0.645341	0.661064	0.108864	102	357	0.285714	0.171561	0.419381	3.00885e-16	1.19168e-10
cg05131334	0.353268	0.32493	0.123234	102	357	0.285714	0.171561	0.419381	3.00885e-16	1.19168e-10
cg02461665	0.44089	0.428571	0.116337	102	357	0.285714	0.171561	0.419381	3.00885e-16	1.19168e-10
cg14906251	0.539638	0.495798	0.0804916	102	357	0.285714	0.171561	0.419381	3.00885e-16	1.19168e-10
cg06400301	0.102921	0.0896359	-0.278041	102	357	0.285714	0.171561	0.419381	3.00885e-16	1.19168e-10
cg05855618	0.577191	0.507003	0.126155	102	357	0.285714	0.171561	0.419381	3.00885e-16	1.19168e-10
cg12630336	0.571031	0.540616	0.063621	102	357	0.285714	0.171561	0.419381	3.00885e-16	1.19168e-10
cg11180624	0.428373	0.428571	0.163013	102	357	0.285714	0.171561	0.419381	3.00885e-16	1.19168e-10
cg09447450	0.107093	0.114846	-0.0411187	102	357	0.285714	0.171561	0.419381	3.00885e-16	1.19168e-10
cg07016184	0.566064	0.529412	0.198129	102	357	0.285714	0.171561	0.419381	3.00885e-16	1.19168e-10
cg20045888	0.541029	0.546218	0.209945	102	357	0.285714	0.171561	0.419381	3.00885e-16	1.19168e-10
cg23702644	0.119611	0.106443	-0.0904834	102	357	0.285714	0.171561	0.419381	3.00885e-16	1.19168e-10
cg23472215	0.59249	0.543417	0.0536517	102	357	0.285714	0.171561	0.419381	3.00885e-16	1.19168e-10
cg07828276	0.527121	0.495798	0.191461	102	357	0.285714	0.171561	0.419381	3.00885e-16	1.19168e-10
cg17200161	0.514604	0.501401	0.164879	102	357	0.285714	0.171561	0.419381	3.00885e-16	1.19168e-10
cg11461808	0.257302	0.288515	0.161757	102	357	0.285714	0.171561	0.419381	3.00885e-16	1.19168e-10
cg16140432	0.566064	0.554622	0.058264	102	357	0.285714	0.171561	0.419381	3.00885e-16	1.19168e-10
cg07184836	0.482615	0.481793	0.204972	102	357	0.285714	0.171561	0.419381	3.00885e-16	1.19168e-10
cg25092328	0.452017	0.484594	0.21133	102	357	0.285714	0.171561	0.419381	3.00885e-16	1.19168e-10
cg24072819	0.52573	0.512605	0.0782047	102	357	0.285714	0.171561	0.419381	3.00885e-16	1.19168e-10
cg10092374	0.443672	0.467787	0.171133	102	357	0.285714	0.171561	0.419381	3.00885e-16	1.19168e-10
cg05638929	0.586926	0.62465	0.19066	102	357	0.285714	0.171561	0.419381	3.00885e-16	1.19168e-10
cg05318186	0.155772	0.148459	-0.129368	102	357	0.285714	0.171561	0.419381	3.00885e-16	1.19168e-10
cg21840697	0.396384	0.383754	0.106413	102	357	0.285714	0.171561	0.419381	3.00885e-16	1.19168e-10
cg16485558	0.652295	0.610644	0.0740992	102	357	0.285714	0.171561	0.419381	3.00885e-16	1.19168e-10
cg11113760	0.566064	0.554622	0.117581	102	357	0.285714	0.171561	0.419381	3.00885e-16	1.19168e-10
cg13241663	0.100139	0.0952381	-0.34016	102	357	0.285714	0.171561	0.419381	3.00885e-16	1.19168e-10
cg01354296	0.566064	0.557423	0.0874659	102	357	0.285714	0.171561	0.419381	3.00885e-16	1.19168e-10
cg15000071	0.151599	0.134454	-0.344363	102	357	0.285714	0.171561	0.419381	3.00885e-16	1.19168e-10
cg23702848	0.838665	0.845938	0.21985	255	357	0.714286	0.577606	0.826139	3.00885e-16	1.19168e-10
cg06708634	0.895688	0.929972	0.31797	255	357	0.714286	0.577606	0.826139	3.00885e-16	1.19168e-10
cg26366107	0.581363	0.551821	0.0805046	102	357	0.285714	0.171561	0.419381	3.00885e-16	1.19168e-10
cg22686718	0.116829	0.117647	-0.285517	102	357	0.285714	0.171561	0.419381	3.00885e-16	1.19168e-10
cg21010202	0.735744	0.708683	-0.146725	255	357	0.714286	0.577606	0.826139	3.00885e-16	1.19168e-10
cg02390319	0.443672	0.484594	0.199997	102	357	0.285714	0.171561	0.419381	3.00885e-16	1.19168e-10
cg21871952	0.894298	0.907563	0.261186	255	357	0.714286	0.577606	0.826139	3.00885e-16	1.19168e-10
cg04860563	0.751043	0.697479	-0.299316	255	357	0.714286	0.577606	0.826139	3.00885e-16	1.19168e-10
cg02423618	0.111266	0.117647	-0.124777	102	357	0.285714	0.171561	0.419381	3.00885e-16	1.19168e-10
cg11112419	0.449861	0.490196	0.119037	102	357	0.285714	0.171561	0.419381	3.00885e-16	1.19168e-10
cg22644321	0.191933	0.142857	-0.0246759	102	357	0.285714	0.171561	0.419381	3.00885e-16	1.19168e-10
cg23045935	0.511822	0.526611	0.0962841	102	357	0.285714	0.171561	0.419381	3.00885e-16	1.19168e-10
cg06685282	0.147427	0.156863	-0.136685	102	357	0.285714	0.171561	0.419381	3.00885e-16	1.19168e-10
cg23658744	0.503477	0.431373	0.175986	102	357	0.285714	0.171561	0.419381	3.00885e-16	1.19168e-10
cg12656312	0.173853	0.170868	-0.0410572	102	357	0.285714	0.171561	0.419381	3.00885e-16	1.19168e-10
cg19642230	0.632823	0.571429	0.103147	102	357	0.285714	0.171561	0.419381	3.00885e-16	1.19168e-10
cg01929377	0.385257	0.336134	0.0375724	102	357	0.285714	0.171561	0.419381	3.00885e-16	1.19168e-10
cg08811509	0.226704	0.151261	-0.167274	102	357	0.285714	0.171561	0.419381	3.00885e-16	1.19168e-10
cg11827910	0.884562	0.893557	0.347413	255	357	0.714286	0.577606	0.826139	3.00885e-16	1.19168e-10
cg16437728	0.641168	0.565826	0.136639	102	357	0.285714	0.171561	0.419381	3.00885e-16	1.19168e-10
cg15379354	0.570236	0.532213	0.235188	102	357	0.285714	0.171561	0.419381	3.00885e-16	1.19168e-10
cg02981443	0.468707	0.420168	0.165696	102	357	0.285714	0.171561	0.419381	3.00885e-16	1.19168e-10
cg02962318	0.310153	0.355742	0.181538	102	357	0.285714	0.171561	0.419381	3.00885e-16	1.19168e-10
cg01738457	0.499305	0.532213	-0.21959	255	357	0.714286	0.577606	0.826139	3.00885e-16	1.19168e-10
cg02445664	0.623088	0.591036	0.19492	102	357	0.285714	0.171561	0.419381	3.00885e-16	1.19168e-10
cg01967642	0.0792768	0.0616246	-0.142467	102	357	0.285714	0.171561	0.419381	3.00885e-16	1.19168e-10
cg04281261	0.10153	0.0896359	-0.324041	102	357	0.285714	0.171561	0.419381	3.00885e-16	1.19168e-10
cg21289437	0.147427	0.117647	-0.259984	102	357	0.285714	0.171561	0.419381	3.00885e-16	1.19168e-10
cg10381888	0.853964	0.868347	0.143044	255	357	0.714286	0.577606	0.826139	3.00885e-16	1.19168e-10
cg15344220	0.638387	0.655462	0.169527	102	357	0.285714	0.171561	0.419381	3.00885e-16	1.19168e-10
cg14175438	0.146036	0.142857	-0.0725308	102	357	0.285714	0.171561	0.419381	3.00885e-16	1.19168e-10
cg04889106	0.504868	0.537815	0.200719	102	357	0.285714	0.171561	0.419381	3.00885e-16	1.19168e-10
cg05898343	0.877608	0.865546	0.0674822	255	357	0.714286	0.577606	0.826139	3.00885e-16	1.19168e-10
cg07853758	0.630042	0.605042	0.0791581	102	357	0.285714	0.171561	0.419381	3.00885e-16	1.19168e-10
cg09664215	0.0834492	0.0784314	-0.404834	102	357	0.285714	0.171561	0.419381	3.00885e-16	1.19168e-10
cg21928406	0.924896	0.918768	0.410126	255	357	0.714286	0.577606	0.826139	3.00885e-16	1.19168e-10
cg24182831	0.527855	0.52381	0.0387098	102	357	0.285714	0.171561	0.419381	3.00885e-16	1.19168e-10
cg10308629	0.197497	0.235294	0.186915	102	357	0.285714	0.171561	0.419381	3.00885e-16	1.19168e-10
cg02230254	0.122392	0.128852	-0.0218411	102	357	0.285714	0.171561	0.419381	3.00885e-16	1.19168e-10
cg06269115	0.528512	0.470588	0.213755	102	357	0.285714	0.171561	0.419381	3.00885e-16	1.19168e-10
cg14239592	0.929068	0.927171	0.318311	255	357	0.714286	0.577606	0.826139	3.00885e-16	1.19168e-10
cg12603043	0.388039	0.464986	0.225263	102	357	0.285714	0.171561	0.419381	3.00885e-16	1.19168e-10
cg07468260	0.503477	0.464986	0.207355	102	357	0.285714	0.171561	0.419381	3.00885e-16	1.19168e-10
cg24750539	0.129346	0.128852	0.0374431	102	357	0.285714	0.171561	0.419381	3.00885e-16	1.19168e-10
cg01226315	0.578581	0.57423	0.0780447	102	357	0.285714	0.171561	0.419381	3.00885e-16	1.19168e-10
cg03710719	0.618915	0.62465	0.238351	102	357	0.285714	0.171561	0.419381	3.00885e-16	1.19168e-10
cg01637551	0.613352	0.593838	0.0703161	102	357	0.285714	0.171561	0.419381	3.00885e-16	1.19168e-10
cg00278028	0.62726	0.591036	0.082147	102	357	0.285714	0.171561	0.419381	3.00885e-16	1.19168e-10
cg09925075	0.154381	0.142857	-0.129773	102	357	0.285714	0.171561	0.419381	3.00885e-16	1.19168e-10
cg02829688	0.910987	0.907563	0.515743	255	357	0.714286	0.577606	0.826139	3.00885e-16	1.19168e-10
cg07670266	0.717663	0.691877	0.140924	255	357	0.714286	0.577606	0.826139	3.00885e-16	1.19168e-10
cg01635310	0.268428	0.333333	0.143813	102	357	0.285714	0.171561	0.419381	3.00885e-16	1.19168e-10
cg13507706	0.755216	0.781513	0.106688	255	357	0.714286	0.577606	0.826139	3.00885e-16	1.19168e-10
cg17147182	0.531293	0.490196	0.0625153	102	357	0.285714	0.171561	0.419381	3.00885e-16	1.19168e-10
cg20818407	0.666203	0.658263	-0.0123545	255	357	0.714286	0.577606	0.826139	3.00885e-16	1.19168e-10
cg08355316	0.54242	0.521008	0.175807	102	357	0.285714	0.171561	0.419381	3.00885e-16	1.19168e-10
cg07085895	0.119611	0.131653	-0.0440444	102	357	0.285714	0.171561	0.419381	3.00885e-16	1.19168e-10
cg03550205	0.666203	0.613445	0.183786	102	357	0.285714	0.171561	0.419381	3.00885e-16	1.19168e-10
cg21449397	0.178025	0.151261	-0.299424	102	357	0.285714	0.171561	0.419381	3.00885e-16	1.19168e-10
cg20122470	0.490251	0.504202	0.117542	102	357	0.285714	0.171561	0.419381	3.00885e-16	1.19168e-10
cg08575922	0.588317	0.560224	0.144349	102	357	0.285714	0.171561	0.419381	3.00885e-16	1.19168e-10
cg05418508	0.69541	0.666667	-0.282811	255	357	0.714286	0.577606	0.826139	3.00885e-16	1.19168e-10
cg22439381	0.394993	0.392157	0.120594	102	357	0.285714	0.171561	0.419381	3.00885e-16	1.19168e-10
cg21147063	0.127955	0.12605	-0.138699	102	357	0.285714	0.171561	0.419381	3.00885e-16	1.19168e-10
cg18121355	0.638387	0.627451	0.206704	102	357	0.285714	0.171561	0.419381	3.00885e-16	1.19168e-10
cg23302998	0.158554	0.12605	-0.15534	102	357	0.285714	0.171561	0.419381	3.00885e-16	1.19168e-10
cg25177452	0.521558	0.509804	0.138687	102	357	0.285714	0.171561	0.419381	3.00885e-16	1.19168e-10
cg25657713	0.892907	0.896359	0.206379	255	357	0.714286	0.577606	0.826139	3.00885e-16	1.19168e-10
cg17969853	0.659249	0.607843	-0.106164	255	357	0.714286	0.577606	0.826139	3.00885e-16	1.19168e-10
cg19542238	0.520167	0.47619	0.219076	102	357	0.285714	0.171561	0.419381	3.00885e-16	1.19168e-10
cg13562911	0.659249	0.652661	0.148314	102	357	0.285714	0.171561	0.419381	3.00885e-16	1.19168e-10
cg06532268	0.858136	0.859944	0.223247	255	357	0.714286	0.577606	0.826139	3.00885e-16	1.19168e-10
cg07915516	0.151599	0.148459	0.177546	102	357	0.285714	0.171561	0.419381	3.00885e-16	1.19168e-10
cg08658787	0.936022	0.92437	0.329498	255	357	0.714286	0.577606	0.826139	3.00885e-16	1.19168e-10
cg14800603	0.175243	0.165266	-0.0449723	102	357	0.285714	0.171561	0.419381	3.00885e-16	1.19168e-10
cg04797648	0.488178	0.464986	0.131173	102	357	0.285714	0.171561	0.419381	3.00885e-16	1.19168e-10
cg12992385	0.566064	0.518207	0.0818064	102	357	0.285714	0.171561	0.419381	3.00885e-16	1.19168e-10
cg22968936	0.452017	0.397759	0.10376	102	357	0.285714	0.171561	0.419381	3.00885e-16	1.19168e-10
cg14756202	0.724618	0.745098	-0.0743678	255	357	0.714286	0.577606	0.826139	3.00885e-16	1.19168e-10
cg07725318	0.585535	0.571429	0.196528	102	357	0.285714	0.171561	0.419381	3.00885e-16	1.19168e-10
cg04784410	0.159944	0.159664	-0.0627556	102	357	0.285714	0.171561	0.419381	3.00885e-16	1.19168e-10
cg21530552	0.401947	0.344538	0.106598	102	357	0.285714	0.171561	0.419381	3.00885e-16	1.19168e-10
cg16292333	0.263231	0.260504	0.291544	102	357	0.285714	0.171561	0.419381	3.00885e-16	1.19168e-10
cg27651143	0.21975	0.232493	0.0816503	102	357	0.285714	0.171561	0.419381	3.00885e-16	1.19168e-10
cg03674841	0.357441	0.406162	-0.185881	255	357	0.714286	0.577606	0.826139	3.00885e-16	1.19168e-10
cg02272968	0.218359	0.151261	-0.21485	102	357	0.285714	0.171561	0.419381	3.00885e-16	1.19168e-10
cg10962805	0.144645	0.154062	-0.128602	102	357	0.285714	0.171561	0.419381	3.00885e-16	1.19168e-10
cg02553284	0.589708	0.582633	0.123039	102	357	0.285714	0.171561	0.419381	3.00885e-16	1.19168e-10
cg04141164	0.856745	0.851541	0.100682	255	357	0.714286	0.577606	0.826139	3.00885e-16	1.19168e-10
cg20195812	0.443672	0.467787	0.111077	102	357	0.285714	0.171561	0.419381	3.00885e-16	1.19168e-10
cg07648740	0.0667594	0.0672269	-0.265397	102	357	0.285714	0.171561	0.419381	3.00885e-16	1.19168e-10
cg06215569	0.920723	0.896359	0.327108	255	357	0.714286	0.577606	0.826139	3.00885e-16	1.19168e-10
cg03558862	0.553547	0.543417	0.0109511	102	357	0.285714	0.171561	0.419381	3.00885e-16	1.19168e-10
cg02117364	0.115438	0.114846	0.00811292	102	357	0.285714	0.171561	0.419381	3.00885e-16	1.19168e-10
cg00228708	0.67733	0.689076	-0.269391	255	357	0.714286	0.577606	0.826139	3.00885e-16	1.19168e-10
cg16750801	0.282337	0.338936	0.270788	102	357	0.285714	0.171561	0.419381	3.00885e-16	1.19168e-10
cg05240479	0.567455	0.54902	0.0682678	102	357	0.285714	0.171561	0.419381	3.00885e-16	1.19168e-10
cg09590852	0.488178	0.543417	-0.194939	255	357	0.714286	0.577606	0.826139	3.00885e-16	1.19168e-10
cg06621094	0.646732	0.588235	0.165751	102	357	0.285714	0.171561	0.419381	3.00885e-16	1.19168e-10
cg18148375	0.0681502	0.0784314	-0.431794	102	357	0.285714	0.171561	0.419381	3.00885e-16	1.19168e-10
cg19266910	0.624478	0.593838	0.0870815	102	357	0.285714	0.171561	0.419381	3.00885e-16	1.19168e-10
cg14647640	0.173853	0.159664	-0.0430754	102	357	0.285714	0.171561	0.419381	3.00885e-16	1.19168e-10
cg22374901	0.432545	0.481793	0.205151	102	357	0.285714	0.171561	0.419381	3.00885e-16	1.19168e-10
cg02537587	0.386648	0.414566	0.189641	102	357	0.285714	0.171561	0.419381	3.00885e-16	1.19168e-10
cg07095264	0.67872	0.666667	0.188291	102	357	0.285714	0.171561	0.419381	3.00885e-16	1.19168e-10
cg14791866	0.515994	0.484594	0.0595046	102	357	0.285714	0.171561	0.419381	3.00885e-16	1.19168e-10
cg14329989	0.265647	0.27451	0.0125387	102	357	0.285714	0.171561	0.419381	3.00885e-16	1.19168e-10
cg25637473	0.539638	0.492997	-0.311574	255	357	0.714286	0.577606	0.826139	3.00885e-16	1.19168e-10
cg00843236	0.628651	0.621849	0.0393892	102	357	0.285714	0.171561	0.419381	3.00885e-16	1.19168e-10
cg13406746	0.354659	0.319328	0.128886	102	357	0.285714	0.171561	0.419381	3.00885e-16	1.19168e-10
cg04406873	0.496523	0.495798	0.132487	102	357	0.285714	0.171561	0.419381	3.00885e-16	1.19168e-10
cg08967211	0.470097	0.529412	0.0427333	102	357	0.285714	0.171561	0.419381	3.00885e-16	1.19168e-10
cg19497523	0.83032	0.837535	0.299936	255	357	0.714286	0.577606	0.826139	3.00885e-16	1.19168e-10
cg11230222	0.482615	0.498599	0.182779	102	357	0.285714	0.171561	0.419381	3.00885e-16	1.19168e-10
cg17398003	0.599444	0.582633	0.0691682	102	357	0.285714	0.171561	0.419381	3.00885e-16	1.19168e-10
cg06599677	0.563282	0.535014	0.205621	102	357	0.285714	0.171561	0.419381	3.00885e-16	1.19168e-10
cg16678925	0.112656	0.0868347	-0.196386	102	357	0.285714	0.171561	0.419381	3.00885e-16	1.19168e-10
cg22151941	0.541783	0.579832	0.174913	102	357	0.285714	0.171561	0.419381	3.00885e-16	1.19168e-10
cg00662647	0.598053	0.563025	0.142353	102	357	0.285714	0.171561	0.419381	3.00885e-16	1.19168e-10
cg26020635	0.659249	0.638655	0.137593	102	357	0.285714	0.171561	0.419381	3.00885e-16	1.19168e-10
cg21752469	0.172702	0.140056	-0.210852	102	357	0.285714	0.171561	0.419381	3.00885e-16	1.19168e-10
cg03024372	0.584145	0.557423	0.0706096	102	357	0.285714	0.171561	0.419381	3.00885e-16	1.19168e-10
cg02364279	0.802503	0.789916	0.0347169	255	357	0.714286	0.577606	0.826139	3.00885e-16	1.19168e-10
cg06841846	0.49096	0.498599	0.182715	102	357	0.285714	0.171561	0.419381	3.00885e-16	1.19168e-10
cg07604589	0.382476	0.414566	-0.261223	255	357	0.714286	0.577606	0.826139	3.00885e-16	1.19168e-10
cg17996013	0.515994	0.515406	0.122262	102	357	0.285714	0.171561	0.419381	3.00885e-16	1.19168e-10
cg08376141	0.897079	0.89916	0.265543	255	357	0.714286	0.577606	0.826139	3.00885e-16	1.19168e-10
cg05347965	0.706537	0.672269	-0.162728	255	357	0.714286	0.577606	0.826139	3.00885e-16	1.19168e-10
cg25691834	0.511822	0.467787	0.0481779	102	357	0.285714	0.171561	0.419381	3.00885e-16	1.19168e-10
cg04927004	0.8637	0.843137	0.271046	255	357	0.714286	0.577606	0.826139	3.00885e-16	1.19168e-10
cg09069446	0.892907	0.887955	0.342165	255	357	0.714286	0.577606	0.826139	3.00885e-16	1.19168e-10
cg23751407	0.584145	0.560224	0.122754	102	357	0.285714	0.171561	0.419381	3.00885e-16	1.19168e-10
cg22753661	0.681502	0.683473	-0.217031	255	357	0.714286	0.577606	0.826139	3.00885e-16	1.19168e-10
cg01906054	0.732962	0.666667	-0.150443	255	357	0.714286	0.577606	0.826139	3.00885e-16	1.19168e-10
cg05958740	0.585535	0.568627	0.175505	102	357	0.285714	0.171561	0.419381	3.00885e-16	1.19168e-10
cg03932171	0.549374	0.571429	-0.14241	255	357	0.714286	0.577606	0.826139	3.00885e-16	1.19168e-10
cg25578609	0.616134	0.647059	0.133082	102	357	0.285714	0.171561	0.419381	3.00885e-16	1.19168e-10
cg09807914	0.197497	0.184874	0.0521896	102	357	0.285714	0.171561	0.419381	3.00885e-16	1.19168e-10
cg00406023	0.888734	0.871148	0.310774	255	357	0.714286	0.577606	0.826139	3.00885e-16	1.19168e-10
cg25439973	0.496523	0.492997	0.145577	102	357	0.285714	0.171561	0.419381	3.00885e-16	1.19168e-10
cg14444476	0.709318	0.759104	-0.145825	255	357	0.714286	0.577606	0.826139	3.00885e-16	1.19168e-10
cg26204477	0.805285	0.756303	-0.0867139	255	357	0.714286	0.577606	0.826139	3.00885e-16	1.19168e-10
cg15461888	0.403338	0.448179	0.106699	102	357	0.285714	0.171561	0.419381	3.00885e-16	1.19168e-10
cg02493544	0.137691	0.0952381	-0.226008	102	357	0.285714	0.171561	0.419381	3.00885e-16	1.19168e-10
cg27465717	0.616134	0.54902	0.146409	102	357	0.285714	0.171561	0.419381	3.00885e-16	1.19168e-10
cg20081969	0.557719	0.535014	0.102628	102	357	0.285714	0.171561	0.419381	3.00885e-16	1.19168e-10
cg21977234	0.814763	0.843137	-0.0830809	255	357	0.714286	0.577606	0.826139	3.00885e-16	1.19168e-10
cg21803113	0.573018	0.565826	0.183305	102	357	0.285714	0.171561	0.419381	3.00885e-16	1.19168e-10
cg23731595	0.211405	0.201681	0.173588	102	357	0.285714	0.171561	0.419381	3.00885e-16	1.19168e-10
cg06335867	0.929068	0.907563	0.370058	255	357	0.714286	0.577606	0.826139	3.00885e-16	1.19168e-10
cg05172912	0.527121	0.498599	0.140402	102	357	0.285714	0.171561	0.419381	3.00885e-16	1.19168e-10
cg19895124	0.653686	0.641457	0.186721	102	357	0.285714	0.171561	0.419381	3.00885e-16	1.19168e-10
cg22405653	0.093185	0.106443	-0.210649	102	357	0.285714	0.171561	0.419381	3.00885e-16	1.19168e-10
cg06942701	0.867872	0.843137	0.168606	255	357	0.714286	0.577606	0.826139	3.00885e-16	1.19168e-10
cg20353465	0.520167	0.490196	0.150855	102	357	0.285714	0.171561	0.419381	3.00885e-16	1.19168e-10
cg27526774	0.178025	0.162465	-0.0176431	102	357	0.285714	0.171561	0.419381	3.00885e-16	1.19168e-10
cg20621715	0.664812	0.616246	0.182609	102	357	0.285714	0.171561	0.419381	3.00885e-16	1.19168e-10
cg24168221	0.115438	0.0980392	-0.0568663	102	357	0.285714	0.171561	0.419381	3.00885e-16	1.19168e-10
cg16570669	0.147427	0.159664	-0.0184431	102	357	0.285714	0.171561	0.419381	3.00885e-16	1.19168e-10
cg09676013	0.115438	0.128852	-0.0833564	102	357	0.285714	0.171561	0.419381	3.00885e-16	1.19168e-10
cg22791936	0.636996	0.596639	0.203615	102	357	0.285714	0.171561	0.419381	3.00885e-16	1.19168e-10
cg11753867	0.563282	0.593838	0.0200951	102	357	0.285714	0.171561	0.419381	3.00885e-16	1.19168e-10
cg02382400	0.751043	0.784314	-0.118827	255	357	0.714286	0.577606	0.826139	3.00885e-16	1.19168e-10
cg21145136	0.596662	0.57423	0.0622155	102	357	0.285714	0.171561	0.419381	3.00885e-16	1.19168e-10
cg03099728	0.920723	0.907563	0.225132	255	357	0.714286	0.577606	0.826139	3.00885e-16	1.19168e-10
cg13417420	0.450626	0.439776	0.104006	102	357	0.285714	0.171561	0.419381	3.00885e-16	1.19168e-10
cg05364058	0.353268	0.378151	-0.161763	255	357	0.714286	0.577606	0.826139	3.00885e-16	1.19168e-10
cg17050693	0.331015	0.29972	0.0363469	102	357	0.285714	0.171561	0.419381	3.00885e-16	1.19168e-10
cg03309347	0.518776	0.492997	0.0894689	102	357	0.285714	0.171561	0.419381	3.00885e-16	1.19168e-10
cg15979173	0.912378	0.887955	0.306041	255	357	0.714286	0.577606	0.826139	3.00885e-16	1.19168e-10
cg13697193	0.413074	0.397759	0.139386	102	357	0.285714	0.171561	0.419381	3.00885e-16	1.19168e-10
cg11315754	0.641168	0.647059	0.111825	102	357	0.285714	0.171561	0.419381	3.00885e-16	1.19168e-10
cg00111335	0.539638	0.532213	-0.354933	255	357	0.714286	0.577606	0.826139	3.00885e-16	1.19168e-10
cg16208357	0.648122	0.62465	0.193561	102	357	0.285714	0.171561	0.419381	3.00885e-16	1.19168e-10
cg13851904	0.89847	0.907563	0.241403	255	357	0.714286	0.577606	0.826139	3.00885e-16	1.19168e-10
cg03027037	0.289291	0.336134	0.0258132	102	357	0.285714	0.171561	0.419381	3.00885e-16	1.19168e-10
cg01232206	0.0611961	0.0448179	-0.478425	102	357	0.285714	0.171561	0.419381	3.00885e-16	1.19168e-10
cg00573330	0.666203	0.672269	0.234862	102	357	0.285714	0.171561	0.419381	3.00885e-16	1.19168e-10
cg01988325	0.135402	0.110169	0.0547901	101	354	0.285311	0.170808	0.419531	3.51993e-16	1.39411e-10
cg00474049	0.546089	0.519774	0.147601	101	354	0.285311	0.170808	0.419531	3.51993e-16	1.39411e-10
cg25959506	0.441504	0.441011	0.13795	102	356	0.286517	0.172079	0.420439	4.3092e-16	1.7067e-10
cg05996160	0.690808	0.713483	-0.311358	254	356	0.713483	0.576541	0.825614	4.3092e-16	1.7067e-10
cg19899312	0.487465	0.508427	0.123722	102	356	0.286517	0.172079	0.420439	4.3092e-16	1.7067e-10
cg18802021	0.574616	0.553371	0.113771	102	356	0.286517	0.172079	0.420439	4.3092e-16	1.7067e-10
cg24581378	0.494429	0.542135	-0.266751	254	356	0.713483	0.576541	0.825614	4.3092e-16	1.7067e-10
cg26282761	0.133705	0.103933	-0.254629	102	356	0.286517	0.172079	0.420439	4.3092e-16	1.7067e-10
cg12320221	0.618384	0.550562	0.0957658	102	356	0.286517	0.172079	0.420439	4.3092e-16	1.7067e-10
cg03384825	0.643454	0.603933	0.0776714	102	356	0.286517	0.172079	0.420439	4.3092e-16	1.7067e-10
cg12205729	0.647632	0.63764	0.320426	102	356	0.286517	0.172079	0.420439	4.3092e-16	1.7067e-10
cg25730356	0.497214	0.494382	0.142087	102	356	0.286517	0.172079	0.420439	4.3092e-16	1.7067e-10
cg00422714	0.671309	0.606742	-0.0662102	254	356	0.713483	0.576541	0.825614	4.3092e-16	1.7067e-10
cg09752264	0.486072	0.522472	0.0928408	102	356	0.286517	0.172079	0.420439	4.3092e-16	1.7067e-10
cg04657205	0.632682	0.625352	0.248808	102	355	0.287324	0.1726	0.421502	6.16476e-16	2.44162e-10
cg18821742	0.561892	0.518207	0.0912206	103	357	0.288515	0.173861	0.422394	7.5159e-16	2.97675e-10
cg25090325	0.744089	0.756303	-0.174873	254	357	0.711485	0.574599	0.823834	7.5159e-16	2.97675e-10
cg09450020	0.553547	0.551821	0.162355	103	357	0.288515	0.173861	0.422394	7.5159e-16	2.97675e-10
cg20465661	0.123783	0.117647	-0.362536	103	357	0.288515	0.173861	0.422394	7.5159e-16	2.97675e-10
cg04243822	0.726008	0.759104	-0.193342	254	357	0.711485	0.574599	0.823834	7.5159e-16	2.97675e-10
cg11762513	0.549374	0.518207	0.101819	103	357	0.288515	0.173861	0.422394	7.5159e-16	2.97675e-10
cg07163475	0.21975	0.243697	0.104047	103	357	0.288515	0.173861	0.422394	7.5159e-16	2.97675e-10
cg22669260	0.547983	0.57423	0.195873	103	357	0.288515	0.173861	0.422394	7.5159e-16	2.97675e-10
cg01834210	0.62726	0.59944	0.167519	103	357	0.288515	0.173861	0.422394	7.5159e-16	2.97675e-10
cg09629193	0.279555	0.204482	-0.101008	103	357	0.288515	0.173861	0.422394	7.5159e-16	2.97675e-10
cg07489048	0.91516	0.921569	0.46262	254	357	0.711485	0.574599	0.823834	7.5159e-16	2.97675e-10
cg10835286	0.22114	0.154062	-0.0134571	103	357	0.288515	0.173861	0.422394	7.5159e-16	2.97675e-10
cg13017983	0.222531	0.212885	0.0817712	103	357	0.288515	0.173861	0.422394	7.5159e-16	2.97675e-10
cg01392841	0.494429	0.473389	0.0586926	103	357	0.288515	0.173861	0.422394	7.5159e-16	2.97675e-10
cg16443455	0.566064	0.546218	0.0096309	103	357	0.288515	0.173861	0.422394	7.5159e-16	2.97675e-10
cg15287403	0.325452	0.355742	-0.205305	254	357	0.711485	0.574599	0.823834	7.5159e-16	2.97675e-10
cg15114105	0.408901	0.383754	0.102872	103	357	0.288515	0.173861	0.422394	7.5159e-16	2.97675e-10
cg02555944	0.0820584	0.106443	-0.289199	103	357	0.288515	0.173861	0.422394	7.5159e-16	2.97675e-10
cg01208243	0.584145	0.487395	0.228298	103	357	0.288515	0.173861	0.422394	7.5159e-16	2.97675e-10
cg02627887	0.222531	0.218487	0.122539	103	357	0.288515	0.173861	0.422394	7.5159e-16	2.97675e-10
cg22676843	0.244784	0.252101	0.0955971	103	357	0.288515	0.173861	0.422394	7.5159e-16	2.97675e-10
cg18156793	0.329624	0.310924	0.0807635	103	357	0.288515	0.173861	0.422394	7.5159e-16	2.97675e-10
cg12074093	0.578581	0.560224	0.157769	103	357	0.288515	0.173861	0.422394	7.5159e-16	2.97675e-10
cg02610058	0.642559	0.633053	0.101474	103	357	0.288515	0.173861	0.422394	7.5159e-16	2.97675e-10
cg16243652	0.10153	0.070028	-0.26336	103	357	0.288515	0.173861	0.422394	7.5159e-16	2.97675e-10
cg19811148	0.147427	0.114846	-0.100532	103	357	0.288515	0.173861	0.422394	7.5159e-16	2.97675e-10
cg01229798	0.598053	0.551821	0.0438089	103	357	0.288515	0.173861	0.422394	7.5159e-16	2.97675e-10
cg03661324	0.102921	0.109244	-0.166312	103	357	0.288515	0.173861	0.422394	7.5159e-16	2.97675e-10
cg26415787	0.83844	0.845938	0.307844	254	357	0.711485	0.574599	0.823834	7.5159e-16	2.97675e-10
cg04753738	0.560501	0.529412	0.0703805	103	357	0.288515	0.173861	0.422394	7.5159e-16	2.97675e-10
cg15036475	0.289291	0.210084	0.0170558	103	357	0.288515	0.173861	0.422394	7.5159e-16	2.97675e-10
cg06645033	0.828929	0.837535	0.158397	254	357	0.711485	0.574599	0.823834	7.5159e-16	2.97675e-10
cg08687515	0.554937	0.551821	0.14676	103	357	0.288515	0.173861	0.422394	7.5159e-16	2.97675e-10
cg21984150	0.624478	0.591036	0.126015	103	357	0.288515	0.173861	0.422394	7.5159e-16	2.97675e-10
cg22129545	0.759388	0.77591	-0.233594	254	357	0.711485	0.574599	0.823834	7.5159e-16	2.97675e-10
cg14440205	0.114047	0.10084	-0.233836	103	357	0.288515	0.173861	0.422394	7.5159e-16	2.97675e-10
cg25797055	0.653686	0.627451	0.0690745	103	357	0.288515	0.173861	0.422394	7.5159e-16	2.97675e-10
cg27270388	0.543811	0.537815	0.109702	103	357	0.288515	0.173861	0.422394	7.5159e-16	2.97675e-10
cg13048903	0.119611	0.12605	-0.232669	103	357	0.288515	0.173861	0.422394	7.5159e-16	2.97675e-10
cg08690336	0.426982	0.411765	0.156263	103	357	0.288515	0.173861	0.422394	7.5159e-16	2.97675e-10
cg09498146	0.607789	0.605042	-0.0329427	103	357	0.288515	0.173861	0.422394	7.5159e-16	2.97675e-10
cg07057579	0.88178	0.879552	0.211958	254	357	0.711485	0.574599	0.823834	7.5159e-16	2.97675e-10
[truncated: 63,627 more rows]
