# Supplementary material for: Analysis of Matched Tumor and Normal Profiles Reveals Common Transcriptional and Epigenetic Signals Shared across Cancer Types
Source: PLoS One. 2015 Nov 10;10(11):e0142618. doi: 10.1371/journal.pone.0142618 (PMC4640835; doi:10.1371/journal.pone.0142618)
Supplement: S5 Table — Includes summary panel of non-redundant gene-sets with significant association with f up as well as a panel listing all gene-sets in the test space. (XLSX) [file pone.0142618.s014.xlsx]

## Sheet: Selected pathways (effect size)
Significant gene sets filtered to be non-overlapping with a greedy filter (ranked on effect size).
	H	p	q	mean score
KEGG_RIBOSOME	152.066	6.12866e-35	2.03778e-32	0.175107
REACTOME_N_GLYCAN_TRIMMING_IN_THE_ER_AND_CALNEXIN_CALRETICULIN_CYCLE	21.3662	3.79393e-06	7.31293e-05	0.161071
REACTOME_PACKAGING_OF_TELOMERE_ENDS	41.3487	1.27358e-10	8.91508e-09	0.117512
KEGG_GRAFT_VERSUS_HOST_DISEASE	29.6423	5.1958e-08	1.60707e-06	0.100251
KEGG_PROTEASOME	32.4318	1.23452e-08	4.95288e-07	0.0977001
REACTOME_CHONDROITIN_SULFATE_DERMATAN_SULFATE_METABOLISM	20.7963	5.10825e-06	9.43606e-05	0.0844802
REACTOME_EXTRACELLULAR_MATRIX_ORGANIZATION	22.8142	1.7844e-06	3.54216e-05	0.0756837
KEGG_FATTY_ACID_METABOLISM	36.9951	1.18425e-09	7.50027e-08	-0.121222
REACTOME_GENERIC_TRANSCRIPTION_PATHWAY	42.7643	6.17474e-11	4.56244e-09	-0.0384053

## Sheet: Selected pathways (p-value)
Significant gene sets filtered to be non-overlapping with a greedy filter (ranked on p-value).
	H	p	q	mean score
REACTOME_METABOLISM_OF_PROTEINS	160.667	8.09103e-37	7.76585e-34	0.0754251
KEGG_SYSTEMIC_LUPUS_ERYTHEMATOSUS	76.3868	2.33203e-18	2.58467e-16	0.0970895
KEGG_LYSOSOME	36.2735	1.71483e-09	1.03669e-07	0.0671357
REACTOME_VIF_MEDIATED_DEGRADATION_OF_APOBEC3G	35.6837	2.32097e-09	1.2862e-07	0.0963664
REACTOME_INTERFERON_ALPHA_BETA_SIGNALING	32.4807	1.20384e-08	4.95288e-07	0.0955585
REACTOME_EXTRACELLULAR_MATRIX_ORGANIZATION	22.8142	1.7844e-06	3.54216e-05	0.0756837
REACTOME_GENERIC_TRANSCRIPTION_PATHWAY	42.7643	6.17474e-11	4.56244e-09	-0.0384053
KEGG_FATTY_ACID_METABOLISM	36.9951	1.18425e-09	7.50027e-08	-0.121222
REACTOME_METABOLISM_OF_PROTEINS	160.667	8.09103e-37	7.76585e-34	0.0754251

## Sheet: All pathways
	H	p	q	mean score
REACTOME_METABOLISM_OF_PROTEINS	160.667	8.09103e-37	7.76585e-34	0.0754251
REACTOME_TRANSLATION	159.937	1.1678e-36	7.76585e-34	0.135267
REACTOME_SRP_DEPENDENT_COTRANSLATIONAL_PROTEIN_TARGETING_TO_MEMBRANE	158.092	2.95531e-36	1.31019e-33	0.156156
KEGG_RIBOSOME	152.066	6.12866e-35	2.03778e-32	0.175107
REACTOME_3_UTR_MEDIATED_TRANSLATIONAL_REGULATION	147.412	6.37688e-34	1.69625e-31	0.155837
REACTOME_PEPTIDE_CHAIN_ELONGATION	147.05	7.65352e-34	1.69653e-31	0.173658
REACTOME_INFLUENZA_VIRAL_RNA_TRANSCRIPTION_AND_REPLICATION	143.874	3.78639e-33	7.19414e-31	0.156061
REACTOME_INFLUENZA_LIFE_CYCLE	106.943	4.58125e-25	7.61633e-23	0.116073
REACTOME_NONSENSE_MEDIATED_DECAY_ENHANCED_BY_THE_EXON_JUNCTION_COMPLEX	104.346	1.69925e-24	2.51111e-22	0.134152
REACTOME_METABOLISM_OF_MRNA	102.804	3.7002e-24	4.92127e-22	0.0891364
REACTOME_METABOLISM_OF_RNA	89.8423	2.57915e-21	3.11843e-19	0.0757919
KEGG_SYSTEMIC_LUPUS_ERYTHEMATOSUS	76.3868	2.33203e-18	2.58467e-16	0.0970895
REACTOME_ANTIGEN_PROCESSING_CROSS_PRESENTATION	63.8675	1.33078e-15	1.30761e-13	0.111725
REACTOME_FORMATION_OF_THE_TERNARY_COMPLEX_AND_SUBSEQUENTLY_THE_43S_COMPLEX	63.801	1.37643e-15	1.30761e-13	0.146685
REACTOME_ACTIVATION_OF_THE_MRNA_UPON_BINDING_OF_THE_CAP_BINDING_COMPLEX_AND_EIFS_AND_SUBSEQUENT_BINDING_TO_43S	63.4837	1.61702e-15	1.43375e-13	0.137111
REACTOME_ER_PHAGOSOME_PATHWAY	56.7857	4.85997e-14	4.03985e-12	0.117679
REACTOME_RNA_POL_I_PROMOTER_OPENING	49.1109	2.41896e-12	1.89248e-10	0.117097
REACTOME_GENERIC_TRANSCRIPTION_PATHWAY	42.7643	6.17474e-11	4.56244e-09	-0.0384053
REACTOME_PACKAGING_OF_TELOMERE_ENDS	41.3487	1.27358e-10	8.91508e-09	0.117512
REACTOME_MEIOTIC_RECOMBINATION	38.6765	5.00202e-10	3.32634e-08	0.0842858
KEGG_FATTY_ACID_METABOLISM	36.9951	1.18425e-09	7.50027e-08	-0.121222
KEGG_LYSOSOME	36.2735	1.71483e-09	1.03669e-07	0.0671357
REACTOME_RNA_POL_I_TRANSCRIPTION	35.8233	2.16051e-09	1.24934e-07	0.0806667
REACTOME_VIF_MEDIATED_DEGRADATION_OF_APOBEC3G	35.6837	2.32097e-09	1.2862e-07	0.0963664
REACTOME_TELOMERE_MAINTENANCE	35.456	2.60878e-09	1.38787e-07	0.0837959
REACTOME_IMMUNE_SYSTEM	34.7163	3.81417e-09	1.95109e-07	0.0235063
REACTOME_DEPOSITION_OF_NEW_CENPA_CONTAINING_NUCLEOSOMES_AT_THE_CENTROMERE	34.572	4.10779e-09	2.02347e-07	0.0941012
REACTOME_AMYLOIDS	34.1206	5.18011e-09	2.46055e-07	0.0839092
KEGG_VALINE_LEUCINE_AND_ISOLEUCINE_DEGRADATION	33.883	5.85274e-09	2.68419e-07	-0.100979
REACTOME_DESTABILIZATION_OF_MRNA_BY_AUF1_HNRNP_D0	33.5943	6.78924e-09	3.0099e-07	0.0914775
REACTOME_CROSS_PRESENTATION_OF_SOLUBLE_EXOGENOUS_ANTIGENS_ENDOSOMES	33.4177	7.43428e-09	3.18954e-07	0.0948289
REACTOME_INTERFERON_ALPHA_BETA_SIGNALING	32.4807	1.20384e-08	4.95288e-07	0.0955585
KEGG_PROTEASOME	32.4318	1.23452e-08	4.95288e-07	0.0977001
REACTOME_P53_DEPENDENT_G1_DNA_DAMAGE_RESPONSE	32.3452	1.29077e-08	4.95288e-07	0.0857863
REACTOME_CDK_MEDIATED_PHOSPHORYLATION_AND_REMOVAL_OF_CDC6	32.3263	1.30339e-08	4.95288e-07	0.0927749
KEGG_TYPE_I_DIABETES_MELLITUS	31.9304	1.598e-08	5.8629e-07	0.0985046
REACTOME_REGULATION_OF_ORNITHINE_DECARBOXYLASE_ODC	31.8906	1.63103e-08	5.8629e-07	0.0890972
REACTOME_AUTODEGRADATION_OF_THE_E3_UBIQUITIN_LIGASE_COP1	31.8024	1.70678e-08	5.97372e-07	0.0914054
REACTOME_RNA_POL_I_RNA_POL_III_AND_MITOCHONDRIAL_TRANSCRIPTION	31.1619	2.3738e-08	8.09526e-07	0.0626629
REACTOME_P53_INDEPENDENT_G1_S_DNA_DAMAGE_CHECKPOINT	30.2883	3.72368e-08	1.22006e-06	0.0879227
REACTOME_HOST_INTERACTIONS_OF_HIV_FACTORS	30.2689	3.76108e-08	1.22006e-06	0.0565808
KEGG_ANTIGEN_PROCESSING_AND_PRESENTATION	29.7252	4.97842e-08	1.5765e-06	0.0746189
KEGG_GRAFT_VERSUS_HOST_DISEASE	29.6423	5.1958e-08	1.60707e-06	0.100251
REACTOME_CDT1_ASSOCIATION_WITH_THE_CDC6_ORC_ORIGIN_COMPLEX	28.6893	8.49723e-08	2.56848e-06	0.0852493
KEGG_PROPANOATE_METABOLISM	28.4938	9.40002e-08	2.77823e-06	-0.108539
REACTOME_SCFSKP2_MEDIATED_DEGRADATION_OF_P27_P21	28.3527	1.01108e-07	2.92334e-06	0.0803965
REACTOME_ADAPTIVE_IMMUNE_SYSTEM	27.656	1.44924e-07	4.10104e-06	0.0281222
REACTOME_REGULATION_OF_APOPTOSIS	27.6076	1.48593e-07	4.11726e-06	0.0778848
REACTOME_ASSEMBLY_OF_THE_PRE_REPLICATIVE_COMPLEX	27.4931	1.57655e-07	4.27921e-06	0.0765902
REACTOME_IMMUNOREGULATORY_INTERACTIONS_BETWEEN_A_LYMPHOID_AND_A_NON_LYMPHOID_CELL	27.2154	1.82005e-07	4.81786e-06	0.0816786
REACTOME_SCF_BETA_TRCP_MEDIATED_DEGRADATION_OF_EMI1	27.1865	1.84745e-07	4.81786e-06	0.0840613
REACTOME_CYCLIN_E_ASSOCIATED_EVENTS_DURING_G1_S_TRANSITION_	26.6386	2.45291e-07	6.27379e-06	0.0719208
REACTOME_TRANSCRIPTION	25.5706	4.26492e-07	1.07025e-05	0.0444724
REACTOME_ORC1_REMOVAL_FROM_CHROMATIN	25.1452	5.31726e-07	1.28932e-05	0.071736
KEGG_ALLOGRAFT_REJECTION	25.1399	5.33177e-07	1.28932e-05	0.0950441
REACTOME_M_G1_TRANSITION	24.8591	6.16768e-07	1.46482e-05	0.0636979
REACTOME_ASPARAGINE_N_LINKED_GLYCOSYLATION	24.4526	7.6159e-07	1.76857e-05	0.0658076
REACTOME_INTERFERON_GAMMA_SIGNALING	24.4283	7.71258e-07	1.76857e-05	0.0794077
REACTOME_HIV_INFECTION	24.2393	8.50799e-07	1.9179e-05	0.0402876
KEGG_AUTOIMMUNE_THYROID_DISEASE	24.1408	8.95446e-07	1.9849e-05	0.0886965
REACTOME_REGULATION_OF_MRNA_STABILITY_BY_PROTEINS_THAT_BIND_AU_RICH_ELEMENTS	23.9951	9.65826e-07	2.09024e-05	0.0616128
KEGG_CYTOKINE_CYTOKINE_RECEPTOR_INTERACTION	23.9781	9.74396e-07	2.09024e-05	0.0346331
REACTOME_AUTODEGRADATION_OF_CDH1_BY_CDH1_APC_C	23.9019	1.01371e-06	2.14006e-05	0.0733855
REACTOME_ANTIGEN_PRESENTATION_FOLDING_ASSEMBLY_AND_PEPTIDE_LOADING_OF_CLASS_I_MHC	23.4897	1.25586e-06	2.60984e-05	0.133449
REACTOME_BIOLOGICAL_OXIDATIONS	23.161	1.48986e-06	3.04848e-05	-0.0487697
REACTOME_POST_TRANSLATIONAL_PROTEIN_MODIFICATION	22.874	1.72979e-06	3.48579e-05	0.0411211
REACTOME_EXTRACELLULAR_MATRIX_ORGANIZATION	22.8142	1.7844e-06	3.54216e-05	0.0756837
REACTOME_S_PHASE	22.0175	2.70175e-06	5.28431e-05	0.0522128
REACTOME_N_GLYCAN_TRIMMING_IN_THE_ER_AND_CALNEXIN_CALRETICULIN_CYCLE	21.3662	3.79393e-06	7.31293e-05	0.161071
REACTOME_SYNTHESIS_OF_DNA	21.2307	4.07195e-06	7.73671e-05	0.0548096
KEGG_DRUG_METABOLISM_CYTOCHROME_P450	20.9552	4.70144e-06	8.80693e-05	-0.0685604
REACTOME_CHONDROITIN_SULFATE_DERMATAN_SULFATE_METABOLISM	20.7963	5.10825e-06	9.43606e-05	0.0844802
REACTOME_APC_C_CDC20_MEDIATED_DEGRADATION_OF_MITOTIC_PROTEINS	20.4636	6.0775e-06	0.000110727	0.0644153
REACTOME_APC_C_CDH1_MEDIATED_DEGRADATION_OF_CDC20_AND_OTHER_APC_C_CDH1_TARGETED_PROTEINS_IN_LATE_MITOSIS_EARLY_G1	20.1177	7.28213e-06	0.000130882	0.0639772
REACTOME_ACTIVATION_OF_NF_KAPPAB_IN_B_CELLS	20.0394	7.58621e-06	0.000134529	0.0648661
PID_INTEGRIN1_PATHWAY	19.8285	8.47093e-06	0.000148241	0.0652522
REACTOME_CLASS_I_MHC_MEDIATED_ANTIGEN_PROCESSING_PRESENTATION	19.522	9.94498e-06	0.000171777	0.0362186
REACTOME_PHASE1_FUNCTIONALIZATION_OF_COMPOUNDS	19.2576	1.14213e-05	0.000194748	-0.0637888
BIOCARTA_PROTEASOME_PATHWAY	19.1676	1.19731e-05	0.000201573	0.0870069
KEGG_LEISHMANIA_INFECTION	18.551	1.65418e-05	0.000275008	0.0598118
KEGG_BUTANOATE_METABOLISM	18.3945	1.79573e-05	0.000294854	-0.08208
KEGG_NATURAL_KILLER_CELL_MEDIATED_CYTOTOXICITY	17.8243	2.4227e-05	0.00039295	0.0449164
NABA_ECM_REGULATORS	17.2436	3.2881e-05	0.000526888	0.0404055
NABA_MATRISOME_ASSOCIATED	17.0628	3.61646e-05	0.000572606	0.0187624
REACTOME_CALNEXIN_CALRETICULIN_CYCLE	16.9269	3.88479e-05	0.000601585	0.1565
REACTOME_ETHANOL_OXIDATION	16.9243	3.88995e-05	0.000601585	-0.179992
REACTOME_G1_S_TRANSITION	16.8619	4.02007e-05	0.000614563	0.0447148
REACTOME_MEIOSIS	16.6698	4.44831e-05	0.000672302	0.0469014
REACTOME_MITOTIC_G1_G1_S_PHASES	16.2364	5.59105e-05	0.000835516	0.0417302
SA_G1_AND_S_PHASES	15.9147	6.62632e-05	0.000979224	0.138431
REACTOME_TRNA_AMINOACYLATION	15.6889	7.466e-05	0.00109118	0.0651646
REACTOME_CELL_CYCLE_CHECKPOINTS	15.6558	7.59775e-05	0.00109837	0.0428882
REACTOME_APOPTOSIS	15.4219	8.59878e-05	0.00122972	0.0410077
PID_BMP_PATHWAY	15.005	0.000107228	0.00151716	-0.0725037
REACTOME_MEIOTIC_SYNAPSIS	14.9406	0.000110951	0.00155331	0.0566628
PID_INTEGRIN_A9B1_PATHWAY	14.6429	0.000129921	0.00179995	0.0943128
KEGG_PYRIMIDINE_METABOLISM	14.6045	0.000132595	0.00181805	0.045582
REACTOME_CHROMOSOME_MAINTENANCE	14.4929	0.000140691	0.00190938	0.0422543
BIOCARTA_DREAM_PATHWAY	14.3832	0.000149131	0.00200347	-0.112913
REACTOME_GENERATION_OF_SECOND_MESSENGER_MOLECULES	13.9105	0.000191724	0.00253468	0.0720702
REACTOME_INTERFERON_SIGNALING	13.9031	0.000192483	0.00253468	0.0388554
REACTOME_FATTY_ACID_TRIACYLGLYCEROL_AND_KETONE_BODY_METABOLISM	13.7267	0.000211431	0.0027569	-0.0325077
NABA_MATRISOME	13.6441	0.000220938	0.00285289	0.0145871
KEGG_METABOLISM_OF_XENOBIOTICS_BY_CYTOCHROME_P450	13.4042	0.000251067	0.00318837	-0.0558887
REACTOME_REGULATION_OF_MITOTIC_CELL_CYCLE	13.3993	0.000251714	0.00318837	0.0484208
REACTOME_SIGNALING_BY_WNT	13.3253	0.000261849	0.00328546	0.0529278
REACTOME_CYTOSOLIC_TRNA_AMINOACYLATION	12.9968	0.000312019	0.00385395	0.0797986
BIOCARTA_PPARA_PATHWAY	12.9912	0.000312952	0.00385395	-0.056108
KEGG_AMINOACYL_TRNA_BIOSYNTHESIS	12.4824	0.000410814	0.00501268	0.0597172
KEGG_RETINOL_METABOLISM	12.4504	0.00041791	0.00501495	-0.0557319
BIOCARTA_NKT_PATHWAY	12.4475	0.000418541	0.00501495	0.0703216
KEGG_GLYCOSAMINOGLYCAN_BIOSYNTHESIS_CHONDROITIN_SULFATE	12.2416	0.000467355	0.00554984	0.112585
REACTOME_DEGRADATION_OF_THE_EXTRACELLULAR_MATRIX	11.9665	0.000541659	0.0063102	0.0896691
REACTOME_PD1_SIGNALING	11.9567	0.000544499	0.0063102	0.0859133
KEGG_TIGHT_JUNCTION	11.9529	0.000545619	0.0063102	-0.0362257
REACTOME_THE_ROLE_OF_NEF_IN_HIV1_REPLICATION_AND_DISEASE_PATHOGENESIS	11.871	0.000570135	0.00652862	0.0765513
REACTOME_CELL_CYCLE	11.8574	0.000574322	0.00652862	0.0203323
REACTOME_PROTEIN_FOLDING	11.7618	0.000604577	0.0068143	0.0552625
KEGG_ALDOSTERONE_REGULATED_SODIUM_REABSORPTION	11.6163	0.000653749	0.00729984	-0.0660002
REACTOME_COLLAGEN_FORMATION	11.6025	0.000658632	0.00729984	0.0689321
REACTOME_UNFOLDED_PROTEIN_RESPONSE	11.5455	0.000679129	0.0074648	0.0492813
REACTOME_SIGNALING_BY_THE_B_CELL_RECEPTOR_BCR	11.4843	0.000701881	0.0076387	0.03522
KEGG_LYSINE_DEGRADATION	11.4574	0.000712104	0.0076387	-0.050809
REACTOME_DOWNSTREAM_SIGNALING_EVENTS_OF_B_CELL_RECEPTOR_BCR	11.4572	0.00071218	0.0076387	0.0427902
REACTOME_PHOSPHORYLATION_OF_CD3_AND_TCR_ZETA_CHAINS	11.3512	0.000753998	0.00802253	0.0887676
REACTOME_ENDOSOMAL_VACUOLAR_PATHWAY	11.321	0.000766345	0.00808919	0.163923
REACTOME_CHONDROITIN_SULFATE_BIOSYNTHESIS	11.2894	0.000779525	0.00816353	0.103117
PID_UPA_UPAR_PATHWAY	11.0819	0.000871733	0.00905785	0.0632772
KEGG_ASTHMA	10.971	0.000925469	0.00954165	0.0676385
REACTOME_PREFOLDIN_MEDIATED_TRANSFER_OF_SUBSTRATE_TO_CCT_TRIC	10.937	0.000942622	0.00964375	0.0743867
REACTOME_CYTOKINE_SIGNALING_IN_IMMUNE_SYSTEM	10.8693	0.000977739	0.00992667	0.0252734
REACTOME_BIOSYNTHESIS_OF_THE_N_GLYCAN_PRECURSOR_DOLICHOL_LIPID_LINKED_OLIGOSACCHARIDE_LLO_AND_TRANSFER_TO_A_NASCENT_PROTEIN	10.8035	0.00101306	0.0102074	0.073936
KEGG_VIRAL_MYOCARDITIS	10.7284	0.00105505	0.0105505	0.0503539
ST_TYPE_I_INTERFERON_PATHWAY	10.7017	0.00107036	0.0105807	0.13479
REACTOME_ION_CHANNEL_TRANSPORT	10.6824	0.00108162	0.0105807	-0.0548737
KEGG_CELL_ADHESION_MOLECULES_CAMS	10.6818	0.00108193	0.0105807	0.0282613
KEGG_TRYPTOPHAN_METABOLISM	10.5777	0.0011446	0.0111118	-0.0583009
KEGG_INTESTINAL_IMMUNE_NETWORK_FOR_IGA_PRODUCTION	10.4035	0.00125776	0.0121219	0.0520558
KEGG_PPAR_SIGNALING_PATHWAY	10.337	0.00130391	0.0124763	-0.0448853
REACTOME_CELL_SURFACE_INTERACTIONS_AT_THE_VASCULAR_WALL	10.2617	0.00135817	0.0129026	0.0457733
REACTOME_TRANSLOCATION_OF_ZAP_70_TO_IMMUNOLOGICAL_SYNAPSE	10.2321	0.00138019	0.0130188	0.090541
KEGG_OTHER_GLYCAN_DEGRADATION	10.1271	0.00146101	0.0136841	0.0984188
KEGG_PROXIMAL_TUBULE_BICARBONATE_RECLAMATION	10.0399	0.00153181	0.0142469	-0.0749211
REACTOME_SIGNALING_BY_BMP	10.0178	0.00155032	0.0143189	-0.0822623
REACTOME_NEF_MEDIATES_DOWN_MODULATION_OF_CELL_SURFACE_RECEPTORS_BY_RECRUITING_THEM_TO_CLATHRIN_ADAPTERS	9.93487	0.00162177	0.0148755	0.0854999
KEGG_AMINO_SUGAR_AND_NUCLEOTIDE_SUGAR_METABOLISM	9.87822	0.00167247	0.0152355	0.0626533
PID_SYNDECAN_1_PATHWAY	9.85395	0.00169468	0.0153328	0.0641216
REACTOME_A_TETRASACCHARIDE_LINKER_SEQUENCE_IS_REQUIRED_FOR_GAG_SYNTHESIS	9.8166	0.00172944	0.0155416	0.071893
KEGG_HUNTINGTONS_DISEASE	9.68342	0.00185938	0.0165971	0.0287705
PID_P53_DOWNSTREAM_PATHWAY	9.66954	0.00187348	0.0166115	0.0363925
BIOCARTA_CTL_PATHWAY	9.63591	0.0019081	0.0167398	0.0980467
PID_RHOA_PATHWAY	9.63108	0.00191312	0.0167398	-0.0458299
KEGG_RNA_POLYMERASE	9.61238	0.0019327	0.0168006	0.06832
REACTOME_CS_DS_DEGRADATION	9.4942	0.00206122	0.0177437	0.105695
KEGG_CALCIUM_SIGNALING_PATHWAY	9.48829	0.00206788	0.0177437	-0.0279751
REACTOME_RESPIRATORY_ELECTRON_TRANSPORT	9.40877	0.0021595	0.0184111	0.0401598
KEGG_BLADDER_CANCER	9.39702	0.00217338	0.0184115	0.0586422
REACTOME_MITOCHONDRIAL_FATTY_ACID_BETA_OXIDATION	9.3295	0.00225494	0.0189478	-0.1056
KEGG_GLYCINE_SERINE_AND_THREONINE_METABOLISM	9.31956	0.00226721	0.0189478	-0.0514487
REACTOME_PPARA_ACTIVATES_GENE_EXPRESSION	9.3097	0.00227943	0.0189478	-0.0328025
REACTOME_MRNA_SPLICING_MINOR_PATHWAY	8.96614	0.00275029	0.0227198	0.0550532
PID_ARF_3PATHWAY	8.92329	0.00281556	0.0231154	0.0789479
NABA_ECM_AFFILIATED	8.88739	0.00287147	0.0234298	0.0258656
REACTOME_MITOCHONDRIAL_PROTEIN_IMPORT	8.85573	0.0029217	0.0236943	0.0465002
PID_INTEGRIN2_PATHWAY	8.79901	0.00301393	0.024164	0.0823332
KEGG_ECM_RECEPTOR_INTERACTION	8.79779	0.00301596	0.024164	0.0400991
REACTOME_INNATE_IMMUNE_SYSTEM	8.72873	0.00313235	0.0249463	0.0226276
REACTOME_ELONGATION_ARREST_AND_RECOVERY	8.55768	0.00344068	0.027225	0.0622215
BIOCARTA_VIP_PATHWAY	8.54779	0.00345942	0.027225	-0.0694519
KEGG_TERPENOID_BACKBONE_BIOSYNTHESIS	8.36358	0.00382817	0.0299498	-0.0908447
REACTOME_GABA_A_RECEPTOR_ACTIVATION	8.34189	0.00387412	0.0301321	-0.110441
REACTOME_CHEMOKINE_RECEPTORS_BIND_CHEMOKINES	8.30826	0.00394652	0.0305167	0.0422645
PID_MYC_ACTIV_PATHWAY	8.27993	0.00400856	0.0308173	0.0415438
BIOCARTA_DC_PATHWAY	8.1967	0.00419667	0.0319813	0.0700857
REACTOME_AMINE_DERIVED_HORMONES	8.19178	0.00420807	0.0319813	-0.0819825
REACTOME_PTM_GAMMA_CARBOXYLATION_HYPUSINE_FORMATION_AND_ARYLSULFATASE_ACTIVATION	8.15675	0.00429012	0.0324196	0.0676487
REACTOME_SYNTHESIS_OF_SUBSTRATES_IN_N_GLYCAN_BIOSYTHESIS	8.12814	0.00435835	0.0326592	0.0948143
REACTOME_ABACAVIR_TRANSPORT_AND_METABOLISM	8.12291	0.00437093	0.0326592	-0.101929
REACTOME_ACTIVATION_OF_CHAPERONE_GENES_BY_XBP1S	8.08816	0.00445554	0.0329298	0.057462
REACTOME_BRANCHED_CHAIN_AMINO_ACID_CATABOLISM	8.0877	0.00445666	0.0329298	-0.0774124
REACTOME_COPI_MEDIATED_TRANSPORT	8.0282	0.00460546	0.0338412	0.118498
KEGG_CYTOSOLIC_DNA_SENSING_PATHWAY	7.85037	0.00508103	0.0371306	0.0486033
KEGG_N_GLYCAN_BIOSYNTHESIS	7.75712	0.00535012	0.0388834	0.0488198
KEGG_WNT_SIGNALING_PATHWAY	7.7334	0.00542085	0.0390076	-0.026048
REACTOME_ABORTIVE_ELONGATION_OF_HIV1_TRANSCRIPT_IN_THE_ABSENCE_OF_TAT	7.73173	0.00542587	0.0390076	0.0654743
REACTOME_METABOLISM_OF_LIPIDS_AND_LIPOPROTEINS	7.62302	0.00576279	0.041207	-0.013238
REACTOME_NUCLEAR_SIGNALING_BY_ERBB4	7.57867	0.00590629	0.0420073	-0.0553733
REACTOME_REGULATION_OF_IFNA_SIGNALING	7.45205	0.00633641	0.0448268	0.0839819
REACTOME_BINDING_AND_ENTRY_OF_HIV_VIRION	7.43367	0.00640148	0.0450475	0.154891
REACTOME_METABOLISM_OF_NUCLEOTIDES	7.37572	0.00661103	0.0462772	0.0429406
PID_IL12_2PATHWAY	7.34874	0.00671098	0.046658	0.0358555
KEGG_TOLL_LIKE_RECEPTOR_SIGNALING_PATHWAY	7.34216	0.00673559	0.046658	0.0317137
REACTOME_TRAFFICKING_AND_PROCESSING_OF_ENDOSOMAL_TLR	7.31182	0.00685025	0.047151	0.0924317
KEGG_BETA_ALANINE_METABOLISM	7.30464	0.00687767	0.047151	-0.0629267
REACTOME_MEMBRANE_TRAFFICKING	7.26991	0.00701192	0.0478249	0.0264557
REACTOME_CYTOCHROME_P450_ARRANGED_BY_SUBSTRATE_TYPE	7.12998	0.00758056	0.0514395	-0.0428056
BIOCARTA_THELPER_PATHWAY	7.09322	0.00773763	0.0520467	0.0823846
REACTOME_SEMA3A_PAK_DEPENDENT_AXON_REPULSION	7.09074	0.0077483	0.0520467	0.0937786
REACTOME_RESPIRATORY_ELECTRON_TRANSPORT_ATP_SYNTHESIS_BY_CHEMIOSMOTIC_COUPLING_AND_HEAT_PRODUCTION_BY_UNCOUPLING_PROTEINS_	7.07975	0.00779599	0.0521039	0.0310857
SA_MMP_CYTOKINE_CONNECTION	7.03266	0.00800366	0.0532243	0.0810333
REACTOME_DIABETES_PATHWAYS	6.95968	0.0083367	0.0551632	0.0287549
SA_REG_CASCADE_OF_CYCLIN_EXPR	6.91795	0.00853347	0.0561502	0.105075
KEGG_PURINE_METABOLISM	6.91025	0.0085703	0.0561502	0.0272116
REACTOME_TRANSMEMBRANE_TRANSPORT_OF_SMALL_MOLECULES	6.85451	0.00884179	0.057645	-0.0155073
BIOCARTA_MTA3_PATHWAY	6.80983	0.00906576	0.0588169	0.0747116
KEGG_OXIDATIVE_PHOSPHORYLATION	6.66176	0.00985034	0.0635969	0.0258479
REACTOME_LIGAND_GATED_ION_CHANNEL_TRANSPORT	6.63186	0.0100171	0.0639369	-0.0758465
REACTOME_GABA_RECEPTOR_ACTIVATION	6.62768	0.0100406	0.0639369	-0.0418571
REACTOME_GLYCOPROTEIN_HORMONES	6.6265	0.0100472	0.0639369	0.0978676
KEGG_ADIPOCYTOKINE_SIGNALING_PATHWAY	6.61232	0.0101276	0.0641413	-0.0362342
REACTOME_FORMATION_OF_TUBULIN_FOLDING_INTERMEDIATES_BY_CCT_TRIC	6.46046	0.0110301	0.0695263	0.0687942
REACTOME_RNA_POL_III_CHAIN_ELONGATION	6.43068	0.0112166	0.0703683	0.0690065
REACTOME_VOLTAGE_GATED_POTASSIUM_CHANNELS	6.40382	0.0113875	0.0711053	-0.0461334
REACTOME_CGMP_EFFECTS	6.2527	0.0124004	0.0769019	-0.0666002
KEGG_ALZHEIMERS_DISEASE	6.24826	0.0124315	0.0769019	0.0212212
REACTOME_VIRAL_MESSENGER_RNA_SYNTHESIS	6.23695	0.0125112	0.0770366	0.0808047
BIOCARTA_ARF_PATHWAY	6.1825	0.012902	0.0790765	0.0757085
KEGG_PROTEIN_EXPORT	6.17065	0.0129887	0.0792428	0.0575958
PID_CXCR4_PATHWAY	6.15062	0.0131366	0.0797795	0.0284291
REACTOME_INTEGRIN_CELL_SURFACE_INTERACTIONS	6.12568	0.0133232	0.0805448	0.0365226
REACTOME_P38MAPK_EVENTS	6.10173	0.013505	0.0811452	0.0723036
KEGG_NOTCH_SIGNALING_PATHWAY	6.09656	0.0135445	0.0811452	0.0460635
REACTOME_PHASE_II_CONJUGATION	6.08706	0.0136175	0.0812167	-0.0334689
REACTOME_NUCLEAR_RECEPTOR_TRANSCRIPTION_PATHWAY	6.06152	0.0138159	0.0819248	-0.0400511
REACTOME_SYNTHESIS_OF_PIPS_AT_THE_LATE_ENDOSOME_MEMBRANE	6.05484	0.0138682	0.0819248	-0.0790249
BIOCARTA_TH1TH2_PATHWAY	6.04813	0.0139211	0.0819248	0.0567906
BIOCARTA_INFLAM_PATHWAY	6.00883	0.0142344	0.0833413	0.0496802
KEGG_PEROXISOME	6.00232	0.0142871	0.0833413	-0.026638
REACTOME_RNA_POL_III_TRANSCRIPTION_TERMINATION	5.96222	0.0146157	0.0848857	0.0621409
REACTOME_PROSTANOID_LIGAND_RECEPTORS	5.9537	0.0146864	0.0849257	-0.106695
REACTOME_ACTIVATION_OF_IRF3_IRF7_MEDIATED_BY_TBK1_IKK_EPSILON	5.93412	0.0148504	0.0855026	0.0796337
REACTOME_INFLAMMASOMES	5.91991	0.0149707	0.0858235	0.0668365
REACTOME_POST_CHAPERONIN_TUBULIN_FOLDING_PATHWAY	5.85286	0.0155517	0.0879485	0.0792906
PID_MYC_PATHWAY	5.85286	0.0155518	0.0879485	0.069894
KEGG_GLYCOSAMINOGLYCAN_DEGRADATION	5.85	0.0155771	0.0879485	0.0656561
REACTOME_SYNTHESIS_AND_INTERCONVERSION_OF_NUCLEOTIDE_DI_AND_TRIPHOSPHATES	5.84674	0.0156059	0.0879485	0.0746335
REACTOME_NEF_MEDIATED_DOWNREGULATION_OF_MHC_CLASS_I_COMPLEX_CELL_SURFACE_EXPRESSION	5.81624	0.0158789	0.0891093	0.097732
BIOCARTA_MEF2D_PATHWAY	5.79024	0.0161154	0.0900566	-0.0643024
PID_SYNDECAN_2_PATHWAY	5.76884	0.0163128	0.0907782	0.0557496
KEGG_LIMONENE_AND_PINENE_DEGRADATION	5.6878	0.0170832	0.0946563	-0.0874746
REACTOME_DOWNSTREAM_SIGNALING_OF_ACTIVATED_FGFR	5.68075	0.017152	0.0946563	-0.0284533
PID_AR_TF_PATHWAY	5.61699	0.0177872	0.0976205	-0.0345081
KEGG_OOCYTE_MEIOSIS	5.61219	0.0178359	0.0976205	-0.027442
REACTOME_EICOSANOID_LIGAND_BINDING_RECEPTORS	5.59848	0.0179761	0.0979842	-0.0769546
REACTOME_MHC_CLASS_II_ANTIGEN_PRESENTATION	5.54261	0.0185588	0.100364	0.028368
KEGG_PYRUVATE_METABOLISM	5.54216	0.0185636	0.100364	-0.0353626
REACTOME_MITOCHONDRIAL_TRNA_AMINOACYLATION	5.51188	0.0188877	0.101703	0.0551617
REACTOME_METABOLISM_OF_CARBOHYDRATES	5.48293	0.019203	0.102984	0.0200892
KEGG_NEUROACTIVE_LIGAND_RECEPTOR_INTERACTION	5.39135	0.0202368	0.108092	-0.0165991
REACTOME_PI3K_EVENTS_IN_ERBB4_SIGNALING	5.35457	0.020668	0.109954	-0.035942
KEGG_HEDGEHOG_SIGNALING_PATHWAY	5.34461	0.0207865	0.110144	-0.03581
REACTOME_NUCLEOTIDE_BINDING_DOMAIN_LEUCINE_RICH_REPEAT_CONTAINING_RECEPTOR_NLR_SIGNALING_PATHWAYS	5.3311	0.0209481	0.11056	0.0377182
BIOCARTA_CREB_PATHWAY	5.30386	0.0212782	0.111858	-0.0555517
BIOCARTA_TCYTOTOXIC_PATHWAY	5.22741	0.0222337	0.11642	0.0710758
KEGG_TYROSINE_METABOLISM	5.19995	0.0225875	0.11781	-0.049618
REACTOME_HS_GAG_DEGRADATION	5.1887	0.0227343	0.118112	0.053696
BIOCARTA_ASBCELL_PATHWAY	5.13989	0.0233822	0.121005	0.0642877
PID_ERBB4_PATHWAY	5.11685	0.0236946	0.122147	-0.0417361
REACTOME_PI_3K_CASCADE	5.08499	0.0241338	0.12393	-0.0340851
KEGG_NITROGEN_METABOLISM	5.0685	0.0243644	0.124633	-0.0499066
REACTOME_PHOSPHOLIPASE_C_MEDIATED_CASCADE	5.05371	0.0245733	0.12522	-0.0415217
BIOCARTA_BLYMPHOCYTE_PATHWAY	5.01088	0.0251885	0.127498	0.0780332
KEGG_LONG_TERM_POTENTIATION	5.00927	0.0252119	0.127498	-0.033948
REACTOME_PI3K_EVENTS_IN_ERBB2_SIGNALING	4.99706	0.0253905	0.127538	-0.0333085
REACTOME_GLYCOSAMINOGLYCAN_METABOLISM	4.99561	0.0254117	0.127538	0.0291503
ST_MYOCYTE_AD_PATHWAY	4.98871	0.0255133	0.127566	-0.0493822
BIOCARTA_VDR_PATHWAY	4.97313	0.0257441	0.127901	-0.0757614
BIOCARTA_ARENRF2_PATHWAY	4.97122	0.0257725	0.127901	-0.0635938
BIOCARTA_GATA3_PATHWAY	4.92303	0.026501	0.130651	-0.0635721
REACTOME_COSTIMULATION_BY_THE_CD28_FAMILY	4.92159	0.0265231	0.130651	0.0333921
BIOCARTA_MYOSIN_PATHWAY	4.79879	0.0284797	0.139771	-0.0407783
KEGG_P53_SIGNALING_PATHWAY	4.78126	0.0287711	0.140617	0.0393328
BIOCARTA_PML_PATHWAY	4.7738	0.0288959	0.140617	0.058596
BIOCARTA_LYM_PATHWAY	4.76944	0.0289693	0.140617	0.0734735
REACTOME_CRMPS_IN_SEMA3A_SIGNALING	4.75761	0.0291691	0.141072	0.0728388
REACTOME_ACTIVATED_AMPK_STIMULATES_FATTY_ACID_OXIDATION_IN_MUSCLE	4.70872	0.03001	0.144096	-0.0584112
REACTOME_TCR_SIGNALING	4.70867	0.0300109	0.144096	0.0296683
REACTOME_PLATELET_ADHESION_TO_EXPOSED_COLLAGEN	4.69521	0.0302468	0.144706	0.0854775
REACTOME_FORMATION_OF_RNA_POL_II_ELONGATION_COMPLEX_	4.67111	0.030674	0.146224	0.0397708
PID_FOXM1_PATHWAY	4.65489	0.0309653	0.147085	0.042052
PID_IL4_2PATHWAY	4.64308	0.031179	0.147573	0.0341195
BIOCARTA_GLYCOLYSIS_PATHWAY	4.61598	0.0316754	0.149036	0.0805198
KEGG_CHEMOKINE_SIGNALING_PATHWAY	4.61399	0.0317123	0.149036	0.0168877
PID_TOLL_ENDOGENOUS_PATHWAY	4.60456	0.0318871	0.149331	0.0459738
REACTOME_SIGNAL_REGULATORY_PROTEIN_SIRP_FAMILY_INTERACTIONS	4.58842	0.0321887	0.150214	0.0633663
REACTOME_RIG_I_MDA5_MEDIATED_INDUCTION_OF_IFN_ALPHA_BETA_PATHWAYS	4.57085	0.0325205	0.151231	0.0328845
REACTOME_ION_TRANSPORT_BY_P_TYPE_ATPASES	4.55503	0.0328222	0.152103	-0.042163
BIOCARTA_PTDINS_PATHWAY	4.48986	0.0340965	0.157141	0.0461443
REACTOME_XENOBIOTICS	4.48739	0.0341457	0.157141	-0.0570726
REACTOME_CD28_DEPENDENT_VAV1_PATHWAY	4.44287	0.0350472	0.160537	0.063457
REACTOME_ANTIGEN_PROCESSING_UBIQUITINATION_PROTEASOME_DEGRADATION	4.43856	0.0351359	0.160537	0.0192863
REACTOME_INITIAL_TRIGGERING_OF_COMPLEMENT	4.43323	0.0352457	0.160537	0.0817185
BIOCARTA_MONOCYTE_PATHWAY	4.40078	0.0359225	0.163061	0.0794191
BIOCARTA_TCRA_PATHWAY	4.38933	0.0361644	0.163601	0.0589301
REACTOME_G_ALPHA_S_SIGNALLING_EVENTS	4.35376	0.0369274	0.166486	-0.0235637
PID_S1P_S1P2_PATHWAY	4.33608	0.0373128	0.167217	-0.0431049
REACTOME_CITRIC_ACID_CYCLE_TCA_CYCLE	4.33479	0.037341	0.167217	-0.0568578
REACTOME_FORMATION_OF_THE_HIV1_EARLY_ELONGATION_COMPLEX	4.31715	0.03773	0.168392	0.0412842
REACTOME_PI_METABOLISM	4.30588	0.0379809	0.168945	-0.0336974
PID_AURORA_B_PATHWAY	4.2933	0.0382629	0.169291	-0.0401933
REACTOME_DNA_REPAIR	4.29106	0.0383132	0.169291	0.0248933
KEGG_TGF_BETA_SIGNALING_PATHWAY	4.27646	0.0386438	0.170186	-0.0263688
REACTOME_THE_NLRP3_INFLAMMASOME	4.26536	0.0388971	0.170628	0.0634251
REACTOME_GRB2_EVENTS_IN_ERBB2_SIGNALING	4.26084	0.0390006	0.170628	-0.0493318
REACTOME_TRANSCRIPTIONAL_REGULATION_OF_WHITE_ADIPOCYTE_DIFFERENTIATION	4.24811	0.039294	0.170768	-0.0262087
PID_ARF6_PATHWAY	4.24537	0.0393575	0.170768	-0.03531
BIOCARTA_EIF4_PATHWAY	4.24277	0.0394178	0.170768	-0.0388505
REACTOME_SIGNALING_BY_ERBB4	4.23375	0.0396279	0.17112	-0.0222337
REACTOME_CTNNB1_PHOSPHORYLATION_CASCADE	4.22168	0.0399105	0.171421	-0.0502191
PID_INTEGRIN3_PATHWAY	4.21978	0.0399553	0.171421	0.0437335
PID_VEGF_VEGFR_PATHWAY	4.21185	0.0401426	0.171671	0.0639088
ST_FAS_SIGNALING_PATHWAY	4.18132	0.0408718	0.173951	0.0312493
PID_INTEGRIN_CS_PATHWAY	4.17825	0.0409461	0.173951	0.0464621
BIOCARTA_GPCR_PATHWAY	4.1732	0.0410682	0.173951	-0.0426804
BIOCARTA_NOS1_PATHWAY	4.16308	0.0413143	0.174438	-0.0606877
REACTOME_SIGNALING_BY_FGFR_IN_DISEASE	4.15148	0.0415981	0.175081	-0.0225427
KEGG_PATHOGENIC_ESCHERICHIA_COLI_INFECTION	4.12219	0.0423242	0.177275	0.0350459
REACTOME_NEURONAL_SYSTEM	4.11892	0.0424061	0.177275	-0.016441
REACTOME_SIGNALING_BY_FGFR	4.11441	0.0425194	0.177275	-0.0234201
KEGG_AXON_GUIDANCE	4.08432	0.0432828	0.179894	-0.0182022
REACTOME_ASSOCIATION_OF_LICENSING_FACTORS_WITH_THE_PRE_REPLICATIVE_COMPLEX	4.06131	0.0438764	0.181788	0.0816314
REACTOME_NEPHRIN_INTERACTIONS	4.05611	0.0440117	0.181788	-0.0490543
BIOCARTA_CHREBP2_PATHWAY	4.04296	0.0443558	0.182615	-0.0384154
KEGG_PARKINSONS_DISEASE	4.03799	0.0444867	0.182615	0.0198734
BIOCARTA_GRANULOCYTES_PATHWAY	3.99338	0.0456794	0.186934	0.0644479
REACTOME_VEGF_LIGAND_RECEPTOR_INTERACTIONS	3.97701	0.0461253	0.18818	0.0614352
REACTOME_CA_DEPENDENT_EVENTS	3.91229	0.0479342	0.194962	-0.0451355
REACTOME_BASE_EXCISION_REPAIR	3.90227	0.048221	0.195146	0.0618427
REACTOME_MITOTIC_PROMETAPHASE	3.90046	0.0482729	0.195146	-0.0262207
KEGG_JAK_STAT_SIGNALING_PATHWAY	3.87483	0.0490154	0.197419	0.0165825
KEGG_ASCORBATE_AND_ALDARATE_METABOLISM	3.87083	0.0491321	0.197419	-0.0439968
REACTOME_DARPP_32_EVENTS	3.85204	0.0496857	0.198401	-0.0507521
KEGG_CITRATE_CYCLE_TCA_CYCLE	3.84155	0.0499973	0.198401	-0.0387827
PID_RB_1PATHWAY	3.84059	0.0500259	0.198401	0.0332631
BIOCARTA_AKAP95_PATHWAY	3.83695	0.0501345	0.198401	-0.0705011
REACTOME_EXTRINSIC_PATHWAY_FOR_APOPTOSIS	3.83541	0.0501807	0.198401	0.0747239
PID_SMAD2_3PATHWAY	3.83238	0.0502714	0.198401	-0.0459478
REACTOME_IL_RECEPTOR_SHC_SIGNALING	3.81813	0.0507007	0.199503	0.0425638
KEGG_INOSITOL_PHOSPHATE_METABOLISM	3.80467	0.0511097	0.200519	-0.0327586
ST_GAQ_PATHWAY	3.78904	0.0515893	0.201472	0.0473722
REACTOME_ACTIVATION_OF_THE_AP1_FAMILY_OF_TRANSCRIPTION_FACTORS	3.78689	0.0516555	0.201472	-0.0675575
REACTOME_PURINE_RIBONUCLEOSIDE_MONOPHOSPHATE_BIOSYNTHESIS	3.76577	0.0523117	0.203435	0.0732641
PID_ENDOTHELIN_PATHWAY	3.74737	0.0528907	0.205087	-0.0293734
BIOCARTA_TCAPOPTOSIS_PATHWAY	3.73337	0.0533358	0.205864	0.0597973
REACTOME_NEGATIVE_REGULATORS_OF_RIG_I_MDA5_SIGNALING	3.73133	0.0534007	0.205864	0.0414776
KEGG_VALINE_LEUCINE_AND_ISOLEUCINE_BIOSYNTHESIS	3.70444	0.0542678	0.208602	0.0719323
REACTOME_NITRIC_OXIDE_STIMULATES_GUANYLATE_CYCLASE	3.67888	0.055106	0.210476	-0.051332
REACTOME_POTASSIUM_CHANNELS	3.67697	0.0551692	0.210476	-0.0240158
PID_HIF2PATHWAY	3.67512	0.0552302	0.210476	0.0408395
BIOCARTA_KERATINOCYTE_PATHWAY	3.66338	0.0556207	0.211358	-0.0339835
BIOCARTA_SODD_PATHWAY	3.64958	0.0560835	0.211924	0.0776606
REACTOME_MUSCLE_CONTRACTION	3.64944	0.0560882	0.211924	-0.0346656
PID_IL8_CXCR2_PATHWAY	3.64367	0.0562828	0.212057	0.0355768
REACTOME_SYNTHESIS_OF_PC	3.63068	0.0567238	0.213115	-0.0455536
REACTOME_MTORC1_MEDIATED_SIGNALLING	3.58879	0.0581706	0.217402	0.0743001
KEGG_VASCULAR_SMOOTH_MUSCLE_CONTRACTION	3.58818	0.0581919	0.217402	-0.0248533
REACTOME_INTERACTION_BETWEEN_L1_AND_ANKYRINS	3.57997	0.0584802	0.217867	-0.0578744
REACTOME_DNA_REPLICATION	3.57488	0.0586596	0.217925	0.0148196
REACTOME_YAP1_AND_WWTR1_TAZ_STIMULATED_GENE_EXPRESSION	3.56505	0.0590079	0.218259	-0.043324
REACTOME_RNA_POL_III_TRANSCRIPTION_INITIATION_FROM_TYPE_3_PROMOTER	3.56309	0.0590775	0.218259	0.0436426
REACTOME_MRNA_DECAY_BY_3_TO_5_EXORIBONUCLEASE	3.55064	0.0595223	0.219293	0.0691287
REACTOME_SIGNALING_BY_FGFR_MUTANTS	3.52727	0.060367	0.221009	-0.0399969
REACTOME_DESTABILIZATION_OF_MRNA_BY_KSRP	3.52479	0.0604576	0.221009	0.0554531
KEGG_VASOPRESSIN_REGULATED_WATER_REABSORPTION	3.52245	0.060543	0.221009	-0.034137
REACTOME_SYNTHESIS_OF_PIPS_AT_THE_EARLY_ENDOSOME_MEMBRANE	3.51944	0.0606529	0.221009	-0.0560097
REACTOME_HEPARAN_SULFATE_HEPARIN_HS_GAG_METABOLISM	3.46969	0.0625029	0.226686	0.033769
REACTOME_P75NTR_RECRUITS_SIGNALLING_COMPLEXES	3.4684	0.0625518	0.226686	0.075468
KEGG_VIBRIO_CHOLERAE_INFECTION	3.45559	0.0630384	0.227829	0.0338624
REACTOME_RAP1_SIGNALLING	3.41273	0.0646953	0.233184	-0.049452
REACTOME_SIGNALING_BY_NOTCH3	3.40637	0.0649453	0.233452	0.0599058
PID_TCR_CALCIUM_PATHWAY	3.40118	0.0651498	0.233556	-0.0386874
REACTOME_PLATELET_SENSITIZATION_BY_LDL	3.39376	0.0654434	0.233978	-0.051967
REACTOME_PEPTIDE_HORMONE_BIOSYNTHESIS	3.38129	0.0659405	0.235123	0.0621359
PID_LPA4_PATHWAY	3.37036	0.0663791	0.236054	-0.0623523
REACTOME_MAPK_TARGETS_NUCLEAR_EVENTS_MEDIATED_BY_MAP_KINASES	3.29124	0.0696503	0.246667	-0.0390462
REACTOME_G1_PHASE	3.28926	0.0697346	0.246667	0.0425565
BIOCARTA_CELLCYCLE_PATHWAY	3.28397	0.0699597	0.246807	0.0578764
KEGG_ARGININE_AND_PROLINE_METABOLISM	3.27226	0.0704604	0.247294	-0.0233314
NABA_COLLAGENS	3.27205	0.0704695	0.247294	0.0384248
REACTOME_RESOLUTION_OF_AP_SITES_VIA_THE_MULTIPLE_NUCLEOTIDE_PATCH_REPLACEMENT_PATHWAY	3.24916	0.07146	0.25011	0.0627817
KEGG_CHRONIC_MYELOID_LEUKEMIA	3.23071	0.0722694	0.252279	0.0304897
PID_P73PATHWAY	3.2191	0.0727837	0.253409	0.0271569
REACTOME_SIGNALLING_TO_RAS	3.21149	0.073123	0.253608	0.0376513
PID_MAPK_TRK_PATHWAY	3.20927	0.0732223	0.253608	-0.0381413
PID_PLK1_PATHWAY	3.19087	0.0740507	0.255812	-0.0349675
BIOCARTA_PAR1_PATHWAY	3.18591	0.0742755	0.255863	-0.0309697
PID_PRL_SIGNALING_EVENTS_PATHWAY	3.18207	0.0744504	0.255863	0.0539015
REACTOME_GPVI_MEDIATED_ACTIVATION_CASCADE	3.16266	0.0753402	0.258254	0.041502
REACTOME_P75NTR_SIGNALS_VIA_NFKB	3.14525	0.0761482	0.260353	0.0654656
BIOCARTA_IL4_PATHWAY	3.13524	0.076617	0.261284	0.0563633
REACTOME_PKA_MEDIATED_PHOSPHORYLATION_OF_CREB	3.12307	0.0771911	0.262401	-0.0509669
REACTOME_TCA_CYCLE_AND_RESPIRATORY_ELECTRON_TRANSPORT	3.11995	0.0773391	0.262401	0.0178328
REACTOME_REGULATION_OF_WATER_BALANCE_BY_RENAL_AQUAPORINS	3.11289	0.077675	0.262638	-0.0341214
KEGG_STEROID_HORMONE_BIOSYNTHESIS	3.11019	0.077804	0.262638	-0.0209069
REACTOME_ACYL_CHAIN_REMODELLING_OF_PG	3.08449	0.0790422	0.266142	0.0503173
PID_TCR_PATHWAY	3.06965	0.0797665	0.267903	0.0191448
REACTOME_RNA_POL_III_TRANSCRIPTION_INITIATION_FROM_TYPE_2_PROMOTER	3.0526	0.080608	0.270047	0.0415805
KEGG_PHOSPHATIDYLINOSITOL_SIGNALING_SYSTEM	3.04312	0.0810798	0.270945	-0.024705
REACTOME_CIRCADIAN_REPRESSION_OF_EXPRESSION_BY_REV_ERBA	3.0316	0.0816574	0.272191	-0.038305
BIOCARTA_NO2IL12_PATHWAY	3.02107	0.0821892	0.272634	0.0361888
REACTOME_TRANSMISSION_ACROSS_CHEMICAL_SYNAPSES	3.02085	0.0822003	0.272634	-0.0162967
BIOCARTA_PGC1A_PATHWAY	3.01434	0.0825308	0.27305	-0.0437948
REACTOME_SIGNALING_BY_HIPPO	2.99696	0.0834209	0.274472	-0.0432253
REACTOME_MITOTIC_M_M_G1_PHASES	2.99681	0.0834288	0.274472	0.0143471
BIOCARTA_NO1_PATHWAY	2.99388	0.0835798	0.274472	-0.0398805
REACTOME_PECAM1_INTERACTIONS	2.98783	0.0838928	0.274821	0.0535856
BIOCARTA_SHH_PATHWAY	2.96271	0.0852052	0.278435	-0.0517244
REACTOME_TRAF6_MEDIATED_IRF7_ACTIVATION_IN_TLR7_8_OR_9_SIGNALING	2.93303	0.0867847	0.282901	0.0630216
ST_ADRENERGIC	2.92588	0.0871699	0.283462	-0.0326094
REACTOME_GLYCOSPHINGOLIPID_METABOLISM	2.91727	0.0876359	0.284282	0.0328281
REACTOME_METABOLISM_OF_POLYAMINES	2.89933	0.0886161	0.286763	0.0543636
BIOCARTA_CCR5_PATHWAY	2.88584	0.0893616	0.288473	-0.0525884
REACTOME_SIGNALING_BY_ERBB2	2.87011	0.0902389	0.29014	-0.0180041
REACTOME_SIGNALING_BY_NODAL	2.86876	0.0903143	0.29014	-0.0471131
BIOCARTA_CALCINEURIN_PATHWAY	2.85339	0.0911815	0.29222	-0.0483441
REACTOME_PURINE_METABOLISM	2.84814	0.0914798	0.292471	0.0396657
REACTOME_HORMONE_SENSITIVE_LIPASE_HSL_MEDIATED_TRIACYLGLYCEROL_HYDROLYSIS	2.83705	0.0921133	0.293791	-0.0595543
BIOCARTA_MET_PATHWAY	2.82845	0.0926077	0.294661	-0.0298872
REACTOME_INTRINSIC_PATHWAY_FOR_APOPTOSIS	2.81706	0.0932668	0.29605	0.0507655
REACTOME_E2F_ENABLED_INHIBITION_OF_PRE_REPLICATION_COMPLEX_FORMATION	2.81151	0.0935903	0.296369	-0.0953019
BIOCARTA_P53_PATHWAY	2.79611	0.0944932	0.298028	0.0625843
REACTOME_NUCLEOTIDE_EXCISION_REPAIR	2.79494	0.0945621	0.298028	0.029283
REACTOME_KINESINS	2.78644	0.0950651	0.298904	-0.0459211
BIOCARTA_CDMAC_PATHWAY	2.77773	0.0955835	0.299826	-0.0494991
REACTOME_NEUROTRANSMITTER_RECEPTOR_BINDING_AND_DOWNSTREAM_TRANSMISSION_IN_THE_POSTSYNAPTIC_CELL	2.76265	0.096488	0.300816	-0.0167188
REACTOME_FGFR_LIGAND_BINDING_AND_ACTIVATION	2.76254	0.096495	0.300816	-0.0495652
REACTOME_IONOTROPIC_ACTIVITY_OF_KAINATE_RECEPTORS	2.76021	0.0966358	0.300816	-0.0707393
REACTOME_SEMA3A_PLEXIN_REPULSION_SIGNALING_BY_INHIBITING_INTEGRIN_ADHESION	2.75217	0.0971223	0.300816	0.0564538
PID_IL2_PI3K_PATHWAY	2.7521	0.0971266	0.300816	0.0338056
BIOCARTA_AKAPCENTROSOME_PATHWAY	2.74681	0.0974488	0.300816	-0.0470458
REACTOME_SIGNALING_BY_NOTCH4	2.74626	0.0974824	0.300816	0.0525357
REACTOME_ENDOGENOUS_STEROLS	2.74068	0.0978233	0.301169	-0.0468302
PID_INTEGRIN5_PATHWAY	2.73157	0.0983824	0.302191	0.0456808
PID_IL1_PATHWAY	2.72537	0.098765	0.302667	-0.030931
BIOCARTA_SALMONELLA_PATHWAY	2.71774	0.0992384	0.303419	0.0587401
REACTOME_SYNTHESIS_OF_PIPS_AT_THE_GOLGI_MEMBRANE	2.70893	0.0997876	0.304398	-0.0487716
REACTOME_RECEPTOR_LIGAND_BINDING_INITIATES_THE_SECOND_PROTEOLYTIC_CLEAVAGE_OF_NOTCH_RECEPTOR	2.70399	0.100097	0.304491	0.0627383
REACTOME_THE_ACTIVATION_OF_ARYLSULFATASES	2.70115	0.100276	0.304491	0.0543868
REACTOME_SHC1_EVENTS_IN_ERBB4_SIGNALING	2.67944	0.101652	0.307965	-0.0399854
BIOCARTA_IL10_PATHWAY	2.66633	0.102492	0.309806	0.0395144
REACTOME_RESOLUTION_OF_AP_SITES_VIA_THE_SINGLE_NUCLEOTIDE_REPLACEMENT_PATHWAY	2.66227	0.102754	0.309893	0.0681416
ST_INTERFERON_GAMMA_PATHWAY	2.65282	0.103366	0.311034	0.0520466
BIOCARTA_RARRXR_PATHWAY	2.64842	0.103653	0.311193	-0.0504147
PID_NFAT_3PATHWAY	2.6412	0.104125	0.311905	-0.0232576
PID_IL2_STAT5_PATHWAY	2.63612	0.104459	0.312202	0.032239
PID_FOXO_PATHWAY	2.62681	0.105072	0.313333	-0.0274629
BIOCARTA_AKAP13_PATHWAY	2.61698	0.105726	0.313915	-0.0645949
REACTOME_TIGHT_JUNCTION_INTERACTIONS	2.61677	0.10574	0.313915	-0.0419592
KEGG_MELANOGENESIS	2.59265	0.107361	0.318017	-0.0196639
PID_IL12_STAT4_PATHWAY	2.58019	0.108208	0.319816	0.027861
REACTOME_TRAF6_MEDIATED_IRF7_ACTIVATION	2.57076	0.108855	0.321014	0.0435143
REACTOME_ACYL_CHAIN_REMODELLING_OF_PI	2.56421	0.109307	0.321633	0.0420767
REACTOME_TRANSCRIPTION_COUPLED_NER_TC_NER	2.54803	0.110432	0.324225	0.0308686
BIOCARTA_CARM1_PATHWAY	2.52765	0.111866	0.327326	-0.0535415
REACTOME_ZINC_TRANSPORTERS	2.52606	0.11198	0.327326	0.04324
REACTOME_NETRIN1_SIGNALING	2.51944	0.11245	0.327981	-0.0341274
REACTOME_AQUAPORIN_MEDIATED_TRANSPORT	2.51302	0.112909	0.328599	-0.0284996
REACTOME_RNA_POL_II_PRE_TRANSCRIPTION_EVENTS	2.49689	0.114071	0.330808	0.0282761
KEGG_HISTIDINE_METABOLISM	2.48991	0.114578	0.330808	-0.0345091
BIOCARTA_GSK3_PATHWAY	2.48935	0.114619	0.330808	0.0393378
BIOCARTA_FREE_PATHWAY	2.48874	0.114663	0.330808	0.066199
REACTOME_INCRETIN_SYNTHESIS_SECRETION_AND_INACTIVATION	2.47471	0.115691	0.333048	0.0334226
PID_ILK_PATHWAY	2.46064	0.116732	0.335319	0.0312288
REACTOME_FRS2_MEDIATED_CASCADE	2.45586	0.117087	0.335615	-0.0346776
REACTOME_IL_3_5_AND_GM_CSF_SIGNALING	2.44591	0.117832	0.337024	0.0259652
REACTOME_CYTOSOLIC_SULFONATION_OF_SMALL_MOLECULES	2.42983	0.119046	0.339765	-0.0513298
KEGG_NOD_LIKE_RECEPTOR_SIGNALING_PATHWAY	2.41341	0.1203	0.34261	0.0197746
REACTOME_SYNTHESIS_OF_PIPS_AT_THE_PLASMA_MEMBRANE	2.40598	0.120873	0.343483	-0.0343512
PID_TGFBR_PATHWAY	2.39987	0.121345	0.343483	-0.0220072
REACTOME_RNA_POL_III_TRANSCRIPTION	2.39941	0.121381	0.343483	0.0315229
REACTOME_REGULATION_OF_COMPLEMENT_CASCADE	2.3808	0.122835	0.346329	0.0629639
REACTOME_HYALURONAN_UPTAKE_AND_DEGRADATION	2.37987	0.122908	0.346329	0.069003
REACTOME_DAG_AND_IP3_SIGNALING	2.37632	0.123188	0.346384	-0.0360728
PID_SHP2_PATHWAY	2.36979	0.123704	0.347101	-0.0255433
REACTOME_METABOLISM_OF_PORPHYRINS	2.35512	0.124872	0.349123	0.0374636
REACTOME_GLYCOLYSIS	2.35162	0.125153	0.349123	0.0365354
REACTOME_NFKB_IS_ACTIVATED_AND_SIGNALS_SURVIVAL	2.35088	0.125212	0.349123	0.0625583
BIOCARTA_AKT_PATHWAY	2.34137	0.125978	0.350526	-0.0373683
REACTOME_EXTENSION_OF_TELOMERES	2.30497	0.128961	0.358075	0.0325976
KEGG_FOCAL_ADHESION	2.30023	0.129355	0.358422	0.0115992
REACTOME_TRAF3_DEPENDENT_IRF_ACTIVATION_PATHWAY	2.29501	0.129791	0.358881	0.0512343
KEGG_REGULATION_OF_AUTOPHAGY	2.29032	0.130183	0.35893	-0.0354022
BIOCARTA_LEPTIN_PATHWAY	2.28835	0.130348	0.35893	-0.0490689
REACTOME_PEPTIDE_LIGAND_BINDING_RECEPTORS	2.28512	0.13062	0.358935	0.0121169
ST_DIFFERENTIATION_PATHWAY_IN_PC12_CELLS	2.27638	0.131358	0.360218	-0.0286291
REACTOME_ACTIVATED_POINT_MUTANTS_OF_FGFR2	2.26194	0.132587	0.36161	-0.0590252
BIOCARTA_ARAP_PATHWAY	2.26092	0.132675	0.36161	0.0553638
REACTOME_OPIOID_SIGNALLING	2.26085	0.132681	0.36161	-0.0220475
PID_RETINOIC_ACID_PATHWAY	2.25421	0.133251	0.362421	-0.0317914
REACTOME_ABCA_TRANSPORTERS_IN_LIPID_HOMEOSTASIS	2.24883	0.133715	0.362503	-0.0437742
REACTOME_TRANSPORT_OF_INORGANIC_CATIONS_ANIONS_AND_AMINO_ACIDS_OLIGOPEPTIDES	2.24755	0.133826	0.362503	-0.0157775
BIOCARTA_TGFB_PATHWAY	2.23917	0.134553	0.363731	-0.0387603
PID_TCR_JNK_PATHWAY	2.21852	0.136364	0.367235	-0.0426024
PID_IL8_CXCR1_PATHWAY	2.21809	0.136401	0.367235	0.0328553
BIOCARTA_TPO_PATHWAY	2.20432	0.137625	0.369338	-0.0392017
KEGG_HEMATOPOIETIC_CELL_LINEAGE	2.20305	0.137738	0.369338	0.0166853
REACTOME_PLC_BETA_MEDIATED_EVENTS	2.19262	0.138674	0.371099	-0.0295197
BIOCARTA_BARRESTIN_SRC_PATHWAY	2.1877	0.139117	0.371537	0.0418234
PID_ATF2_PATHWAY	2.1745	0.140315	0.373985	-0.0205541
REACTOME_ABC_FAMILY_PROTEINS_MEDIATED_TRANSPORT	2.16184	0.141476	0.376233	-0.0299882
REACTOME_ASSOCIATION_OF_TRIC_CCT_WITH_TARGET_PROTEINS_DURING_BIOSYNTHESIS	2.15603	0.142011	0.376233	0.0282817
PID_P53_REGULATION_PATHWAY	2.15124	0.142455	0.376233	0.0238108
BIOCARTA_CTLA4_PATHWAY	2.1465	0.142895	0.376233	0.0342461
PID_TCPTP_PATHWAY	2.14423	0.143107	0.376233	0.0229647
BIOCARTA_ACE2_PATHWAY	2.14388	0.14314	0.376233	-0.0472088
BIOCARTA_HIVNEF_PATHWAY	2.13628	0.143851	0.376233	0.0228407
REACTOME_AMINE_COMPOUND_SLC_TRANSPORTERS	2.13627	0.143852	0.376233	-0.0380547
PID_FCER1_PATHWAY	2.13514	0.143958	0.376233	0.0180127
REACTOME_SMOOTH_MUSCLE_CONTRACTION	2.13129	0.144319	0.376233	-0.039977
REACTOME_SIGNAL_ATTENUATION	2.12975	0.144464	0.376233	0.0583081
PID_INTEGRIN4_PATHWAY	2.12881	0.144553	0.376233	0.0364457
PID_INTEGRIN_A4B1_PATHWAY	2.12307	0.145095	0.376907	0.0309451
PID_RXR_VDR_PATHWAY	2.11876	0.145505	0.377234	-0.0264044
KEGG_GLYCOSPHINGOLIPID_BIOSYNTHESIS_GLOBO_SERIES	2.10644	0.146681	0.378967	0.0417863
KEGG_HOMOLOGOUS_RECOMBINATION	2.10365	0.146948	0.378967	0.0366338
REACTOME_REVERSIBLE_HYDRATION_OF_CARBON_DIOXIDE	2.10282	0.147028	0.378967	-0.0488013
REACTOME_ACTIVATION_OF_CHAPERONES_BY_ATF6_ALPHA	2.09641	0.147645	0.379823	0.0428691
REACTOME_NRIF_SIGNALS_CELL_DEATH_FROM_THE_NUCLEUS	2.07378	0.149849	0.38407	0.0489003
BIOCARTA_IL5_PATHWAY	2.07353	0.149874	0.38407	0.0435155
BIOCARTA_CSK_PATHWAY	2.06946	0.150274	0.384356	0.0260714
BIOCARTA_ETC_PATHWAY	2.06393	0.150821	0.385013	-0.0530745
REACTOME_HIV_LIFE_CYCLE	2.0577	0.151439	0.38585	0.016214
PID_TAP63_PATHWAY	2.04545	0.152662	0.388223	0.0349208
BIOCARTA_STATHMIN_PATHWAY	2.04162	0.153047	0.388458	-0.0457324
REACTOME_PASSIVE_TRANSPORT_BY_AQUAPORINS	2.03478	0.153736	0.389464	-0.0561157
REACTOME_RORA_ACTIVATES_CIRCADIAN_EXPRESSION	2.02985	0.154236	0.389988	-0.0258935
REACTOME_REGULATION_OF_AMPK_ACTIVITY_VIA_LKB1	2.01984	0.155256	0.391822	-0.0416897
REACTOME_SYNTHESIS_SECRETION_AND_INACTIVATION_OF_GLP1	2.01076	0.156187	0.393427	0.0291842
REACTOME_BASE_FREE_SUGAR_PHOSPHATE_REMOVAL_VIA_THE_SINGLE_NUCLEOTIDE_REPLACEMENT_PATHWAY	2.00168	0.157125	0.39504	0.0709977
BIOCARTA_CERAMIDE_PATHWAY	1.99697	0.157614	0.395523	0.0409653
REACTOME_PLATELET_HOMEOSTASIS	1.99331	0.157995	0.395733	-0.0211763
PID_HIF1A_PATHWAY	1.97177	0.16026	0.40065	0.0573232
REACTOME_NRAGE_SIGNALS_DEATH_THROUGH_JNK	1.96546	0.160931	0.400947	-0.0283404
REACTOME_CD28_CO_STIMULATION	1.96405	0.161081	0.400947	0.0344683
REACTOME_GABA_B_RECEPTOR_ACTIVATION	1.96215	0.161283	0.400947	-0.0235975
REACTOME_ACTIVATED_TAK1_MEDIATES_P38_MAPK_ACTIVATION	1.95221	0.162349	0.401059	0.0416131
PID_AVB3_OPN_PATHWAY	1.94935	0.162657	0.401059	-0.0219783
REACTOME_REGULATION_OF_PYRUVATE_DEHYDROGENASE_PDH_COMPLEX	1.94924	0.162669	0.401059	-0.039734
ST_PHOSPHOINOSITIDE_3_KINASE_PATHWAY	1.94837	0.162762	0.401059	0.0267277
REACTOME_SEMAPHORIN_INTERACTIONS	1.94769	0.162836	0.401059	0.026638
KEGG_BASAL_TRANSCRIPTION_FACTORS	1.93711	0.163983	0.403136	-0.020343
BIOCARTA_EIF2_PATHWAY	1.93085	0.164665	0.404068	0.043164
PID_ERBB_NETWORK_PATHWAY	1.92792	0.164986	0.40411	-0.041476
KEGG_RIBOFLAVIN_METABOLISM	1.9177	0.16611	0.405744	0.0401953
BIOCARTA_IL2RB_PATHWAY	1.91632	0.166263	0.405744	0.0276726
REACTOME_MRNA_CAPPING	1.9097	0.166996	0.406421	0.0319045
PID_WNT_NONCANONICAL_PATHWAY	1.9083	0.167152	0.406421	-0.0201908
ST_GRANULE_CELL_SURVIVAL_PATHWAY	1.90409	0.167621	0.406618	-0.0296006
PID_FRA_PATHWAY	1.90209	0.167844	0.406618	0.0364783
REACTOME_LYSOSOME_VESICLE_BIOGENESIS	1.89819	0.168281	0.406933	0.0334052
REACTOME_SYNTHESIS_OF_PE	1.88857	0.169363	0.40862	-0.0445894
KEGG_FRUCTOSE_AND_MANNOSE_METABOLISM	1.88654	0.169593	0.40862	0.0380875
KEGG_FC_EPSILON_RI_SIGNALING_PATHWAY	1.88324	0.169966	0.40878	0.0135293
BIOCARTA_GLEEVEC_PATHWAY	1.87334	0.171093	0.410746	-0.0352621
BIOCARTA_SET_PATHWAY	1.87033	0.171438	0.410833	0.044969
ST_JNK_MAPK_PATHWAY	1.86132	0.172473	0.41257	-0.0235682
KEGG_VEGF_SIGNALING_PATHWAY	1.85329	0.173401	0.414045	0.0150338
ST_INTERLEUKIN_4_PATHWAY	1.84409	0.174472	0.415856	0.0259573
BIOCARTA_CYTOKINE_PATHWAY	1.83142	0.17596	0.41799	0.0283972
REACTOME_SPHINGOLIPID_DE_NOVO_BIOSYNTHESIS	1.83111	0.175996	0.41799	-0.0258612
KEGG_CYSTEINE_AND_METHIONINE_METABOLISM	1.81329	0.178114	0.421567	-0.0134109
KEGG_RIG_I_LIKE_RECEPTOR_SIGNALING_PATHWAY	1.81131	0.178351	0.421567	0.0186852
REACTOME_FORMATION_OF_TRANSCRIPTION_COUPLED_NER_TC_NER_REPAIR_COMPLEX	1.81021	0.178483	0.421567	0.0340756
SA_TRKA_RECEPTOR	1.80782	0.17877	0.421567	0.0397391
REACTOME_BASIGIN_INTERACTIONS	1.80169	0.179509	0.422561	0.0320159
REACTOME_PERK_REGULATED_GENE_EXPRESSION	1.79117	0.180784	0.42481	0.0301947
REACTOME_ARMS_MEDIATED_ACTIVATION	1.78684	0.181311	0.425298	-0.0351613
REACTOME_METAL_ION_SLC_TRANSPORTERS	1.77306	0.183003	0.427961	0.033552
KEGG_PENTOSE_PHOSPHATE_PATHWAY	1.77236	0.18309	0.427961	0.036667
REACTOME_ACYL_CHAIN_REMODELLING_OF_PS	1.74521	0.18648	0.43512	0.0328438
KEGG_BASAL_CELL_CARCINOMA	1.718	0.18995	0.442441	-0.0181879
REACTOME_PI3K_CASCADE	1.71236	0.190679	0.442642	-0.0155463
REACTOME_PROLONGED_ERK_ACTIVATION_EVENTS	1.71218	0.190702	0.442642	-0.0327261
REACTOME_TRANS_GOLGI_NETWORK_VESICLE_BUDDING	1.69372	0.193112	0.446779	0.0211568
BIOCARTA_CFTR_PATHWAY	1.69338	0.193156	0.446779	-0.0481428
BIOCARTA_AHSP_PATHWAY	1.68248	0.194596	0.449243	-0.045472
REACTOME_ACTIVATION_OF_CHAPERONE_GENES_BY_ATF6_ALPHA	1.6792	0.195031	0.449243	0.0395395
BIOCARTA_NKCELLS_PATHWAY	1.67567	0.195501	0.449243	0.0292109
REACTOME_GAMMA_CARBOXYLATION_TRANSPORT_AND_AMINO_TERMINAL_CLEAVAGE_OF_PROTEINS	1.67513	0.195573	0.449243	0.0539487
REACTOME_ACTIVATION_OF_GENES_BY_ATF4	1.66173	0.19737	0.452382	0.0318342
PID_RAC1_PATHWAY	1.65988	0.19762	0.452382	0.0220436
PID_PDGFRA_PATHWAY	1.65594	0.198152	0.452822	-0.0391311
PID_AURORA_A_PATHWAY	1.65131	0.198781	0.45348	0.0206857
REACTOME_RNA_POL_II_TRANSCRIPTION	1.64788	0.199247	0.453765	0.0179696
REACTOME_SIGNALING_BY_NOTCH2	1.64372	0.199815	0.454281	0.0425074
PID_HNF3B_PATHWAY	1.63324	0.201255	0.456773	-0.0260441
REACTOME_PYRUVATE_METABOLISM_AND_CITRIC_ACID_TCA_CYCLE	1.62258	0.202732	0.459341	-0.020367
REACTOME_PRE_NOTCH_PROCESSING_IN_GOLGI	1.61008	0.20448	0.462514	0.0360886
REACTOME_SYNTHESIS_SECRETION_AND_INACTIVATION_OF_GIP	1.60442	0.205278	0.463532	0.0332839
BIOCARTA_IGF1_PATHWAY	1.59409	0.206743	0.466048	-0.0305338
PID_P38_GAMMA_DELTA_PATHWAY	1.58947	0.207402	0.466554	0.0524945
REACTOME_GABA_SYNTHESIS_RELEASE_REUPTAKE_AND_DEGRADATION	1.5876	0.207669	0.466554	0.0337227
KEGG_SELENOAMINO_ACID_METABOLISM	1.57764	0.209101	0.468978	-0.0293367
BIOCARTA_PLCE_PATHWAY	1.56606	0.21078	0.469145	-0.042592
REACTOME_LATENT_INFECTION_OF_HOMO_SAPIENS_WITH_MYCOBACTERIUM_TUBERCULOSIS	1.5631	0.211212	0.469145	0.0227405
PID_LKB1_PATHWAY	1.56287	0.211246	0.469145	0.0213193
REACTOME_G_PROTEIN_BETA_GAMMA_SIGNALLING	1.56242	0.211312	0.469145	0.0297186
KEGG_PANCREATIC_CANCER	1.5605	0.211592	0.469145	0.0185689
BIOCARTA_MITOCHONDRIA_PATHWAY	1.55832	0.211911	0.469145	0.0417987
REACTOME_INWARDLY_RECTIFYING_K_CHANNELS	1.55777	0.211993	0.469145	-0.0236077
REACTOME_TOLL_RECEPTOR_CASCADES	1.55626	0.212213	0.469145	0.0131923
REACTOME_NEGATIVE_REGULATION_OF_FGFR_SIGNALING	1.55249	0.212769	0.469145	-0.029296
BIOCARTA_ERK_PATHWAY	1.55121	0.212958	0.469145	0.0169318
REACTOME_UNBLOCKING_OF_NMDA_RECEPTOR_GLUTAMATE_BINDING_AND_ACTIVATION	1.55029	0.213093	0.469145	-0.0297176
REACTOME_CREATION_OF_C4_AND_C2_ACTIVATORS	1.54816	0.213408	0.469145	0.049367
REACTOME_GAP_JUNCTION_DEGRADATION	1.5398	0.214648	0.470096	0.0337413
REACTOME_THROMBIN_SIGNALLING_THROUGH_PROTEINASE_ACTIVATED_RECEPTORS_PARS	1.53874	0.214806	0.470096	0.0303331
BIOCARTA_MCALPAIN_PATHWAY	1.5381	0.214901	0.470096	-0.0308656
REACTOME_EARLY_PHASE_OF_HIV_LIFE_CYCLE	1.52925	0.216226	0.471552	0.0314062
ST_JAK_STAT_PATHWAY	1.52891	0.216276	0.471552	0.0467695
REACTOME_CELL_CYCLE_MITOTIC	1.52085	0.217491	0.473031	0.00817631
KEGG_PRIMARY_IMMUNODEFICIENCY	1.51841	0.21786	0.473031	0.0186855
BIOCARTA_HER2_PATHWAY	1.51735	0.218021	0.473031	-0.0290851
BIOCARTA_P38MAPK_PATHWAY	1.51454	0.218448	0.473185	0.0206827
PID_ERBB1_INTERNALIZATION_PATHWAY	1.51193	0.218845	0.473275	-0.0214019
PID_NFKAPPAB_CANONICAL_PATHWAY	1.47114	0.225165	0.485476	-0.022428
BIOCARTA_AGPCR_PATHWAY	1.47081	0.225217	0.485476	-0.0415609
REACTOME_ACTIVATION_OF_BH3_ONLY_PROTEINS	1.45484	0.227753	0.490147	0.0542989
BIOCARTA_NFAT_PATHWAY	1.45024	0.228489	0.490158	-0.0213111
PID_SYNDECAN_4_PATHWAY	1.45021	0.228495	0.490158	0.0281138
KEGG_NUCLEOTIDE_EXCISION_REPAIR	1.44377	0.229531	0.491588	0.0215356
REACTOME_DEVELOPMENTAL_BIOLOGY	1.43699	0.230628	0.492458	-0.00751262
REACTOME_PI3K_AKT_ACTIVATION	1.43668	0.230678	0.492458	-0.0136339
BIOCARTA_NTHI_PATHWAY	1.42662	0.232317	0.495163	-0.0255839
BIOCARTA_RANMS_PATHWAY	1.41528	0.234182	0.498339	0.0326598
BIOCARTA_STEM_PATHWAY	1.40718	0.235525	0.499905	0.0371045
BIOCARTA_CD40_PATHWAY	1.40631	0.235669	0.499905	-0.0317017
PID_CD8_TCR_PATHWAY	1.39465	0.237621	0.503242	0.014041
REACTOME_SHC_MEDIATED_CASCADE	1.38712	0.238892	0.505129	-0.0309622
REACTOME_GLUCURONIDATION	1.37895	0.24028	0.507257	-0.0269039
REACTOME_FACTORS_INVOLVED_IN_MEGAKARYOCYTE_DEVELOPMENT_AND_PLATELET_PRODUCTION	1.37051	0.241724	0.509498	-0.0124704
REACTOME_SEMA4D_INDUCED_CELL_MIGRATION_AND_GROWTH_CONE_COLLAPSE	1.3678	0.24219	0.509667	-0.0182057
PID_SYNDECAN_3_PATHWAY	1.36559	0.242571	0.509667	0.0209712
REACTOME_NGF_SIGNALLING_VIA_TRKA_FROM_THE_PLASMA_MEMBRANE	1.36148	0.243282	0.510354	-0.0110646
REACTOME_ADENYLATE_CYCLASE_INHIBITORY_PATHWAY	1.35103	0.245098	0.513354	-0.0387968
BIOCARTA_ETS_PATHWAY	1.34759	0.245699	0.513805	-0.0251851
REACTOME_SLBP_DEPENDENT_PROCESSING_OF_REPLICATION_DEPENDENT_HISTONE_PRE_MRNAS	1.34065	0.24692	0.515546	0.0361034
REACTOME_DOWNREGULATION_OF_SMAD2_3_SMAD4_TRANSCRIPTIONAL_ACTIVITY	1.3359	0.247759	0.516488	-0.0258413
PID_A6B1_A6B4_INTEGRIN_PATHWAY	1.32991	0.248822	0.517892	0.018733
REACTOME_DOWNSTREAM_SIGNAL_TRANSDUCTION	1.32425	0.24983	0.519179	-0.01443
REACTOME_GAP_JUNCTION_TRAFFICKING	1.31959	0.250666	0.520102	0.0194663
REACTOME_PROLACTIN_RECEPTOR_SIGNALING	1.31458	0.251567	0.521159	-0.0423484
PID_EPHA2_FWD_PATHWAY	1.31181	0.252068	0.521385	0.0250576
REACTOME_AMINE_LIGAND_BINDING_RECEPTORS	1.30502	0.253298	0.523116	-0.0220918
REACTOME_DCC_MEDIATED_ATTRACTIVE_SIGNALING	1.3002	0.254177	0.524117	-0.0428786
KEGG_GLYCOSPHINGOLIPID_BIOSYNTHESIS_LACTO_AND_NEOLACTO_SERIES	1.2968	0.254798	0.524585	-0.0292606
PID_DELTA_NP63_PATHWAY	1.27656	0.25854	0.530175	0.0269068
KEGG_BASE_EXCISION_REPAIR	1.27591	0.25866	0.530175	0.0268959
REACTOME_ADHERENS_JUNCTIONS_INTERACTIONS	1.27552	0.258733	0.530175	0.0220472
KEGG_FC_GAMMA_R_MEDIATED_PHAGOCYTOSIS	1.27352	0.259108	0.530175	0.0167671
KEGG_DNA_REPLICATION	1.24723	0.264082	0.539522	0.0198752
REACTOME_FACILITATIVE_NA_INDEPENDENT_GLUCOSE_TRANSPORTERS	1.24122	0.265236	0.540262	0.0281434
REACTOME_ACTIVATION_OF_RAC	1.24111	0.265257	0.540262	-0.0420628
KEGG_GLYCEROPHOSPHOLIPID_METABOLISM	1.2373	0.265992	0.540932	0.0111477
REACTOME_MRNA_SPLICING	1.23307	0.266811	0.54177	0.0130533
PID_AJDISS_2PATHWAY	1.22055	0.269253	0.545073	0.0181852
KEGG_PANTOTHENATE_AND_COA_BIOSYNTHESIS	1.22053	0.269258	0.545073	-0.0307501
BIOCARTA_AGR_PATHWAY	1.21429	0.270485	0.545956	-0.0205421
REACTOME_ENERGY_DEPENDENT_REGULATION_OF_MTOR_BY_LKB1_AMPK	1.21413	0.270515	0.545956	-0.0280633
PID_P38_MK2_PATHWAY	1.2013	0.273062	0.550262	0.0237388
REACTOME_PURINE_SALVAGE	1.19641	0.27404	0.551396	0.037226
BIOCARTA_VEGF_PATHWAY	1.19296	0.274733	0.551957	0.0204297
REACTOME_DEADENYLATION_DEPENDENT_MRNA_DECAY	1.18094	0.277164	0.556	0.0191478
PID_HEDGEHOG_2PATHWAY	1.17257	0.278873	0.558545	-0.0257182
REACTOME_SIGNALING_BY_TGF_BETA_RECEPTOR_COMPLEX	1.17063	0.279272	0.558545	-0.0109281
REACTOME_LATE_PHASE_OF_HIV_LIFE_CYCLE	1.16364	0.280711	0.56058	0.0142586
BIOCARTA_FIBRINOLYSIS_PATHWAY	1.16067	0.281326	0.560964	0.035981
REACTOME_HORMONE_LIGAND_BINDING_RECEPTORS	1.15667	0.282157	0.561212	-0.0391848
BIOCARTA_P35ALZHEIMERS_PATHWAY	1.15478	0.282551	0.561212	0.0337112
BIOCARTA_WNT_PATHWAY	1.15199	0.283133	0.561212	0.0314609
REACTOME_TRANSPORT_OF_MATURE_TRANSCRIPT_TO_CYTOPLASM	1.15197	0.283138	0.561212	-0.0174019
REACTOME_PRESYNAPTIC_NICOTINIC_ACETYLCHOLINE_RECEPTORS	1.14594	0.284401	0.562184	0.0419552
REACTOME_G0_AND_EARLY_G1	1.14536	0.284523	0.562184	-0.0207807
REACTOME_NOD1_2_SIGNALING_PATHWAY	1.14358	0.284896	0.562184	0.0211096
PID_AVB3_INTEGRIN_PATHWAY	1.13684	0.28632	0.564157	0.0186541
REACTOME_SIGNALING_BY_ILS	1.13052	0.287664	0.56586	0.0112767
PID_PTP1B_PATHWAY	1.12878	0.288035	0.56586	0.0179446
REACTOME_STRIATED_MUSCLE_CONTRACTION	1.12181	0.289528	0.567631	-0.0234532
KEGG_PENTOSE_AND_GLUCURONATE_INTERCONVERSIONS	1.12059	0.289791	0.567631	-0.0155947
PID_DNA_PK_PATHWAY	1.11675	0.290619	0.568417	0.0311656
BIOCARTA_IL22BP_PATHWAY	1.10986	0.292112	0.570377	0.0270696
BIOCARTA_CK1_PATHWAY	1.10701	0.292734	0.570377	-0.0338159
KEGG_MATURITY_ONSET_DIABETES_OF_THE_YOUNG	1.10621	0.292908	0.570377	0.0177107
REACTOME_BILE_SALT_AND_ORGANIC_ANION_SLC_TRANSPORTERS	1.09924	0.294433	0.57081	-0.0373603
BIOCARTA_PLATELETAPP_PATHWAY	1.09809	0.294686	0.57081	-0.0313249
REACTOME_APOPTOTIC_CLEAVAGE_OF_CELLULAR_PROTEINS	1.09522	0.295318	0.57081	-0.0188848
BIOCARTA_P27_PATHWAY	1.09311	0.295783	0.57081	0.0371253
BIOCARTA_INSULIN_PATHWAY	1.0926	0.295896	0.57081	-0.0230102
BIOCARTA_RB_PATHWAY	1.09213	0.296	0.57081	0.0328517
KEGG_MELANOMA	1.09152	0.296134	0.57081	0.0145152
REACTOME_SLC_MEDIATED_TRANSMEMBRANE_TRANSPORT	1.08687	0.297165	0.57116	-0.00772879
PID_CASPASE_PATHWAY	1.08683	0.297175	0.57116	0.0272543
ST_WNT_CA2_CYCLIC_GMP_PATHWAY	1.08302	0.298022	0.571349	-0.0229425
REACTOME_OTHER_SEMAPHORIN_INTERACTIONS	1.08253	0.298133	0.571349	0.0359689
REACTOME_BETA_DEFENSINS	1.07909	0.298901	0.571998	-0.0432128
BIOCARTA_STRESS_PATHWAY	1.07362	0.30013	0.572368	-0.0177569
ST_GA12_PATHWAY	1.07311	0.300245	0.572368	0.0236386
REACTOME_SIGNALING_BY_GPCR	1.07248	0.300386	0.572368	-0.00534939
KEGG_DILATED_CARDIOMYOPATHY	1.06333	0.302457	0.575489	-0.0146522
PID_VEGFR1_PATHWAY	1.05256	0.304919	0.579346	0.021035
KEGG_MTOR_SIGNALING_PATHWAY	1.03948	0.307943	0.583358	0.0192209
REACTOME_REGULATION_OF_GLUCOKINASE_BY_GLUCOKINASE_REGULATORY_PROTEIN	1.03775	0.308344	0.583358	-0.0234924
KEGG_ALPHA_LINOLENIC_ACID_METABOLISM	1.03774	0.308347	0.583358	0.0202256
KEGG_OLFACTORY_TRANSDUCTION	1.02953	0.310269	0.586162	-0.0114744
KEGG_LONG_TERM_DEPRESSION	1.01799	0.312996	0.589627	-0.0192623
PID_PDGFRB_PATHWAY	1.01732	0.313154	0.589627	0.00869048
REACTOME_G_ALPHA_I_SIGNALLING_EVENTS	1.01615	0.313433	0.589627	0.0080228
REACTOME_RECRUITMENT_OF_MITOTIC_CENTROSOME_PROTEINS_AND_COMPLEXES	1.01201	0.314421	0.589691	-0.0169866
REACTOME_G_BETA_GAMMA_SIGNALLING_THROUGH_PI3KGAMMA	1.01075	0.314723	0.589691	0.02675
REACTOME_PRE_NOTCH_EXPRESSION_AND_PROCESSING	1.01044	0.314797	0.589691	0.0185136
REACTOME_PLATELET_ACTIVATION_SIGNALING_AND_AGGREGATION	1.00472	0.31617	0.59143	0.0114129
KEGG_GLYCOSPHINGOLIPID_BIOSYNTHESIS_GANGLIO_SERIES	0.996635	0.318126	0.593989	0.0288076
KEGG_GLYCOLYSIS_GLUCONEOGENESIS	0.995378	0.318431	0.593989	-0.0174829
BIOCARTA_CXCR4_PATHWAY	0.986929	0.320494	0.596027	-0.0334261
PID_RET_PATHWAY	0.983354	0.321372	0.596027	-0.0168665
REACTOME_GLUTAMATE_NEUROTRANSMITTER_RELEASE_CYCLE	0.983067	0.321443	0.596027	-0.0347172
BIOCARTA_TOLL_PATHWAY	0.981789	0.321758	0.596027	-0.0176772
REACTOME_INSULIN_RECEPTOR_SIGNALLING_CASCADE	0.978435	0.322586	0.596027	-0.00879335
REACTOME_FGFR1_LIGAND_BINDING_AND_ACTIVATION	0.978262	0.322628	0.596027	-0.0409581
PID_IL5_PATHWAY	0.977051	0.322928	0.596027	-0.0347901
REACTOME_MICRORNA_MIRNA_BIOGENESIS	0.976319	0.323109	0.596027	0.0288005
REACTOME_EGFR_DOWNREGULATION	0.968649	0.325017	0.598571	0.0231361
REACTOME_SYNTHESIS_OF_BILE_ACIDS_AND_BILE_SALTS_VIA_24_HYDROXYCHOLESTEROL	0.967085	0.325408	0.598571	0.0482274
REACTOME_CDC6_ASSOCIATION_WITH_THE_ORC_ORIGIN_COMPLEX	0.965366	0.325839	0.598571	0.0519472
REACTOME_ERKS_ARE_INACTIVATED	0.962088	0.326661	0.599255	-0.0301942
BIOCARTA_TID_PATHWAY	0.954986	0.328453	0.601309	0.0217211
REACTOME_ACTIVATION_OF_NMDA_RECEPTOR_UPON_GLUTAMATE_BINDING_AND_POSTSYNAPTIC_EVENTS	0.95407	0.328686	0.601309	-0.0193307
REACTOME_IL_6_SIGNALING	0.951429	0.329356	0.601708	-0.0318594
NABA_PROTEOGLYCANS	0.946097	0.330715	0.603362	0.0259126
PID_IL27_PATHWAY	0.93157	0.334455	0.606421	0.0186351
REACTOME_G_BETA_GAMMA_SIGNALLING_THROUGH_PLC_BETA	0.930579	0.334712	0.606421	0.0259032
REACTOME_CONVERSION_FROM_APC_C_CDC20_TO_APC_C_CDH1_IN_LATE_ANAPHASE	0.930288	0.334788	0.606421	-0.0234834
BIOCARTA_ATRBRCA_PATHWAY	0.928828	0.335168	0.606421	0.0190942
PID_VEGFR1_2_PATHWAY	0.928701	0.335201	0.606421	0.0103245
BIOCARTA_GH_PATHWAY	0.92729	0.335568	0.606421	-0.0210185
REACTOME_IL_2_SIGNALING	0.927231	0.335583	0.606421	0.016636
KEGG_PHENYLALANINE_METABOLISM	0.919398	0.337633	0.608778	-0.0257166
KEGG_GLIOMA	0.918752	0.337803	0.608778	0.0132889
REACTOME_TAK1_ACTIVATES_NFKB_BY_PHOSPHORYLATION_AND_ACTIVATION_OF_IKKS_COMPLEX	0.912668	0.339407	0.610842	0.0243003
BIOCARTA_FCER1_PATHWAY	0.909345	0.340288	0.611066	-0.0184147
PID_RAS_PATHWAY	0.908733	0.340451	0.611066	-0.0172968
BIOCARTA_BARRESTIN_PATHWAY	0.90523	0.341383	0.611913	0.0361245
NABA_ECM_GLYCOPROTEINS	0.89726	0.343518	0.61491	-0.00839982
PID_TNF_PATHWAY	0.890266	0.345405	0.617458	0.0216368
REACTOME_FGFR2C_LIGAND_BINDING_AND_ACTIVATION	0.885519	0.346694	0.618256	-0.040006
REACTOME_BMAL1_CLOCK_NPAS2_ACTIVATES_CIRCADIAN_EXPRESSION	0.883965	0.347118	0.618256	-0.0176094
REACTOME_ACYL_CHAIN_REMODELLING_OF_PC	0.883496	0.347246	0.618256	0.0237323
PID_S1P_S1P4_PATHWAY	0.881254	0.347858	0.618518	-0.0285656
BIOCARTA_HSP27_PATHWAY	0.876137	0.349262	0.620185	0.0236722
REACTOME_RNA_POL_II_TRANSCRIPTION_PRE_INITIATION_AND_PROMOTER_OPENING	0.872482	0.350269	0.621144	0.023647
REACTOME_ROLE_OF_SECOND_MESSENGERS_IN_NETRIN1_SIGNALING	0.867727	0.351585	0.622648	-0.042299
REACTOME_PROSTACYCLIN_SIGNALLING_THROUGH_PROSTACYCLIN_RECEPTOR	0.865894	0.352095	0.62272	0.0257218
BIOCARTA_EGF_PATHWAY	0.857294	0.354497	0.626137	-0.020517
REACTOME_COMPLEMENT_CASCADE	0.854704	0.355225	0.626591	0.0221803
REACTOME_IRON_UPTAKE_AND_TRANSPORT	0.845761	0.357754	0.629645	0.0189648
BIOCARTA_GCR_PATHWAY	0.845237	0.357903	0.629645	0.0174726
REACTOME_DESTABILIZATION_OF_MRNA_BY_BRF1	0.828744	0.362636	0.637128	0.0300623
SA_PROGRAMMED_CELL_DEATH	0.824872	0.36376	0.637722	-0.00408851
PID_TCR_RAS_PATHWAY	0.823913	0.364039	0.637722	-0.0283741
PID_INSULIN_PATHWAY	0.822629	0.364413	0.637722	0.017852
REACTOME_NUCLEAR_EVENTS_KINASE_AND_TRANSCRIPTION_FACTOR_ACTIVATION	0.819747	0.365254	0.638355	-0.0234296
PID_TXA2PATHWAY	0.817997	0.365767	0.638411	0.013889
REACTOME_CHOLESTEROL_BIOSYNTHESIS	0.815762	0.366422	0.638718	-0.0263245
REACTOME_REGULATION_OF_IFNG_SIGNALING	0.813827	0.366991	0.638872	0.0250102
BIOCARTA_ACH_PATHWAY	0.811197	0.367767	0.639385	0.0215454
BIOCARTA_BAD_PATHWAY	0.80864	0.368523	0.639863	-0.0161348
BIOCARTA_PDGF_PATHWAY	0.80353	0.37004	0.64166	-0.0233851
PID_CD8_TCR_DOWNSTREAM_PATHWAY	0.800955	0.370808	0.642155	0.0131905
REACTOME_PEROXISOMAL_LIPID_METABOLISM	0.799168	0.371342	0.642244	-0.0198138
REACTOME_ADENYLATE_CYCLASE_ACTIVATING_PATHWAY	0.793167	0.373144	0.643802	-0.0340896
REACTOME_CD28_DEPENDENT_PI3K_AKT_SIGNALING	0.792944	0.373212	0.643802	0.0333983
KEGG_ADHERENS_JUNCTION	0.788535	0.374544	0.64428	-0.0120657
REACTOME_INHIBITION_OF_VOLTAGE_GATED_CA2_CHANNELS_VIA_GBETA_GAMMA_SUBUNITS	0.788407	0.374582	0.64428	-0.0156938
REACTOME_SIGNALLING_TO_ERKS	0.786323	0.375214	0.64428	0.0158883
REACTOME_ANTIGEN_ACTIVATES_B_CELL_RECEPTOR_LEADING_TO_GENERATION_OF_SECOND_MESSENGERS	0.785625	0.375426	0.64428	0.011204
REACTOME_LOSS_OF_NLP_FROM_MITOTIC_CENTROSOMES	0.783938	0.375939	0.644329	-0.0163111
PID_SMAD2_3NUCLEAR_PATHWAY	0.777908	0.377782	0.646654	0.0123398
REACTOME_APOBEC3G_MEDIATED_RESISTANCE_TO_HIV1_INFECTION	0.773468	0.379146	0.647174	0.0362674
PID_EPHA_FWDPATHWAY	0.772533	0.379434	0.647174	0.0173251
REACTOME_APOPTOTIC_EXECUTION_PHASE	0.77134	0.379803	0.647174	-0.0145948
PID_EPHB_FWD_PATHWAY	0.769288	0.380437	0.647174	-0.0134871
BIOCARTA_CHEMICAL_PATHWAY	0.768535	0.380671	0.647174	0.0323658
BIOCARTA_KREB_PATHWAY	0.767099	0.381116	0.647174	-0.0370494
REACTOME_SIGNALING_BY_FGFR1_MUTANTS	0.765888	0.381492	0.647174	-0.0219401
REACTOME_TRANSCRIPTIONAL_ACTIVITY_OF_SMAD2_SMAD3_SMAD4_HETEROTRIMER	0.759278	0.383555	0.647519	-0.0135878
REACTOME_MRNA_3_END_PROCESSING	0.759053	0.383625	0.647519	-0.0197394
KEGG_GALACTOSE_METABOLISM	0.758407	0.383828	0.647519	0.021426
BIOCARTA_PITX2_PATHWAY	0.757114	0.384233	0.647519	0.0336002
REACTOME_HDL_MEDIATED_LIPID_TRANSPORT	0.756001	0.384583	0.647519	0.0460887
BIOCARTA_CDK5_PATHWAY	0.755894	0.384617	0.647519	0.0279794
PID_HEDGEHOG_GLI_PATHWAY	0.751569	0.38598	0.648584	-0.0107458
REACTOME_HS_GAG_BIOSYNTHESIS	0.750796	0.386224	0.648584	-0.0217079
REACTOME_TRAFFICKING_OF_GLUR2_CONTAINING_AMPA_RECEPTORS	0.732817	0.391972	0.656545	-0.0198829
BIOCARTA_MAPK_PATHWAY	0.731399	0.39243	0.656545	0.00926318
REACTOME_CIRCADIAN_CLOCK	0.73135	0.392446	0.656545	-0.00907955
PID_AR_PATHWAY	0.728506	0.393368	0.656678	-0.00904407
REACTOME_INSULIN_RECEPTOR_RECYCLING	0.727144	0.39381	0.656678	0.0222289
REACTOME_SHC_RELATED_EVENTS	0.725896	0.394217	0.656678	0.0292898
KEGG_PROGESTERONE_MEDIATED_OOCYTE_MATURATION	0.724517	0.394666	0.656678	-0.0114678
PID_ERBB2_ERBB3_PATHWAY	0.723511	0.394995	0.656678	-0.0124628
PID_RANBP2_PATHWAY	0.72081	0.395878	0.657326	-0.0238829
REACTOME_FANCONI_ANEMIA_PATHWAY	0.717615	0.396927	0.658246	0.021771
BIOCARTA_MTOR_PATHWAY	0.712503	0.398614	0.66022	-0.0142812
REACTOME_PIP3_ACTIVATES_AKT_SIGNALING	0.706389	0.400645	0.662759	-0.00867238
PID_NCADHERIN_PATHWAY	0.699477	0.40296	0.664379	-0.0110873
BIOCARTA_EXTRINSIC_PATHWAY	0.699209	0.403049	0.664379	0.0257665
REACTOME_GAB1_SIGNALOSOME	0.69812	0.403416	0.664379	-0.01109
PID_AP1_PATHWAY	0.696077	0.404105	0.664379	0.00195139
REACTOME_G_ALPHA1213_SIGNALLING_EVENTS	0.696027	0.404122	0.664379	-0.012022
REACTOME_NEP_NS2_INTERACTS_WITH_THE_CELLULAR_EXPORT_MACHINERY	0.693265	0.405056	0.665092	-0.0183262
BIOCARTA_NEUROTRANSMITTERS_PATHWAY	0.685269	0.407778	0.668736	-0.0430487
SA_PTEN_PATHWAY	0.68006	0.409566	0.670108	-0.0257766
REACTOME_PYRIMIDINE_METABOLISM	0.679128	0.409887	0.670108	0.018988
REACTOME_JNK_C_JUN_KINASES_PHOSPHORYLATION_AND_ACTIVATION_MEDIATED_BY_ACTIVATED_HUMAN_TAK1	0.67685	0.410674	0.670108	0.0251072
KEGG_MAPK_SIGNALING_PATHWAY	0.675145	0.411263	0.670108	-0.00922845
REACTOME_CLASS_A1_RHODOPSIN_LIKE_RECEPTORS	0.674152	0.411608	0.670108	0.00406081
REACTOME_SIGNALING_BY_NOTCH	0.672708	0.412109	0.670108	0.00917152
PID_CMYB_PATHWAY	0.672614	0.412142	0.670108	0.0145674
REACTOME_INTERACTIONS_OF_VPR_WITH_HOST_CELLULAR_PROTEINS	0.667812	0.413816	0.671151	-0.0184481
REACTOME_HYALURONAN_METABOLISM	0.666917	0.414129	0.671151	0.0357218
BIOCARTA_BCR_PATHWAY	0.664879	0.414843	0.671151	-0.0190615
REACTOME_SYNTHESIS_OF_PA	0.66394	0.415172	0.671151	0.00990581
REACTOME_ANTIVIRAL_MECHANISM_BY_IFN_STIMULATED_GENES	0.663346	0.415381	0.671151	-0.0104212
REACTOME_POL_SWITCHING	0.662125	0.415811	0.671151	0.0267818
REACTOME_AKT_PHOSPHORYLATES_TARGETS_IN_THE_CYTOSOL	0.658921	0.416941	0.67216	0.023054
KEGG_STEROID_BIOSYNTHESIS	0.656213	0.4179	0.67289	0.0203482
REACTOME_ERK_MAPK_TARGETS	0.652946	0.419061	0.673243	-0.0236831
BIOCARTA_NUCLEARRS_PATHWAY	0.652748	0.419132	0.673243	-0.023533
NABA_BASEMENT_MEMBRANES	0.644718	0.422007	0.676712	0.00584634
REACTOME_DOWNSTREAM_TCR_SIGNALING	0.643881	0.422309	0.676712	0.0145757
REACTOME_SIGNAL_TRANSDUCTION_BY_L1	0.633895	0.42593	0.681693	0.0112612
REACTOME_ADVANCED_GLYCOSYLATION_ENDPRODUCT_RECEPTOR_SIGNALING	0.630666	0.427111	0.682762	0.0285967
REACTOME_PHOSPHORYLATION_OF_THE_APC_C	0.621721	0.430408	0.686528	-0.0185525
KEGG_GLYCEROLIPID_METABOLISM	0.621475	0.4305	0.686528	-0.0165545
REACTOME_TRANSPORT_TO_THE_GOLGI_AND_SUBSEQUENT_MODIFICATION	0.618441	0.431627	0.686585	0.0156897
KEGG_GLYCOSAMINOGLYCAN_BIOSYNTHESIS_KERATAN_SULFATE	0.617963	0.431805	0.686585	0.0181511
KEGG_HYPERTROPHIC_CARDIOMYOPATHY_HCM	0.614004	0.433284	0.686585	-0.0120261
PID_ARF6_DOWNSTREAM_PATHWAY	0.613377	0.433519	0.686585	0.0351963
REACTOME_REPAIR_SYNTHESIS_FOR_GAP_FILLING_BY_DNA_POL_IN_TC_NER	0.612416	0.43388	0.686585	0.0241365
REACTOME_SIGNALING_BY_ACTIVATED_POINT_MUTANTS_OF_FGFR1	0.612158	0.433976	0.686585	-0.0288838
BIOCARTA_HDAC_PATHWAY	0.611699	0.434149	0.686585	-0.0148578
PID_TRAIL_PATHWAY	0.607655	0.435672	0.688176	0.0244894
KEGG_ERBB_SIGNALING_PATHWAY	0.602688	0.437554	0.689238	-0.0106747
KEGG_ACUTE_MYELOID_LEUKEMIA	0.601799	0.437892	0.689238	0.0147826
KEGG_PROSTATE_CANCER	0.601781	0.437899	0.689238	0.00466326
REACTOME_FATTY_ACYL_COA_BIOSYNTHESIS	0.596891	0.439767	0.690851	0.0199241
BIOCARTA_ERYTH_PATHWAY	0.596331	0.439981	0.690851	0.0318503
ST_STAT3_PATHWAY	0.595025	0.440483	0.690851	0.0288972
REACTOME_ACYL_CHAIN_REMODELLING_OF_PE	0.589582	0.442581	0.693325	0.0136929
REACTOME_TRANSPORT_OF_RIBONUCLEOPROTEINS_INTO_THE_HOST_NUCLEUS	0.587182	0.443511	0.693964	-0.0172308
REACTOME_ELEVATION_OF_CYTOSOLIC_CA2_LEVELS	0.584235	0.444657	0.694933	0.0256878
PID_ATM_PATHWAY	0.582908	0.445175	0.694933	-0.00909259
REACTOME_APOPTOTIC_CLEAVAGE_OF_CELL_ADHESION_PROTEINS	0.577618	0.447247	0.696544	-0.025521
KEGG_GLYOXYLATE_AND_DICARBOXYLATE_METABOLISM	0.577304	0.447371	0.696544	0.0280979
BIOCARTA_IL6_PATHWAY	0.576269	0.447778	0.696544	-0.0162213
REACTOME_NA_CL_DEPENDENT_NEUROTRANSMITTER_TRANSPORTERS	0.571716	0.449578	0.698526	0.0158415
BIOCARTA_LONGEVITY_PATHWAY	0.568971	0.450668	0.699403	-0.0213511
KEGG_STARCH_AND_SUCROSE_METABOLISM	0.559918	0.454293	0.704207	-0.00845161
PID_FGF_PATHWAY	0.555166	0.456214	0.705783	-0.00729553
ST_T_CELL_SIGNAL_TRANSDUCTION	0.554781	0.456371	0.705783	0.00840528
REACTOME_ACTIVATED_TLR4_SIGNALLING	0.552166	0.457434	0.706605	0.00816762
KEGG_PRIMARY_BILE_ACID_BIOSYNTHESIS	0.548702	0.458848	0.707968	-0.00905076
BIOCARTA_G1_PATHWAY	0.54382	0.460854	0.708825	0.0289302
PID_NEPHRIN_NEPH1_PATHWAY	0.542979	0.461201	0.708825	-0.0121923
REACTOME_SIGNALLING_BY_NGF	0.54277	0.461287	0.708825	-0.00577108
BIOCARTA_CASPASE_PATHWAY	0.542169	0.461535	0.708825	0.0137774
REACTOME_TRANSPORT_OF_MATURE_MRNA_DERIVED_FROM_AN_INTRONLESS_TRANSCRIPT	0.532301	0.465641	0.713571	-0.0137513
REACTOME_REGULATED_PROTEOLYSIS_OF_P75NTR	0.532085	0.465731	0.713571	0.0242758
PID_ER_NONGENOMIC_PATHWAY	0.530884	0.466235	0.713571	-0.0105185
BIOCARTA_PYK2_PATHWAY	0.527897	0.467492	0.714672	-0.0168422
KEGG_SMALL_CELL_LUNG_CANCER	0.522073	0.469959	0.717618	0.00888798
KEGG_PORPHYRIN_AND_CHLOROPHYLL_METABOLISM	0.520672	0.470555	0.717704	0.0167616
REACTOME_PROCESSING_OF_CAPPED_INTRONLESS_PRE_MRNA	0.514998	0.472983	0.720037	0.0140959
REACTOME_ACETYLCHOLINE_BINDING_AND_DOWNSTREAM_EVENTS	0.513451	0.473649	0.720037	0.0273567
REACTOME_GLUCAGON_SIGNALING_IN_METABOLIC_REGULATION	0.512481	0.474067	0.720037	-0.015807
REACTOME_GPCR_DOWNSTREAM_SIGNALING	0.510909	0.474746	0.720037	-0.00397481
KEGG_APOPTOSIS	0.510803	0.474791	0.720037	0.0106893
REACTOME_CASPASE_MEDIATED_CLEAVAGE_OF_CYTOSKELETAL_PROTEINS	0.508866	0.47563	0.720488	0.0207339
REACTOME_RETROGRADE_NEUROTROPHIN_SIGNALLING	0.505172	0.477236	0.722098	0.0216954
REACTOME_RESPONSE_TO_ELEVATED_PLATELET_CYTOSOLIC_CA2_	0.49866	0.480089	0.72559	0.0145444
PID_S1P_S1P1_PATHWAY	0.49222	0.482939	0.729067	0.0154865
REACTOME_REGULATORY_RNA_PATHWAYS	0.490433	0.483734	0.729441	0.020285
REACTOME_TRANSPORT_OF_VITAMINS_NUCLEOSIDES_AND_RELATED_MOLECULES	0.481393	0.487792	0.734463	0.0115047
KEGG_GAP_JUNCTION	0.480559	0.488169	0.734463	-0.0112543
BIOCARTA_BCELLSURVIVAL_PATHWAY	0.473566	0.491351	0.738415	-0.021231
BIOCARTA_CLASSIC_PATHWAY	0.46972	0.493116	0.740231	0.0278757
PID_HIF1_TFPATHWAY	0.46604	0.494815	0.741828	0.0105369
BIOCARTA_EPHA4_PATHWAY	0.464508	0.495525	0.741828	-0.031662
REACTOME_OPSINS	0.463799	0.495854	0.741828	0.0275029
KEGG_ARACHIDONIC_ACID_METABOLISM	0.458838	0.498167	0.744452	-0.00734919
BIOCARTA_EGFR_SMRTE_PATHWAY	0.453999	0.500442	0.746523	-0.0247993
KEGG_GLYCOSAMINOGLYCAN_BIOSYNTHESIS_HEPARAN_SULFATE	0.453504	0.500676	0.746523	0.000579652
REACTOME_DEADENYLATION_OF_MRNA	0.447954	0.503308	0.749608	0.0175071
BIOCARTA_HCMV_PATHWAY	0.445611	0.504427	0.750433	-0.0154431
REACTOME_GLUCONEOGENESIS	0.43869	0.507756	0.754297	0.0149504
KEGG_COLORECTAL_CANCER	0.437046	0.508552	0.754297	-0.00791136
BIOCARTA_IGF1R_PATHWAY	0.436688	0.508725	0.754297	-0.0181521
KEGG_TYPE_II_DIABETES_MELLITUS	0.429301	0.512332	0.758799	-0.00826519
KEGG_RNA_DEGRADATION	0.426724	0.513601	0.759832	0.0100437
REACTOME_PROTEOLYTIC_CLEAVAGE_OF_SNARE_COMPLEX_PROTEINS	0.416707	0.518585	0.766353	0.0150026
REACTOME_SIGNALING_BY_INSULIN_RECEPTOR	0.414242	0.519824	0.767332	-0.0042596
BIOCARTA_TFF_PATHWAY	0.406331	0.523838	0.771381	-0.015317
REACTOME_RECRUITMENT_OF_NUMA_TO_MITOTIC_CENTROSOMES	0.405184	0.524424	0.771381	-0.0226939
REACTOME_GLOBAL_GENOMIC_NER_GG_NER	0.404715	0.524664	0.771381	0.0127073
KEGG_DRUG_METABOLISM_OTHER_ENZYMES	0.403227	0.525427	0.771381	-0.000520801
REACTOME_POST_TRANSLATIONAL_MODIFICATION_SYNTHESIS_OF_GPI_ANCHORED_PROTEINS	0.40315	0.525467	0.771381	0.0117399
PID_TELOMERASE_PATHWAY	0.398888	0.527664	0.773752	-0.00581011
BIOCARTA_ALK_PATHWAY	0.39361	0.530408	0.776289	-0.0130188
PID_RAC1_REG_PATHWAY	0.393316	0.530562	0.776289	0.00816174
REACTOME_NFKB_ACTIVATION_THROUGH_FADD_RIP1_PATHWAY_MEDIATED_BY_CASPASE_8_AND10	0.391481	0.531522	0.77684	0.0218826
REACTOME_GOLGI_ASSOCIATED_VESICLE_BIOGENESIS	0.387645	0.53354	0.778933	0.0110733
PID_CXCR3_PATHWAY	0.383818	0.535567	0.781035	0.0154565
PID_HNF3A_PATHWAY	0.377962	0.538696	0.784737	-0.0129042
REACTOME_REGULATION_OF_RHEB_GTPASE_ACTIVITY_BY_AMPK	0.376668	0.539392	0.784892	-0.0171801
BIOCARTA_INTEGRIN_PATHWAY	0.373121	0.541308	0.7862	-0.0124262
PID_TRKR_PATHWAY	0.371604	0.542131	0.7862	-0.00774076
BIOCARTA_RELA_PATHWAY	0.37097	0.542476	0.7862	0.0235102
BIOCARTA_CTCF_PATHWAY	0.370248	0.542869	0.7862	-0.00698312
PID_CERAMIDE_PATHWAY	0.369447	0.543306	0.7862	0.0210004
KEGG_GNRH_SIGNALING_PATHWAY	0.368473	0.543838	0.7862	-0.0101849
REACTOME_DEFENSINS	0.359732	0.548655	0.792122	-0.0220577
BIOCARTA_EDG1_PATHWAY	0.357121	0.550109	0.792122	-0.0184124
REACTOME_PHOSPHOLIPID_METABOLISM	0.356819	0.550278	0.792122	-0.00487969
PID_HDAC_CLASSI_PATHWAY	0.355991	0.550741	0.792122	-0.00741619
BIOCARTA_LAIR_PATHWAY	0.355686	0.550912	0.792122	0.02014
ST_B_CELL_ANTIGEN_RECEPTOR	0.351394	0.553325	0.794733	0.011296
BIOCARTA_CBL_PATHWAY	0.348854	0.554762	0.794735	-0.0232984
REACTOME_SULFUR_AMINO_ACID_METABOLISM	0.348695	0.554853	0.794735	-0.0152986
REACTOME_SIGNALING_BY_FGFR3_MUTANTS	0.346985	0.555825	0.794735	-0.0221695
BIOCARTA_SARS_PATHWAY	0.346267	0.556234	0.794735	-0.00961666
PID_S1P_META_PATHWAY	0.346126	0.556314	0.794735	-0.0133204
BIOCARTA_IL12_PATHWAY	0.342695	0.558278	0.796684	0.00711553
PID_REG_GR_PATHWAY	0.340808	0.559363	0.797267	-0.0055002
REACTOME_REGULATION_OF_INSULIN_SECRETION_BY_GLUCAGON_LIKE_PEPTIDE1	0.339903	0.559885	0.797267	-0.0110995
REACTOME_REGULATION_OF_BETA_CELL_DEVELOPMENT	0.33821	0.560864	0.797807	0.00223829
BIOCARTA_DNAFRAGMENT_PATHWAY	0.335265	0.562575	0.798717	-0.0202527
BIOCARTA_GABA_PATHWAY	0.335041	0.562705	0.798717	-0.0451366
PID_CIRCADIAN_PATHWAY	0.333315	0.563713	0.799295	0.0203192
PID_HIV_NEF_PATHWAY	0.331741	0.564636	0.799579	0.0166995
REACTOME_INTRINSIC_PATHWAY	0.330924	0.565116	0.799579	-0.0107457
REACTOME_LIPID_DIGESTION_MOBILIZATION_AND_TRANSPORT	0.322896	0.569872	0.80515	-0.0039007
REACTOME_CREB_PHOSPHORYLATION_THROUGH_THE_ACTIVATION_OF_CAMKII	0.32224	0.570264	0.80515	-0.0177257
PID_THROMBIN_PAR1_PATHWAY	0.318971	0.572227	0.807064	-0.00679579
BIOCARTA_AT1R_PATHWAY	0.314922	0.574676	0.809214	-0.0113638
REACTOME_CLASS_C_3_METABOTROPIC_GLUTAMATE_PHEROMONE_RECEPTORS	0.314441	0.574968	0.809214	-0.0146334
REACTOME_SIGNALING_BY_CONSTITUTIVELY_ACTIVE_EGFR	0.312752	0.575996	0.809804	0.0150751
BIOCARTA_SKP2E2F_PATHWAY	0.309665	0.577886	0.811603	0.0392617
PID_CDC42_REG_PATHWAY	0.306778	0.579664	0.812882	-0.0119418
ST_TUMOR_NECROSIS_FACTOR_PATHWAY	0.306205	0.580018	0.812882	0.0192249
REACTOME_REGULATION_OF_HYPOXIA_INDUCIBLE_FACTOR_HIF_BY_OXYGEN	0.304449	0.581107	0.8131	0.0197042
REACTOME_IL1_SIGNALING	0.303982	0.581397	0.8131	0.00806906
BIOCARTA_P53HYPOXIA_PATHWAY	0.302627	0.58224	0.813424	0.0169667
BIOCARTA_TALL1_PATHWAY	0.298529	0.584806	0.815804	-0.0132705
PID_NOTCH_PATHWAY	0.29795	0.585171	0.815804	-0.00678837
PID_MTOR_4PATHWAY	0.296301	0.586211	0.816138	0.0130696
PID_P38_ALPHA_BETA_DOWNSTREAM_PATHWAY	0.294963	0.587057	0.816138	0.0116576
REACTOME_ACTIVATION_OF_THE_PRE_REPLICATIVE_COMPLEX	0.294657	0.587251	0.816138	0.00834263
REACTOME_INHIBITION_OF_THE_PROTEOLYTIC_ACTIVITY_OF_APC_C_REQUIRED_FOR_THE_ONSET_OF_ANAPHASE_BY_MITOTIC_SPINDLE_CHECKPOINT_COMPONENTS	0.293623	0.587908	0.816198	-0.0127009
PID_ALK1_PATHWAY	0.291784	0.58908	0.816228	0.0139588
REACTOME_PROCESSING_OF_CAPPED_INTRON_CONTAINING_PRE_MRNA	0.290696	0.589775	0.816228	0.00559022
REACTOME_AMINO_ACID_AND_OLIGOPEPTIDE_SLC_TRANSPORTERS	0.289765	0.590371	0.816228	-0.00769775
REACTOME_LAGGING_STRAND_SYNTHESIS	0.289374	0.590622	0.816228	0.0139698
REACTOME_REGULATION_OF_INSULIN_LIKE_GROWTH_FACTOR_IGF_ACTIVITY_BY_INSULIN_LIKE_GROWTH_FACTOR_BINDING_PROTEINS_IGFBPS	0.288332	0.591291	0.816228	-0.0162233
BIOCARTA_CELL2CELL_PATHWAY	0.287834	0.591612	0.816228	0.0102626
REACTOME_REGULATION_OF_INSULIN_SECRETION_BY_ACETYLCHOLINE	0.28591	0.592854	0.816589	-0.0201382
REACTOME_DOUBLE_STRAND_BREAK_REPAIR	0.285527	0.593101	0.816589	-0.016431
REACTOME_NCAM1_INTERACTIONS	0.283282	0.594558	0.817748	0.0158177
KEGG_CELL_CYCLE	0.28094	0.596086	0.818333	0.008381
BIOCARTA_FMLP_PATHWAY	0.279692	0.596903	0.818333	0.00616826
REACTOME_TRAF6_MEDIATED_NFKB_ACTIVATION	0.279316	0.59715	0.818333	0.0118426
KEGG_LEUKOCYTE_TRANSENDOTHELIAL_MIGRATION	0.277446	0.59838	0.818333	0.00258946
REACTOME_MRNA_DECAY_BY_5_TO_3_EXORIBONUCLEASE	0.276904	0.598737	0.818333	-0.0180136
REACTOME_CLASS_B_2_SECRETIN_FAMILY_RECEPTORS	0.27684	0.59878	0.818333	-0.00627124
REACTOME_FORMATION_OF_FIBRIN_CLOT_CLOTTING_CASCADE	0.276067	0.59929	0.818333	-0.00980293
PID_BETA_CATENIN_DEG_PATHWAY	0.273811	0.600787	0.81839	0.022982
PID_IL23_PATHWAY	0.273542	0.600966	0.81839	0.00745708
REACTOME_GAP_JUNCTION_ASSEMBLY	0.273223	0.601178	0.81839	0.0102932
KEGG_ETHER_LIPID_METABOLISM	0.270872	0.602748	0.819688	0.00720807
KEGG_TASTE_TRANSDUCTION	0.269153	0.603901	0.819818	-0.01806
REACTOME_MYOGENESIS	0.268424	0.604391	0.819818	-0.00890681
PID_PI3KCI_PATHWAY	0.267976	0.604693	0.819818	0.00834126
BIOCARTA_AMI_PATHWAY	0.266114	0.605951	0.82044	-0.0135025
PID_PI3KCI_AKT_PATHWAY	0.265196	0.606573	0.82044	-0.00822835
BIOCARTA_SPRY_PATHWAY	0.263669	0.607611	0.82044	0.00988057
KEGG_FOLATE_BIOSYNTHESIS	0.263657	0.607619	0.82044	0.0195796
REACTOME_MAP_KINASE_ACTIVATION_IN_TLR_CASCADE	0.261895	0.608821	0.821229	-0.00745772
BIOCARTA_41BB_PATHWAY	0.260066	0.610075	0.822049	-0.00912607
BIOCARTA_NGF_PATHWAY	0.258534	0.611129	0.822049	-0.0145461
REACTOME_ALPHA_LINOLENIC_ACID_ALA_METABOLISM	0.258311	0.611283	0.822049	0.0212339
KEGG_O_GLYCAN_BIOSYNTHESIS	0.256434	0.612581	0.822962	0.00834295
REACTOME_TRANSFERRIN_ENDOCYTOSIS_AND_RECYCLING	0.25537	0.613319	0.823123	0.0119285
KEGG_DORSO_VENTRAL_AXIS_FORMATION	0.253163	0.614856	0.824029	-0.016676
REACTOME_SIGNALING_BY_FGFR1_FUSION_MUTANTS	0.252423	0.615374	0.824029	-0.0178556
PID_NETRIN_PATHWAY	0.250094	0.617009	0.824029	-0.00873027
PID_LYMPH_ANGIOGENESIS_PATHWAY	0.249869	0.617167	0.824029	0.0206564
ST_ERK1_ERK2_MAPK_PATHWAY	0.249134	0.617685	0.824029	-0.00954065
REACTOME_NUCLEOTIDE_LIKE_PURINERGIC_RECEPTORS	0.249097	0.617712	0.824029	0.011792
PID_IL3_PATHWAY	0.246957	0.619226	0.824707	0.0131742
KEGG_ARRHYTHMOGENIC_RIGHT_VENTRICULAR_CARDIOMYOPATHY_ARVC	0.246627	0.61946	0.824707	-0.0119215
REACTOME_SIGNAL_AMPLIFICATION	0.242413	0.622469	0.82685	-0.0075567
BIOCARTA_NFKB_PATHWAY	0.241879	0.622852	0.82685	0.0155827
REACTOME_SIGNALING_BY_EGFR_IN_CANCER	0.241764	0.622935	0.82685	-0.00433069
REACTOME_RECYCLING_OF_BILE_ACIDS_AND_SALTS	0.238919	0.624988	0.828747	0.0233002
BIOCARTA_PS1_PATHWAY	0.237263	0.62619	0.829368	0.0249237
REACTOME_PROCESSIVE_SYNTHESIS_ON_THE_LAGGING_STRAND	0.236559	0.626703	0.829368	0.0152706
PID_WNT_SIGNALING_PATHWAY	0.232461	0.629705	0.832062	-0.00600298
REACTOME_METABOLISM_OF_VITAMINS_AND_COFACTORS	0.231149	0.630673	0.832062	0.00573502
REACTOME_OXYGEN_DEPENDENT_PROLINE_HYDROXYLATION_OF_HYPOXIA_INDUCIBLE_FACTOR_ALPHA	0.230396	0.63123	0.832062	0.0232864
BIOCARTA_RAB_PATHWAY	0.230325	0.631283	0.832062	-0.0173141
REACTOME_INTEGRIN_ALPHAIIB_BETA3_SIGNALING	0.229538	0.631867	0.832062	0.0129053
BIOCARTA_BARR_MAPK_PATHWAY	0.224973	0.635277	0.835596	0.0143164
REACTOME_SHC_MEDIATED_SIGNALLING	0.224124	0.635916	0.835596	0.0174611
KEGG_SULFUR_METABOLISM	0.2228	0.636915	0.835596	-0.0080227
REACTOME_COMMON_PATHWAY	0.222603	0.637063	0.835596	0.0133196
BIOCARTA_ERK5_PATHWAY	0.220707	0.638501	0.835718	-0.00938931
REACTOME_GLUCAGON_TYPE_LIGAND_RECEPTORS	0.220055	0.638998	0.835718	-0.00630437
PID_ECADHERIN_STABILIZATION_PATHWAY	0.219998	0.639041	0.835718	-0.00502892
PID_IGF1_PATHWAY	0.218032	0.640544	0.835896	0.0101552
REACTOME_CHYLOMICRON_MEDIATED_LIPID_TRANSPORT	0.217714	0.640787	0.835896	-0.00566742
REACTOME_REMOVAL_OF_THE_FLAP_INTERMEDIATE_FROM_THE_C_STRAND	0.217319	0.64109	0.835896	0.0208707
BIOCARTA_COMP_PATHWAY	0.216131	0.642003	0.835896	0.0207265
REACTOME_P130CAS_LINKAGE_TO_MAPK_SIGNALING_FOR_INTEGRINS	0.215493	0.642496	0.835896	0.0162446
REACTOME_TRYPTOPHAN_CATABOLISM	0.214451	0.643301	0.835896	0.0184914
ST_PAC1_RECEPTOR_PATHWAY	0.212766	0.644608	0.835896	-0.0103677
BIOCARTA_G2_PATHWAY	0.212723	0.644642	0.835896	0.0190531
REACTOME_ORGANIC_CATION_ANION_ZWITTERION_TRANSPORT	0.2118	0.64536	0.835896	-0.0100271
PID_ALK2_PATHWAY	0.211669	0.645463	0.835896	-0.0149741
BIOCARTA_RACCYCD_PATHWAY	0.209238	0.647365	0.837544	0.013717
REACTOME_MEMBRANE_BINDING_AND_TARGETTING_OF_GAG_PROTEINS	0.207062	0.64908	0.838824	0.0151444
BIOCARTA_DEATH_PATHWAY	0.206385	0.649616	0.838824	0.0182543
REACTOME_E2F_MEDIATED_REGULATION_OF_DNA_REPLICATION	0.204252	0.65131	0.840196	-0.0108995
KEGG_SNARE_INTERACTIONS_IN_VESICULAR_TRANSPORT	0.203429	0.651967	0.840229	0.00672544
REACTOME_UNWINDING_OF_DNA	0.202047	0.653073	0.84084	-0.0158994
KEGG_NICOTINATE_AND_NICOTINAMIDE_METABOLISM	0.199912	0.654792	0.842237	-0.0134359
REACTOME_SPHINGOLIPID_METABOLISM	0.198808	0.655685	0.842571	0.00877514
REACTOME_KERATAN_SULFATE_KERATIN_METABOLISM	0.194765	0.65898	0.845466	0.00783238
REACTOME_SIGNALING_BY_ROBO_RECEPTOR	0.194485	0.65921	0.845466	-0.0122275
KEGG_UBIQUITIN_MEDIATED_PROTEOLYSIS	0.192294	0.661014	0.846951	0.00820433
REACTOME_SYNTHESIS_OF_BILE_ACIDS_AND_BILE_SALTS	0.190973	0.662108	0.846951	-0.00302467
BIOCARTA_LECTIN_PATHWAY	0.190768	0.662278	0.846951	-0.00942288
SA_FAS_SIGNALING	0.187956	0.664623	0.849134	0.00830025
REACTOME_MRNA_PROCESSING	0.186817	0.665579	0.849539	0.00397474
REACTOME_O_LINKED_GLYCOSYLATION_OF_MUCINS	0.184307	0.667697	0.850672	0.00457823
SA_B_CELL_RECEPTOR_COMPLEXES	0.18425	0.667746	0.850672	0.00981943
REACTOME_ACETYLCHOLINE_NEUROTRANSMITTER_RELEASE_CYCLE	0.180035	0.671343	0.854437	0.00477697
BIOCARTA_PTEN_PATHWAY	0.17814	0.672977	0.855254	-0.00967858
PID_CDC42_PATHWAY	0.177484	0.673545	0.855254	0.00703187
REACTOME_SIGNALING_BY_RHO_GTPASES	0.176295	0.674577	0.855254	-0.00763646
BIOCARTA_BIOPEPTIDES_PATHWAY	0.176159	0.674695	0.855254	-0.00979938
PID_THROMBIN_PAR4_PATHWAY	0.175042	0.675669	0.855254	-0.00590867
SIG_REGULATION_OF_THE_ACTIN_CYTOSKELETON_BY_RHO_GTPASES	0.174794	0.675886	0.855254	0.00850006
PID_HDAC_CLASSIII_PATHWAY	0.174108	0.676487	0.855254	-0.0141777
BIOCARTA_PARKIN_PATHWAY	0.172194	0.678169	0.856171	-0.0136091
NABA_SECRETED_FACTORS	0.17162	0.678676	0.856171	-0.000896007
BIOCARTA_ACTINY_PATHWAY	0.171092	0.679143	0.856171	0.0175022
REACTOME_MITOTIC_G2_G2_M_PHASES	0.170141	0.679986	0.856422	-0.00677262
REACTOME_KERATAN_SULFATE_BIOSYNTHESIS	0.168027	0.681872	0.85747	-0.0114745
REACTOME_GROWTH_HORMONE_RECEPTOR_SIGNALING	0.166137	0.683568	0.85747	-0.0118632
REACTOME_TRAFFICKING_OF_AMPA_RECEPTORS	0.165869	0.683809	0.85747	-0.00621686
REACTOME_PYRIMIDINE_CATABOLISM	0.165084	0.684518	0.85747	0.0207211
REACTOME_NOTCH_HLH_TRANSCRIPTION_PATHWAY	0.164951	0.684638	0.85747	0.00428721
PID_BCR_5PATHWAY	0.164898	0.684687	0.85747	0.00198412
REACTOME_METABOLISM_OF_AMINO_ACIDS_AND_DERIVATIVES	0.162491	0.686873	0.859399	0.0041167
REACTOME_TRANSPORT_OF_GLUCOSE_AND_OTHER_SUGARS_BILE_SALTS_AND_ORGANIC_ACIDS_METAL_IONS_AND_AMINE_COMPOUNDS	0.161248	0.68801	0.860013	-0.00701722
PID_EPO_PATHWAY	0.160179	0.688992	0.860431	0.00460056
REACTOME_APOPTOSIS_INDUCED_DNA_FRAGMENTATION	0.158957	0.690118	0.86103	0.00689677
PID_INSULIN_GLUCOSE_PATHWAY	0.157554	0.691419	0.861843	0.0139833
PID_NFKAPPAB_ATYPICAL_PATHWAY	0.15515	0.693662	0.863552	0.0159753
BIOCARTA_IL17_PATHWAY	0.154349	0.694413	0.863552	0.00661394
BIOCARTA_RAS_PATHWAY	0.154005	0.694737	0.863552	-0.00967854
REACTOME_PRE_NOTCH_TRANSCRIPTION_AND_TRANSLATION	0.152456	0.696199	0.864561	0.0098281
ST_G_ALPHA_S_PATHWAY	0.151303	0.697293	0.864677	0.0139349
REACTOME_GRB2_SOS_PROVIDES_LINKAGE_TO_MAPK_SIGNALING_FOR_INTERGRINS_	0.150988	0.697593	0.864677	0.0146186
PID_IFNG_PATHWAY	0.148582	0.699894	0.866721	-0.0088231
PID_MET_PATHWAY	0.14557	0.702805	0.869383	-0.00403315
REACTOME_PYRUVATE_METABOLISM	0.14501	0.70335	0.869383	0.0210165
REACTOME_SYNTHESIS_SECRETION_AND_DEACYLATION_OF_GHRELIN	0.142504	0.705804	0.871606	0.00921384
REACTOME_GLUCOSE_METABOLISM	0.138483	0.709794	0.875022	0.00554212
REACTOME_SPRY_REGULATION_OF_FGF_SIGNALING	0.137889	0.710389	0.875022	0.00936589
BIOCARTA_ECM_PATHWAY	0.137734	0.710544	0.875022	-0.00989318
KEGG_COMPLEMENT_AND_COAGULATION_CASCADES	0.134755	0.713552	0.877913	0.00736673
REACTOME_CELL_DEATH_SIGNALLING_VIA_NRAGE_NRIF_AND_NADE	0.133717	0.714609	0.878401	-0.00772467
KEGG_EPITHELIAL_CELL_SIGNALING_IN_HELICOBACTER_PYLORI_INFECTION	0.132825	0.715521	0.878612	0.00535595
PID_CONE_PATHWAY	0.132258	0.716102	0.878612	0.00428033
PID_AR_NONGENOMIC_PATHWAY	0.129841	0.718597	0.880861	-0.009356
SIG_CD40PATHWAYMAP	0.125405	0.723244	0.883757	0.00727775
REACTOME_SYNTHESIS_OF_BILE_ACIDS_AND_BILE_SALTS_VIA_7ALPHA_HYDROXYCHOLESTEROL	0.124518	0.724185	0.883757	0.0178474
BIOCARTA_CACAM_PATHWAY	0.123593	0.72517	0.883757	-0.0156487
REACTOME_N_GLYCAN_ANTENNAE_ELONGATION	0.123045	0.725755	0.883757	-0.00116548
KEGG_T_CELL_RECEPTOR_SIGNALING_PATHWAY	0.123019	0.725783	0.883757	-0.000468022
REACTOME_SYNTHESIS_OF_GLYCOSYLPHOSPHATIDYLINOSITOL_GPI	0.122958	0.725848	0.883757	0.00327374
ST_P38_MAPK_PATHWAY	0.122774	0.726045	0.883757	-0.00719079
KEGG_AMYOTROPHIC_LATERAL_SCLEROSIS_ALS	0.122559	0.726275	0.883757	-0.000759948
REACTOME_ENDOSOMAL_SORTING_COMPLEX_REQUIRED_FOR_TRANSPORT_ESCRT	0.12093	0.728028	0.884832	0.00361348
REACTOME_GPCR_LIGAND_BINDING	0.120503	0.72849	0.884832	0.00104852
REACTOME_CELL_CELL_JUNCTION_ORGANIZATION	0.119371	0.729718	0.885515	-0.009956
BIOCARTA_TCR_PATHWAY	0.117535	0.731724	0.88714	-0.0105401
KEGG_CIRCADIAN_RHYTHM_MAMMAL	0.114604	0.734962	0.890255	0.0172725
SIG_IL4RECEPTOR_IN_B_LYPHOCYTES	0.113937	0.735705	0.890323	0.00460583
KEGG_REGULATION_OF_ACTIN_CYTOSKELETON	0.112374	0.737458	0.890323	-0.00417939
PID_LYSOPHOSPHOLIPID_PATHWAY	0.111781	0.738125	0.890323	-0.0077344
REACTOME_DSCAM_INTERACTIONS	0.109435	0.740788	0.890323	-0.0164234
REACTOME_EFFECTS_OF_PIP2_HYDROLYSIS	0.109367	0.740866	0.890323	-0.00925496
KEGG_RENAL_CELL_CARCINOMA	0.107568	0.74293	0.890323	-0.00397578
REACTOME_TRAF6_MEDIATED_INDUCTION_OF_TAK1_COMPLEX	0.107286	0.743255	0.890323	0.0124053
REACTOME_ROLE_OF_DCC_IN_REGULATING_APOPTOSIS	0.106868	0.743738	0.890323	0.011758
REACTOME_STEROID_HORMONES	0.106411	0.744268	0.890323	-0.00688813
REACTOME_G_ALPHA_Z_SIGNALLING_EVENTS	0.105821	0.744953	0.890323	-0.00611105
KEGG_LINOLEIC_ACID_METABOLISM	0.105778	0.745003	0.890323	-0.00962098
BIOCARTA_CCR3_PATHWAY	0.105652	0.745149	0.890323	-0.00878861
REACTOME_GLYCOGEN_BREAKDOWN_GLYCOGENOLYSIS	0.105643	0.74516	0.890323	0.00722191
REACTOME_DOWNREGULATION_OF_ERBB2_ERBB3_SIGNALING	0.105077	0.74582	0.890323	0.022533
BIOCARTA_EPONFKB_PATHWAY	0.10504	0.745863	0.890323	0.00175696
REACTOME_TRIF_MEDIATED_TLR3_SIGNALING	0.104606	0.746371	0.890323	0.00580347
REACTOME_ACTIVATED_NOTCH1_TRANSMITS_SIGNAL_TO_THE_NUCLEUS	0.104582	0.746399	0.890323	0.00920324
REACTOME_RAS_ACTIVATION_UOPN_CA2_INFUX_THROUGH_NMDA_RECEPTOR	0.10199	0.749455	0.893168	0.00585196
SIG_PIP3_SIGNALING_IN_CARDIAC_MYOCTES	0.0961703	0.756475	0.900666	0.00552722
REACTOME_ANDROGEN_BIOSYNTHESIS	0.0950845	0.75781	0.900666	-0.0134141
REACTOME_SIGNALLING_TO_P38_VIA_RIT_AND_RIN	0.0948723	0.758072	0.900666	-0.00939053
REACTOME_MYD88_MAL_CASCADE_INITIATED_ON_PLASMA_MEMBRANE	0.0944561	0.758587	0.900666	0.00280659
REACTOME_GLYCEROPHOSPHOLIPID_BIOSYNTHESIS	0.0936816	0.759548	0.900666	0.00178543
PID_AMB2_NEUTROPHILS_PATHWAY	0.093102	0.76027	0.900666	0.010826
KEGG_PATHWAYS_IN_CANCER	0.0929283	0.760487	0.900666	-0.000534484
ST_INTEGRIN_SIGNALING_PATHWAY	0.0916126	0.762137	0.900952	0.00223409
REACTOME_DIGESTION_OF_DIETARY_CARBOHYDRATE	0.0912602	0.762581	0.900952	0.00275097
BIOCARTA_IL7_PATHWAY	0.0904975	0.763546	0.900952	-0.00917053
REACTOME_GLUTATHIONE_CONJUGATION	0.0902012	0.763921	0.900952	-0.00905381
REACTOME_PROCESSING_OF_INTRONLESS_PRE_MRNAS	0.0890113	0.765438	0.900952	-0.0105802
REACTOME_SEMA4D_IN_SEMAPHORIN_SIGNALING	0.0887322	0.765795	0.900952	0.00252301
BIOCARTA_MPR_PATHWAY	0.0883226	0.76632	0.900952	0.00612574
BIOCARTA_IL1R_PATHWAY	0.087913	0.766847	0.900952	-0.00323575
REACTOME_NOTCH1_INTRACELLULAR_DOMAIN_REGULATES_TRANSCRIPTION	0.0875414	0.767326	0.900952	0.00196681
SIG_BCR_SIGNALING_PATHWAY	0.0874051	0.767502	0.900952	-0.00969018
NABA_CORE_MATRISOME	0.0822445	0.774278	0.905332	0.00365117
BIOCARTA_INTRINSIC_PATHWAY	0.0817954	0.774879	0.905332	-0.00481997
REACTOME_SOS_MEDIATED_SIGNALLING	0.0813331	0.775499	0.905332	-0.00760715
PID_NFAT_TFPATHWAY	0.0810279	0.775909	0.905332	-0.00645676
PID_MYC_REPRESS_PATHWAY	0.0809091	0.776069	0.905332	-0.00686462
REACTOME_RECYCLING_PATHWAY_OF_L1	0.0807711	0.776255	0.905332	-0.000677156
REACTOME_BOTULINUM_NEUROTOXICITY	0.0802277	0.776989	0.905332	0.00593293
PID_EPHRINB_REV_PATHWAY	0.0799752	0.777331	0.905332	-0.00768814
PID_ERBB1_DOWNSTREAM_PATHWAY	0.0793304	0.778207	0.905332	-0.00108691
REACTOME_INHIBITION_OF_INSULIN_SECRETION_BY_ADRENALINE_NORADRENALINE	0.0787237	0.779035	0.905332	-0.0028542
REACTOME_DESTABILIZATION_OF_MRNA_BY_TRISTETRAPROLIN_TTP	0.078457	0.779399	0.905332	0.0141393
BIOCARTA_RANKL_PATHWAY	0.0784548	0.779402	0.905332	0.0126162
KEGG_MISMATCH_REPAIR	0.0777063	0.78043	0.905735	0.012187
REACTOME_REGULATION_OF_KIT_SIGNALING	0.0771842	0.78115	0.90578	0.0024309
REACTOME_FORMATION_OF_ATP_BY_CHEMIOSMOTIC_COUPLING	0.0749189	0.784305	0.907699	-0.00739802
REACTOME_IRAK2_MEDIATED_ACTIVATION_OF_TAK1_COMPLEX_UPON_TLR7_8_OR_9_STIMULATION	0.0745952	0.78476	0.907699	0.0173232
REACTOME_ADP_SIGNALLING_THROUGH_P2RY12	0.0745294	0.784853	0.907699	0.00845767
REACTOME_NOREPINEPHRINE_NEUROTRANSMITTER_RELEASE_CYCLE	0.0721648	0.788211	0.910791	-0.0115373
BIOCARTA_ATM_PATHWAY	0.0715793	0.789051	0.91097	0.00353879
REACTOME_POST_NMDA_RECEPTOR_ACTIVATION_EVENTS	0.0703443	0.790836	0.912239	-0.00827857
SIG_INSULIN_RECEPTOR_PATHWAY_IN_CARDIAC_MYOCYTES	0.0688567	0.793009	0.913953	0.00549391
REACTOME_CELL_JUNCTION_ORGANIZATION	0.0671931	0.795468	0.914876	0.000141424
REACTOME_BILE_ACID_AND_BILE_SALT_METABOLISM	0.0671924	0.795469	0.914876	0.00413427
REACTOME_RAF_MAP_KINASE_CASCADE	0.0667891	0.79607	0.914876	-0.00793083
REACTOME_G2_M_CHECKPOINTS	0.0664609	0.796561	0.914876	-0.0080723
PID_IL6_7_PATHWAY	0.0650603	0.79867	0.916506	-0.00257618
REACTOME_SEROTONIN_RECEPTORS	0.0645344	0.799468	0.916631	0.0100679
PID_GMCSF_PATHWAY	0.0635016	0.801045	0.91696	-0.00192553
REACTOME_METABOLISM_OF_NON_CODING_RNA	0.063444	0.801133	0.91696	0.00531824
KEGG_NEUROTROPHIN_SIGNALING_PATHWAY	0.0629433	0.801903	0.917052	-0.00336732
BIOCARTA_VITCB_PATHWAY	0.0621301	0.80316	0.9177	-0.0034489
BIOCARTA_PTC1_PATHWAY	0.0597701	0.80686	0.921136	0.0118336
REACTOME_SYNTHESIS_OF_VERY_LONG_CHAIN_FATTY_ACYL_COAS	0.059242	0.807698	0.921302	-0.00693808
BIOCARTA_EPO_PATHWAY	0.0580537	0.809599	0.922259	0.0015775
KEGG_CARDIAC_MUSCLE_CONTRACTION	0.0578518	0.809924	0.922259	0.00103164
REACTOME_KERATAN_SULFATE_DEGRADATION	0.0557269	0.813382	0.925165	0.0127306
REACTOME_TANDEM_PORE_DOMAIN_POTASSIUM_CHANNELS	0.0554319	0.813867	0.925165	-0.00985401
REACTOME_CYCLIN_A_B1_ASSOCIATED_EVENTS_DURING_G2_M_TRANSITION	0.0549721	0.814627	0.925238	0.00918175
ST_WNT_BETA_CATENIN_PATHWAY	0.0541445	0.816002	0.926009	0.00282634
BIOCARTA_SRCRPTP_PATHWAY	0.0516662	0.820189	0.929967	0.00486179
BIOCARTA_IL2_PATHWAY	0.0510322	0.821277	0.930153	0.00567686
REACTOME_ADP_SIGNALLING_THROUGH_P2RY1	0.0507565	0.821752	0.930153	-0.00143663
REACTOME_REGULATION_OF_GENE_EXPRESSION_IN_BETA_CELLS	0.0476771	0.827156	0.935474	-0.00151138
BIOCARTA_TRKA_PATHWAY	0.0471052	0.828179	0.935835	-0.00516575
REACTOME_ACTIVATION_OF_KAINATE_RECEPTORS_UPON_GLUTAMATE_BINDING	0.0462808	0.829666	0.936319	-0.0083893
REACTOME_DOPAMINE_NEUROTRANSMITTER_RELEASE_CYCLE	0.0460886	0.830015	0.936319	-0.0136928
BIOCARTA_CARDIACEGF_PATHWAY	0.044759	0.832448	0.938267	-0.0028774
REACTOME_SMAD2_SMAD3_SMAD4_HETEROTRIMER_REGULATES_TRANSCRIPTION	0.0442781	0.833337	0.938474	-0.00205974
BIOCARTA_NDKDYNAMIN_PATHWAY	0.0435829	0.834631	0.939137	0.00414964
BIOCARTA_IGF1MTOR_PATHWAY	0.0429302	0.835857	0.939721	0.0117335
PID_P38_ALPHA_BETA_PATHWAY	0.0424689	0.836729	0.939906	0.00671987
REACTOME_CREB_PHOSPHORYLATION_THROUGH_THE_ACTIVATION_OF_RAS	0.041875	0.837858	0.940051	-0.0090888
KEGG_ONE_CARBON_POOL_BY_FOLATE	0.0416591	0.838271	0.940051	0.0196031
REACTOME_HIGHLY_CALCIUM_PERMEABLE_POSTSYNAPTIC_NICOTINIC_ACETYLCHOLINE_RECEPTORS	0.0410501	0.839441	0.940095	0.000637593
BIOCARTA_FEEDER_PATHWAY	0.0409039	0.839724	0.940095	-0.0153982
REACTOME_AMINO_ACID_TRANSPORT_ACROSS_THE_PLASMA_MEMBRANE	0.040372	0.840755	0.940458	0.00685343
BIOCARTA_CARM_ER_PATHWAY	0.0392521	0.84295	0.94133	-0.00208916
ST_INTERLEUKIN_13_PATHWAY	0.0387901	0.843865	0.94133	0.0072503
ST_IL_13_PATHWAY	0.0387901	0.843865	0.94133	0.0072503
KEGG_ENDOMETRIAL_CANCER	0.0385385	0.844366	0.94133	-0.00150752
REACTOME_TRANSPORT_OF_ORGANIC_ANIONS	0.0381826	0.845077	0.941334	-0.00655179
PID_CD40_PATHWAY	0.0375492	0.846351	0.941964	0.0051395
REACTOME_FORMATION_OF_INCISION_COMPLEX_IN_GG_NER	0.0356016	0.850341	0.945613	-0.0034336
BIOCARTA_SPPA_PATHWAY	0.0347308	0.852161	0.946096	0.00781016
WNT_SIGNALING	0.0347133	0.852198	0.946096	-0.00439606
REACTOME_APC_CDC20_MEDIATED_DEGRADATION_OF_NEK2A	0.0323704	0.857217	0.950875	0.0088086
PID_P75_NTR_PATHWAY	0.032027	0.857968	0.950915	-0.00071814
KEGG_SPHINGOLIPID_METABOLISM	0.0313555	0.85945	0.951343	-0.00137876
PID_BARD1_PATHWAY	0.0312042	0.859786	0.951343	0.00355894
REACTOME_VITAMIN_B5_PANTOTHENATE_METABOLISM	0.0301844	0.862073	0.95244	-0.0119427
REACTOME_LIPOPROTEIN_METABOLISM	0.0300812	0.862306	0.95244	0.0141814
KEGG_THYROID_CANCER	0.0298089	0.862925	0.95244	-0.00242248
PID_GLYPICAN_1PATHWAY	0.0289953	0.86479	0.95329	0.00387603
ST_G_ALPHA_I_PATHWAY	0.0288488	0.865129	0.95329	-0.00230423
REACTOME_REGULATION_OF_INSULIN_SECRETION	0.0284101	0.866148	0.953624	-0.000727333
REACTOME_OLFACTORY_SIGNALING_PATHWAY	0.027174	0.869066	0.955473	0.00779706
REACTOME_TIE2_SIGNALING	0.0269945	0.869495	0.955473	0.00422427
REACTOME_G_PROTEIN_ACTIVATION	0.0267287	0.870133	0.955473	-0.00483027
BIOCARTA_RNA_PATHWAY	0.0264933	0.870701	0.955473	0.00951753
REACTOME_SHC1_EVENTS_IN_EGFR_SIGNALING	0.0257553	0.872499	0.955965	-0.00342978
REACTOME_PKB_MEDIATED_EVENTS	0.0257126	0.872604	0.955965	0.00191072
KEGG_SPLICEOSOME	0.0254275	0.873307	0.955965	-0.00353631
REACTOME_DNA_STRAND_ELONGATION	0.0243062	0.876108	0.957721	0.00301777
KEGG_NON_SMALL_CELL_LUNG_CANCER	0.0242106	0.87635	0.957721	0.00599848
REACTOME_PLATELET_CALCIUM_HOMEOSTASIS	0.0234774	0.878222	0.957854	0.00104108
REACTOME_G1_S_SPECIFIC_TRANSCRIPTION	0.0234488	0.878296	0.957854	-0.00168937
REACTOME_TGF_BETA_RECEPTOR_SIGNALING_IN_EMT_EPITHELIAL_TO_MESENCHYMAL_TRANSITION	0.0233181	0.878633	0.957854	0.0140987
PID_RHODOPSIN_PATHWAY	0.0215456	0.883302	0.962037	0.00290779
PID_ECADHERIN_KERATINOCYTE_PATHWAY	0.0213176	0.883917	0.962037	-0.00219204
REACTOME_G_ALPHA_Q_SIGNALLING_EVENTS	0.0198646	0.887916	0.964611	0.000379616
BIOCARTA_RAC1_PATHWAY	0.0198314	0.888009	0.964611	0.00310881
REACTOME_P2Y_RECEPTORS	0.0194756	0.889011	0.964611	-0.00977592
REACTOME_SIGNALING_BY_PDGF	0.0192486	0.889656	0.964611	0.00280529
PID_ERB_GENOMIC_PATHWAY	0.0189452	0.890524	0.964611	0.00125432
BIOCARTA_MAL_PATHWAY	0.018907	0.890633	0.964611	-0.00150132
REACTOME_RIP_MEDIATED_NFKB_ACTIVATION_VIA_DAI	0.0182362	0.892579	0.965259	-0.00489944
PID_FAK_PATHWAY	0.0177596	0.893984	0.965259	-0.00256525
PID_ECADHERIN_NASCENT_AJ_PATHWAY	0.0177353	0.894056	0.965259	0.00174588
REACTOME_IL_7_SIGNALING	0.0177089	0.894134	0.965259	0.00663011
PID_HDAC_CLASSII_PATHWAY	0.0173457	0.895219	0.965646	0.000384438
PID_IL2_1PATHWAY	0.0165027	0.897783	0.967144	-0.00376126
PID_KIT_PATHWAY	0.0161854	0.898765	0.967144	-0.000793232
BIOCARTA_TEL_PATHWAY	0.0156899	0.900318	0.967144	-0.000325437
ST_GA13_PATHWAY	0.0156592	0.900415	0.967144	-0.000990596
REACTOME_TRAF6_MEDIATED_INDUCTION_OF_NFKB_AND_MAP_KINASES_UPON_TLR7_8_OR_9_ACTIVATION	0.0156012	0.900599	0.967144	0.000870275
BIOCARTA_TNFR1_PATHWAY	0.0154839	0.900971	0.967144	0.00780156
SA_G2_AND_M_PHASES	0.0140874	0.905521	0.971113	-8.29775e-05
REACTOME_N_GLYCAN_ANTENNAE_ELONGATION_IN_THE_MEDIAL_TRANS_GOLGI	0.0139057	0.906129	0.971113	0.00955594
BIOCARTA_FAS_PATHWAY	0.0122394	0.911908	0.976027	0.00463961
BIOCARTA_IL3_PATHWAY	0.0121449	0.912248	0.976027	-0.0101051
REACTOME_CELL_CELL_COMMUNICATION	0.0118784	0.913212	0.976027	-0.00372901
REACTOME_SIGNALING_BY_NOTCH1	0.0116422	0.914076	0.976027	-0.000421129
KEGG_B_CELL_RECEPTOR_SIGNALING_PATHWAY	0.0113287	0.915236	0.976027	-0.00146974
REACTOME_P75_NTR_RECEPTOR_MEDIATED_SIGNALLING	0.0112097	0.915681	0.976027	0.000983044
REACTOME_HEMOSTASIS	0.0111315	0.915974	0.976027	0.00237598
REACTOME_PLATELET_AGGREGATION_PLUG_FORMATION	0.0109697	0.916585	0.976027	0.000298146
PID_ERBB1_RECEPTOR_PROXIMAL_PATHWAY	0.0102404	0.919396	0.978237	-0.00360478
REACTOME_GLUCOSE_TRANSPORT	0.0099948	0.920365	0.978486	0.00111871
REACTOME_NCAM_SIGNALING_FOR_NEURITE_OUT_GROWTH	0.00908542	0.924063	0.981632	0.000497007
PID_NECTIN_PATHWAY	0.00869875	0.925691	0.982577	-0.00110891
REACTOME_AMINO_ACID_SYNTHESIS_AND_INTERCONVERSION_TRANSAMINATION	0.00826732	0.927552	0.983768	0.00668453
REACTOME_IRAK1_RECRUITS_IKK_COMPLEX	0.00787652	0.929281	0.984178	-0.0129346
REACTOME_NEUROTRANSMITTER_RELEASE_CYCLE	0.00768839	0.930128	0.984178	-0.00610699
REACTOME_TETRAHYDROBIOPTERIN_BH4_SYNTHESIS_RECYCLING_SALVAGE_AND_REGULATION	0.00753306	0.930836	0.984178	-0.00875529
BIOCARTA_D4GDI_PATHWAY	0.00750545	0.930962	0.984178	-0.00357307
BIOCARTA_TOB1_PATHWAY	0.0073586	0.931639	0.984178	-0.00772176
PID_PS1_PATHWAY	0.00693196	0.933646	0.985515	0.00723717
BIOCARTA_TNFR2_PATHWAY	0.0065708	0.935394	0.98609	-0.00262784
REACTOME_APC_C_CDC20_MEDIATED_DEGRADATION_OF_CYCLIN_B	0.00651392	0.935673	0.98609	0.0044808
REACTOME_INSULIN_SYNTHESIS_AND_PROCESSING	0.00625266	0.936974	0.986543	-4.27857e-05
REACTOME_ENOS_ACTIVATION_AND_REGULATION	0.00613146	0.937587	0.986543	-0.00688647
REACTOME_AXON_GUIDANCE	0.00538878	0.941481	0.988478	-0.000774765
PID_ATR_PATHWAY	0.00536451	0.941613	0.988478	-0.006853
KEGG_NON_HOMOLOGOUS_END_JOINING	0.00535663	0.941656	0.988478	-0.00583144
KEGG_GLYCOSYLPHOSPHATIDYLINOSITOL_GPI_ANCHOR_BIOSYNTHESIS	0.00500664	0.943591	0.989728	0.00209153
PID_ERA_GENOMIC_PATHWAY	0.00476957	0.94494	0.989923	0.00516368
KEGG_PRION_DISEASES	0.00471343	0.945265	0.989923	0.00109056
PID_HES_HEY_PATHWAY	0.00430983	0.947657	0.991647	-0.00173587
PID_FAS_PATHWAY	0.00370172	0.951485	0.994469	0.00397759
REACTOME_GASTRIN_CREB_SIGNALLING_PATHWAY_VIA_PKC_AND_MAPK	0.00364112	0.951883	0.994469	-0.00117615
SIG_CHEMOTAXIS	0.00319354	0.954934	0.994469	0.00130845
KEGG_INSULIN_SIGNALING_PATHWAY	0.00319003	0.954959	0.994469	-0.00122072
REACTOME_INHIBITION_OF_REPLICATION_INITIATION_OF_DAMAGED_DNA_BY_RB1_E2F1	0.00311489	0.955492	0.994469	-0.00357167
PID_BETA_CATENIN_NUC_PATHWAY	0.00282897	0.957582	0.994469	0.0046047
BIOCARTA_RHO_PATHWAY	0.00281026	0.957722	0.994469	0.00938823
BIOCARTA_HIF_PATHWAY	0.00276696	0.958049	0.994469	0.0127716
REACTOME_PURINE_CATABOLISM	0.00271117	0.958474	0.994469	0.00627549
REACTOME_RNA_POL_I_TRANSCRIPTION_TERMINATION	0.00270809	0.958497	0.994469	0.00248005
REACTOME_CLEAVAGE_OF_GROWING_TRANSCRIPT_IN_THE_TERMINATION_REGION_	0.00255312	0.959701	0.994469	-4.29448e-05
PID_ANTHRAX_PATHWAY	0.00244623	0.960553	0.994469	-0.000858568
REACTOME_TRIGLYCERIDE_BIOSYNTHESIS	0.00242426	0.960731	0.994469	-0.00370478
SIG_PIP3_SIGNALING_IN_B_LYMPHOCYTES	0.0023301	0.9615	0.994469	-0.000667952
PID_FANCONI_PATHWAY	0.00232176	0.961569	0.994469	-0.00399754
REACTOME_L1CAM_INTERACTIONS	0.00199643	0.964361	0.99473	-0.00746571
KEGG_TAURINE_AND_HYPOTAURINE_METABOLISM	0.00195856	0.964701	0.99473	-0.00904728
BIOCARTA_MCM_PATHWAY	0.00167215	0.967382	0.99473	-0.00484729
REACTOME_TERMINATION_OF_O_GLYCAN_BIOSYNTHESIS	0.00165165	0.967582	0.99473	-0.007146
KEGG_ABC_TRANSPORTERS	0.00161035	0.96799	0.99473	-0.00073776
KEGG_GLUTATHIONE_METABOLISM	0.00159363	0.968157	0.99473	0.00182772
SA_CASPASE_CASCADE	0.001541	0.968687	0.99473	0.0045967
REACTOME_TGF_BETA_RECEPTOR_SIGNALING_ACTIVATES_SMADS	0.00146267	0.969492	0.99473	0.0081141
KEGG_ALANINE_ASPARTATE_AND_GLUTAMATE_METABOLISM	0.00141367	0.970008	0.99473	-0.000150946
PID_ARF6_TRAFFICKING_PATHWAY	0.00141103	0.970036	0.99473	-0.00204288
REACTOME_CTLA4_INHIBITORY_SIGNALING	0.00140981	0.970049	0.99473	0.000207547
REACTOME_METABOLISM_OF_STEROID_HORMONES_AND_VITAMINS_A_AND_D	0.00124949	0.971802	0.995423	0.000572711
PID_E2F_PATHWAY	0.00117643	0.972639	0.995423	-0.000520141
PID_ANGIOPOIETIN_RECEPTOR_PATHWAY	0.0011365	0.973107	0.995423	0.00341533
REACTOME_NFKB_AND_MAP_KINASES_ACTIVATION_MEDIATED_BY_TLR4_SIGNALING_REPERTOIRE	0.00105285	0.974115	0.995423	0.00038568
REACTOME_INTEGRATION_OF_PROVIRUS	0.00102441	0.974467	0.995423	-0.0050439
REACTOME_FGFR4_LIGAND_BINDING_AND_ACTIVATION	0.000815017	0.977225	0.997346	-0.00144063
PID_WNT_CANONICAL_PATHWAY	0.000660039	0.979504	0.997346	0.00351914
BIOCARTA_UCALPAIN_PATHWAY	0.000640132	0.979815	0.997346	-0.00176706
REACTOME_ACTIVATION_OF_ATR_IN_RESPONSE_TO_REPLICATION_STRESS	0.000544664	0.981381	0.997346	-0.00278897
BIOCARTA_CDC42RAC_PATHWAY	0.000497591	0.982203	0.997346	0.00311208
REACTOME_NEGATIVE_REGULATION_OF_THE_PI3K_AKT_NETWORK	0.000454257	0.982996	0.997346	0.0234957
REACTOME_DOWNREGULATION_OF_TGF_BETA_RECEPTOR_SIGNALING	0.000449556	0.983084	0.997346	0.0110553
REACTOME_REGULATION_OF_SIGNALING_BY_CBL	0.000423845	0.983575	0.997346	-0.000129204
REACTOME_RNA_POL_I_TRANSCRIPTION_INITIATION	0.000402647	0.983991	0.997346	-0.0019579
REACTOME_HOMOLOGOUS_RECOMBINATION_REPAIR_OF_REPLICATION_INDEPENDENT_DOUBLE_STRAND_BREAKS	0.00035942	0.984874	0.997346	-0.00483357
KEGG_RENIN_ANGIOTENSIN_SYSTEM	0.000355336	0.98496	0.997346	0.00619375
PID_RHOA_REG_PATHWAY	0.000321486	0.985695	0.997346	-0.00241408
PID_LIS1_PATHWAY	0.000289356	0.986428	0.997346	-0.00338831
REACTOME_THROMBOXANE_SIGNALLING_THROUGH_TP_RECEPTOR	0.000271729	0.986848	0.997346	0.00386222
REACTOME_INTEGRATION_OF_ENERGY_METABOLISM	0.00020438	0.988594	0.998066	-0.00197873
PID_ALPHA_SYNUCLEIN_PATHWAY	0.000164168	0.989777	0.998066	-0.0049632
REACTOME_SIGNALING_BY_SCF_KIT	0.000153569	0.990113	0.998066	0.0027575
REACTOME_CELL_EXTRACELLULAR_MATRIX_INTERACTIONS	0.000137326	0.99065	0.998066	-0.00175012
BIOCARTA_EIF_PATHWAY	7.18214e-05	0.993238	0.998066	0.00516882
REACTOME_IKK_COMPLEX_RECRUITMENT_MEDIATED_BY_RIP1	4.14931e-05	0.99486	0.998066	-0.00282279
KEGG_ENDOCYTOSIS	3.96794e-05	0.994974	0.998066	-5.49654e-05
REACTOME_G2_M_DNA_DAMAGE_CHECKPOINT	2.17865e-05	0.996276	0.998066	-0.00602577
PID_P38_MKK3_6PATHWAY	1.93922e-05	0.996486	0.998066	0.00327586
PID_PI3K_PLC_TRK_PATHWAY	1.64672e-05	0.996762	0.998066	0.00316022
REACTOME_REGULATION_OF_THE_FANCONI_ANEMIA_PATHWAY	1.42729e-05	0.996986	0.998066	0.00512674
KEGG_BIOSYNTHESIS_OF_UNSATURATED_FATTY_ACIDS	1.14169e-05	0.997304	0.998066	0.005497
PID_S1P_S1P3_PATHWAY	1.13168e-05	0.997316	0.998066	-0.0018993
PID_REELIN_PATHWAY	1.22236e-09	0.999972	0.999972	-0.00448857
